# Supplementary material for: Dynamic allelic expression in mouse mammary glands across the adult developmental cycle
Source: Nucleic Acids Res. 2025 Sep 9;53(17):gkaf804. doi: 10.1093/nar/gkaf804 (PMC12419806; doi:10.1093/nar/gkaf804)
Supplement: gkaf804_Supplemental_Files [file gkaf804_supplemental_files.zip]

Archive with 21 entries (21 files):
- Supp table 1 - Absolute number of sorted cells.xlsx
- Supp Table 10 - DEG between cell types_Inv d1.xlsx
- Supp Table 11 - DEG between cell types_Inv d6.xlsx
- Supp Table 12 - DEG between cell types_Inv d14.xlsx
- Supp Table 14 - DEG between cell types_Lac d10 (1).xlsx
- Supp Table 15 - DEG between cell types_Lac d15.xlsx
- Supp Table 16 - DEG between cell types_Inv d1.xlsx
- Supp Table 17 - DEG between cell types_Inv d6 (2).xlsx
- Supp Table 18 - DEG between cell types_Inv d14.xlsx
- Supp Table 19 - Differentially expressed TFs.xlsx
- Supp Table 2 - Gene counts per sample.xlsx
- Supp Table 3 - DEG between cell types_Nulliparous.xlsx
- Supp Table 4 - DEG between cell types_Gest5.5.xlsx
- Supp Table 5 - DEG between cell types_Gest9.5.xlsx
- Supp Table 6 - DEG between cell types_Gest d14.5.xlsx
- Supp Table 7 - DEG between cell types_Lac d5.xlsx
- Supp Table 8 - DEG between cell types_Lac d10.xlsx
- Supp Table 9 - DEG between cell types_Lac d15.xlsx
- Supplementary figures - Dynamic allelic expression in mouse mammary gland_revised.pdf
- Supplementary table 13 - primers.pdf
- Supplementary table 20 - primers_Revised.docx
