# Supplementary material for: Dynamic allelic expression in mouse mammary glands across the adult developmental cycle
Source: Nucleic Acids Res. 2025 Sep 9;53(17):gkaf804. doi: 10.1093/nar/gkaf804 (PMC12419806; doi:10.1093/nar/gkaf804)
Supplement: gkaf804_Supplemental_Files [file gkaf804_supplemental_files.zip › Supp Table 10 - DEG between cell types_Inv d1.xlsx]

## Sheet: renamed-t7 (1)
Gene_ID	Gene_Name	Comparison	baseMean	log2FoldChange	lfcSE	pvalue	padj
ENSMUSG00000051951	Xkr4	basal_adipocytes	98.2563	7.12919	1.13144	4.73092e-12	3.64207e-11
ENSMUSG00000051951	Xkr4	endothelial_adipocytes	98.2563	2.14084	1.07805	0.00709785	0.0163457
ENSMUSG00000051951	Xkr4	luminal-differentiated_adipocytes	98.2563	-11.04	1.30126	8.44123e-19	1.19187e-17
ENSMUSG00000051951	Xkr4	stromal_adipocytes	98.2563	3.0452	1.12262	0.000561315	0.00151592
ENSMUSG00000051951	Xkr4	endothelial_basal	98.2563	-4.15579	1.00921	1.38757e-06	2.02457e-05
ENSMUSG00000051951	Xkr4	luminal-differentiated_basal	98.2563	-18.5336	1.18723	7.78348e-56	8.31073e-53
ENSMUSG00000051951	Xkr4	luminal-progenitors_basal	98.2563	-6.70922	1.08621	6.69803e-12	1.99455e-10
ENSMUSG00000051951	Xkr4	stromal_basal	98.2563	-3.29509	1.01025	6.25157e-05	0.000637507
ENSMUSG00000051951	Xkr4	luminal-differentiated_endothelial	98.2563	-13.9605	1.16838	1.5012e-33	2.16431e-31
ENSMUSG00000051951	Xkr4	luminal-progenitors_luminal-differentiated	98.2563	11.6885	1.20326	1.15476e-22	1.6842e-20
ENSMUSG00000051951	Xkr4	stromal_luminal-differentiated	98.2563	14.7855	1.16671	2.51349e-37	3.07577e-35
ENSMUSG00000051951	Xkr4	stromal_luminal-progenitors	98.2563	2.47664	1.08137	0.00169908	0.00635214
ENSMUSG00000103377	Gm37180	basal_adipocytes	14.6428	23.1825	1.55074	1.05164e-51	1.0456e-49
ENSMUSG00000103377	Gm37180	endothelial_adipocytes	14.6428	16.966	1.58975	1.90554e-27	4.37727e-26
ENSMUSG00000103377	Gm37180	luminal-differentiated_adipocytes	14.6428	5.96437	1.80236	3.37313e-05	0.000119331
ENSMUSG00000103377	Gm37180	luminal-progenitors_adipocytes	14.6428	18.0522	1.54609	3.09004e-32	1.07534e-30
ENSMUSG00000103377	Gm37180	stromal_adipocytes	14.6428	16.5612	1.59787	1.03721e-25	1.93067e-24
ENSMUSG00000103377	Gm37180	endothelial_basal	14.6428	-5.47329	1.71283	1.75638e-05	0.00019021
ENSMUSG00000103377	Gm37180	luminal-differentiated_basal	14.6428	-16.2702	1.54715	1.42545e-26	1.55583e-24
ENSMUSG00000103377	Gm37180	luminal-progenitors_basal	14.6428	-3.89902	1.65958	0.000250255	0.00142746
ENSMUSG00000103377	Gm37180	stromal_basal	14.6428	-5.95251	1.7095	5.12866e-06	7.0075e-05
ENSMUSG00000103377	Gm37180	luminal-differentiated_endothelial	14.6428	-9.87284	1.69001	8.72015e-11	1.24363e-09
ENSMUSG00000103377	Gm37180	luminal-progenitors_luminal-differentiated	14.6428	11.1666	1.54202	2.06346e-13	1.26254e-11
ENSMUSG00000103377	Gm37180	stromal_luminal-differentiated	14.6428	9.57145	1.68104	7.66507e-10	1.34937e-08
ENSMUSG00000104017	Gm37363	basal_adipocytes	12.8637	22.1817	1.56662	1.37679e-46	1.01231e-44
ENSMUSG00000104017	Gm37363	endothelial_adipocytes	12.8637	16.7452	1.56143	1.14165e-27	2.64864e-26
ENSMUSG00000104017	Gm37363	luminal-differentiated_adipocytes	12.8637	7.06579	1.73374	1.34839e-06	5.74933e-06
ENSMUSG00000104017	Gm37363	luminal-progenitors_adipocytes	12.8637	8.21658	1.7326	3.72392e-08	1.97844e-07
ENSMUSG00000104017	Gm37363	stromal_adipocytes	12.8637	15.7316	1.60988	4.78214e-23	7.43686e-22
ENSMUSG00000104017	Gm37363	endothelial_basal	12.8637	-4.47241	1.7096	0.000119893	0.0010054
ENSMUSG00000104017	Gm37363	luminal-differentiated_basal	12.8637	-14.413	1.49937	1.89398e-22	1.49558e-20
ENSMUSG00000104017	Gm37363	luminal-progenitors_basal	12.8637	-13.4387	1.48998	6.19324e-20	4.27672e-18
ENSMUSG00000104017	Gm37363	stromal_basal	12.8637	-5.70339	1.73398	1.08134e-05	0.000135497
ENSMUSG00000104017	Gm37363	luminal-differentiated_endothelial	12.8637	-8.63871	1.62087	8.78705e-10	1.08214e-08
ENSMUSG00000104017	Gm37363	luminal-progenitors_endothelial	12.8637	-7.48043	1.68525	4.05229e-08	3.75511e-07
ENSMUSG00000104017	Gm37363	stromal_luminal-differentiated	12.8637	7.57354	1.73147	1.69987e-07	2.16583e-06
ENSMUSG00000104017	Gm37363	stromal_luminal-progenitors	12.8637	6.06772	1.74066	4.17032e-06	2.95721e-05
ENSMUSG00000103025	Gm37686	endothelial_basal	4.23275	-2.2329	2.36502	0.0121309	0.0469736
ENSMUSG00000103161	Gm38148	basal_adipocytes	11.2157	22.0446	1.38942	9.54953e-58	1.28856e-55
ENSMUSG00000103161	Gm38148	endothelial_adipocytes	11.2157	17.5586	1.3904	1.80419e-37	7.41745e-36
ENSMUSG00000103161	Gm38148	luminal-differentiated_adipocytes	11.2157	5.32786	1.63903	5.13177e-05	0.000176619
ENSMUSG00000103161	Gm38148	stromal_adipocytes	11.2157	17.6795	1.381	3.94907e-38	1.40483e-36
ENSMUSG00000103161	Gm38148	endothelial_basal	11.2157	-3.59775	1.42441	0.000228578	0.00174435
ENSMUSG00000103161	Gm38148	luminal-differentiated_basal	11.2157	-15.8498	1.38685	6.4627e-31	9.67749e-29
ENSMUSG00000103161	Gm38148	luminal-progenitors_basal	11.2157	-23.2127	1.38923	5.57465e-64	1.03049e-60
ENSMUSG00000103161	Gm38148	stromal_basal	11.2157	-3.51879	1.38032	0.000275867	0.00232853
ENSMUSG00000103161	Gm38148	luminal-differentiated_endothelial	11.2157	-11.3271	1.41676	8.54969e-17	2.7218e-15
ENSMUSG00000103161	Gm38148	luminal-progenitors_endothelial	11.2157	-18.7781	1.38648	1.66029e-42	4.32781e-40
ENSMUSG00000103161	Gm38148	luminal-progenitors_luminal-differentiated	11.2157	-7.2192	1.59359	1.30253e-06	3.42866e-05
ENSMUSG00000103161	Gm38148	stromal_luminal-differentiated	11.2157	11.4986	1.38739	3.72796e-17	1.28992e-15
ENSMUSG00000103161	Gm38148	stromal_luminal-progenitors	11.2157	18.9728	1.38524	3.11173e-43	5.23895e-41
ENSMUSG00000102331	Gm19938	basal_adipocytes	8.55853	20.6963	1.70736	9.17427e-35	3.59333e-33
ENSMUSG00000102331	Gm19938	endothelial_adipocytes	8.55853	14.9624	1.73574	1.3114e-18	1.64975e-17
ENSMUSG00000102331	Gm19938	luminal-differentiated_adipocytes	8.55853	5.0274	1.95848	0.000375409	0.00112724
ENSMUSG00000102331	Gm19938	stromal_adipocytes	8.55853	15.1007	1.73023	8.80448e-19	1.03066e-17
ENSMUSG00000102331	Gm19938	endothelial_basal	8.55853	-4.38286	2.05592	0.000382113	0.00271915
ENSMUSG00000102331	Gm19938	luminal-differentiated_basal	8.55853	-14.4886	1.65407	5.10225e-19	3.01669e-17
ENSMUSG00000102331	Gm19938	luminal-progenitors_basal	8.55853	-23.1647	1.70696	2.88571e-43	8.66831e-41
ENSMUSG00000102331	Gm19938	stromal_basal	8.55853	-4.21837	2.00701	0.000444997	0.00351265
ENSMUSG00000102331	Gm19938	luminal-differentiated_endothelial	8.55853	-8.26607	1.87118	8.82829e-08	7.87577e-07
ENSMUSG00000102331	Gm19938	luminal-progenitors_endothelial	8.55853	-17.5295	1.72919	8.77281e-25	6.29406e-23
ENSMUSG00000102331	Gm19938	luminal-progenitors_luminal-differentiated	8.55853	-8.57899	1.77952	5.48388e-07	1.5492e-05
ENSMUSG00000102331	Gm19938	stromal_luminal-differentiated	8.55853	8.64309	1.84625	6.9115e-08	9.31159e-07
ENSMUSG00000102331	Gm19938	stromal_luminal-progenitors	8.55853	17.7548	1.73761	5.47455e-25	3.1022e-23
ENSMUSG00000025900	Rp1	luminal-progenitors_endothelial	23.7276	-3.54406	1.6335	0.00122227	0.0043883
ENSMUSG00000025900	Rp1	stromal_luminal-progenitors	23.7276	4.26784	1.62472	0.000267714	0.00126652
ENSMUSG00000104123	Gm37483	luminal-differentiated_adipocytes	2.68519	10.6402	4.97972	0.00035476	0.00107013
ENSMUSG00000104123	Gm37483	stromal_adipocytes	2.68519	12.9534	4.59047	9.88084e-05	0.000299713
ENSMUSG00000104123	Gm37483	luminal-progenitors_basal	2.68519	-3.63229	4.5331	0.0106818	0.0340534
ENSMUSG00000104123	Gm37483	luminal-progenitors_luminal-differentiated	2.68519	-13.7482	4.2944	3.49303e-05	0.000683512
ENSMUSG00000104123	Gm37483	stromal_luminal-progenitors	2.68519	16.1289	4.25171	8.05947e-06	5.39493e-05
ENSMUSG00000025902	Sox17	basal_adipocytes	1039.98	5.38876	0.885781	8.04963e-11	5.48205e-10
ENSMUSG00000025902	Sox17	endothelial_adipocytes	1039.98	7.7871	0.877778	6.69338e-21	9.84707e-20
ENSMUSG00000025902	Sox17	luminal-progenitors_adipocytes	1039.98	1.53732	0.838663	0.0148108	0.032941
ENSMUSG00000025902	Sox17	endothelial_basal	1039.98	1.41277	0.963596	0.00787565	0.0332151
ENSMUSG00000025902	Sox17	luminal-differentiated_basal	1039.98	-4.17234	0.858761	1.27457e-07	1.73508e-06
ENSMUSG00000025902	Sox17	luminal-progenitors_basal	1039.98	-3.0934	0.866072	2.06247e-05	0.000162396
ENSMUSG00000025902	Sox17	stromal_basal	1039.98	-3.58071	0.85786	2.77415e-06	4.04351e-05
ENSMUSG00000025902	Sox17	luminal-differentiated_endothelial	1039.98	-6.49679	0.84973	2.19883e-16	6.6298e-15
ENSMUSG00000025902	Sox17	luminal-progenitors_endothelial	1039.98	-5.53458	0.848859	8.38442e-13	1.61709e-11
ENSMUSG00000025902	Sox17	stromal_endothelial	1039.98	-5.89923	0.838047	3.05113e-14	1.11262e-12
ENSMUSG00000104238	Gm37587	basal_adipocytes	19.6776	3.32522	1.67849	0.00350189	0.00824934
ENSMUSG00000104238	Gm37587	endothelial_adipocytes	19.6776	6.00271	1.6534	5.31447e-06	2.03741e-05
ENSMUSG00000104238	Gm37587	luminal-progenitors_adipocytes	19.6776	2.79741	1.62869	0.00729111	0.0174188
ENSMUSG00000104238	Gm37587	stromal_basal	19.6776	-2.57699	1.77166	0.00377516	0.0206506
ENSMUSG00000104238	Gm37587	luminal-differentiated_endothelial	19.6776	-3.86166	1.48359	0.000459655	0.00201413
ENSMUSG00000104238	Gm37587	stromal_endothelial	19.6776	-5.59817	1.49421	3.84443e-06	3.25301e-05
ENSMUSG00000104238	Gm37587	stromal_luminal-progenitors	19.6776	-2.46282	1.55517	0.0080242	0.0240914
ENSMUSG00000102269	Gm7357	endothelial_adipocytes	13.7283	5.35123	1.71426	4.35747e-05	0.000147104
ENSMUSG00000102269	Gm7357	luminal-progenitors_basal	13.7283	-1.86397	1.55603	0.0153284	0.0458896
ENSMUSG00000102269	Gm7357	luminal-differentiated_endothelial	13.7283	-4.00856	1.5658	0.000465984	0.00203866
ENSMUSG00000102269	Gm7357	luminal-progenitors_endothelial	13.7283	-5.59019	1.67049	9.75367e-06	5.7128e-05
ENSMUSG00000102269	Gm7357	stromal_endothelial	13.7283	-5.22128	1.55297	2.09243e-05	0.000150054
ENSMUSG00000033845	Mrpl15	basal_adipocytes	592.832	-2.84767	0.264617	5.83319e-28	1.49376e-26
ENSMUSG00000033845	Mrpl15	endothelial_adipocytes	592.832	-2.63358	0.252907	1.87715e-26	4.04316e-25
ENSMUSG00000033845	Mrpl15	luminal-differentiated_adipocytes	592.832	-2.42023	0.255805	1.08821e-22	2.02414e-21
ENSMUSG00000033845	Mrpl15	luminal-progenitors_adipocytes	592.832	-2.39302	0.25453	2.98714e-22	5.43392e-21
ENSMUSG00000033845	Mrpl15	stromal_adipocytes	592.832	-2.79594	0.253021	2.0449e-29	4.64327e-28
ENSMUSG00000102275	Gm37144	luminal-differentiated_adipocytes	6.60335	-1.1501	0.59171	0.0202327	0.0428175
ENSMUSG00000025903	Lypla1	basal_adipocytes	1015.87	-1.78278	0.242081	2.05158e-14	1.97116e-13
ENSMUSG00000025903	Lypla1	endothelial_adipocytes	1015.87	-1.59965	0.230096	8.42271e-13	6.71431e-12
ENSMUSG00000025903	Lypla1	luminal-differentiated_adipocytes	1015.87	-1.81311	0.231473	5.15417e-16	5.82842e-15
ENSMUSG00000025903	Lypla1	luminal-progenitors_adipocytes	1015.87	-1.73641	0.231356	8.85978e-15	9.36548e-14
ENSMUSG00000025903	Lypla1	stromal_adipocytes	1015.87	-2.19539	0.232912	3.29115e-22	4.86699e-21
ENSMUSG00000104217	Gm37988	basal_adipocytes	4.58427	4.76046	2.83302	0.00323412	0.00766562
ENSMUSG00000104217	Gm37988	endothelial_adipocytes	4.58427	5.98703	2.86209	0.000622385	0.00174947
ENSMUSG00000104217	Gm37988	luminal-differentiated_adipocytes	4.58427	6.52019	2.79046	0.00040391	0.00120603
ENSMUSG00000104217	Gm37988	luminal-progenitors_adipocytes	4.58427	-10.1622	2.77892	4.11486e-06	1.66948e-05
ENSMUSG00000104217	Gm37988	luminal-progenitors_basal	4.58427	-17.783	2.49332	1.3917e-13	5.25849e-12
ENSMUSG00000104217	Gm37988	stromal_basal	4.58427	-4.99208	3.44709	0.00137251	0.00895702
ENSMUSG00000104217	Gm37988	luminal-progenitors_endothelial	4.58427	-18.7716	2.37909	5.36163e-16	1.56232e-14
ENSMUSG00000104217	Gm37988	stromal_endothelial	4.58427	-6.18686	2.86892	0.000217678	0.00122535
ENSMUSG00000104217	Gm37988	luminal-progenitors_luminal-differentiated	4.58427	-18.7729	2.3657	2.22805e-16	1.7972e-14
ENSMUSG00000104217	Gm37988	stromal_luminal-differentiated	4.58427	-7.43724	3.03358	0.000136779	0.00100564
ENSMUSG00000104217	Gm37988	stromal_luminal-progenitors	4.58427	9.78463	2.97198	1.02955e-05	6.74939e-05
ENSMUSG00000103280	Gm37277	luminal-progenitors_basal	4.54633	2.27571	2.23359	0.0128657	0.039704
ENSMUSG00000002459	Rgs20	basal_adipocytes	50.1121	2.10601	1.24488	0.0136628	0.028585
ENSMUSG00000002459	Rgs20	endothelial_adipocytes	50.1121	3.22485	1.218	0.000573479	0.00162107
ENSMUSG00000002459	Rgs20	luminal-differentiated_adipocytes	50.1121	6.63285	1.17411	6.69876e-10	4.22808e-09
ENSMUSG00000002459	Rgs20	luminal-progenitors_adipocytes	50.1121	8.08638	1.18604	1.52401e-13	1.43668e-12
ENSMUSG00000002459	Rgs20	stromal_adipocytes	50.1121	4.54494	1.1769	7.15035e-06	2.5447e-05
ENSMUSG00000002459	Rgs20	luminal-differentiated_basal	50.1121	3.60336	1.0214	3.17575e-05	0.000274613
ENSMUSG00000002459	Rgs20	luminal-progenitors_basal	50.1121	4.94472	1.07768	2.45884e-08	3.86704e-07
ENSMUSG00000002459	Rgs20	luminal-differentiated_endothelial	50.1121	2.61823	1.0106	0.000666149	0.00279713
ENSMUSG00000002459	Rgs20	luminal-progenitors_endothelial	50.1121	3.99761	0.900682	8.16163e-07	5.94724e-06
ENSMUSG00000002459	Rgs20	stromal_luminal-progenitors	50.1121	-2.85248	0.933704	0.000231765	0.00111478
ENSMUSG00000102653	Gm37079	luminal-progenitors_adipocytes	8.66751	3.82335	1.76115	0.00151738	0.00414203
ENSMUSG00000102653	Gm37079	luminal-progenitors_basal	8.66751	3.81957	1.98028	0.000706297	0.00346813
ENSMUSG00000102653	Gm37079	luminal-progenitors_endothelial	8.66751	4.42304	1.67791	0.000213908	0.000925635
ENSMUSG00000102653	Gm37079	stromal_luminal-progenitors	8.66751	-2.09928	1.57524	0.0165927	0.0444968
ENSMUSG00000085623	Gm16041	endothelial_adipocytes	1.95532	15.1611	3.8468	3.23556e-06	1.27909e-05
ENSMUSG00000085623	Gm16041	stromal_adipocytes	1.95532	11.4916	4.53458	0.000188941	0.000550176
ENSMUSG00000085623	Gm16041	stromal_basal	1.95532	13.2422	4.57179	5.60698e-05	0.000579311
ENSMUSG00000085623	Gm16041	luminal-differentiated_endothelial	1.95532	-7.49919	4.86082	0.00103394	0.00412098
ENSMUSG00000085623	Gm16041	luminal-progenitors_endothelial	1.95532	-17.3966	3.6254	1.78324e-07	1.48052e-06
ENSMUSG00000085623	Gm16041	stromal_luminal-progenitors	1.95532	14.5485	4.22017	1.76559e-05	0.000110271
ENSMUSG00000033793	Atp6v1h	basal_adipocytes	1114.43	-1.34928	0.176282	5.96923e-15	6.01528e-14
ENSMUSG00000033793	Atp6v1h	endothelial_adipocytes	1114.43	-1.13175	0.168647	9.47617e-12	6.87378e-11
ENSMUSG00000033793	Atp6v1h	stromal_adipocytes	1114.43	-1.19943	0.16874	5.45564e-13	4.04327e-12
ENSMUSG00000104046	Gm37567	stromal_luminal-progenitors	2.759	3.08363	1.69084	0.00334533	0.0114291
ENSMUSG00000025905	Oprk1	endothelial_adipocytes	3.83425	14.4207	3.46082	1.54501e-06	6.39191e-06
ENSMUSG00000025905	Oprk1	stromal_adipocytes	3.83425	16.3884	3.28681	9.94961e-08	4.43971e-07
ENSMUSG00000025905	Oprk1	endothelial_basal	3.83425	15.2399	3.30574	3.36927e-07	5.56473e-06
ENSMUSG00000025905	Oprk1	stromal_basal	3.83425	17.8027	3.40452	2.0752e-08	4.60694e-07
ENSMUSG00000025905	Oprk1	luminal-differentiated_endothelial	3.83425	-16.4142	3.28038	4.28134e-08	4.00108e-07
ENSMUSG00000025905	Oprk1	luminal-progenitors_endothelial	3.83425	-16.7863	3.27716	4.45842e-08	4.10621e-07
ENSMUSG00000025905	Oprk1	stromal_luminal-differentiated	3.83425	18.3994	3.26543	1.95027e-09	3.22934e-08
ENSMUSG00000025905	Oprk1	stromal_luminal-progenitors	3.83425	18.997	3.29944	2.03848e-09	2.58217e-08
ENSMUSG00000090031	4732440D04Rik	luminal-progenitors_adipocytes	96.0175	-1.18404	0.525145	0.00879702	0.0206184
ENSMUSG00000090031	4732440D04Rik	endothelial_basal	96.0175	1.08747	0.605523	0.00505438	0.0233177
ENSMUSG00000090031	4732440D04Rik	luminal-progenitors_endothelial	96.0175	-1.57643	0.579926	0.00059135	0.00230994
ENSMUSG00000090031	4732440D04Rik	stromal_luminal-progenitors	96.0175	1.18657	0.589699	0.00446453	0.0146546
ENSMUSG00000102135	Gm37108	luminal-progenitors_adipocytes	23.7794	1.29329	0.514224	0.0037216	0.00942375
ENSMUSG00000102135	Gm37108	luminal-progenitors_endothelial	23.7794	1.58495	0.513665	0.000172224	0.00076252
ENSMUSG00000051285	Pcmtd1	basal_adipocytes	2144	-1.21042	0.242864	2.46318e-07	1.11483e-06
ENSMUSG00000051285	Pcmtd1	luminal-differentiated_adipocytes	2144	-1.52046	0.236133	2.65781e-11	1.94944e-10
ENSMUSG00000051285	Pcmtd1	luminal-progenitors_adipocytes	2144	-1.54465	0.236526	1.44182e-11	1.12315e-10
ENSMUSG00000051285	Pcmtd1	stromal_adipocytes	2144	-1.58207	0.236742	5.39972e-12	3.66657e-11
ENSMUSG00000103509	Gm38372	luminal-differentiated_adipocytes	139.804	-1.02073	0.440464	0.0101138	0.0229283
ENSMUSG00000103509	Gm38372	luminal-progenitors_adipocytes	139.804	-1.96445	0.478374	4.20137e-06	1.70323e-05
ENSMUSG00000103509	Gm38372	luminal-progenitors_basal	139.804	-1.80101	0.508412	3.11778e-05	0.000233043
ENSMUSG00000103509	Gm38372	luminal-differentiated_endothelial	139.804	-1.1369	0.500492	0.00183122	0.00682423
ENSMUSG00000103509	Gm38372	luminal-progenitors_endothelial	139.804	-2.26218	0.469289	2.35777e-07	1.90985e-06
ENSMUSG00000103509	Gm38372	stromal_luminal-progenitors	139.804	1.05419	0.498104	0.00386044	0.0129302
ENSMUSG00000025909	Sntg1	basal_adipocytes	8.40869	-7.60997	2.2546	1.15525e-05	4.13507e-05
ENSMUSG00000025909	Sntg1	endothelial_adipocytes	8.40869	5.14716	2.1289	0.000368905	0.00107527
ENSMUSG00000025909	Sntg1	stromal_adipocytes	8.40869	10.191	1.92341	4.86753e-09	2.50446e-08
ENSMUSG00000025909	Sntg1	endothelial_basal	8.40869	14.8132	1.9187	2.086e-15	1.52831e-13
ENSMUSG00000025909	Sntg1	luminal-differentiated_basal	8.40869	6.64609	2.36139	6.88084e-05	0.000549527
ENSMUSG00000025909	Sntg1	luminal-progenitors_basal	8.40869	8.94875	2.13454	1.00652e-06	1.11259e-05
ENSMUSG00000025909	Sntg1	stromal_basal	8.40869	18.955	1.87826	7.01992e-25	8.89403e-23
ENSMUSG00000025909	Sntg1	luminal-differentiated_endothelial	8.40869	-6.38355	2.06178	2.8071e-05	0.000159535
ENSMUSG00000025909	Sntg1	luminal-progenitors_endothelial	8.40869	-4.14889	2.01466	0.000951407	0.00352094
ENSMUSG00000025909	Sntg1	stromal_luminal-differentiated	8.40869	11.2797	1.78176	4.92199e-11	1.00222e-09
ENSMUSG00000025909	Sntg1	stromal_luminal-progenitors	8.40869	9.45733	1.93072	1.33837e-08	1.47503e-07
ENSMUSG00000025911	Adhfe1	basal_adipocytes	321.266	-7.64565	0.839429	9.57657e-22	1.65504e-20
ENSMUSG00000025911	Adhfe1	endothelial_adipocytes	321.266	-6.93567	0.759938	6.69169e-22	1.05085e-20
ENSMUSG00000025911	Adhfe1	luminal-differentiated_adipocytes	321.266	-7.78474	0.773858	1.54805e-25	3.56246e-24
ENSMUSG00000025911	Adhfe1	luminal-progenitors_adipocytes	321.266	-7.14502	0.750126	3.93318e-23	7.58588e-22
ENSMUSG00000025911	Adhfe1	stromal_adipocytes	321.266	-5.75245	0.742177	2.54041e-16	2.46562e-15
ENSMUSG00000025911	Adhfe1	stromal_luminal-differentiated	321.266	1.21079	0.905306	0.0102659	0.0418205
ENSMUSG00000079671	2610203C22Rik	basal_adipocytes	43.3432	4.15409	0.991191	2.75204e-06	1.07499e-05
ENSMUSG00000079671	2610203C22Rik	endothelial_adipocytes	43.3432	4.12605	0.970888	1.42732e-06	5.93211e-06
ENSMUSG00000079671	2610203C22Rik	luminal-differentiated_adipocytes	43.3432	3.96587	0.992264	4.79207e-06	1.90589e-05
ENSMUSG00000079671	2610203C22Rik	luminal-progenitors_adipocytes	43.3432	4.0343	0.985262	3.19357e-06	1.31739e-05
ENSMUSG00000079671	2610203C22Rik	stromal_adipocytes	43.3432	2.98606	1.00791	0.000259302	0.000738847
ENSMUSG00000067879	Vxn	endothelial_basal	8.23797	-2.13332	1.62935	0.00658215	0.0288642
ENSMUSG00000067879	Vxn	luminal-differentiated_endothelial	8.23797	2.04111	1.48792	0.0141208	0.0407024
ENSMUSG00000067879	Vxn	luminal-progenitors_endothelial	8.23797	2.67442	1.42134	0.0041135	0.0127553
ENSMUSG00000025912	Mybl1	endothelial_adipocytes	85.0825	1.98466	0.587986	0.0001082	0.000344307
ENSMUSG00000025912	Mybl1	luminal-progenitors_adipocytes	85.0825	1.69267	0.584038	0.000630045	0.0018409
ENSMUSG00000025912	Mybl1	luminal-differentiated_endothelial	85.0825	-2.42217	0.590348	5.38116e-06	3.53381e-05
ENSMUSG00000025912	Mybl1	luminal-progenitors_luminal-differentiated	85.0825	1.90966	0.603965	4.36927e-05	0.000832884
ENSMUSG00000097893	1700034P13Rik	basal_adipocytes	9.31446	7.26539	1.52994	3.47808e-08	1.7503e-07
ENSMUSG00000097893	1700034P13Rik	endothelial_adipocytes	9.31446	8.09089	1.43959	2.23079e-10	1.41674e-09
ENSMUSG00000097893	1700034P13Rik	luminal-differentiated_adipocytes	9.31446	8.5837	1.41858	2.65254e-11	1.94613e-10
ENSMUSG00000097893	1700034P13Rik	luminal-progenitors_adipocytes	9.31446	7.26827	1.46676	1.74133e-08	9.61428e-08
ENSMUSG00000097893	1700034P13Rik	stromal_adipocytes	9.31446	5.86897	1.49672	2.08195e-06	7.9223e-06
ENSMUSG00000025915	Sgk3	luminal-progenitors_basal	567.81	-1.14867	0.33156	3.64486e-05	0.000266554
ENSMUSG00000025915	Sgk3	luminal-progenitors_endothelial	567.81	-1.07889	0.310428	6.31053e-05	0.000309106
ENSMUSG00000025915	Sgk3	luminal-progenitors_luminal-differentiated	567.81	-1.04153	0.347927	5.91164e-05	0.00109044
ENSMUSG00000025915	Sgk3	stromal_luminal-progenitors	567.81	1.07753	0.317287	5.60373e-05	0.000311544
ENSMUSG00000046101	Mcmdc2	luminal-differentiated_adipocytes	4.03986	-2.2411	1.61037	0.0206045	0.0435217
ENSMUSG00000046101	Mcmdc2	luminal-differentiated_endothelial	4.03986	-2.66113	1.69134	0.00686879	0.0217894
ENSMUSG00000046101	Mcmdc2	stromal_luminal-differentiated	4.03986	2.93405	1.81435	0.00288084	0.0145938
ENSMUSG00000093178	Snord87	endothelial_adipocytes	8.6845	-1.42297	0.581926	0.00456141	0.0109331
ENSMUSG00000093178	Snord87	luminal-differentiated_adipocytes	8.6845	-1.44923	0.595226	0.00359997	0.00901065
ENSMUSG00000093178	Snord87	luminal-progenitors_adipocytes	8.6845	-2.00146	0.674208	0.000331936	0.00101539
ENSMUSG00000099032	Tcf24	basal_adipocytes	30.3964	16.9482	1.28599	2.55667e-40	1.30534e-38
ENSMUSG00000099032	Tcf24	endothelial_adipocytes	30.3964	17.8996	1.20307	5.20198e-51	4.72476e-49
ENSMUSG00000099032	Tcf24	luminal-differentiated_adipocytes	30.3964	23.5017	1.1827	4.60358e-89	4.21113e-86
ENSMUSG00000099032	Tcf24	luminal-progenitors_adipocytes	30.3964	20.9349	1.18246	4.36137e-71	1.29893e-68
ENSMUSG00000099032	Tcf24	stromal_adipocytes	30.3964	20.9666	1.18315	4.10375e-71	6.96088e-69
ENSMUSG00000099032	Tcf24	luminal-differentiated_basal	30.3964	6.16858	1.14254	1.16878e-09	2.24592e-08
ENSMUSG00000099032	Tcf24	luminal-progenitors_basal	30.3964	3.11717	1.14267	0.000212637	0.00123577
ENSMUSG00000099032	Tcf24	stromal_basal	30.3964	3.24914	1.1793	0.000211351	0.00185253
ENSMUSG00000099032	Tcf24	luminal-differentiated_endothelial	30.3964	5.17241	0.978578	6.52737e-09	6.98871e-08
ENSMUSG00000099032	Tcf24	luminal-progenitors_endothelial	30.3964	2.45416	1.0476	0.00158339	0.00552825
ENSMUSG00000099032	Tcf24	stromal_endothelial	30.3964	2.46723	1.11796	0.00157434	0.00707291
ENSMUSG00000099032	Tcf24	stromal_luminal-differentiated	30.3964	-1.64602	1.15279	0.00700186	0.0306382
ENSMUSG00000025917	Cops5	basal_adipocytes	620.104	-1.16614	0.191658	5.04779e-10	3.15509e-09
ENSMUSG00000025917	Cops5	stromal_adipocytes	620.104	-1.05829	0.1811	2.86238e-09	1.5045e-08
ENSMUSG00000025917	Cops5	luminal-progenitors_basal	620.104	1.22297	0.196152	2.20779e-11	6.12648e-10
ENSMUSG00000025917	Cops5	stromal_luminal-progenitors	620.104	-1.1058	0.184099	1.17308e-10	1.75299e-09
ENSMUSG00000102556	Gm37569	endothelial_adipocytes	17.1713	3.94272	1.0564	1.18861e-05	4.35598e-05
ENSMUSG00000102556	Gm37569	stromal_adipocytes	17.1713	2.49437	1.08146	0.00235263	0.00568148
ENSMUSG00000102556	Gm37569	endothelial_basal	17.1713	2.90177	1.15804	0.000336889	0.00243849
ENSMUSG00000102556	Gm37569	luminal-differentiated_endothelial	17.1713	-1.80934	1.0243	0.00560809	0.0182518
ENSMUSG00000102556	Gm37569	luminal-progenitors_endothelial	17.1713	-2.27212	0.91143	0.00111711	0.0040568
ENSMUSG00000042501	Cpa6	basal_adipocytes	28.5709	20.9958	1.59352	1.30583e-40	6.79421e-39
ENSMUSG00000042501	Cpa6	endothelial_adipocytes	28.5709	17.9114	1.56697	3.2934e-31	9.52075e-30
ENSMUSG00000042501	Cpa6	luminal-differentiated_adipocytes	28.5709	17.8781	1.57882	1.53334e-30	4.72604e-29
ENSMUSG00000042501	Cpa6	luminal-progenitors_adipocytes	28.5709	6.70652	1.76822	4.04059e-06	1.6409e-05
ENSMUSG00000042501	Cpa6	stromal_adipocytes	28.5709	15.7387	1.5933	1.66895e-23	2.67501e-22
ENSMUSG00000042501	Cpa6	luminal-progenitors_basal	28.5709	-13.5198	1.52987	3.16636e-19	2.08468e-17
ENSMUSG00000042501	Cpa6	stromal_basal	28.5709	-4.13217	1.74688	0.000272641	0.00230518
ENSMUSG00000042501	Cpa6	luminal-progenitors_endothelial	28.5709	-10.38	1.55812	1.54803e-12	2.86072e-11
ENSMUSG00000042501	Cpa6	luminal-progenitors_luminal-differentiated	28.5709	-10.3416	1.50435	3.22101e-12	1.77587e-10
ENSMUSG00000042501	Cpa6	stromal_luminal-progenitors	28.5709	7.75889	1.75829	4.74045e-08	4.78209e-07
ENSMUSG00000048960	Prex2	basal_adipocytes	3990.17	2.25969	0.528522	1.49353e-06	6.03952e-06
ENSMUSG00000048960	Prex2	endothelial_adipocytes	3990.17	3.70293	0.49015	5.02869e-15	4.82036e-14
ENSMUSG00000048960	Prex2	luminal-differentiated_basal	3990.17	-2.42198	0.517441	4.83908e-07	5.97176e-06
ENSMUSG00000048960	Prex2	luminal-progenitors_basal	3990.17	-2.18718	0.513332	2.58183e-06	2.57658e-05
ENSMUSG00000048960	Prex2	stromal_basal	3990.17	-1.42137	0.617384	0.000599672	0.00451076
ENSMUSG00000048960	Prex2	luminal-differentiated_endothelial	3990.17	-3.81307	0.482906	7.30021e-16	2.06231e-14
ENSMUSG00000048960	Prex2	luminal-progenitors_endothelial	3990.17	-3.62178	0.482685	1.12754e-14	2.81206e-13
ENSMUSG00000048960	Prex2	stromal_endothelial	3990.17	-3.01751	0.481	1.45683e-10	2.79179e-09
ENSMUSG00000057715	A830018L16Rik	basal_adipocytes	42.1876	-9.22769	1.42423	1.42113e-12	1.15372e-11
ENSMUSG00000057715	A830018L16Rik	endothelial_adipocytes	42.1876	-5.91811	1.17715	1.09047e-08	5.80187e-08
ENSMUSG00000057715	A830018L16Rik	luminal-differentiated_adipocytes	42.1876	-7.06819	1.24862	4.7219e-10	3.02204e-09
ENSMUSG00000057715	A830018L16Rik	luminal-progenitors_adipocytes	42.1876	-6.52749	1.23206	4.31869e-09	2.57423e-08
ENSMUSG00000057715	A830018L16Rik	stromal_adipocytes	42.1876	-7.22629	1.25654	8.05245e-11	4.90482e-10
ENSMUSG00000016918	Sulf1	basal_adipocytes	1577.38	4.53204	0.551526	3.35169e-17	4.10937e-16
ENSMUSG00000016918	Sulf1	endothelial_adipocytes	1577.38	4.23456	0.535638	2.88322e-16	3.06296e-15
ENSMUSG00000016918	Sulf1	luminal-differentiated_adipocytes	1577.38	2.6632	0.565602	1.11329e-07	5.46153e-07
ENSMUSG00000016918	Sulf1	luminal-progenitors_adipocytes	1577.38	3.25732	0.54787	2.2912e-10	1.56785e-09
ENSMUSG00000016918	Sulf1	stromal_adipocytes	1577.38	4.70004	0.533874	1.59806e-19	1.96125e-18
ENSMUSG00000016918	Sulf1	luminal-differentiated_basal	1577.38	-1.44386	0.666822	0.000735587	0.00444174
ENSMUSG00000016918	Sulf1	luminal-differentiated_endothelial	1577.38	-1.18701	0.57887	0.00326374	0.0113557
ENSMUSG00000016918	Sulf1	stromal_luminal-differentiated	1577.38	1.76085	0.60466	0.000131314	0.000970868
ENSMUSG00000016918	Sulf1	stromal_luminal-progenitors	1577.38	1.11344	0.569645	0.00562996	0.0178025
ENSMUSG00000025938	Slco5a1	basal_adipocytes	35.2721	-13.2598	1.07505	1.10706e-35	4.56927e-34
ENSMUSG00000025938	Slco5a1	endothelial_basal	35.2721	13.1931	1.0326	6.11063e-38	6.67475e-35
ENSMUSG00000025938	Slco5a1	luminal-differentiated_basal	35.2721	11.6357	1.04119	1.86452e-29	2.57241e-27
ENSMUSG00000025938	Slco5a1	luminal-progenitors_basal	35.2721	12.5789	1.03598	2.40178e-34	4.06458e-32
ENSMUSG00000025938	Slco5a1	stromal_basal	35.2721	14.6533	1.02989	1.85805e-46	1.72633e-43
ENSMUSG00000025938	Slco5a1	stromal_luminal-differentiated	35.2721	2.62426	0.897132	0.000187805	0.001332
ENSMUSG00000025938	Slco5a1	stromal_luminal-progenitors	35.2721	1.50476	0.898294	0.00962184	0.0281265
ENSMUSG00000005886	Ncoa2	basal_adipocytes	2740.63	1.53219	0.192336	3.32705e-16	3.76871e-15
ENSMUSG00000005886	Ncoa2	luminal-differentiated_adipocytes	2740.63	1.1503	0.183905	1.80039e-10	1.20212e-09
ENSMUSG00000005886	Ncoa2	stromal_adipocytes	2740.63	1.43609	0.184965	2.53582e-15	2.27257e-14
ENSMUSG00000103506	Gm38376	basal_adipocytes	37.6288	2.41265	0.730287	8.09145e-05	0.000256152
ENSMUSG00000103506	Gm38376	endothelial_adipocytes	37.6288	2.35822	0.682951	5.82968e-05	0.000193064
ENSMUSG00000103506	Gm38376	luminal-differentiated_adipocytes	37.6288	3.28182	0.688286	1.16838e-07	5.71427e-07
ENSMUSG00000103506	Gm38376	luminal-progenitors_adipocytes	37.6288	1.63303	0.670676	0.00278504	0.00723607
ENSMUSG00000103506	Gm38376	stromal_adipocytes	37.6288	3.04734	0.679661	6.62308e-07	2.67693e-06
ENSMUSG00000103495	Gm37409	basal_adipocytes	35.2251	1.25161	0.673859	0.0218701	0.0436726
ENSMUSG00000103495	Gm37409	endothelial_adipocytes	35.2251	1.20876	0.639223	0.0244041	0.0499052
ENSMUSG00000103495	Gm37409	luminal-differentiated_adipocytes	35.2251	1.73365	0.683865	0.00167753	0.00448878
ENSMUSG00000103495	Gm37409	stromal_adipocytes	35.2251	1.82605	0.684266	0.00134117	0.00338872
ENSMUSG00000104170	Gm37702	endothelial_adipocytes	21.0199	2.82765	0.927535	0.000195307	0.000594605
ENSMUSG00000104170	Gm37702	luminal-differentiated_adipocytes	21.0199	2.00937	0.938638	0.0036736	0.009177
ENSMUSG00000104170	Gm37702	luminal-progenitors_adipocytes	21.0199	2.78509	0.956282	0.00024408	0.000762485
ENSMUSG00000104170	Gm37702	stromal_adipocytes	21.0199	3.30081	0.920787	2.86321e-05	9.36475e-05
ENSMUSG00000104170	Gm37702	stromal_basal	21.0199	1.23528	0.912305	0.00925189	0.0425001
ENSMUSG00000103085	Gm38120	endothelial_adipocytes	73.6027	1.7767	0.553298	0.000251712	0.000752464
ENSMUSG00000103085	Gm38120	luminal-differentiated_adipocytes	73.6027	1.99727	0.569525	3.99578e-05	0.000139833
ENSMUSG00000103085	Gm38120	luminal-progenitors_adipocytes	73.6027	1.21803	0.533093	0.00774175	0.0183737
ENSMUSG00000103085	Gm38120	stromal_adipocytes	73.6027	2.07819	0.566301	2.82126e-05	9.23344e-05
ENSMUSG00000102664	Gm38380	stromal_adipocytes	46.0281	1.13281	0.550102	0.0183034	0.0367863
ENSMUSG00000025935	Tram1	luminal-differentiated_basal	2704.43	1.05434	0.226172	3.63274e-08	5.42657e-07
ENSMUSG00000025935	Tram1	luminal-progenitors_basal	2704.43	1.19415	0.218806	2.47884e-09	4.82731e-08
ENSMUSG00000025937	Lactb2	basal_adipocytes	768.67	-3.45739	0.333502	7.73349e-26	1.78328e-24
ENSMUSG00000025937	Lactb2	endothelial_adipocytes	768.67	-2.87943	0.322256	3.81005e-20	5.33844e-19
ENSMUSG00000025937	Lactb2	luminal-differentiated_adipocytes	768.67	-2.13597	0.326153	3.18395e-12	2.55003e-11
ENSMUSG00000025937	Lactb2	luminal-progenitors_adipocytes	768.67	-2.20555	0.32556	8.29864e-13	7.31428e-12
ENSMUSG00000025937	Lactb2	stromal_adipocytes	768.67	-2.56621	0.324332	1.90103e-16	1.86914e-15
ENSMUSG00000025937	Lactb2	luminal-differentiated_basal	768.67	1.04558	0.376306	0.000123163	0.000923553
ENSMUSG00000025937	Lactb2	luminal-progenitors_basal	768.67	1.05635	0.354875	0.000255646	0.00145544
ENSMUSG00000102982	Gm38319	basal_adipocytes	20.2121	-2.60253	0.929277	0.000446043	0.00124533
ENSMUSG00000102982	Gm38319	endothelial_adipocytes	20.2121	-1.86942	0.770797	0.00278656	0.00696653
ENSMUSG00000025932	Eya1	basal_adipocytes	56.3387	14.8669	1.08226	1.50954e-43	9.33783e-42
ENSMUSG00000025932	Eya1	endothelial_adipocytes	56.3387	11.8573	1.06651	2.16731e-29	5.59025e-28
ENSMUSG00000025932	Eya1	luminal-progenitors_adipocytes	56.3387	12.089	1.07658	2.27225e-30	7.13224e-29
ENSMUSG00000025932	Eya1	stromal_adipocytes	56.3387	12.233	1.06418	5.35828e-31	1.33503e-29
ENSMUSG00000025932	Eya1	endothelial_basal	56.3387	-2.48848	0.946592	0.000278228	0.00207343
ENSMUSG00000025932	Eya1	luminal-differentiated_basal	56.3387	-16.6263	0.991266	7.35912e-64	1.64296e-60
ENSMUSG00000025932	Eya1	luminal-progenitors_basal	56.3387	-2.19652	0.900838	0.000890647	0.00423741
ENSMUSG00000025932	Eya1	stromal_basal	56.3387	-2.08934	1.00035	0.00128476	0.00849259
ENSMUSG00000025932	Eya1	luminal-differentiated_endothelial	56.3387	-13.6426	0.971958	2.17513e-45	8.66115e-43
ENSMUSG00000025932	Eya1	luminal-progenitors_luminal-differentiated	56.3387	13.8823	0.973413	1.20829e-46	1.78302e-43
ENSMUSG00000025932	Eya1	stromal_luminal-differentiated	56.3387	14.0071	0.971598	1.39367e-47	2.91347e-45
ENSMUSG00000054493	Gm9947	basal_adipocytes	15.4184	4.34726	1.67141	0.000469413	0.00130642
ENSMUSG00000054493	Gm9947	endothelial_adipocytes	15.4184	17.4237	1.3493	4.80738e-39	2.1678e-37
ENSMUSG00000054493	Gm9947	luminal-differentiated_adipocytes	15.4184	17.0201	1.3606	1.12605e-36	5.21545e-35
ENSMUSG00000054493	Gm9947	luminal-progenitors_adipocytes	15.4184	17.3049	1.35391	4.28113e-38	2.16278e-36
ENSMUSG00000054493	Gm9947	stromal_adipocytes	15.4184	19.5545	1.32473	4.73422e-50	2.81994e-48
ENSMUSG00000054493	Gm9947	endothelial_basal	15.4184	11.9171	1.39705	4.81955e-18	5.19366e-16
ENSMUSG00000054493	Gm9947	luminal-differentiated_basal	15.4184	11.5422	1.41707	1.1239e-16	5.13978e-15
ENSMUSG00000054493	Gm9947	luminal-progenitors_basal	15.4184	11.8771	1.41147	1.51734e-17	8.46016e-16
ENSMUSG00000054493	Gm9947	stromal_basal	15.4184	14.1258	1.38476	6.41015e-25	8.24641e-23
ENSMUSG00000025930	Msc	endothelial_adipocytes	40.7523	18.4786	1.21193	1.70801e-53	1.7856e-51
ENSMUSG00000025930	Msc	luminal-differentiated_adipocytes	40.7523	17.9472	1.25891	6.49667e-47	5.29934e-45
ENSMUSG00000025930	Msc	luminal-progenitors_adipocytes	40.7523	20.6191	1.19811	2.69536e-67	6.51284e-65
ENSMUSG00000025930	Msc	stromal_adipocytes	40.7523	21.9874	1.19649	2.36287e-76	5.35576e-74
ENSMUSG00000025930	Msc	endothelial_basal	40.7523	19.0307	1.26003	9.61894e-53	8.10928e-49
ENSMUSG00000025930	Msc	luminal-differentiated_basal	40.7523	18.5482	1.30651	1.19928e-46	4.7503e-44
ENSMUSG00000025930	Msc	luminal-progenitors_basal	40.7523	21.2832	1.25368	9.47685e-66	1.89782e-62
ENSMUSG00000025930	Msc	stromal_basal	40.7523	22.7042	1.25711	2.85757e-74	7.06988e-70
ENSMUSG00000025930	Msc	stromal_endothelial	40.7523	3.00678	1.051	0.000331485	0.00178328
ENSMUSG00000025930	Msc	stromal_luminal-differentiated	40.7523	3.48411	1.10364	9.56703e-05	0.0007297
ENSMUSG00000082193	Rpl5-ps1	luminal-differentiated_adipocytes	3.77754	3.97958	1.25208	8.48804e-05	0.000283706
ENSMUSG00000082193	Rpl5-ps1	luminal-differentiated_basal	3.77754	3.34397	1.29254	0.000336312	0.00225168
ENSMUSG00000082193	Rpl5-ps1	luminal-differentiated_endothelial	3.77754	4.0648	1.05886	1.35204e-05	8.20647e-05
ENSMUSG00000082193	Rpl5-ps1	luminal-progenitors_luminal-differentiated	3.77754	-2.57737	1.43827	0.000409849	0.00567724
ENSMUSG00000082193	Rpl5-ps1	stromal_luminal-differentiated	3.77754	-3.32346	1.0868	0.000128577	0.00095344
ENSMUSG00000073737	Gm10566	stromal_adipocytes	3.51747	-2.77844	1.61984	0.00904702	0.0194313
ENSMUSG00000092083	Kcnb2	basal_adipocytes	6.35721	7.48043	2.24571	1.39045e-05	4.92099e-05
ENSMUSG00000092083	Kcnb2	endothelial_adipocytes	6.35721	15.4708	1.89789	6.36301e-17	7.08591e-16
ENSMUSG00000092083	Kcnb2	luminal-differentiated_adipocytes	6.35721	4.65437	2.18636	0.00123959	0.00339642
ENSMUSG00000092083	Kcnb2	stromal_adipocytes	6.35721	17.4929	1.8516	8.57978e-22	1.22905e-20
ENSMUSG00000092083	Kcnb2	endothelial_basal	6.35721	5.86979	2.44055	0.00015276	0.00123352
ENSMUSG00000092083	Kcnb2	luminal-progenitors_basal	6.35721	-11.468	2.00047	2.55903e-09	4.95138e-08
ENSMUSG00000092083	Kcnb2	stromal_basal	6.35721	8.64506	2.09349	8.76641e-07	1.4079e-05
ENSMUSG00000092083	Kcnb2	luminal-differentiated_endothelial	6.35721	-8.82769	2.06009	1.77716e-07	1.5133e-06
ENSMUSG00000092083	Kcnb2	luminal-progenitors_endothelial	6.35721	-18.6723	1.88907	9.22883e-24	5.90945e-22
ENSMUSG00000092083	Kcnb2	luminal-progenitors_luminal-differentiated	6.35721	-9.13082	1.9517	1.00342e-06	2.72127e-05
ENSMUSG00000092083	Kcnb2	stromal_luminal-differentiated	6.35721	11.3076	1.83201	1.29664e-10	2.51761e-09
ENSMUSG00000092083	Kcnb2	stromal_luminal-progenitors	6.35721	20.8341	1.86194	1.03791e-29	8.08027e-28
ENSMUSG00000104149	Gm37138	endothelial_adipocytes	3.49718	2.16613	1.43726	0.0209912	0.0436722
ENSMUSG00000104379	Gm37509	basal_adipocytes	8.30979	3.8787	1.31973	0.000222823	0.000655496
ENSMUSG00000104379	Gm37509	endothelial_adipocytes	8.30979	3.66191	1.27876	0.000244253	0.000732044
ENSMUSG00000104379	Gm37509	stromal_adipocytes	8.30979	2.25525	1.24804	0.0103064	0.0218579
ENSMUSG00000104379	Gm37509	luminal-differentiated_basal	8.30979	-2.86167	1.37699	0.00111204	0.00633485
ENSMUSG00000104379	Gm37509	luminal-progenitors_basal	8.30979	-1.75895	1.18063	0.0104636	0.0335188
ENSMUSG00000104379	Gm37509	luminal-differentiated_endothelial	8.30979	-2.87797	1.23658	0.00123572	0.00482105
ENSMUSG00000104379	Gm37509	luminal-progenitors_endothelial	8.30979	-1.86398	1.1637	0.0122227	0.0330511
ENSMUSG00000032719	Sbspon	basal_adipocytes	106.871	10.1406	1.00083	1.21326e-25	2.7461e-24
ENSMUSG00000032719	Sbspon	endothelial_adipocytes	106.871	7.5711	1.00557	4.76962e-16	4.97007e-15
ENSMUSG00000032719	Sbspon	luminal-differentiated_adipocytes	106.871	-6.24455	1.22484	1.81244e-08	9.75048e-08
ENSMUSG00000032719	Sbspon	luminal-progenitors_adipocytes	106.871	-4.76287	1.12924	1.77951e-06	7.60276e-06
ENSMUSG00000032719	Sbspon	stromal_adipocytes	106.871	7.5089	1.01533	9.97536e-16	9.24716e-15
ENSMUSG00000032719	Sbspon	endothelial_basal	106.871	-1.70231	0.988653	0.00344514	0.0171906
ENSMUSG00000032719	Sbspon	luminal-differentiated_basal	106.871	-16.8201	1.09629	7.22785e-54	6.12074e-51
ENSMUSG00000032719	Sbspon	luminal-progenitors_basal	106.871	-15.4083	0.992195	5.37727e-55	4.03816e-52
ENSMUSG00000032719	Sbspon	stromal_basal	106.871	-1.84754	1.03559	0.00267853	0.0156083
ENSMUSG00000032719	Sbspon	luminal-differentiated_endothelial	106.871	-14.3986	1.08131	4.4843e-41	1.27833e-38
ENSMUSG00000032719	Sbspon	luminal-progenitors_endothelial	106.871	-12.9881	0.97436	6.45847e-41	1.54599e-38
ENSMUSG00000032719	Sbspon	stromal_luminal-differentiated	106.871	14.3541	1.08324	1.43831e-40	2.20008e-38
ENSMUSG00000032719	Sbspon	stromal_luminal-progenitors	106.871	12.9491	0.978365	2.43022e-40	3.42007e-38
ENSMUSG00000067795	4930444P10Rik	basal_adipocytes	13.1559	3.00518	1.57509	0.00488284	0.0112005
ENSMUSG00000067795	4930444P10Rik	stromal_adipocytes	13.1559	2.2935	1.43632	0.0164201	0.0332912
ENSMUSG00000067795	4930444P10Rik	endothelial_basal	13.1559	-6.48909	1.7104	2.22108e-06	3.06928e-05
ENSMUSG00000067795	4930444P10Rik	luminal-progenitors_basal	13.1559	-2.56338	1.57708	0.00359796	0.0137798
ENSMUSG00000067795	4930444P10Rik	luminal-differentiated_endothelial	13.1559	3.89369	1.59402	0.000639437	0.00269369
ENSMUSG00000067795	4930444P10Rik	stromal_endothelial	13.1559	5.30238	1.50889	1.19558e-05	9.0292e-05
ENSMUSG00000067795	4930444P10Rik	stromal_luminal-progenitors	13.1559	2.16566	1.49724	0.0126952	0.0355291
ENSMUSG00000043716	Rpl7	basal_adipocytes	14534.5	1.0312	0.165174	2.29231e-10	1.48809e-09
ENSMUSG00000043716	Rpl7	luminal-differentiated_adipocytes	14534.5	1.12357	0.159677	9.33615e-13	7.87119e-12
ENSMUSG00000043716	Rpl7	luminal-progenitors_adipocytes	14534.5	1.26106	0.160069	1.27244e-15	1.4461e-14
ENSMUSG00000043716	Rpl7	stromal_adipocytes	14534.5	1.11707	0.159792	1.42739e-12	1.01866e-11
ENSMUSG00000025920	Stau2	endothelial_adipocytes	438.247	-2.0828	0.299765	4.26808e-13	3.4837e-12
ENSMUSG00000025920	Stau2	stromal_adipocytes	438.247	-1.50504	0.296434	1.02889e-07	4.57915e-07
ENSMUSG00000025920	Stau2	endothelial_basal	438.247	-2.55019	0.307447	1.86877e-17	1.87901e-15
ENSMUSG00000025920	Stau2	luminal-differentiated_basal	438.247	-1.30327	0.350686	2.21357e-06	2.42034e-05
ENSMUSG00000025920	Stau2	stromal_basal	438.247	-1.99139	0.307159	3.23627e-11	1.06682e-09
ENSMUSG00000025920	Stau2	luminal-differentiated_endothelial	438.247	1.01095	0.307978	8.79458e-05	0.000450799
ENSMUSG00000025920	Stau2	luminal-progenitors_endothelial	438.247	1.40247	0.310046	4.5156e-07	3.44733e-06
ENSMUSG00000025939	Ube2w	basal_adipocytes	443.041	-1.415	0.233018	3.33911e-10	2.12881e-09
ENSMUSG00000025939	Ube2w	endothelial_adipocytes	443.041	-1.05925	0.219157	7.17062e-07	3.09663e-06
ENSMUSG00000025939	Ube2w	luminal-differentiated_adipocytes	443.041	-1.69249	0.223179	4.93229e-15	5.09192e-14
ENSMUSG00000025939	Ube2w	luminal-progenitors_adipocytes	443.041	-1.7453	0.224034	9.45913e-16	1.08791e-14
ENSMUSG00000102457	Gm38342	luminal-progenitors_adipocytes	14.2731	-4.89794	1.19385	2.71544e-06	1.13053e-05
ENSMUSG00000102457	Gm38342	luminal-differentiated_basal	14.2731	-1.48402	1.15501	0.00989772	0.0395104
ENSMUSG00000102457	Gm38342	luminal-progenitors_basal	14.2731	-5.48909	1.331	1.92934e-07	2.49403e-06
ENSMUSG00000102457	Gm38342	luminal-progenitors_endothelial	14.2731	-5.05439	1.16698	3.50111e-07	2.72814e-06
ENSMUSG00000102457	Gm38342	luminal-progenitors_luminal-differentiated	14.2731	-1.8727	1.51945	0.0021119	0.0213024
ENSMUSG00000102457	Gm38342	stromal_luminal-progenitors	14.2731	3.7766	1.15783	8.35507e-05	0.000445923
ENSMUSG00000079658	Eloc	stromal_adipocytes	438.244	-1.14077	0.268824	1.08581e-05	3.77097e-05
ENSMUSG00000097744	D030040B21Rik	luminal-progenitors_basal	3.71592	-2.38298	1.82702	0.00737409	0.0250859
ENSMUSG00000097744	D030040B21Rik	luminal-progenitors_endothelial	3.71592	-3.48417	1.77234	0.00191325	0.00652084
ENSMUSG00000025940	Tmem70	basal_adipocytes	426.563	-1.7488	0.229836	3.41306e-15	3.52473e-14
ENSMUSG00000025940	Tmem70	endothelial_adipocytes	426.563	-1.7929	0.216978	2.40564e-17	2.76179e-16
ENSMUSG00000025940	Tmem70	luminal-differentiated_adipocytes	426.563	-1.83294	0.218233	4.61383e-18	6.10088e-17
ENSMUSG00000025940	Tmem70	luminal-progenitors_adipocytes	426.563	-1.74326	0.217366	1.50182e-16	1.83522e-15
ENSMUSG00000025940	Tmem70	stromal_adipocytes	426.563	-1.94329	0.218367	6.15759e-20	7.80764e-19
ENSMUSG00000025779	Ly96	basal_adipocytes	64.3674	1.3183	0.577604	0.00702877	0.0156267
ENSMUSG00000025779	Ly96	endothelial_adipocytes	64.3674	1.78349	0.571753	0.000343909	0.00100796
ENSMUSG00000025779	Ly96	luminal-differentiated_adipocytes	64.3674	2.47477	0.601084	1.9033e-06	7.98777e-06
ENSMUSG00000025779	Ly96	luminal-progenitors_adipocytes	64.3674	2.5989	0.592595	7.25891e-07	3.26983e-06
ENSMUSG00000025779	Ly96	stromal_adipocytes	64.3674	2.05609	0.585118	5.35196e-05	0.000168527
ENSMUSG00000042686	Jph1	endothelial_basal	90.6848	-1.03839	0.664214	0.00952018	0.0386473
ENSMUSG00000042686	Jph1	luminal-differentiated_basal	90.6848	-1.53043	0.782037	0.00141709	0.00777849
ENSMUSG00000042686	Jph1	luminal-progenitors_basal	90.6848	-1.58029	0.685593	0.00155692	0.0068272
ENSMUSG00000067780	Pi15	basal_adipocytes	605.152	3.93784	0.973722	5.12092e-06	1.93357e-05
ENSMUSG00000067780	Pi15	endothelial_adipocytes	605.152	2.60524	0.966807	0.000686469	0.00191317
ENSMUSG00000067780	Pi15	luminal-differentiated_adipocytes	605.152	-2.16705	1.13502	0.00602946	0.0143819
ENSMUSG00000067780	Pi15	stromal_adipocytes	605.152	6.8267	0.964209	1.24601e-14	1.05153e-13
ENSMUSG00000067780	Pi15	luminal-differentiated_basal	605.152	-7.02888	1.07773	1.20348e-12	3.54378e-11
ENSMUSG00000067780	Pi15	luminal-progenitors_basal	605.152	-3.77614	0.929426	1.32162e-06	1.41722e-05
ENSMUSG00000067780	Pi15	stromal_basal	605.152	2.13695	1.04021	0.00138268	0.00901167
ENSMUSG00000067780	Pi15	luminal-differentiated_endothelial	605.152	-5.61948	1.0224	1.17704e-09	1.42881e-08
ENSMUSG00000067780	Pi15	luminal-progenitors_endothelial	605.152	-2.69308	0.913027	0.000298764	0.00124894
ENSMUSG00000067780	Pi15	stromal_endothelial	605.152	3.63604	0.822155	2.05464e-06	1.83404e-05
ENSMUSG00000067780	Pi15	luminal-progenitors_luminal-differentiated	605.152	1.37731	1.20097	0.00417913	0.0360763
ENSMUSG00000067780	Pi15	stromal_luminal-differentiated	605.152	9.95459	1.00324	7.01115e-24	3.649e-22
ENSMUSG00000067780	Pi15	stromal_luminal-progenitors	605.152	6.83804	0.920299	2.28346e-16	6.46972e-15
ENSMUSG00000100053	Gm28154	endothelial_adipocytes	7.09845	2.8521	1.40911	0.00383709	0.00932884
ENSMUSG00000100053	Gm28154	endothelial_basal	7.09845	3.94203	1.68514	0.00028917	0.00214014
ENSMUSG00000100053	Gm28154	stromal_basal	7.09845	2.05931	1.63591	0.00762785	0.0363718
ENSMUSG00000100053	Gm28154	luminal-differentiated_endothelial	7.09845	-4.90895	1.39573	2.03699e-05	0.000119146
ENSMUSG00000100053	Gm28154	luminal-progenitors_endothelial	7.09845	-4.77937	1.4208	1.98851e-05	0.000109531
ENSMUSG00000100053	Gm28154	stromal_luminal-differentiated	7.09845	3.27132	1.60892	0.00113104	0.00649273
ENSMUSG00000100053	Gm28154	stromal_luminal-progenitors	7.09845	3.34149	1.45134	0.00110998	0.00439478
ENSMUSG00000085125	Gm16070	basal_adipocytes	48.1325	8.14863	1.33682	1.36327e-11	9.98482e-11
ENSMUSG00000085125	Gm16070	endothelial_adipocytes	48.1325	21.7734	1.10357	5.52175e-88	3.28904e-85
ENSMUSG00000085125	Gm16070	luminal-differentiated_adipocytes	48.1325	16.893	1.13146	3.70052e-51	3.71692e-49
ENSMUSG00000085125	Gm16070	luminal-progenitors_adipocytes	48.1325	6.01037	1.27869	1.22846e-07	6.14301e-07
ENSMUSG00000085125	Gm16070	stromal_adipocytes	48.1325	20.3309	1.1023	9.3034e-77	2.18613e-74
ENSMUSG00000085125	Gm16070	endothelial_basal	48.1325	13.2094	1.03976	1.53836e-37	1.60732e-34
ENSMUSG00000085125	Gm16070	luminal-differentiated_basal	48.1325	8.29998	1.10705	3.32688e-15	1.29685e-13
ENSMUSG00000085125	Gm16070	stromal_basal	48.1325	11.8289	1.04468	4.4436e-30	9.69323e-28
ENSMUSG00000085125	Gm16070	luminal-differentiated_endothelial	48.1325	-4.5436	0.873137	2.12584e-08	2.09043e-07
ENSMUSG00000085125	Gm16070	luminal-progenitors_endothelial	48.1325	-15.278	1.01216	5.95453e-52	2.58497e-49
ENSMUSG00000085125	Gm16070	luminal-progenitors_luminal-differentiated	48.1325	-10.3671	1.04166	1.29154e-23	2.06367e-21
ENSMUSG00000085125	Gm16070	stromal_luminal-differentiated	48.1325	3.04331	0.937868	8.51533e-05	0.000657278
ENSMUSG00000085125	Gm16070	stromal_luminal-progenitors	48.1325	13.8673	1.0157	8.9168e-43	1.45469e-40
ENSMUSG00000025776	Crispld1	basal_adipocytes	774.441	5.78518	0.837302	2.28636e-13	2.00601e-12
ENSMUSG00000025776	Crispld1	endothelial_adipocytes	774.441	7.44829	0.830742	2.66818e-21	4.02949e-20
ENSMUSG00000025776	Crispld1	stromal_adipocytes	774.441	8.20127	0.830135	4.79244e-25	8.48885e-24
ENSMUSG00000025776	Crispld1	luminal-differentiated_basal	774.441	-5.73831	0.782488	3.84012e-15	1.48747e-13
ENSMUSG00000025776	Crispld1	luminal-progenitors_basal	774.441	-4.5512	0.871467	1.30617e-09	2.68278e-08
ENSMUSG00000025776	Crispld1	stromal_basal	774.441	1.8015	0.852355	0.0011856	0.00796302
ENSMUSG00000025776	Crispld1	luminal-differentiated_endothelial	774.441	-7.34164	0.75344	1.16785e-24	8.11541e-23
ENSMUSG00000025776	Crispld1	luminal-progenitors_endothelial	774.441	-6.24323	0.830424	2.35895e-16	7.21e-15
ENSMUSG00000025776	Crispld1	stromal_luminal-differentiated	774.441	8.13623	0.748298	4.17817e-29	3.21514e-27
ENSMUSG00000025776	Crispld1	stromal_luminal-progenitors	774.441	7.00972	0.838516	1.14963e-19	4.3623e-18
ENSMUSG00000025927	Tfap2b	basal_adipocytes	970.64	6.85635	0.869028	5.24873e-17	6.34654e-16
ENSMUSG00000025927	Tfap2b	endothelial_adipocytes	970.64	2.40352	0.866725	0.000607738	0.0017113
ENSMUSG00000025927	Tfap2b	luminal-differentiated_adipocytes	970.64	8.09447	0.844318	1.55934e-23	3.13989e-22
ENSMUSG00000025927	Tfap2b	luminal-progenitors_adipocytes	970.64	5.97596	0.836639	5.3446e-14	5.26707e-13
ENSMUSG00000025927	Tfap2b	stromal_adipocytes	970.64	1.97235	0.85827	0.0034739	0.00809177
ENSMUSG00000025927	Tfap2b	endothelial_basal	970.64	-3.969	0.721598	2.4133e-09	6.24639e-08
ENSMUSG00000025927	Tfap2b	stromal_basal	970.64	-4.37407	0.727805	7.64683e-11	2.40086e-09
ENSMUSG00000025927	Tfap2b	luminal-differentiated_endothelial	970.64	5.19121	0.692687	3.43641e-15	8.9611e-14
ENSMUSG00000025927	Tfap2b	luminal-progenitors_endothelial	970.64	3.12079	0.685688	9.57415e-07	6.89797e-06
ENSMUSG00000025927	Tfap2b	luminal-progenitors_luminal-differentiated	970.64	-1.23639	0.811609	0.0027618	0.0260852
ENSMUSG00000025927	Tfap2b	stromal_luminal-differentiated	970.64	-5.62518	0.711234	3.75171e-17	1.29636e-15
ENSMUSG00000025927	Tfap2b	stromal_luminal-progenitors	970.64	-3.53398	0.680683	4.65467e-08	4.70482e-07
ENSMUSG00000043760	Pkhd1	luminal-differentiated_basal	15.6007	2.87767	2.39183	0.00623625	0.0269061
ENSMUSG00000041859	Mcm3	basal_adipocytes	881.853	3.38867	0.410141	2.66283e-17	3.29108e-16
ENSMUSG00000041859	Mcm3	endothelial_adipocytes	881.853	3.5142	0.397055	1.09268e-19	1.47843e-18
ENSMUSG00000041859	Mcm3	luminal-differentiated_adipocytes	881.853	2.81928	0.408216	2.2056e-13	1.96768e-12
ENSMUSG00000041859	Mcm3	luminal-progenitors_adipocytes	881.853	3.20034	0.400974	1.34695e-16	1.65545e-15
ENSMUSG00000041859	Mcm3	stromal_adipocytes	881.853	3.29963	0.397758	1.63763e-17	1.73039e-16
ENSMUSG00000025931	Paqr8	basal_adipocytes	100.084	6.19594	0.904841	2.34867e-13	2.05702e-12
ENSMUSG00000025931	Paqr8	endothelial_adipocytes	100.084	7.48314	0.902624	1.00733e-18	1.27348e-17
ENSMUSG00000025931	Paqr8	luminal-differentiated_adipocytes	100.084	5.12563	0.877835	6.41364e-10	4.05712e-09
ENSMUSG00000025931	Paqr8	luminal-progenitors_adipocytes	100.084	1.48778	0.874854	0.0212479	0.0454656
ENSMUSG00000025931	Paqr8	stromal_adipocytes	100.084	5.29172	0.88507	1.15036e-10	6.90997e-10
ENSMUSG00000025931	Paqr8	luminal-progenitors_basal	100.084	-4.14078	0.659657	4.99716e-12	1.52201e-10
ENSMUSG00000025931	Paqr8	luminal-differentiated_endothelial	100.084	-2.08513	0.645574	8.38814e-05	0.000431199
ENSMUSG00000025931	Paqr8	luminal-progenitors_endothelial	100.084	-5.41581	0.629074	1.03385e-19	4.63747e-18
ENSMUSG00000025931	Paqr8	stromal_endothelial	100.084	-1.81505	0.67272	0.000370762	0.00196668
ENSMUSG00000025931	Paqr8	luminal-progenitors_luminal-differentiated	100.084	-3.00206	0.698976	9.17989e-08	2.90766e-06
ENSMUSG00000025931	Paqr8	stromal_luminal-progenitors	100.084	3.36091	0.6122	1.07683e-08	1.20809e-07
ENSMUSG00000041809	Efhc1	luminal-progenitors_adipocytes	48.6473	-11.9458	0.983289	4.29215e-35	1.81112e-33
ENSMUSG00000041809	Efhc1	luminal-progenitors_basal	48.6473	-11.8759	0.977762	2.48364e-34	4.14475e-32
ENSMUSG00000041809	Efhc1	luminal-progenitors_endothelial	48.6473	-11.7277	0.950267	1.91346e-35	2.98838e-33
ENSMUSG00000041809	Efhc1	luminal-progenitors_luminal-differentiated	48.6473	-10.2734	0.961525	6.40879e-27	1.36246e-24
ENSMUSG00000041809	Efhc1	stromal_luminal-differentiated	48.6473	3.01306	0.843796	3.46978e-05	0.000292877
ENSMUSG00000041809	Efhc1	stromal_luminal-progenitors	48.6473	13.6549	0.947045	1.8367e-47	3.82468e-45
ENSMUSG00000041779	Tram2	basal_adipocytes	981.622	1.3788	0.374722	6.61338e-05	0.000211998
ENSMUSG00000041779	Tram2	endothelial_adipocytes	981.622	1.85574	0.367925	7.29265e-08	3.54905e-07
ENSMUSG00000041779	Tram2	luminal-differentiated_adipocytes	981.622	1.10726	0.354197	0.000806573	0.00228476
ENSMUSG00000041779	Tram2	luminal-progenitors_adipocytes	981.622	1.13077	0.357689	0.000649813	0.00189499
ENSMUSG00000041779	Tram2	stromal_adipocytes	981.622	3.31636	0.365199	1.73762e-20	2.30004e-19
ENSMUSG00000041779	Tram2	stromal_basal	981.622	1.79133	0.388346	4.054e-07	6.97521e-06
ENSMUSG00000041779	Tram2	stromal_endothelial	981.622	1.2515	0.399127	6.90704e-05	0.000436798
ENSMUSG00000041779	Tram2	stromal_luminal-differentiated	981.622	2.09229	0.364522	1.46586e-09	2.47127e-08
ENSMUSG00000041779	Tram2	stromal_luminal-progenitors	981.622	2.07426	0.362631	2.12627e-09	2.68276e-08
ENSMUSG00000025933	Tmem14a	basal_adipocytes	23.7786	-1.55415	0.763691	0.00950874	0.0205686
ENSMUSG00000025933	Tmem14a	stromal_basal	23.7786	1.66664	0.916546	0.00248074	0.01466
ENSMUSG00000025933	Tmem14a	stromal_luminal-progenitors	23.7786	1.28211	0.71954	0.00792062	0.0238363
ENSMUSG00000102633	Gm38224	luminal-differentiated_endothelial	8.27921	-1.70753	1.27909	0.0176868	0.0491743
ENSMUSG00000102633	Gm38224	luminal-progenitors_endothelial	8.27921	-3.65462	1.3054	0.000272196	0.00114875
ENSMUSG00000102633	Gm38224	stromal_luminal-progenitors	8.27921	3.08635	1.35067	0.00135082	0.00520825
ENSMUSG00000025934	Gsta3	basal_adipocytes	512.903	-6.29101	0.675721	3.46267e-22	6.19345e-21
ENSMUSG00000025934	Gsta3	endothelial_adipocytes	512.903	-6.08706	0.643911	5.81021e-23	9.83588e-22
ENSMUSG00000025934	Gsta3	luminal-differentiated_adipocytes	512.903	-3.5904	0.646079	2.57107e-09	1.52296e-08
ENSMUSG00000025934	Gsta3	luminal-progenitors_adipocytes	512.903	-3.51482	0.644753	4.5213e-09	2.68749e-08
ENSMUSG00000025934	Gsta3	stromal_adipocytes	512.903	-5.95342	0.643093	4.17607e-22	6.1226e-21
ENSMUSG00000025934	Gsta3	luminal-differentiated_basal	512.903	2.46427	0.735764	4.89814e-05	0.000405148
ENSMUSG00000025934	Gsta3	luminal-progenitors_basal	512.903	2.4415	0.684019	3.31024e-05	0.00024506
ENSMUSG00000025934	Gsta3	luminal-differentiated_endothelial	512.903	2.27777	0.693042	8.11939e-05	0.000419359
ENSMUSG00000025934	Gsta3	luminal-progenitors_endothelial	512.903	2.32322	0.665479	5.43087e-05	0.000270099
ENSMUSG00000025934	Gsta3	stromal_luminal-differentiated	512.903	-2.08982	0.729967	0.000184141	0.00130897
ENSMUSG00000025934	Gsta3	stromal_luminal-progenitors	512.903	-2.20071	0.681816	0.000125456	0.000641508
ENSMUSG00000028033	Kcnq5	basal_adipocytes	146.014	9.02033	1.18002	3.02142e-16	3.44796e-15
ENSMUSG00000028033	Kcnq5	endothelial_adipocytes	146.014	4.83657	1.15336	1.21415e-06	5.10641e-06
ENSMUSG00000028033	Kcnq5	luminal-differentiated_adipocytes	146.014	2.16643	1.21032	0.00824677	0.0191015
ENSMUSG00000028033	Kcnq5	stromal_adipocytes	146.014	6.39122	1.17613	8.15777e-10	4.54327e-09
ENSMUSG00000028033	Kcnq5	endothelial_basal	146.014	-3.38732	0.945453	1.61116e-05	0.000176231
ENSMUSG00000028033	Kcnq5	luminal-differentiated_basal	146.014	-5.95799	0.985791	2.57816e-11	6.21949e-10
ENSMUSG00000028033	Kcnq5	luminal-progenitors_basal	146.014	-7.79338	1.06296	1.39776e-14	5.90328e-13
ENSMUSG00000028033	Kcnq5	stromal_basal	146.014	-1.58032	1.0855	0.00633817	0.0313546
ENSMUSG00000028033	Kcnq5	luminal-differentiated_endothelial	146.014	-1.67751	1.0507	0.00905886	0.0277507
ENSMUSG00000028033	Kcnq5	luminal-progenitors_endothelial	146.014	-3.4778	1.01944	5.64598e-05	0.000279873
ENSMUSG00000028033	Kcnq5	stromal_luminal-differentiated	146.014	3.39533	0.939425	2.87487e-05	0.000247246
ENSMUSG00000028033	Kcnq5	stromal_luminal-progenitors	146.014	4.92529	1.02341	4.92138e-08	4.94513e-07
ENSMUSG00000082935	Gm7658	basal_adipocytes	3.35938	2.78311	1.42898	0.00493136	0.0113044
ENSMUSG00000082935	Gm7658	endothelial_basal	3.35938	-3.25228	1.53361	0.000657089	0.00432616
ENSMUSG00000082935	Gm7658	luminal-differentiated_basal	3.35938	-3.10795	1.54808	0.00118921	0.00671371
ENSMUSG00000082935	Gm7658	luminal-progenitors_basal	3.35938	-3.58511	1.49834	0.00029341	0.00163557
ENSMUSG00000082935	Gm7658	stromal_basal	3.35938	-3.29086	1.46961	0.000586094	0.00442987
ENSMUSG00000103748	Gm38243	basal_adipocytes	12.3045	5.64868	1.55105	1.02348e-05	3.69898e-05
ENSMUSG00000103748	Gm38243	endothelial_basal	12.3045	-3.33424	1.56818	0.000621665	0.00413143
ENSMUSG00000103748	Gm38243	luminal-differentiated_basal	12.3045	-4.19127	1.52121	0.000163812	0.0011948
ENSMUSG00000103748	Gm38243	luminal-progenitors_basal	12.3045	-8.02851	1.58642	1.40092e-08	2.33789e-07
ENSMUSG00000103748	Gm38243	stromal_basal	12.3045	-2.37697	1.5594	0.00378829	0.0207134
ENSMUSG00000103748	Gm38243	luminal-progenitors_endothelial	12.3045	-2.45293	1.53081	0.00841304	0.0238789
ENSMUSG00000103748	Gm38243	stromal_luminal-progenitors	12.3045	3.29097	1.55857	0.00168136	0.0062905
ENSMUSG00000041670	Rims1	basal_adipocytes	6.26249	8.77241	1.78083	1.17519e-08	6.28631e-08
ENSMUSG00000041670	Rims1	endothelial_adipocytes	6.26249	8.00715	1.75012	5.79549e-08	2.85297e-07
ENSMUSG00000041670	Rims1	luminal-differentiated_adipocytes	6.26249	-11.7614	1.79	2.19817e-12	1.78736e-11
ENSMUSG00000041670	Rims1	luminal-progenitors_adipocytes	6.26249	-11.7351	1.79165	2.38774e-12	2.01109e-11
ENSMUSG00000041670	Rims1	stromal_adipocytes	6.26249	7.34886	1.78557	4.7351e-07	1.94765e-06
ENSMUSG00000041670	Rims1	luminal-differentiated_basal	6.26249	-20.9883	1.67743	4.29639e-37	1.02438e-34
ENSMUSG00000041670	Rims1	luminal-progenitors_basal	6.26249	-21.0466	1.68206	4.99876e-37	1.00946e-34
ENSMUSG00000041670	Rims1	luminal-differentiated_endothelial	6.26249	-20.3275	1.62786	7.96811e-37	1.5143e-34
ENSMUSG00000041670	Rims1	luminal-progenitors_endothelial	6.26249	-20.4188	1.63228	9.31075e-37	1.58984e-34
ENSMUSG00000041670	Rims1	stromal_luminal-differentiated	6.26249	19.8604	1.64438	1.32754e-34	1.41113e-32
ENSMUSG00000041670	Rims1	stromal_luminal-progenitors	6.26249	20.007	1.64731	1.54256e-34	1.59958e-32
ENSMUSG00000097970	Gm27028	basal_adipocytes	22.2069	5.67763	1.07115	5.77923e-09	3.21093e-08
ENSMUSG00000097970	Gm27028	endothelial_adipocytes	22.2069	6.04092	1.06979	3.26631e-10	2.03949e-09
ENSMUSG00000097970	Gm27028	luminal-differentiated_adipocytes	22.2069	3.71903	1.11222	4.88505e-05	0.000168649
ENSMUSG00000097970	Gm27028	luminal-progenitors_adipocytes	22.2069	3.86775	1.09749	2.7213e-05	9.86424e-05
ENSMUSG00000097970	Gm27028	stromal_basal	22.2069	-4.29858	0.848067	1.82026e-08	4.08436e-07
ENSMUSG00000097970	Gm27028	luminal-differentiated_endothelial	22.2069	-1.79636	0.876687	0.00259773	0.00928035
ENSMUSG00000097970	Gm27028	luminal-progenitors_endothelial	22.2069	-1.63271	0.829769	0.00535365	0.0160716
ENSMUSG00000097970	Gm27028	stromal_endothelial	22.2069	-4.68195	0.794982	3.90217e-10	6.97716e-09
ENSMUSG00000097970	Gm27028	stromal_luminal-differentiated	22.2069	-2.30145	0.963106	0.000652956	0.00400197
ENSMUSG00000097970	Gm27028	stromal_luminal-progenitors	22.2069	-2.547	0.874217	0.000345775	0.00158489
ENSMUSG00000026158	Ogfrl1	basal_adipocytes	1502.51	1.38818	0.401758	0.000152703	0.000461891
ENSMUSG00000026158	Ogfrl1	endothelial_adipocytes	1502.51	1.17446	0.382819	0.000966352	0.00263086
ENSMUSG00000026158	Ogfrl1	luminal-differentiated_adipocytes	1502.51	2.91502	0.401256	1.84826e-14	1.81517e-13
ENSMUSG00000026158	Ogfrl1	luminal-progenitors_adipocytes	1502.51	3.65895	0.392399	1.59145e-21	2.77668e-20
ENSMUSG00000026158	Ogfrl1	stromal_adipocytes	1502.51	1.06855	0.379271	0.00254547	0.00610402
ENSMUSG00000026158	Ogfrl1	luminal-differentiated_basal	1502.51	1.17548	0.475234	0.000283533	0.00193956
ENSMUSG00000026158	Ogfrl1	luminal-progenitors_basal	1502.51	2.07973	0.407308	5.25826e-08	7.71908e-07
ENSMUSG00000026158	Ogfrl1	luminal-differentiated_endothelial	1502.51	1.56251	0.429586	1.17032e-05	7.21875e-05
ENSMUSG00000026158	Ogfrl1	luminal-progenitors_endothelial	1502.51	2.35707	0.390921	3.84058e-10	4.91599e-09
ENSMUSG00000026158	Ogfrl1	stromal_luminal-differentiated	1502.51	-1.69504	0.424014	3.08358e-06	3.22311e-05
ENSMUSG00000026158	Ogfrl1	stromal_luminal-progenitors	1502.51	-2.47746	0.387789	6.06454e-11	9.41971e-10
ENSMUSG00000026156	B3gat2	stromal_luminal-progenitors	5.04719	2.56658	1.94839	0.0117292	0.033159
ENSMUSG00000026154	Sdhaf4	basal_adipocytes	149.177	-1.16645	0.439916	0.0032394	0.00767591
ENSMUSG00000026154	Sdhaf4	endothelial_adipocytes	149.177	-1.02991	0.416558	0.00716056	0.0164665
ENSMUSG00000026154	Sdhaf4	luminal-differentiated_adipocytes	149.177	-1.43578	0.42748	0.000199021	0.00062731
ENSMUSG00000026154	Sdhaf4	stromal_adipocytes	149.177	-1.54716	0.431553	8.43847e-05	0.000258658
ENSMUSG00000026153	Fam135a	luminal-progenitors_endothelial	615.782	-1.33205	0.338243	6.64117e-06	4.02604e-05
ENSMUSG00000026153	Fam135a	stromal_endothelial	615.782	-1.20477	0.353492	2.56236e-05	0.000180205
ENSMUSG00000102398	Gm37580	luminal-progenitors_endothelial	3.59268	-2.56732	1.66939	0.00868824	0.0245485
ENSMUSG00000102398	Gm37580	stromal_luminal-progenitors	3.59268	2.93235	1.7255	0.00466938	0.0152353
ENSMUSG00000026147	Col9a1	basal_adipocytes	213.206	5.0455	1.14834	7.82732e-07	3.29544e-06
ENSMUSG00000026147	Col9a1	endothelial_adipocytes	213.206	2.75181	1.16218	0.00165275	0.0043086
ENSMUSG00000026147	Col9a1	luminal-differentiated_adipocytes	213.206	5.15057	1.12182	3.85522e-07	1.77183e-06
ENSMUSG00000026147	Col9a1	luminal-progenitors_adipocytes	213.206	7.43116	1.13708	1.36697e-12	1.17966e-11
ENSMUSG00000026147	Col9a1	luminal-progenitors_basal	213.206	1.44882	0.944686	0.0125383	0.0388623
ENSMUSG00000026147	Col9a1	stromal_basal	213.206	-2.66517	1.04534	0.00042431	0.00337033
ENSMUSG00000026147	Col9a1	luminal-differentiated_endothelial	213.206	1.39545	0.971859	0.0154148	0.0437983
ENSMUSG00000026147	Col9a1	luminal-progenitors_endothelial	213.206	3.88484	0.861378	6.6887e-07	4.96141e-06
ENSMUSG00000026147	Col9a1	stromal_luminal-differentiated	213.206	-2.8211	0.995841	0.000237664	0.00164108
ENSMUSG00000026147	Col9a1	stromal_luminal-progenitors	213.206	-5.04356	0.906345	7.28126e-10	9.84143e-09
ENSMUSG00000026141	Col19a1	luminal-progenitors_endothelial	4.57251	-2.33002	1.79428	0.0159638	0.0416418
ENSMUSG00000026141	Col19a1	stromal_luminal-progenitors	4.57251	2.8608	1.91611	0.00699179	0.0214237
ENSMUSG00000067736	Gm10222	basal_adipocytes	4210.65	-15.3998	1.43029	1.14238e-27	2.89521e-26
ENSMUSG00000067736	Gm10222	endothelial_adipocytes	4210.65	-3.94258	1.37628	0.000210734	0.00063807
ENSMUSG00000067736	Gm10222	luminal-differentiated_adipocytes	4210.65	-2.51958	1.40248	0.00651354	0.0154316
ENSMUSG00000067736	Gm10222	luminal-progenitors_adipocytes	4210.65	-3.56833	1.41972	0.000675132	0.00196323
ENSMUSG00000067736	Gm10222	stromal_adipocytes	4210.65	-19.2861	1.38917	1.51963e-44	7.02567e-43
ENSMUSG00000067736	Gm10222	endothelial_basal	4210.65	10.5621	1.42716	4.46061e-14	2.74854e-12
ENSMUSG00000067736	Gm10222	luminal-differentiated_basal	4210.65	11.8687	1.43001	3.21179e-17	1.54961e-15
ENSMUSG00000067736	Gm10222	luminal-progenitors_basal	4210.65	11.0238	1.43185	5.1169e-15	2.24387e-13
ENSMUSG00000067736	Gm10222	stromal_basal	4210.65	-1.90728	1.68807	0.0107938	0.048112
ENSMUSG00000067736	Gm10222	stromal_endothelial	4210.65	-14.4788	1.39215	5.08913e-26	1.06123e-23
ENSMUSG00000067736	Gm10222	stromal_luminal-differentiated	4210.65	-15.7696	1.38974	1.91609e-30	1.57596e-28
ENSMUSG00000067736	Gm10222	stromal_luminal-progenitors	4210.65	-14.9957	1.39398	2.34681e-27	1.54125e-25
ENSMUSG00000101939	Gm28438	basal_adipocytes	920.538	-2.8976	1.85998	0.0114838	0.0243982
ENSMUSG00000101939	Gm28438	endothelial_adipocytes	920.538	-13.1605	1.7312	5.61614e-15	5.36339e-14
ENSMUSG00000101939	Gm28438	luminal-differentiated_adipocytes	920.538	-12.316	1.77137	2.06189e-13	1.8459e-12
ENSMUSG00000101939	Gm28438	luminal-progenitors_adipocytes	920.538	-3.77912	1.90272	0.00241438	0.00634969
ENSMUSG00000101939	Gm28438	stromal_adipocytes	920.538	-13.2148	1.72635	6.27218e-15	5.41819e-14
ENSMUSG00000101939	Gm28438	endothelial_basal	920.538	-8.33781	2.03211	1.49481e-06	2.15746e-05
ENSMUSG00000101939	Gm28438	luminal-differentiated_basal	920.538	-7.28391	2.13667	1.20003e-05	0.000114138
ENSMUSG00000101939	Gm28438	stromal_basal	920.538	-8.30529	2.11403	1.59476e-06	2.43494e-05
ENSMUSG00000101939	Gm28438	luminal-progenitors_endothelial	920.538	7.18595	2.1112	3.84947e-06	2.44354e-05
ENSMUSG00000101939	Gm28438	luminal-progenitors_luminal-differentiated	920.538	6.98751	2.10074	3.07621e-05	0.000609557
ENSMUSG00000101939	Gm28438	stromal_luminal-progenitors	920.538	-7.2044	2.12547	4.10714e-06	2.91735e-05
ENSMUSG00000101111	Gm28437	basal_adipocytes	66645.1	-4.11978	0.889407	4.20504e-07	1.84307e-06
ENSMUSG00000101111	Gm28437	endothelial_adipocytes	66645.1	-4.7501	0.861161	2.12122e-09	1.21382e-08
ENSMUSG00000101111	Gm28437	luminal-differentiated_adipocytes	66645.1	-3.8259	0.884891	1.21973e-06	5.23562e-06
ENSMUSG00000101111	Gm28437	luminal-progenitors_adipocytes	66645.1	-5.62386	0.857359	4.00893e-12	3.30694e-11
ENSMUSG00000101111	Gm28437	stromal_adipocytes	66645.1	-4.56254	0.852784	8.6717e-09	4.34144e-08
ENSMUSG00000100862	Gm10925	basal_adipocytes	60021.3	-2.74227	1.85566	0.0149462	0.0309536
ENSMUSG00000100862	Gm10925	endothelial_adipocytes	60021.3	-10.1959	1.85853	1.42577e-09	8.33181e-09
ENSMUSG00000100862	Gm10925	luminal-differentiated_adipocytes	60021.3	-6.24273	1.90633	3.37115e-05	0.000119278
ENSMUSG00000100862	Gm10925	luminal-progenitors_adipocytes	60021.3	-7.81877	1.90717	7.92398e-07	3.55317e-06
ENSMUSG00000100862	Gm10925	stromal_adipocytes	60021.3	-6.64206	1.99342	1.3452e-05	4.59947e-05
ENSMUSG00000100862	Gm10925	endothelial_basal	60021.3	-4.46067	2.35966	0.000637096	0.0042223
ENSMUSG00000102070	Gm28661	basal_adipocytes	59659.3	-5.18218	1.11595	2.33393e-07	1.06024e-06
ENSMUSG00000102070	Gm28661	endothelial_adipocytes	59659.3	-4.94842	1.09189	2.58731e-07	1.17707e-06
ENSMUSG00000102070	Gm28661	luminal-differentiated_adipocytes	59659.3	-3.25364	1.16747	0.000296042	0.000906567
ENSMUSG00000102070	Gm28661	luminal-progenitors_adipocytes	59659.3	-3.95317	1.11927	2.63512e-05	9.56808e-05
ENSMUSG00000102070	Gm28661	stromal_adipocytes	59659.3	-4.26986	1.08422	6.24202e-06	2.23792e-05
ENSMUSG00000101249	Gm29216	basal_adipocytes	5359.72	-11.2574	5.23481	0.000317658	0.000907097
ENSMUSG00000101249	Gm29216	endothelial_adipocytes	5359.72	-28.4581	4.0115	1.08009e-14	1.00671e-13
ENSMUSG00000101249	Gm29216	luminal-differentiated_adipocytes	5359.72	-9.65495	5.18947	0.000723211	0.00207014
ENSMUSG00000101249	Gm29216	luminal-progenitors_adipocytes	5359.72	-15.8395	4.26929	5.40687e-06	2.1571e-05
ENSMUSG00000101249	Gm29216	stromal_adipocytes	5359.72	-16.0609	4.17574	7.1658e-06	2.54984e-05
ENSMUSG00000101249	Gm29216	endothelial_basal	5359.72	-12.2534	5.05594	0.000107261	0.000910167
ENSMUSG00000101249	Gm29216	luminal-differentiated_endothelial	5359.72	14.7021	4.53622	1.42483e-05	8.60868e-05
ENSMUSG00000101249	Gm29216	luminal-progenitors_endothelial	5359.72	7.85588	5.63941	0.00141687	0.00501039
ENSMUSG00000101249	Gm29216	stromal_endothelial	5359.72	6.83686	5.51258	0.00115408	0.00538307
ENSMUSG00000033569	Adgrb3	luminal-progenitors_endothelial	7.16146	-2.40314	1.81737	0.0143928	0.0380123
ENSMUSG00000033569	Adgrb3	stromal_luminal-progenitors	7.16146	3.10541	1.95162	0.00490872	0.0158647
ENSMUSG00000102317	Gm37628	luminal-progenitors_adipocytes	2.42351	-6.89317	3.87618	0.00124066	0.00343127
ENSMUSG00000102317	Gm37628	luminal-progenitors_basal	2.42351	-4.32213	4.12314	0.00481255	0.0175042
ENSMUSG00000102317	Gm37628	luminal-differentiated_endothelial	2.42351	-4.80214	3.74451	0.00360084	0.0123741
ENSMUSG00000102317	Gm37628	luminal-progenitors_endothelial	2.42351	-15.6289	3.11335	7.42169e-08	6.58668e-07
ENSMUSG00000102317	Gm37628	stromal_luminal-progenitors	2.42351	6.07238	4.19662	0.00166302	0.00622823
ENSMUSG00000103783	Gm37522	stromal_luminal-progenitors	25.1766	1.4446	0.776324	0.00593618	0.0186488
ENSMUSG00000104315	Gm37906	luminal-differentiated_adipocytes	65.0379	1.0266	0.477604	0.0152454	0.0331759
ENSMUSG00000104315	Gm37906	stromal_adipocytes	65.0379	1.13566	0.484735	0.00897956	0.0193045
ENSMUSG00000104315	Gm37906	luminal-differentiated_basal	65.0379	1.9054	0.622837	6.52365e-05	0.000524927
ENSMUSG00000104315	Gm37906	stromal_basal	65.0379	2.03769	0.577915	3.02467e-05	0.000337382
ENSMUSG00000104315	Gm37906	luminal-progenitors_luminal-differentiated	65.0379	-1.07482	0.591197	0.00169023	0.0178849
ENSMUSG00000104315	Gm37906	stromal_luminal-progenitors	65.0379	1.3789	0.545662	0.000854948	0.0035014
ENSMUSG00000117310	Ptp4a1	basal_adipocytes	4585.09	-2.32786	0.251892	1.50144e-21	2.53418e-20
ENSMUSG00000117310	Ptp4a1	endothelial_adipocytes	4585.09	-2.80389	0.241029	2.59985e-32	8.06173e-31
ENSMUSG00000117310	Ptp4a1	luminal-differentiated_adipocytes	4585.09	-1.5792	0.239555	8.36367e-12	6.43686e-11
ENSMUSG00000117310	Ptp4a1	luminal-progenitors_adipocytes	4585.09	-1.14115	0.237321	6.63048e-07	3.00365e-06
ENSMUSG00000117310	Ptp4a1	stromal_adipocytes	4585.09	-2.30191	0.242416	1.57483e-22	2.37412e-21
ENSMUSG00000117310	Ptp4a1	luminal-progenitors_basal	4585.09	1.08421	0.260694	2.15093e-06	2.19486e-05
ENSMUSG00000117310	Ptp4a1	luminal-differentiated_endothelial	4585.09	1.10612	0.250458	5.61044e-07	4.39078e-06
ENSMUSG00000117310	Ptp4a1	luminal-progenitors_endothelial	4585.09	1.60177	0.2464	6.56193e-12	1.09707e-10
ENSMUSG00000117310	Ptp4a1	stromal_luminal-progenitors	4585.09	-1.06379	0.250007	1.60725e-06	1.24408e-05
ENSMUSG00000026064	Ptp4a1	basal_adipocytes	1108.78	-2.3854	0.383425	3.30801e-11	2.33376e-10
ENSMUSG00000026064	Ptp4a1	endothelial_adipocytes	1108.78	-2.62985	0.365003	5.01973e-14	4.44418e-13
ENSMUSG00000026064	Ptp4a1	luminal-differentiated_adipocytes	1108.78	-1.16717	0.350526	0.000362536	0.00109102
ENSMUSG00000026064	Ptp4a1	stromal_adipocytes	1108.78	-1.47634	0.357759	1.04186e-05	3.62719e-05
ENSMUSG00000026064	Ptp4a1	luminal-progenitors_basal	1108.78	1.4096	0.402163	2.84187e-05	0.000214893
ENSMUSG00000026064	Ptp4a1	luminal-differentiated_endothelial	1108.78	1.25645	0.392847	6.97399e-05	0.000365621
ENSMUSG00000026064	Ptp4a1	luminal-progenitors_endothelial	1108.78	1.69885	0.377375	5.77089e-07	4.33206e-06
ENSMUSG00000086727	4931428L18Rik	endothelial_adipocytes	4.08579	-2.87771	2.48507	0.0220395	0.0455865
ENSMUSG00000070960	Gm19680	endothelial_adipocytes	51.1755	-15.4982	1.63951	6.09385e-22	9.60503e-21
ENSMUSG00000070960	Gm19680	endothelial_basal	51.1755	-11.8958	1.68288	4.74462e-13	2.42591e-11
ENSMUSG00000070960	Gm19680	luminal-differentiated_endothelial	51.1755	12.5293	1.66131	5.18929e-15	1.32295e-13
ENSMUSG00000070960	Gm19680	luminal-progenitors_endothelial	51.1755	12.7713	1.64572	2.53001e-15	6.86454e-14
ENSMUSG00000070960	Gm19680	stromal_endothelial	51.1755	13.2048	1.65779	1.83091e-16	9.42155e-15
ENSMUSG00000104498	Gm37110	luminal-differentiated_adipocytes	67.1383	-1.4928	0.412539	6.74936e-05	0.000228696
ENSMUSG00000104498	Gm37110	luminal-progenitors_adipocytes	67.1383	-1.77568	0.421936	3.62024e-06	1.47982e-05
ENSMUSG00000104498	Gm37110	luminal-differentiated_basal	67.1383	-1.48052	0.500554	5.24131e-05	0.000429913
ENSMUSG00000104498	Gm37110	luminal-progenitors_basal	67.1383	-1.82904	0.43795	2.77538e-06	2.74918e-05
ENSMUSG00000104498	Gm37110	luminal-progenitors_endothelial	67.1383	-1.28805	0.430251	0.000269496	0.0011381
ENSMUSG00000104498	Gm37110	stromal_luminal-progenitors	67.1383	1.16319	0.439616	0.000677131	0.00285911
ENSMUSG00000102917	Gm37724	stromal_adipocytes	36.0998	1.07691	0.551956	0.0253402	0.049304
ENSMUSG00000026134	Prim2	basal_adipocytes	200.209	1.13472	0.311192	0.000117081	0.000360535
ENSMUSG00000026134	Prim2	luminal-progenitors_adipocytes	200.209	1.14304	0.300544	5.99026e-05	0.000206304
ENSMUSG00000026134	Prim2	stromal_adipocytes	200.209	1.5611	0.304138	6.88059e-08	3.1308e-07
ENSMUSG00000102714	Gm37618	basal_adipocytes	14.4296	2.64188	1.18792	0.00251852	0.00609479
ENSMUSG00000102714	Gm37618	endothelial_adipocytes	14.4296	2.82871	1.1267	0.00105226	0.00284629
ENSMUSG00000102714	Gm37618	luminal-differentiated_adipocytes	14.4296	1.8165	1.10293	0.015827	0.0343278
ENSMUSG00000102714	Gm37618	luminal-progenitors_adipocytes	14.4296	2.15507	1.13384	0.00683244	0.0164164
ENSMUSG00000102714	Gm37618	stromal_adipocytes	14.4296	3.44832	1.12195	0.000162525	0.000477927
ENSMUSG00000103746	1700001G17Rik	stromal_adipocytes	5.53809	2.40018	1.29468	0.00833242	0.0180222
ENSMUSG00000103746	1700001G17Rik	stromal_basal	5.53809	1.7575	1.45127	0.0103006	0.0462919
ENSMUSG00000103746	1700001G17Rik	luminal-differentiated_endothelial	5.53809	-2.3178	1.41437	0.00688499	0.021827
ENSMUSG00000103746	1700001G17Rik	stromal_luminal-differentiated	5.53809	3.33453	1.41555	0.000589146	0.00365862
ENSMUSG00000004768	Rab23	basal_adipocytes	359.411	1.3714	0.418964	0.00030448	0.000872714
ENSMUSG00000004768	Rab23	endothelial_adipocytes	359.411	1.51578	0.406442	5.22249e-05	0.000174376
ENSMUSG00000004768	Rab23	stromal_adipocytes	359.411	1.7591	0.412324	3.388e-06	1.25745e-05
ENSMUSG00000042215	Bag2	luminal-progenitors_adipocytes	212.95	1.75238	0.356908	1.31689e-07	6.56217e-07
ENSMUSG00000042215	Bag2	stromal_basal	212.95	-1.32003	0.422619	3.6689e-05	0.000399719
ENSMUSG00000042215	Bag2	luminal-progenitors_endothelial	212.95	1.52395	0.358485	1.62449e-06	1.1179e-05
ENSMUSG00000042215	Bag2	stromal_luminal-differentiated	212.95	-1.61815	0.370815	6.15249e-07	7.13882e-06
ENSMUSG00000042215	Bag2	stromal_luminal-progenitors	212.95	-2.50466	0.341406	9.04991e-14	1.97441e-12
ENSMUSG00000042197	Zfp451	basal_adipocytes	1195.44	1.28079	0.240268	3.40436e-08	1.71391e-07
ENSMUSG00000042182	Bend6	basal_adipocytes	83.013	5.87672	0.994966	1.49214e-10	9.86645e-10
ENSMUSG00000042182	Bend6	endothelial_adipocytes	83.013	1.82315	0.95399	0.0114204	0.0251405
ENSMUSG00000042182	Bend6	luminal-differentiated_adipocytes	83.013	4.97403	0.964276	2.79625e-08	1.47701e-07
ENSMUSG00000042182	Bend6	luminal-progenitors_adipocytes	83.013	3.9797	0.99389	4.5684e-06	1.84413e-05
ENSMUSG00000042182	Bend6	stromal_adipocytes	83.013	6.0242	0.986207	2.04742e-11	1.32359e-10
ENSMUSG00000042182	Bend6	endothelial_basal	83.013	-3.44256	0.825252	2.06651e-06	2.88891e-05
ENSMUSG00000042182	Bend6	luminal-differentiated_endothelial	83.013	2.55201	0.853863	0.000227079	0.00107017
ENSMUSG00000042182	Bend6	luminal-progenitors_endothelial	83.013	1.41479	0.837517	0.0125279	0.0337801
ENSMUSG00000042182	Bend6	stromal_endothelial	83.013	3.66725	0.761866	3.54177e-07	3.71507e-06
ENSMUSG00000042182	Bend6	stromal_luminal-progenitors	83.013	1.47664	0.866843	0.00900555	0.0265828
ENSMUSG00000104416	Gm37067	basal_adipocytes	5.16347	3.68818	1.80613	0.00253555	0.00613479
ENSMUSG00000104416	Gm37067	stromal_adipocytes	5.16347	3.6265	1.73267	0.00225072	0.00545647
ENSMUSG00000104416	Gm37067	endothelial_basal	5.16347	-1.95304	1.74007	0.0107996	0.0427836
ENSMUSG00000104416	Gm37067	luminal-progenitors_basal	5.16347	-5.79489	2.08919	3.6855e-05	0.000269116
ENSMUSG00000104416	Gm37067	stromal_endothelial	5.16347	2.33836	1.70846	0.00999587	0.0345229
ENSMUSG00000104416	Gm37067	luminal-progenitors_luminal-differentiated	5.16347	-1.9113	2.13987	0.00480249	0.0401584
ENSMUSG00000104416	Gm37067	stromal_luminal-progenitors	5.16347	5.58127	1.8247	2.70559e-05	0.000162405
ENSMUSG00000026131	Dst	basal_adipocytes	31741.4	1.18304	0.217666	2.28448e-08	1.17615e-07
ENSMUSG00000026131	Dst	stromal_adipocytes	31741.4	-1.09947	0.210014	8.71596e-08	3.9179e-07
ENSMUSG00000026131	Dst	luminal-differentiated_basal	31741.4	-1.83673	0.222514	2.41302e-17	1.176e-15
ENSMUSG00000026131	Dst	luminal-progenitors_basal	31741.4	-2.12118	0.219012	1.02357e-22	8.33809e-21
ENSMUSG00000026131	Dst	stromal_basal	31741.4	-2.33729	0.218554	5.10327e-27	7.90251e-25
ENSMUSG00000026131	Dst	luminal-differentiated_endothelial	31741.4	-1.28212	0.22155	2.38713e-10	3.18191e-09
ENSMUSG00000026131	Dst	luminal-progenitors_endothelial	31741.4	-1.60186	0.216571	1.17406e-14	2.91953e-13
ENSMUSG00000026131	Dst	stromal_endothelial	31741.4	-1.82541	0.214463	3.13418e-18	2.21522e-16
ENSMUSG00000103596	Gm37354	basal_adipocytes	16.4684	11.6782	1.30578	2.89571e-20	4.43348e-19
ENSMUSG00000103596	Gm37354	endothelial_adipocytes	16.4684	9.35426	1.29998	1.60818e-14	1.4838e-13
ENSMUSG00000103596	Gm37354	luminal-differentiated_adipocytes	16.4684	12.2362	1.25271	1.14513e-23	2.32226e-22
ENSMUSG00000103596	Gm37354	luminal-progenitors_adipocytes	16.4684	7.5879	1.38934	9.82025e-10	6.2522e-09
ENSMUSG00000103596	Gm37354	stromal_adipocytes	16.4684	12.5747	1.2369	1.06124e-24	1.84156e-23
ENSMUSG00000103596	Gm37354	luminal-progenitors_basal	16.4684	-2.51514	1.34864	0.00243525	0.00993066
ENSMUSG00000103596	Gm37354	luminal-differentiated_endothelial	16.4684	1.88186	1.26054	0.0111939	0.0332833
ENSMUSG00000103596	Gm37354	stromal_endothelial	16.4684	2.20614	1.30095	0.00524403	0.0199398
ENSMUSG00000103596	Gm37354	luminal-progenitors_luminal-differentiated	16.4684	-3.18916	1.71762	0.00030214	0.00440412
ENSMUSG00000103596	Gm37354	stromal_luminal-progenitors	16.4684	3.79859	1.21381	0.000117636	0.000604174
ENSMUSG00000103364	Gm38157	basal_adipocytes	129.261	-1.01612	0.483075	0.0175365	0.035784
ENSMUSG00000103364	Gm38157	luminal-differentiated_adipocytes	129.261	-2.55433	0.519571	3.86597e-08	2.01258e-07
ENSMUSG00000103364	Gm38157	luminal-progenitors_adipocytes	129.261	-3.24428	0.507692	1.42361e-11	1.10965e-10
ENSMUSG00000103364	Gm38157	stromal_adipocytes	129.261	-1.96953	0.503548	1.17416e-05	4.05088e-05
ENSMUSG00000103364	Gm38157	luminal-differentiated_basal	129.261	-1.04444	0.589514	0.00316075	0.0152588
ENSMUSG00000103364	Gm38157	luminal-progenitors_basal	129.261	-1.94637	0.541539	2.82624e-05	0.000213943
ENSMUSG00000103364	Gm38157	luminal-differentiated_endothelial	129.261	-1.72145	0.552697	9.23722e-05	0.000471753
ENSMUSG00000103364	Gm38157	luminal-progenitors_endothelial	129.261	-2.43511	0.5001	2.12278e-07	1.73634e-06
ENSMUSG00000096992	Gm26788	basal_adipocytes	8.73372	2.56313	1.28305	0.00481909	0.0110698
ENSMUSG00000096992	Gm26788	luminal-differentiated_basal	8.73372	-1.82699	1.34214	0.00726162	0.0304943
ENSMUSG00000101462	Gm3052	luminal-progenitors_adipocytes	6.07094	1.99893	1.35538	0.0214349	0.0458197
ENSMUSG00000102336	Gm37233	basal_adipocytes	45.02	1.53029	0.692974	0.0062492	0.0140693
ENSMUSG00000102336	Gm37233	endothelial_adipocytes	45.02	3.08543	0.672004	3.69746e-07	1.64988e-06
ENSMUSG00000102336	Gm37233	luminal-differentiated_adipocytes	45.02	3.53844	0.674395	1.30158e-08	7.13554e-08
ENSMUSG00000102336	Gm37233	luminal-progenitors_adipocytes	45.02	2.37396	0.695069	4.80264e-05	0.000167794
ENSMUSG00000102336	Gm37233	stromal_adipocytes	45.02	2.81515	0.682625	3.14611e-06	1.17192e-05
ENSMUSG00000102336	Gm37233	luminal-differentiated_basal	45.02	1.33309	0.724013	0.00203124	0.0105684
ENSMUSG00000026126	Ptpn18	basal_adipocytes	557.294	6.12035	0.566975	1.15988e-28	3.10626e-27
ENSMUSG00000026126	Ptpn18	endothelial_adipocytes	557.294	4.24572	0.547607	9.54068e-16	9.73955e-15
ENSMUSG00000026126	Ptpn18	luminal-differentiated_adipocytes	557.294	6.18553	0.548506	9.97045e-31	3.11811e-29
ENSMUSG00000026126	Ptpn18	luminal-progenitors_adipocytes	557.294	6.34089	0.549104	3.33943e-32	1.16055e-30
ENSMUSG00000026126	Ptpn18	stromal_adipocytes	557.294	6.61737	0.55523	7.13891e-35	2.20566e-33
ENSMUSG00000026126	Ptpn18	endothelial_basal	557.294	-1.53962	0.580526	0.000293797	0.00217238
ENSMUSG00000026126	Ptpn18	luminal-differentiated_endothelial	557.294	1.69759	0.559546	0.000120394	0.000601276
ENSMUSG00000026126	Ptpn18	luminal-progenitors_endothelial	557.294	1.89342	0.528068	3.13432e-05	0.000165524
ENSMUSG00000026126	Ptpn18	stromal_endothelial	557.294	2.22613	0.514725	2.33435e-06	2.06086e-05
ENSMUSG00000100280	Gm28417	luminal-differentiated_adipocytes	11.4093	2.16017	1.38887	0.0148536	0.0324031
ENSMUSG00000100280	Gm28417	stromal_adipocytes	11.4093	2.59803	1.38681	0.00700949	0.0154027
ENSMUSG00000100280	Gm28417	luminal-differentiated_basal	11.4093	2.06134	1.6358	0.00841842	0.0345661
ENSMUSG00000100280	Gm28417	stromal_basal	11.4093	2.43935	1.63736	0.00388145	0.0211187
ENSMUSG00000100280	Gm28417	luminal-differentiated_endothelial	11.4093	2.73574	1.48584	0.00380009	0.0129717
ENSMUSG00000100280	Gm28417	stromal_endothelial	11.4093	3.11088	1.45915	0.00156691	0.00704744
ENSMUSG00000100280	Gm28417	stromal_luminal-progenitors	11.4093	2.70279	1.42525	0.00373643	0.0125715
ENSMUSG00000037509	Arhgef4	basal_adipocytes	111.932	4.97074	0.737577	1.66813e-12	1.34712e-11
ENSMUSG00000037509	Arhgef4	endothelial_adipocytes	111.932	2.11446	0.746379	0.000627751	0.0017632
ENSMUSG00000037509	Arhgef4	luminal-differentiated_adipocytes	111.932	3.66208	0.743171	7.15886e-08	3.596e-07
ENSMUSG00000037509	Arhgef4	luminal-progenitors_adipocytes	111.932	4.32667	0.722817	2.61474e-10	1.77643e-09
ENSMUSG00000037509	Arhgef4	stromal_adipocytes	111.932	4.52109	0.71656	3.35844e-11	2.12815e-10
ENSMUSG00000037509	Arhgef4	endothelial_basal	111.932	-2.47271	0.645035	6.99726e-06	8.47537e-05
ENSMUSG00000037509	Arhgef4	luminal-progenitors_endothelial	111.932	1.79817	0.63604	0.000415606	0.00168326
ENSMUSG00000037509	Arhgef4	stromal_endothelial	111.932	2.08242	0.643798	9.12763e-05	0.000562426
ENSMUSG00000104002	Gm38336	basal_adipocytes	36.7657	3.03948	0.826943	1.97527e-05	6.84281e-05
ENSMUSG00000104002	Gm38336	endothelial_adipocytes	36.7657	3.51824	0.778443	5.1051e-07	2.23937e-06
ENSMUSG00000104002	Gm38336	luminal-differentiated_adipocytes	36.7657	2.13907	0.816583	0.000773266	0.00219867
ENSMUSG00000104002	Gm38336	luminal-progenitors_adipocytes	36.7657	2.69481	0.817048	6.51559e-05	0.000223405
ENSMUSG00000104002	Gm38336	stromal_adipocytes	36.7657	3.52405	0.77727	5.9908e-07	2.43212e-06
ENSMUSG00000037503	Fam168b	basal_adipocytes	2489.8	1.31336	0.187436	8.02457e-13	6.66164e-12
ENSMUSG00000037503	Fam168b	stromal_adipocytes	2489.8	1.41784	0.180996	1.51516e-15	1.38008e-14
ENSMUSG00000026123	Plekhb2	stromal_adipocytes	717.072	1.04106	0.247413	1.45437e-05	4.94567e-05
ENSMUSG00000045216	Hs6st1	basal_adipocytes	1462.08	3.08303	0.264796	4.02563e-32	1.33416e-30
ENSMUSG00000045216	Hs6st1	endothelial_adipocytes	1462.08	2.19354	0.257576	1.67302e-18	2.08521e-17
ENSMUSG00000045216	Hs6st1	luminal-differentiated_adipocytes	1462.08	3.62351	0.255447	2.21862e-46	1.75388e-44
ENSMUSG00000045216	Hs6st1	luminal-progenitors_adipocytes	1462.08	3.94803	0.255121	9.2701e-55	1.14151e-52
ENSMUSG00000045216	Hs6st1	stromal_adipocytes	1462.08	2.78541	0.257193	2.28503e-28	4.93063e-27
ENSMUSG00000045216	Hs6st1	luminal-differentiated_endothelial	1462.08	1.33076	0.261478	1.22082e-08	1.25467e-07
ENSMUSG00000045216	Hs6st1	luminal-progenitors_endothelial	1462.08	1.69168	0.252997	2.17484e-12	3.92006e-11
ENSMUSG00000045216	Hs6st1	stromal_luminal-progenitors	1462.08	-1.06514	0.257969	2.82497e-06	2.08278e-05
ENSMUSG00000102202	Gm33280	luminal-differentiated_adipocytes	4.09906	2.41544	1.48075	0.0104916	0.0236967
ENSMUSG00000102202	Gm33280	stromal_adipocytes	4.09906	2.91077	1.45991	0.00433197	0.0098996
ENSMUSG00000102202	Gm33280	luminal-differentiated_endothelial	4.09906	2.29156	1.47984	0.00852945	0.026351
ENSMUSG00000102202	Gm33280	stromal_endothelial	4.09906	2.7464	1.4904	0.00323751	0.0131673
ENSMUSG00000047180	Neurl3	basal_adipocytes	983.243	4.43698	0.756947	6.43178e-10	3.97863e-09
ENSMUSG00000047180	Neurl3	endothelial_adipocytes	983.243	2.73068	0.763326	3.01113e-05	0.000104053
ENSMUSG00000047180	Neurl3	luminal-differentiated_adipocytes	983.243	4.61619	0.733754	5.04945e-11	3.59254e-10
ENSMUSG00000047180	Neurl3	luminal-progenitors_adipocytes	983.243	2.52318	0.781994	8.97611e-05	0.000300962
ENSMUSG00000047180	Neurl3	stromal_adipocytes	983.243	5.49057	0.74129	5.29311e-15	4.61131e-14
ENSMUSG00000047180	Neurl3	luminal-progenitors_basal	983.243	-1.21637	0.780766	0.0144187	0.0435899
ENSMUSG00000047180	Neurl3	luminal-differentiated_endothelial	983.243	1.19266	0.784024	0.0139246	0.0402203
ENSMUSG00000047180	Neurl3	stromal_endothelial	983.243	2.39644	0.782034	0.000182389	0.00104832
ENSMUSG00000047180	Neurl3	stromal_luminal-progenitors	983.243	2.59202	0.740887	6.23441e-05	0.000343107
ENSMUSG00000037447	Arid5a	basal_adipocytes	2795.53	1.12662	0.277329	2.1868e-05	7.5276e-05
ENSMUSG00000037447	Arid5a	endothelial_adipocytes	2795.53	1.20492	0.269361	3.365e-06	1.32719e-05
ENSMUSG00000037447	Arid5a	stromal_endothelial	2795.53	-1.09032	0.291567	7.98758e-06	6.27286e-05
ENSMUSG00000102762	4930403P22Rik	luminal-progenitors_adipocytes	16.7169	-2.1835	1.03298	0.00380198	0.00961494
ENSMUSG00000102762	4930403P22Rik	luminal-differentiated_endothelial	16.7169	-2.55066	1.03164	0.000896217	0.00363164
ENSMUSG00000102762	4930403P22Rik	luminal-progenitors_endothelial	16.7169	-3.6416	0.945613	1.16542e-05	6.72599e-05
ENSMUSG00000102762	4930403P22Rik	stromal_luminal-progenitors	16.7169	1.91452	1.07699	0.00663346	0.0204776
ENSMUSG00000001143	Lman2l	basal_adipocytes	545.141	-1.17377	0.258248	2.30248e-06	9.09219e-06
ENSMUSG00000001143	Lman2l	endothelial_adipocytes	545.141	-2.24678	0.253976	8.74952e-20	1.19203e-18
ENSMUSG00000001143	Lman2l	luminal-progenitors_adipocytes	545.141	-1.06914	0.248083	7.70237e-06	3.01522e-05
ENSMUSG00000001143	Lman2l	stromal_adipocytes	545.141	-1.21676	0.248364	4.28189e-07	1.77262e-06
ENSMUSG00000001143	Lman2l	luminal-differentiated_endothelial	545.141	1.73705	0.258938	1.22062e-12	2.27492e-11
ENSMUSG00000001143	Lman2l	luminal-progenitors_endothelial	545.141	1.08492	0.258415	3.05366e-06	1.97959e-05
ENSMUSG00000037408	Cnnm4	basal_adipocytes	418.986	1.72031	0.379062	8.08921e-07	3.40046e-06
ENSMUSG00000037408	Cnnm4	endothelial_adipocytes	418.986	1.33906	0.357557	6.42603e-05	0.000211311
ENSMUSG00000037408	Cnnm4	luminal-differentiated_adipocytes	418.986	1.75969	0.364653	1.77681e-07	8.51282e-07
ENSMUSG00000037408	Cnnm4	luminal-progenitors_adipocytes	418.986	1.51758	0.360649	5.85447e-06	2.32626e-05
ENSMUSG00000037408	Cnnm4	stromal_adipocytes	418.986	2.29319	0.368922	4.0453e-11	2.54139e-10
ENSMUSG00000104316	Gm37909	basal_adipocytes	26.3679	2.70645	0.859032	0.00013374	0.000408404
ENSMUSG00000104316	Gm37909	endothelial_adipocytes	26.3679	2.77615	0.812874	5.46372e-05	0.00018179
ENSMUSG00000104316	Gm37909	luminal-differentiated_adipocytes	26.3679	1.43167	0.761136	0.0148632	0.0324186
ENSMUSG00000104316	Gm37909	stromal_adipocytes	26.3679	3.04778	0.813406	1.53581e-05	5.20327e-05
ENSMUSG00000104316	Gm37909	luminal-progenitors_basal	26.3679	-1.89981	0.765067	0.00088175	0.00419923
ENSMUSG00000104316	Gm37909	luminal-progenitors_endothelial	26.3679	-2.10136	0.724997	0.000347913	0.00143388
ENSMUSG00000104316	Gm37909	stromal_luminal-progenitors	26.3679	2.38082	0.709613	9.15691e-05	0.000484578
ENSMUSG00000001138	Cnnm3	luminal-progenitors_adipocytes	630.576	1.07386	0.231907	1.72397e-06	7.379e-06
ENSMUSG00000001138	Cnnm3	stromal_adipocytes	630.576	1.05167	0.231297	3.04401e-06	1.13604e-05
ENSMUSG00000067653	Ankrd23	basal_adipocytes	123.662	2.15731	0.615832	4.2526e-05	0.000140445
ENSMUSG00000067653	Ankrd23	endothelial_adipocytes	123.662	1.66468	0.565859	0.000729825	0.00202612
ENSMUSG00000067653	Ankrd23	luminal-differentiated_adipocytes	123.662	2.1657	0.594487	1.85788e-05	6.82724e-05
ENSMUSG00000067653	Ankrd23	stromal_adipocytes	123.662	3.21777	0.57333	2.20001e-09	1.17174e-08
ENSMUSG00000067653	Ankrd23	luminal-progenitors_basal	123.662	-1.97983	0.588969	6.34777e-05	0.000432379
ENSMUSG00000067653	Ankrd23	luminal-progenitors_endothelial	123.662	-1.46862	0.583793	0.00116138	0.00419554
ENSMUSG00000067653	Ankrd23	stromal_endothelial	123.662	1.07174	0.599786	0.00528731	0.0200836
ENSMUSG00000067653	Ankrd23	luminal-progenitors_luminal-differentiated	123.662	-1.8915	0.561172	2.63135e-05	0.000528926
ENSMUSG00000067653	Ankrd23	stromal_luminal-progenitors	123.662	3.05874	0.525419	1.93593e-09	2.46079e-08
ENSMUSG00000109510	Gm42417	stromal_adipocytes	33.3103	2.41956	1.33713	0.00917238	0.0196678
ENSMUSG00000026121	Sema4c	basal_adipocytes	1494.92	4.56258	0.348763	7.05552e-40	3.52174e-38
ENSMUSG00000026121	Sema4c	endothelial_adipocytes	1494.92	5.3306	0.33905	4.46017e-57	5.6835e-55
ENSMUSG00000026121	Sema4c	luminal-differentiated_adipocytes	1494.92	4.22222	0.338035	2.1289e-36	9.63383e-35
ENSMUSG00000026121	Sema4c	luminal-progenitors_adipocytes	1494.92	4.09517	0.338569	1.96167e-34	7.88764e-33
ENSMUSG00000026121	Sema4c	stromal_adipocytes	1494.92	3.48325	0.338716	1.62582e-25	2.97869e-24
ENSMUSG00000026121	Sema4c	luminal-progenitors_endothelial	1494.92	-1.11454	0.332547	9.40135e-05	0.000442154
ENSMUSG00000026121	Sema4c	stromal_endothelial	1494.92	-1.79721	0.332109	6.21887e-09	8.89545e-08
ENSMUSG00000087589	D430040D24Rik	basal_adipocytes	95.6086	1.97137	0.530312	2.12601e-05	7.3319e-05
ENSMUSG00000087589	D430040D24Rik	endothelial_adipocytes	95.6086	3.12466	0.498768	3.54019e-11	2.42187e-10
ENSMUSG00000087589	D430040D24Rik	luminal-progenitors_basal	95.6086	-1.64398	0.530693	0.000134468	0.000830909
ENSMUSG00000087589	D430040D24Rik	luminal-differentiated_endothelial	95.6086	-2.28707	0.482458	3.18443e-07	2.59872e-06
ENSMUSG00000087589	D430040D24Rik	luminal-progenitors_endothelial	95.6086	-2.83469	0.4651	3.00676e-10	3.90528e-09
ENSMUSG00000087589	D430040D24Rik	stromal_endothelial	95.6086	-2.06861	0.489752	2.81098e-06	2.4381e-05
ENSMUSG00000046337	Fam178b	basal_adipocytes	20.3119	-5.76326	1.21051	8.53539e-08	4.1036e-07
ENSMUSG00000046337	Fam178b	endothelial_adipocytes	20.3119	-2.46968	0.948507	0.000986851	0.00268325
ENSMUSG00000046337	Fam178b	luminal-progenitors_adipocytes	20.3119	-1.96031	0.95375	0.00536883	0.0131527
ENSMUSG00000046337	Fam178b	endothelial_basal	20.3119	2.00206	1.38249	0.00544605	0.0247492
ENSMUSG00000046337	Fam178b	luminal-differentiated_basal	20.3119	3.82576	1.28467	0.0001175	0.000886232
ENSMUSG00000046337	Fam178b	luminal-progenitors_basal	20.3119	2.58541	1.30051	0.00179109	0.00767095
ENSMUSG00000046337	Fam178b	stromal_basal	20.3119	4.04949	1.25487	3.84961e-05	0.000416522
ENSMUSG00000061518	Cox5b	basal_adipocytes	2546.93	-2.27041	0.207508	4.388e-29	1.20808e-27
ENSMUSG00000061518	Cox5b	endothelial_adipocytes	2546.93	-2.64097	0.198749	2.37861e-41	1.24843e-39
ENSMUSG00000061518	Cox5b	luminal-differentiated_adipocytes	2546.93	-2.01864	0.199378	2.74091e-25	6.17439e-24
ENSMUSG00000061518	Cox5b	luminal-progenitors_adipocytes	2546.93	-1.90925	0.198931	8.03713e-23	1.51699e-21
ENSMUSG00000061518	Cox5b	stromal_adipocytes	2546.93	-2.56343	0.199162	4.83676e-39	1.77739e-37
ENSMUSG00000102416	4933424G06Rik	luminal-differentiated_adipocytes	2.71559	2.56487	1.98503	0.020925	0.0441112
ENSMUSG00000102416	4933424G06Rik	stromal_adipocytes	2.71559	4.95407	2.14862	0.000631485	0.00168939
ENSMUSG00000102416	4933424G06Rik	endothelial_basal	2.71559	2.61559	2.37604	0.00704872	0.0304901
ENSMUSG00000102416	4933424G06Rik	luminal-differentiated_basal	2.71559	4.41199	2.61467	0.00134759	0.00744191
ENSMUSG00000102416	4933424G06Rik	stromal_basal	2.71559	7.5563	2.40098	1.76388e-05	0.000210063
ENSMUSG00000102416	4933424G06Rik	luminal-progenitors_endothelial	2.71559	-4.99034	2.29613	0.000421584	0.00170423
ENSMUSG00000102416	4933424G06Rik	luminal-progenitors_luminal-differentiated	2.71559	-7.36244	2.348	4.86984e-05	0.000915116
ENSMUSG00000102416	4933424G06Rik	stromal_luminal-progenitors	2.71559	9.38956	2.17792	1.85244e-07	1.68965e-06
ENSMUSG00000026117	Zap70	basal_adipocytes	71.903	9.8877	1.50258	9.80506e-13	8.08029e-12
ENSMUSG00000026117	Zap70	endothelial_adipocytes	71.903	7.19281	1.53082	3.14766e-08	1.59741e-07
ENSMUSG00000026117	Zap70	luminal-progenitors_adipocytes	71.903	8.93793	1.46428	1.60848e-11	1.24616e-10
ENSMUSG00000026117	Zap70	stromal_adipocytes	71.903	15.2531	1.36762	2.40718e-29	5.45139e-28
ENSMUSG00000026117	Zap70	luminal-differentiated_basal	71.903	-11.4042	1.46407	1.89287e-15	7.62051e-14
ENSMUSG00000026117	Zap70	stromal_basal	71.903	4.23042	1.46485	7.97012e-05	0.000789335
ENSMUSG00000026117	Zap70	luminal-differentiated_endothelial	71.903	-8.71581	1.54722	1.61329e-10	2.21759e-09
ENSMUSG00000026117	Zap70	stromal_endothelial	71.903	6.90705	1.38472	2.94258e-09	4.48403e-08
ENSMUSG00000026117	Zap70	luminal-progenitors_luminal-differentiated	71.903	10.5838	1.41259	3.41146e-14	2.29437e-12
ENSMUSG00000026117	Zap70	stromal_luminal-differentiated	71.903	16.6096	1.39945	3.64989e-33	3.4947e-31
ENSMUSG00000026117	Zap70	stromal_luminal-progenitors	71.903	5.23321	1.33552	1.72441e-06	1.32874e-05
ENSMUSG00000102930	Gm38115	stromal_adipocytes	38.0678	1.30389	0.612773	0.0122251	0.0255193
ENSMUSG00000102930	Gm38115	luminal-progenitors_basal	38.0678	-1.22316	0.689654	0.00825026	0.0275824
ENSMUSG00000102930	Gm38115	luminal-progenitors_luminal-differentiated	38.0678	-1.51706	0.719087	0.000641017	0.00817102
ENSMUSG00000102930	Gm38115	stromal_luminal-progenitors	38.0678	2.13324	0.657885	0.000115318	0.000593337
ENSMUSG00000103159	F830112A20Rik	luminal-progenitors_basal	46.918	-1.46482	0.671939	0.00231082	0.00951532
ENSMUSG00000103159	F830112A20Rik	stromal_luminal-progenitors	46.918	1.58995	0.661666	0.00122832	0.00479587
ENSMUSG00000095944	n-R5s210	endothelial_adipocytes	11.5641	-1.97538	0.654304	0.000387605	0.00112674
ENSMUSG00000095944	n-R5s210	endothelial_basal	11.5641	-1.68249	0.733794	0.000778088	0.00497955
ENSMUSG00000095944	n-R5s210	stromal_endothelial	11.5641	1.18903	0.711351	0.00662813	0.0243065
ENSMUSG00000050122	Vwa3b	endothelial_adipocytes	13.0859	2.34693	1.51736	0.0166383	0.0353922
ENSMUSG00000050122	Vwa3b	stromal_adipocytes	13.0859	3.42324	1.61374	0.00236957	0.00571864
ENSMUSG00000050122	Vwa3b	luminal-differentiated_endothelial	13.0859	-4.36088	1.65772	0.000323453	0.00146597
ENSMUSG00000050122	Vwa3b	luminal-progenitors_endothelial	13.0859	-4.20182	1.64923	0.000317639	0.00132159
ENSMUSG00000050122	Vwa3b	stromal_luminal-differentiated	13.0859	5.54132	1.70599	2.08926e-05	0.000185068
ENSMUSG00000050122	Vwa3b	stromal_luminal-progenitors	13.0859	5.34228	1.66548	2.04512e-05	0.000126221
ENSMUSG00000026114	Cnga3	basal_adipocytes	4.68132	2.81079	2.11619	0.0192111	0.0389028
ENSMUSG00000026114	Cnga3	endothelial_adipocytes	4.68132	15.563	1.9582	3.28035e-16	3.46759e-15
ENSMUSG00000026114	Cnga3	luminal-differentiated_adipocytes	4.68132	15.7891	1.97446	1.81067e-16	2.11862e-15
ENSMUSG00000026114	Cnga3	luminal-progenitors_adipocytes	4.68132	14.4372	2.02373	1.25104e-13	1.18854e-12
ENSMUSG00000026114	Cnga3	stromal_adipocytes	4.68132	17.2048	1.94451	2.28506e-19	2.77381e-18
ENSMUSG00000026114	Cnga3	endothelial_basal	4.68132	10.4757	2.04142	4.61282e-08	9.07868e-07
ENSMUSG00000026114	Cnga3	luminal-differentiated_basal	4.68132	10.7188	2.07856	2.96053e-08	4.50743e-07
ENSMUSG00000026114	Cnga3	luminal-progenitors_basal	4.68132	9.33854	2.26747	1.56474e-06	1.64561e-05
ENSMUSG00000026114	Cnga3	stromal_basal	4.68132	12.2664	2.02098	3.61353e-10	1.02777e-08
ENSMUSG00000026112	Coa5	basal_adipocytes	1324.94	-2.43308	0.183269	2.04049e-41	1.11356e-39
ENSMUSG00000026112	Coa5	endothelial_adipocytes	1324.94	-2.61472	0.175266	2.17387e-51	2.03209e-49
ENSMUSG00000026112	Coa5	luminal-differentiated_adipocytes	1324.94	-1.44518	0.173663	2.28594e-17	2.87572e-16
ENSMUSG00000026112	Coa5	luminal-progenitors_adipocytes	1324.94	-1.6108	0.174282	4.59073e-21	7.7306e-20
ENSMUSG00000026112	Coa5	stromal_adipocytes	1324.94	-1.71457	0.174504	1.50724e-23	2.42189e-22
ENSMUSG00000026112	Coa5	luminal-differentiated_endothelial	1324.94	1.10649	0.178913	3.06781e-11	4.66702e-10
ENSMUSG00000026110	Mgat4a	basal_adipocytes	1295.26	3.64957	0.409631	1.13469e-19	1.67462e-18
ENSMUSG00000026110	Mgat4a	endothelial_adipocytes	1295.26	3.95404	0.396422	2.6233e-24	4.89727e-23
ENSMUSG00000026110	Mgat4a	luminal-differentiated_adipocytes	1295.26	3.51936	0.399537	1.70539e-19	2.52926e-18
ENSMUSG00000026110	Mgat4a	luminal-progenitors_adipocytes	1295.26	3.50335	0.399118	2.09754e-19	3.18271e-18
ENSMUSG00000026110	Mgat4a	stromal_adipocytes	1295.26	3.35474	0.39793	5.51511e-18	6.06e-17
ENSMUSG00000103948	4930594C11Rik	basal_adipocytes	92.9101	4.72045	1.02408	3.68799e-07	1.62816e-06
ENSMUSG00000103948	4930594C11Rik	endothelial_adipocytes	92.9101	5.95683	1.02261	1.22106e-10	7.93177e-10
ENSMUSG00000103948	4930594C11Rik	luminal-differentiated_adipocytes	92.9101	5.98041	0.999367	1.49463e-10	1.00928e-09
ENSMUSG00000103948	4930594C11Rik	luminal-progenitors_adipocytes	92.9101	4.72039	1.00623	2.31679e-07	1.11878e-06
ENSMUSG00000103948	4930594C11Rik	stromal_adipocytes	92.9101	5.32349	1.00722	5.82276e-09	2.97148e-08
ENSMUSG00000087233	Gm43213	basal_adipocytes	83.8219	4.73436	0.854832	3.41074e-09	1.94566e-08
ENSMUSG00000087233	Gm43213	endothelial_adipocytes	83.8219	5.07638	0.842421	8.25769e-11	5.44833e-10
ENSMUSG00000087233	Gm43213	luminal-differentiated_adipocytes	83.8219	3.39545	0.887989	7.80369e-06	3.02201e-05
ENSMUSG00000087233	Gm43213	luminal-progenitors_adipocytes	83.8219	3.29537	0.881529	1.20868e-05	4.60067e-05
ENSMUSG00000087233	Gm43213	stromal_adipocytes	83.8219	4.31086	0.833763	2.57737e-08	1.22794e-07
ENSMUSG00000087233	Gm43213	luminal-differentiated_endothelial	83.8219	-1.1178	0.752282	0.0163516	0.0459964
ENSMUSG00000087233	Gm43213	luminal-progenitors_endothelial	83.8219	-1.2931	0.743472	0.0119808	0.0324717
ENSMUSG00000026090	2010300C02Rik	basal_adipocytes	484.545	1.86703	0.784973	0.0025999	0.0062775
ENSMUSG00000026090	2010300C02Rik	endothelial_adipocytes	484.545	2.25883	0.76299	0.000364739	0.00106414
ENSMUSG00000026090	2010300C02Rik	luminal-differentiated_adipocytes	484.545	4.22264	0.742786	1.82463e-09	1.0986e-08
ENSMUSG00000026090	2010300C02Rik	luminal-progenitors_adipocytes	484.545	5.45611	0.739303	1.37497e-14	1.42522e-13
ENSMUSG00000026090	2010300C02Rik	stromal_adipocytes	484.545	2.9103	0.770356	1.34791e-05	4.60687e-05
ENSMUSG00000026090	2010300C02Rik	luminal-differentiated_basal	484.545	1.68357	0.822265	0.00112331	0.00639013
ENSMUSG00000026090	2010300C02Rik	luminal-progenitors_basal	484.545	3.06477	0.652779	2.71159e-07	3.40985e-06
ENSMUSG00000026090	2010300C02Rik	luminal-differentiated_endothelial	484.545	1.36629	0.724387	0.00451819	0.0151125
ENSMUSG00000026090	2010300C02Rik	luminal-progenitors_endothelial	484.545	2.82612	0.635992	1.61553e-06	1.11233e-05
ENSMUSG00000026090	2010300C02Rik	stromal_luminal-progenitors	484.545	-2.23332	0.677982	0.000103567	0.000538721
ENSMUSG00000102650	Gm19863	luminal-differentiated_basal	5.83964	2.31785	2.07325	0.00985385	0.0393801
ENSMUSG00000060771	Tsga10	endothelial_adipocytes	142.077	-1.05445	0.377826	0.00274569	0.00687443
ENSMUSG00000060771	Tsga10	luminal-differentiated_adipocytes	142.077	-1.11995	0.377096	0.0013189	0.00359409
ENSMUSG00000060771	Tsga10	luminal-progenitors_adipocytes	142.077	-2.54542	0.406594	2.24362e-11	1.70877e-10
ENSMUSG00000060771	Tsga10	luminal-progenitors_basal	142.077	-1.81584	0.424439	1.7863e-06	1.85108e-05
ENSMUSG00000060771	Tsga10	luminal-progenitors_endothelial	142.077	-1.31941	0.419245	0.000151995	0.000682152
ENSMUSG00000060771	Tsga10	luminal-progenitors_luminal-differentiated	142.077	-1.12189	0.468499	0.000378159	0.00529381
ENSMUSG00000060771	Tsga10	stromal_luminal-progenitors	142.077	2.53821	0.388462	2.43793e-11	3.99505e-10
ENSMUSG00000037216	Lipt1	basal_adipocytes	59.9594	-5.12605	0.663566	1.04877e-15	1.13711e-14
ENSMUSG00000037216	Lipt1	endothelial_adipocytes	59.9594	-2.82157	0.551687	2.69192e-08	1.37292e-07
ENSMUSG00000037216	Lipt1	luminal-differentiated_adipocytes	59.9594	-2.7795	0.571378	5.20511e-08	2.66318e-07
ENSMUSG00000037216	Lipt1	luminal-progenitors_adipocytes	59.9594	-1.40233	0.528735	0.00211731	0.00561104
ENSMUSG00000037216	Lipt1	stromal_adipocytes	59.9594	-2.7916	0.559692	5.13984e-08	2.37201e-07
ENSMUSG00000037216	Lipt1	endothelial_basal	59.9594	1.88894	0.768753	0.00046555	0.0032241
ENSMUSG00000037216	Lipt1	luminal-differentiated_basal	59.9594	1.99883	0.808508	0.000392874	0.00257767
ENSMUSG00000037216	Lipt1	luminal-progenitors_basal	59.9594	3.34236	0.659459	2.93396e-08	4.53998e-07
ENSMUSG00000037216	Lipt1	stromal_basal	59.9594	2.00855	0.780317	0.000397007	0.0031758
ENSMUSG00000037216	Lipt1	luminal-progenitors_endothelial	59.9594	1.0219	0.552904	0.0121713	0.0329314
ENSMUSG00000026088	Mitd1	basal_adipocytes	189.271	1.11203	0.382648	0.00163267	0.00409804
ENSMUSG00000026088	Mitd1	endothelial_adipocytes	189.271	1.22245	0.372076	0.000428325	0.0012353
ENSMUSG00000026088	Mitd1	luminal-differentiated_endothelial	189.271	-1.13045	0.396336	0.00029381	0.00134722
ENSMUSG00000026087	Mrpl30	basal_adipocytes	843.983	-1.99755	0.279205	6.68402e-14	6.13172e-13
ENSMUSG00000026087	Mrpl30	endothelial_adipocytes	843.983	-2.74516	0.265421	4.05681e-26	8.56612e-25
ENSMUSG00000026087	Mrpl30	luminal-differentiated_adipocytes	843.983	-2.4299	0.26832	4.86908e-21	8.04592e-20
ENSMUSG00000026087	Mrpl30	luminal-progenitors_adipocytes	843.983	-1.93308	0.266031	3.58044e-14	3.58085e-13
ENSMUSG00000026087	Mrpl30	stromal_adipocytes	843.983	-2.12645	0.266678	1.31084e-16	1.30437e-15
ENSMUSG00000058407	Txndc9	endothelial_adipocytes	856.668	-1.5867	0.212516	1.97126e-14	1.79999e-13
ENSMUSG00000058407	Txndc9	luminal-differentiated_adipocytes	856.668	-1.34445	0.211489	6.60101e-11	4.64483e-10
ENSMUSG00000058407	Txndc9	stromal_adipocytes	856.668	-1.69599	0.213341	3.37678e-16	3.2466e-15
ENSMUSG00000037138	Aff3	basal_adipocytes	454.658	3.66056	0.794385	4.71629e-07	2.05032e-06
ENSMUSG00000037138	Aff3	luminal-differentiated_adipocytes	454.658	2.16768	0.80385	0.000586786	0.00170556
ENSMUSG00000037138	Aff3	luminal-progenitors_adipocytes	454.658	1.40667	0.738074	0.0148278	0.0329722
ENSMUSG00000037138	Aff3	stromal_adipocytes	454.658	5.03299	0.756933	2.17728e-12	1.52953e-11
ENSMUSG00000037138	Aff3	endothelial_basal	454.658	-2.31416	0.866204	0.000251697	0.00189549
ENSMUSG00000037138	Aff3	luminal-progenitors_basal	454.658	-1.49437	0.831689	0.00637334	0.0222226
ENSMUSG00000037138	Aff3	stromal_endothelial	454.658	3.88011	0.719217	1.56626e-08	2.07835e-07
ENSMUSG00000037138	Aff3	stromal_luminal-differentiated	454.658	2.35427	0.835004	0.000230087	0.00159348
ENSMUSG00000037138	Aff3	stromal_luminal-progenitors	454.658	3.16951	0.728098	2.85192e-06	2.09964e-05
ENSMUSG00000048814	Lonrf2	luminal-differentiated_adipocytes	54.1387	-2.10785	1.07572	0.00552193	0.0132951
ENSMUSG00000048814	Lonrf2	luminal-progenitors_adipocytes	54.1387	-6.27723	1.2404	1.77169e-08	9.76929e-08
ENSMUSG00000048814	Lonrf2	stromal_adipocytes	54.1387	1.57542	0.940196	0.0251043	0.048912
ENSMUSG00000048814	Lonrf2	luminal-progenitors_basal	54.1387	-5.56315	1.40781	4.2098e-07	5.05324e-06
ENSMUSG00000048814	Lonrf2	stromal_basal	54.1387	1.80903	1.20059	0.0052078	0.0267985
ENSMUSG00000048814	Lonrf2	luminal-progenitors_endothelial	54.1387	-5.47842	1.26182	1.95557e-07	1.6098e-06
ENSMUSG00000048814	Lonrf2	stromal_endothelial	54.1387	2.08355	1.13334	0.00381769	0.0151842
ENSMUSG00000048814	Lonrf2	luminal-progenitors_luminal-differentiated	54.1387	-2.338	1.71821	0.00121329	0.0138222
ENSMUSG00000048814	Lonrf2	stromal_luminal-differentiated	54.1387	4.52566	1.01048	5.13818e-07	6.06286e-06
ENSMUSG00000048814	Lonrf2	stromal_luminal-progenitors	54.1387	8.74206	1.26176	4.20362e-14	9.51966e-13
ENSMUSG00000026080	Chst10	basal_adipocytes	44.9255	1.96484	1.24618	0.0198517	0.0400425
ENSMUSG00000026080	Chst10	endothelial_adipocytes	44.9255	2.75479	1.15541	0.0015754	0.00412247
ENSMUSG00000026080	Chst10	luminal-differentiated_adipocytes	44.9255	3.06953	1.2153	0.000678575	0.00195262
ENSMUSG00000026080	Chst10	stromal_adipocytes	44.9255	7.11061	1.1535	6.13988e-12	4.14826e-11
ENSMUSG00000026080	Chst10	stromal_basal	44.9255	4.00618	1.03824	5.65597e-06	7.6119e-05
ENSMUSG00000026080	Chst10	luminal-progenitors_endothelial	44.9255	-2.51959	1.071	0.00151179	0.00531013
ENSMUSG00000026080	Chst10	stromal_endothelial	44.9255	3.64607	0.822923	1.97557e-06	1.77013e-05
ENSMUSG00000026080	Chst10	luminal-progenitors_luminal-differentiated	44.9255	-2.24827	1.30714	0.000587202	0.00759307
ENSMUSG00000026080	Chst10	stromal_luminal-differentiated	44.9255	3.39746	0.84124	7.3069e-06	7.09919e-05
ENSMUSG00000026080	Chst10	stromal_luminal-progenitors	44.9255	6.77924	1.04887	2.6051e-13	5.39405e-12
ENSMUSG00000103046	Gm37309	basal_adipocytes	19.6639	1.56717	0.904299	0.0195332	0.0394844
ENSMUSG00000103046	Gm37309	endothelial_adipocytes	19.6639	2.32472	0.913666	0.00130584	0.00347387
ENSMUSG00000103046	Gm37309	luminal-differentiated_adipocytes	19.6639	2.03174	0.929235	0.0031609	0.00799212
ENSMUSG00000103046	Gm37309	luminal-progenitors_adipocytes	19.6639	1.71138	0.893496	0.00991009	0.0229438
ENSMUSG00000103182	Gm37091	basal_adipocytes	3.80874	6.3614	2.30041	0.000118884	0.000365676
ENSMUSG00000103182	Gm37091	endothelial_adipocytes	3.80874	16.9699	1.90225	6.24395e-20	8.60744e-19
ENSMUSG00000103182	Gm37091	luminal-differentiated_adipocytes	3.80874	14.583	1.98156	2.12945e-14	2.07699e-13
ENSMUSG00000103182	Gm37091	stromal_adipocytes	3.80874	15.8491	1.91064	3.32106e-17	3.44521e-16
ENSMUSG00000103182	Gm37091	endothelial_basal	3.80874	9.0157	2.0381	5.94477e-07	9.46712e-06
ENSMUSG00000103182	Gm37091	luminal-differentiated_basal	3.80874	5.66329	2.48472	0.000285324	0.00195072
ENSMUSG00000103182	Gm37091	luminal-progenitors_basal	3.80874	-10.1644	2.12184	1.74076e-07	2.27348e-06
ENSMUSG00000103182	Gm37091	stromal_basal	3.80874	7.4555	2.33589	1.50811e-05	0.000182677
ENSMUSG00000103182	Gm37091	luminal-progenitors_endothelial	3.80874	-19.7544	1.89284	2.63668e-26	2.12369e-24
ENSMUSG00000103182	Gm37091	luminal-progenitors_luminal-differentiated	3.80874	-17.198	1.93927	1.18687e-19	1.35336e-17
ENSMUSG00000103182	Gm37091	stromal_luminal-progenitors	3.80874	18.7694	1.92111	4.4365e-23	2.16031e-21
ENSMUSG00000026077	Npas2	endothelial_adipocytes	523.989	1.10494	0.551983	0.0216043	0.044813
ENSMUSG00000026077	Npas2	luminal-progenitors_adipocytes	523.989	2.28331	0.608522	1.34672e-05	5.09355e-05
ENSMUSG00000026077	Npas2	stromal_adipocytes	523.989	1.16797	0.553708	0.0154699	0.0315646
ENSMUSG00000026077	Npas2	luminal-progenitors_basal	523.989	2.18086	0.622234	4.14727e-05	0.000298125
ENSMUSG00000092563	Gm3617	basal_adipocytes	4.55104	-4.15854	1.4432	0.000238041	0.000695102
ENSMUSG00000092563	Gm3617	luminal-progenitors_adipocytes	4.55104	-2.40744	1.29683	0.00645198	0.015593
ENSMUSG00000092563	Gm3617	luminal-differentiated_basal	4.55104	2.58015	1.63304	0.00341922	0.0163079
ENSMUSG00000092563	Gm3617	stromal_basal	4.55104	3.41638	1.5375	0.00056072	0.00427155
ENSMUSG00000092563	Gm3617	stromal_luminal-progenitors	4.55104	1.87781	1.2813	0.014234	0.0390548
ENSMUSG00000003134	Tbc1d8	basal_adipocytes	1513.42	3.20519	0.422948	5.25423e-15	5.32756e-14
ENSMUSG00000003134	Tbc1d8	endothelial_adipocytes	1513.42	2.29834	0.413865	2.75535e-09	1.5579e-08
ENSMUSG00000003134	Tbc1d8	luminal-differentiated_adipocytes	1513.42	3.64519	0.407873	6.34691e-20	9.69949e-19
ENSMUSG00000003134	Tbc1d8	luminal-progenitors_adipocytes	1513.42	3.02344	0.413131	1.9228e-14	1.97231e-13
ENSMUSG00000003134	Tbc1d8	stromal_adipocytes	1513.42	3.22363	0.408607	4.17929e-16	3.98823e-15
ENSMUSG00000003134	Tbc1d8	luminal-differentiated_endothelial	1513.42	1.05646	0.425974	0.00113572	0.00447124
ENSMUSG00000102607	Gm37265	basal_adipocytes	18.6669	3.49846	1.27996	0.000452346	0.00126235
ENSMUSG00000102607	Gm37265	endothelial_adipocytes	18.6669	3.20275	1.23077	0.000661614	0.00185165
ENSMUSG00000102607	Gm37265	luminal-differentiated_adipocytes	18.6669	5.77856	1.17907	6.62544e-08	3.34577e-07
ENSMUSG00000102607	Gm37265	luminal-progenitors_adipocytes	18.6669	4.75608	1.20021	4.86407e-06	1.9564e-05
ENSMUSG00000102607	Gm37265	stromal_adipocytes	18.6669	5.65907	1.20465	8.02092e-08	3.62455e-07
ENSMUSG00000102607	Gm37265	luminal-differentiated_endothelial	18.6669	1.52672	1.04204	0.0134873	0.0391013
ENSMUSG00000102607	Gm37265	stromal_endothelial	18.6669	1.42052	1.06351	0.0152289	0.0492552
ENSMUSG00000065629	Gm24826	endothelial_adipocytes	2.51462	-3.17497	1.15072	0.000422045	0.00121884
ENSMUSG00000065629	Gm24826	luminal-progenitors_adipocytes	2.51462	-2.33098	1.16123	0.00457003	0.0113676
ENSMUSG00000065629	Gm24826	stromal_adipocytes	2.51462	-2.10416	1.07424	0.00783891	0.0170628
ENSMUSG00000085894	Gm15832	luminal-differentiated_adipocytes	29.6336	1.50159	0.828044	0.0156505	0.0339679
ENSMUSG00000085894	Gm15832	stromal_adipocytes	29.6336	1.96637	0.872088	0.00394752	0.00909733
ENSMUSG00000085894	Gm15832	stromal_basal	29.6336	1.44242	1.04072	0.00790948	0.0374513
ENSMUSG00000085894	Gm15832	luminal-differentiated_endothelial	29.6336	2.03897	0.959988	0.00213656	0.00780335
ENSMUSG00000085894	Gm15832	luminal-progenitors_endothelial	29.6336	1.41783	0.880732	0.0153279	0.0401918
ENSMUSG00000085894	Gm15832	stromal_endothelial	29.6336	2.55101	0.911387	0.000383619	0.00202644
ENSMUSG00000077704	Snord89	endothelial_adipocytes	9.5679	-1.42995	0.754295	0.0183135	0.0386188
ENSMUSG00000077704	Snord89	endothelial_basal	9.5679	-1.94004	0.872662	0.000869489	0.00546695
ENSMUSG00000077704	Snord89	luminal-differentiated_endothelial	9.5679	1.34993	0.819669	0.00889953	0.0273394
ENSMUSG00000077704	Snord89	luminal-progenitors_endothelial	9.5679	1.68188	0.793537	0.00346943	0.0110047
ENSMUSG00000077704	Snord89	stromal_endothelial	9.5679	2.22096	0.807676	0.000396339	0.0020864
ENSMUSG00000048234	Rnf149	luminal-differentiated_adipocytes	1808.39	1.56477	0.280512	4.82698e-09	2.77329e-08
ENSMUSG00000048234	Rnf149	luminal-progenitors_adipocytes	1808.39	1.65725	0.281884	7.14428e-10	4.6232e-09
ENSMUSG00000048234	Rnf149	endothelial_basal	1808.39	-1.46274	0.304994	6.10716e-08	1.17786e-06
ENSMUSG00000048234	Rnf149	luminal-differentiated_endothelial	1808.39	2.51133	0.279304	1.07677e-19	4.73063e-18
ENSMUSG00000048234	Rnf149	luminal-progenitors_endothelial	1808.39	2.58879	0.278953	5.86981e-21	2.9771e-19
ENSMUSG00000048234	Rnf149	stromal_endothelial	1808.39	1.8311	0.287024	2.42381e-11	5.28075e-10
ENSMUSG00000050967	Creg2	basal_adipocytes	30.551	4.24779	1.36048	0.000113798	0.000351484
ENSMUSG00000050967	Creg2	luminal-differentiated_adipocytes	30.551	2.7309	1.38454	0.00369036	0.00921438
ENSMUSG00000050967	Creg2	luminal-progenitors_adipocytes	30.551	2.22758	1.31714	0.0109421	0.0250813
ENSMUSG00000050967	Creg2	stromal_adipocytes	30.551	4.7787	1.30747	1.29484e-05	4.43735e-05
ENSMUSG00000050967	Creg2	endothelial_basal	30.551	-3.93122	1.35012	7.57454e-05	0.000675052
ENSMUSG00000050967	Creg2	luminal-differentiated_endothelial	30.551	2.56396	1.33198	0.00333207	0.0115661
ENSMUSG00000050967	Creg2	luminal-progenitors_endothelial	30.551	2.01361	1.24597	0.0108839	0.0298493
ENSMUSG00000050967	Creg2	stromal_endothelial	30.551	4.54307	1.15247	6.35688e-06	5.10227e-05
ENSMUSG00000026073	Il1r2	basal_adipocytes	477.814	3.39722	0.976983	4.2438e-05	0.000140191
ENSMUSG00000026073	Il1r2	luminal-differentiated_adipocytes	477.814	3.53979	0.961997	1.42363e-05	5.31769e-05
ENSMUSG00000026073	Il1r2	luminal-progenitors_adipocytes	477.814	1.57035	0.888985	0.0165984	0.0364734
ENSMUSG00000026073	Il1r2	stromal_adipocytes	477.814	5.01296	0.909713	2.41262e-09	1.28019e-08
ENSMUSG00000026073	Il1r2	endothelial_basal	477.814	-3.46577	0.955766	1.35072e-05	0.000151184
ENSMUSG00000026073	Il1r2	luminal-differentiated_endothelial	477.814	3.70477	0.875231	3.90252e-06	2.64448e-05
ENSMUSG00000026073	Il1r2	luminal-progenitors_endothelial	477.814	1.69904	0.958291	0.00869312	0.0245541
ENSMUSG00000026073	Il1r2	stromal_endothelial	477.814	5.1033	0.87709	3.30761e-10	5.97184e-09
ENSMUSG00000026073	Il1r2	stromal_luminal-progenitors	477.814	2.79114	0.919083	0.000245467	0.00117254
ENSMUSG00000097899	Gm16894	endothelial_adipocytes	6.39493	-2.3591	1.48455	0.0150682	0.0323424
ENSMUSG00000097899	Gm16894	stromal_endothelial	6.39493	3.97984	1.5265	0.000378328	0.00200388
ENSMUSG00000097899	Gm16894	stromal_luminal-progenitors	6.39493	3.10856	1.54086	0.00228831	0.00822833
ENSMUSG00000102975	Gm37347	basal_adipocytes	127.742	5.56731	1.26415	5.17489e-07	2.2327e-06
ENSMUSG00000102975	Gm37347	luminal-differentiated_adipocytes	127.742	6.22868	1.22374	1.91351e-08	1.02662e-07
ENSMUSG00000102975	Gm37347	luminal-progenitors_adipocytes	127.742	2.98212	1.30653	0.00155509	0.00423594
ENSMUSG00000102975	Gm37347	stromal_adipocytes	127.742	7.50334	1.2818	4.21435e-11	2.64175e-10
ENSMUSG00000102975	Gm37347	endothelial_basal	127.742	-4.17193	1.20611	1.39423e-05	0.000155258
ENSMUSG00000102975	Gm37347	luminal-differentiated_endothelial	127.742	4.83654	1.08242	5.5944e-07	4.38019e-06
ENSMUSG00000102975	Gm37347	stromal_endothelial	127.742	5.95102	1.10651	1.12933e-09	1.84744e-08
ENSMUSG00000102975	Gm37347	luminal-progenitors_luminal-differentiated	127.742	-1.24801	1.19718	0.00594051	0.0472941
ENSMUSG00000102975	Gm37347	stromal_luminal-progenitors	127.742	3.46625	1.07868	0.000119069	0.000610922
ENSMUSG00000026072	Il1r1	luminal-differentiated_adipocytes	783.398	-1.39892	0.363222	3.25607e-05	0.000115622
ENSMUSG00000026072	Il1r1	luminal-progenitors_adipocytes	783.398	-1.36544	0.36384	5.15599e-05	0.000179381
ENSMUSG00000026072	Il1r1	stromal_adipocytes	783.398	1.1752	0.357339	0.000462725	0.00126575
ENSMUSG00000026072	Il1r1	endothelial_basal	783.398	1.55898	0.408714	4.89375e-06	6.17331e-05
ENSMUSG00000026072	Il1r1	stromal_basal	783.398	2.18271	0.377269	2.49475e-09	6.35364e-08
ENSMUSG00000026072	Il1r1	luminal-differentiated_endothelial	783.398	-2.22548	0.370901	3.9897e-10	5.16438e-09
ENSMUSG00000026072	Il1r1	luminal-progenitors_endothelial	783.398	-2.17009	0.36907	7.71543e-10	9.47341e-09
ENSMUSG00000026072	Il1r1	stromal_luminal-differentiated	783.398	2.74931	0.36335	1.38572e-14	3.87539e-13
ENSMUSG00000026072	Il1r1	stromal_luminal-progenitors	783.398	2.70529	0.361421	3.04862e-14	7.04097e-13
ENSMUSG00000103560	Gm38070	basal_adipocytes	198.287	-3.49472	0.612062	1.61689e-09	9.54511e-09
ENSMUSG00000103560	Gm38070	endothelial_adipocytes	198.287	-1.59406	0.570008	0.00127855	0.00340624
ENSMUSG00000103560	Gm38070	luminal-differentiated_adipocytes	198.287	-4.64213	0.585087	4.07173e-16	4.63714e-15
ENSMUSG00000103560	Gm38070	luminal-progenitors_adipocytes	198.287	-4.47941	0.583326	2.30358e-15	2.56417e-14
ENSMUSG00000103560	Gm38070	stromal_adipocytes	198.287	-2.27685	0.596772	1.3185e-05	4.51361e-05
ENSMUSG00000103560	Gm38070	endothelial_basal	198.287	1.31758	0.686509	0.00274886	0.0142335
ENSMUSG00000103560	Gm38070	luminal-differentiated_endothelial	198.287	-2.78296	0.590231	5.67793e-07	4.44142e-06
ENSMUSG00000103560	Gm38070	luminal-progenitors_endothelial	198.287	-2.59264	0.588774	1.85544e-06	1.26325e-05
ENSMUSG00000103560	Gm38070	stromal_luminal-differentiated	198.287	2.03284	0.666625	0.000105881	0.000797398
ENSMUSG00000103560	Gm38070	stromal_luminal-progenitors	198.287	1.88492	0.645439	0.000276415	0.001302
ENSMUSG00000070942	Il1rl2	basal_adipocytes	497.831	2.68221	0.662987	4.07081e-06	1.55742e-05
ENSMUSG00000070942	Il1rl2	endothelial_adipocytes	497.831	1.77631	0.615989	0.000764179	0.00211279
ENSMUSG00000070942	Il1rl2	luminal-differentiated_adipocytes	497.831	3.31914	0.632625	1.06937e-08	5.9068e-08
ENSMUSG00000070942	Il1rl2	luminal-progenitors_adipocytes	497.831	2.67495	0.642055	1.95076e-06	8.29155e-06
ENSMUSG00000070942	Il1rl2	stromal_adipocytes	497.831	5.49276	0.613396	1.39733e-20	1.86893e-19
ENSMUSG00000070942	Il1rl2	stromal_basal	497.831	2.55794	0.609724	4.54141e-06	6.29818e-05
ENSMUSG00000070942	Il1rl2	stromal_endothelial	497.831	3.45085	0.571509	5.16489e-10	9.07292e-09
ENSMUSG00000070942	Il1rl2	stromal_luminal-differentiated	497.831	1.91604	0.672292	0.000173272	0.00124015
ENSMUSG00000070942	Il1rl2	stromal_luminal-progenitors	497.831	2.59995	0.5851	1.95143e-06	1.48623e-05
ENSMUSG00000103230	Gm17970	basal_adipocytes	7.14334	7.99391	1.70283	3.78961e-08	1.89542e-07
ENSMUSG00000103230	Gm17970	endothelial_adipocytes	7.14334	14.3256	1.53367	2.10147e-21	3.1868e-20
ENSMUSG00000103230	Gm17970	luminal-differentiated_adipocytes	7.14334	14.9963	1.54243	3.68594e-23	7.17932e-22
ENSMUSG00000103230	Gm17970	luminal-progenitors_adipocytes	7.14334	15.947	1.49804	3.91303e-27	9.95278e-26
ENSMUSG00000103230	Gm17970	stromal_adipocytes	7.14334	20.1376	1.42496	3.92488e-46	1.94445e-44
ENSMUSG00000103230	Gm17970	endothelial_basal	7.14334	4.8634	1.81788	8.98019e-05	0.00078048
ENSMUSG00000103230	Gm17970	luminal-differentiated_basal	7.14334	5.78188	1.70169	1.40777e-05	0.000131653
ENSMUSG00000103230	Gm17970	luminal-progenitors_basal	7.14334	7.03766	1.6941	3.43508e-07	4.20522e-06
ENSMUSG00000103230	Gm17970	stromal_basal	7.14334	11.5623	1.40667	7.8892e-17	4.68977e-15
ENSMUSG00000103230	Gm17970	stromal_endothelial	7.14334	4.81306	1.38153	2.20276e-05	0.000156889
ENSMUSG00000103230	Gm17970	stromal_luminal-differentiated	7.14334	4.16929	1.51782	0.000172707	0.00123645
ENSMUSG00000103230	Gm17970	stromal_luminal-progenitors	7.14334	3.10661	1.42334	0.00165057	0.00619067
ENSMUSG00000026069	Il1rl1	basal_adipocytes	193.173	12.4924	1.14781	1.83736e-28	4.83105e-27
ENSMUSG00000026069	Il1rl1	endothelial_adipocytes	193.173	11.3209	1.1183	6.91521e-25	1.34487e-23
ENSMUSG00000026069	Il1rl1	luminal-differentiated_adipocytes	193.173	13.8989	1.11119	9.67134e-37	4.51206e-35
ENSMUSG00000026069	Il1rl1	luminal-progenitors_adipocytes	193.173	12.3094	1.11823	3.03772e-29	8.86164e-28
ENSMUSG00000026069	Il1rl1	stromal_adipocytes	193.173	15.243	1.10502	9.76073e-44	4.37831e-42
ENSMUSG00000026069	Il1rl1	stromal_basal	193.173	1.75988	1.1876	0.00561671	0.0284706
ENSMUSG00000026069	Il1rl1	luminal-differentiated_endothelial	193.173	1.86715	1.10091	0.00668658	0.0212976
ENSMUSG00000026069	Il1rl1	stromal_endothelial	193.173	3.46568	0.954943	3.83804e-05	0.000258064
ENSMUSG00000026069	Il1rl1	stromal_luminal-progenitors	193.173	2.32773	1.05073	0.00209152	0.0076029
ENSMUSG00000026070	Il18r1	basal_adipocytes	145.861	11.8792	1.06475	6.66403e-30	1.93218e-28
ENSMUSG00000026070	Il18r1	endothelial_adipocytes	145.861	11.2853	1.03872	2.81176e-28	6.77493e-27
ENSMUSG00000026070	Il18r1	luminal-differentiated_adipocytes	145.861	14.9648	1.0261	6.23691e-49	5.62486e-47
ENSMUSG00000026070	Il18r1	luminal-progenitors_adipocytes	145.861	15.2826	1.02371	5.05096e-51	5.13374e-49
ENSMUSG00000026070	Il18r1	stromal_adipocytes	145.861	15.2186	1.02301	1.67214e-50	1.01731e-48
ENSMUSG00000026070	Il18r1	luminal-differentiated_basal	145.861	2.74484	0.850138	7.74469e-05	0.000611753
ENSMUSG00000026070	Il18r1	luminal-progenitors_basal	145.861	2.9532	0.782304	1.21648e-05	0.000102072
ENSMUSG00000026070	Il18r1	stromal_basal	145.861	2.96387	0.794032	1.97458e-05	0.000231036
ENSMUSG00000026070	Il18r1	luminal-differentiated_endothelial	145.861	3.43285	0.739989	8.01598e-07	6.10285e-06
ENSMUSG00000026070	Il18r1	luminal-progenitors_endothelial	145.861	3.69329	0.737277	7.60976e-08	6.73027e-07
ENSMUSG00000026070	Il18r1	stromal_endothelial	145.861	3.65684	0.730447	1.40167e-07	1.58436e-06
ENSMUSG00000026068	Il18rap	basal_adipocytes	51.805	5.45372	1.29238	1.23778e-06	5.06878e-06
ENSMUSG00000026068	Il18rap	luminal-differentiated_adipocytes	51.805	3.36436	1.35447	0.000727987	0.00208265
ENSMUSG00000026068	Il18rap	luminal-progenitors_adipocytes	51.805	4.00397	1.31039	0.000124829	0.000408751
ENSMUSG00000026068	Il18rap	stromal_adipocytes	51.805	7.4091	1.31271	1.50836e-10	8.95539e-10
ENSMUSG00000026068	Il18rap	endothelial_basal	51.805	-2.9326	1.27102	0.000520417	0.0035368
ENSMUSG00000026068	Il18rap	stromal_endothelial	51.805	4.94043	1.0509	1.63676e-07	1.82859e-06
ENSMUSG00000026068	Il18rap	stromal_luminal-differentiated	51.805	3.01784	1.19425	0.000459934	0.00295313
ENSMUSG00000026068	Il18rap	stromal_luminal-progenitors	51.805	2.40358	1.16349	0.00293345	0.0102015
ENSMUSG00000026065	Slc9a4	endothelial_adipocytes	80.8745	2.10043	1.18963	0.0125503	0.0273994
ENSMUSG00000026065	Slc9a4	luminal-differentiated_adipocytes	80.8745	4.63459	1.23277	1.1754e-05	4.4364e-05
ENSMUSG00000026065	Slc9a4	luminal-progenitors_adipocytes	80.8745	4.92635	1.21968	3.45186e-06	1.41596e-05
ENSMUSG00000026065	Slc9a4	luminal-differentiated_basal	80.8745	2.37057	1.3237	0.00230041	0.0116915
ENSMUSG00000026065	Slc9a4	luminal-progenitors_basal	80.8745	2.65855	1.15115	0.000859059	0.00410418
ENSMUSG00000026065	Slc9a4	luminal-progenitors_endothelial	80.8745	1.72199	1.08911	0.0138604	0.0367844
ENSMUSG00000026065	Slc9a4	stromal_luminal-differentiated	80.8745	-2.06922	1.25248	0.00370222	0.0180263
ENSMUSG00000026065	Slc9a4	stromal_luminal-progenitors	80.8745	-2.62357	1.10727	0.00136098	0.00524036
ENSMUSG00000026062	Slc9a2	basal_adipocytes	33.0494	-5.93833	1.18106	1.94892e-08	1.01144e-07
ENSMUSG00000026062	Slc9a2	endothelial_adipocytes	33.0494	-3.00521	0.993925	0.00019712	0.000599837
ENSMUSG00000026062	Slc9a2	stromal_adipocytes	33.0494	-2.10747	0.973416	0.00450432	0.0102623
ENSMUSG00000026062	Slc9a2	endothelial_basal	33.0494	1.57863	1.27631	0.0117585	0.0457677
ENSMUSG00000026062	Slc9a2	luminal-differentiated_basal	33.0494	4.94544	1.20302	1.62658e-06	1.82457e-05
ENSMUSG00000026062	Slc9a2	luminal-progenitors_basal	33.0494	6.38335	1.27032	3.31791e-09	6.32298e-08
ENSMUSG00000026062	Slc9a2	stromal_basal	33.0494	2.78273	1.35473	0.00111105	0.00754108
ENSMUSG00000026062	Slc9a2	luminal-differentiated_endothelial	33.0494	1.87511	1.09688	0.00644639	0.0206321
ENSMUSG00000026062	Slc9a2	luminal-progenitors_endothelial	33.0494	3.33124	0.949318	4.53202e-05	0.000229813
ENSMUSG00000026062	Slc9a2	stromal_luminal-progenitors	33.0494	-2.4356	1.02848	0.00141712	0.00542227
ENSMUSG00000103270	Gm37915	endothelial_adipocytes	3.02	9.27059	2.17316	3.40299e-07	1.52566e-06
ENSMUSG00000103270	Gm37915	stromal_adipocytes	3.02	7.17165	2.32391	2.87162e-05	9.38748e-05
ENSMUSG00000103270	Gm37915	endothelial_basal	3.02	10.7689	2.00602	1.53143e-08	3.32748e-07
ENSMUSG00000103270	Gm37915	stromal_basal	3.02	9.02277	2.28073	2.00496e-06	3.00816e-05
ENSMUSG00000103270	Gm37915	luminal-differentiated_endothelial	3.02	-9.10677	2.12002	1.81016e-07	1.53931e-06
ENSMUSG00000103270	Gm37915	luminal-progenitors_endothelial	3.02	-10.7512	2.03561	5.35885e-09	5.72856e-08
ENSMUSG00000103270	Gm37915	stromal_luminal-differentiated	3.02	7.24821	2.29607	1.95553e-05	0.000174206
ENSMUSG00000103270	Gm37915	stromal_luminal-progenitors	3.02	8.73458	2.28963	1.03601e-06	8.3209e-06
ENSMUSG00000041945	Mfsd9	stromal_adipocytes	78.6058	-1.21663	0.456095	0.00323689	0.0075873
ENSMUSG00000041945	Mfsd9	stromal_luminal-progenitors	78.6058	-1.40721	0.514709	0.000436965	0.00194982
ENSMUSG00000079588	Tmem182	endothelial_adipocytes	1042.29	1.34695	0.701788	0.0192142	0.0403554
ENSMUSG00000079588	Tmem182	luminal-differentiated_adipocytes	1042.29	-3.72229	0.758684	8.2602e-08	4.11132e-07
ENSMUSG00000079588	Tmem182	luminal-progenitors_adipocytes	1042.29	-2.74394	0.782308	2.94321e-05	0.000106205
ENSMUSG00000079588	Tmem182	stromal_adipocytes	1042.29	-5.09186	0.745428	5.86436e-13	4.33739e-12
ENSMUSG00000079588	Tmem182	luminal-differentiated_basal	1042.29	-3.53356	0.757904	5.68548e-07	6.94302e-06
ENSMUSG00000079588	Tmem182	luminal-progenitors_basal	1042.29	-2.48534	0.787021	0.000115263	0.000729492
ENSMUSG00000079588	Tmem182	stromal_basal	1042.29	-4.89489	0.791208	1.13191e-11	3.97691e-10
ENSMUSG00000079588	Tmem182	luminal-differentiated_endothelial	1042.29	-5.39657	0.74144	1.32161e-14	3.18786e-13
ENSMUSG00000079588	Tmem182	luminal-progenitors_endothelial	1042.29	-4.46588	0.733171	6.87604e-11	9.96131e-10
ENSMUSG00000079588	Tmem182	stromal_endothelial	1042.29	-6.79355	0.761231	1.59052e-21	1.81146e-19
ENSMUSG00000079588	Tmem182	stromal_luminal-progenitors	1042.29	-1.86333	0.842874	0.00216293	0.00782647
ENSMUSG00000045515	Pou3f3	stromal_luminal-progenitors	5.24949	2.9095	1.93442	0.0066056	0.0204113
ENSMUSG00000060679	Mrps9	basal_adipocytes	646.052	-1.04365	0.194858	4.43768e-08	2.20074e-07
ENSMUSG00000060679	Mrps9	endothelial_adipocytes	646.052	-1.44218	0.18828	5.67606e-15	5.41859e-14
ENSMUSG00000060679	Mrps9	luminal-differentiated_adipocytes	646.052	-1.27699	0.18794	3.97354e-12	3.15286e-11
ENSMUSG00000060679	Mrps9	luminal-progenitors_adipocytes	646.052	-1.2298	0.187558	2.18289e-11	1.6645e-10
ENSMUSG00000060679	Mrps9	stromal_adipocytes	646.052	-1.51331	0.188893	3.00058e-16	2.89687e-15
ENSMUSG00000041907	Gpr45	stromal_adipocytes	9.27787	2.21448	1.35986	0.0161844	0.0328679
ENSMUSG00000041907	Gpr45	stromal_basal	9.27787	3.81275	1.70541	0.00042774	0.00339137
ENSMUSG00000041907	Gpr45	luminal-differentiated_endothelial	9.27787	-2.16312	1.51267	0.0117341	0.0346799
ENSMUSG00000041907	Gpr45	stromal_luminal-differentiated	9.27787	4.07161	1.49769	0.000194269	0.00137196
ENSMUSG00000041907	Gpr45	stromal_luminal-progenitors	9.27787	2.92068	1.43742	0.00250621	0.0089056
ENSMUSG00000041878	8430432A02Rik	endothelial_adipocytes	3.4864	2.14088	1.33233	0.0173546	0.0367906
ENSMUSG00000041878	8430432A02Rik	endothelial_basal	3.4864	2.1957	1.59908	0.00555451	0.025166
ENSMUSG00000008136	Fhl2	basal_adipocytes	227.751	15.354	0.868172	1.40825e-70	3.67913e-68
ENSMUSG00000008136	Fhl2	endothelial_adipocytes	227.751	12.4309	0.86094	7.83615e-48	5.86863e-46
ENSMUSG00000008136	Fhl2	luminal-differentiated_adipocytes	227.751	15.4902	0.857504	1.14617e-73	4.13476e-71
ENSMUSG00000008136	Fhl2	luminal-progenitors_adipocytes	227.751	15.902	0.855731	1.07617e-77	5.51277e-75
ENSMUSG00000008136	Fhl2	stromal_adipocytes	227.751	14.901	0.856151	2.83487e-68	4.0564e-66
ENSMUSG00000008136	Fhl2	endothelial_basal	227.751	-2.7631	0.548366	5.19016e-08	1.00992e-06
ENSMUSG00000008136	Fhl2	luminal-differentiated_endothelial	227.751	2.95334	0.516732	3.75805e-09	4.18068e-08
ENSMUSG00000008136	Fhl2	luminal-progenitors_endothelial	227.751	3.33622	0.5137	1.86986e-11	2.92742e-10
ENSMUSG00000008136	Fhl2	stromal_endothelial	227.751	2.34698	0.535345	2.10857e-06	1.87949e-05
ENSMUSG00000066877	Nck2	basal_adipocytes	1315.57	1.77043	0.315449	2.47217e-09	1.43222e-08
ENSMUSG00000066877	Nck2	endothelial_adipocytes	1315.57	1.75187	0.301754	1.18009e-09	6.96926e-09
ENSMUSG00000066877	Nck2	luminal-differentiated_adipocytes	1315.57	3.61027	0.300552	5.54707e-34	2.12372e-32
ENSMUSG00000066877	Nck2	luminal-progenitors_adipocytes	1315.57	2.70244	0.304454	4.21494e-20	6.72631e-19
ENSMUSG00000066877	Nck2	luminal-differentiated_basal	1315.57	1.72892	0.323607	3.86505e-09	6.83846e-08
ENSMUSG00000066877	Nck2	stromal_basal	1315.57	-1.24758	0.351472	6.47407e-06	8.57489e-05
ENSMUSG00000066877	Nck2	luminal-differentiated_endothelial	1315.57	1.76385	0.305987	5.04078e-10	6.42545e-09
ENSMUSG00000066877	Nck2	stromal_endothelial	1315.57	-1.22942	0.321216	4.60903e-06	3.82325e-05
ENSMUSG00000066877	Nck2	stromal_luminal-differentiated	1315.57	-3.12409	0.292132	4.01823e-27	2.61821e-25
ENSMUSG00000066877	Nck2	stromal_luminal-progenitors	1315.57	-2.23815	0.293925	9.20191e-15	2.2319e-13
ENSMUSG00000103422	Gm37536	basal_adipocytes	27.3531	2.37548	0.974598	0.00151937	0.00383875
ENSMUSG00000103422	Gm37536	endothelial_adipocytes	27.3531	2.01848	0.900601	0.00402831	0.0097567
ENSMUSG00000103422	Gm37536	luminal-differentiated_adipocytes	27.3531	3.4423	0.944654	1.58118e-05	5.87449e-05
ENSMUSG00000103422	Gm37536	luminal-progenitors_adipocytes	27.3531	2.22406	0.939696	0.00180326	0.00484903
ENSMUSG00000103422	Gm37536	stromal_luminal-differentiated	27.3531	-1.35594	0.89349	0.0059392	0.0267488
ENSMUSG00000103945	Gm38228	basal_adipocytes	50.8572	1.66919	0.731667	0.0042786	0.00992387
ENSMUSG00000103945	Gm38228	endothelial_adipocytes	50.8572	1.45024	0.678777	0.00997894	0.0222446
ENSMUSG00000103945	Gm38228	luminal-differentiated_adipocytes	50.8572	2.9918	0.742618	2.86637e-06	1.1757e-05
ENSMUSG00000103945	Gm38228	luminal-progenitors_adipocytes	50.8572	1.75501	0.710848	0.00214528	0.00568282
ENSMUSG00000103945	Gm38228	stromal_luminal-differentiated	50.8572	-2.01252	0.747137	0.000279677	0.00189161
ENSMUSG00000026051	Ecrg4	basal_adipocytes	226.425	7.85226	1.14624	8.9527e-14	8.13996e-13
ENSMUSG00000026051	Ecrg4	luminal-progenitors_adipocytes	226.425	2.84749	1.17422	0.00109057	0.00304844
ENSMUSG00000026051	Ecrg4	stromal_adipocytes	226.425	2.16535	1.11049	0.00766448	0.0167115
ENSMUSG00000026051	Ecrg4	endothelial_basal	226.425	-6.41136	1.0003	1.9204e-12	8.92632e-11
ENSMUSG00000026051	Ecrg4	luminal-differentiated_basal	226.425	-6.67196	1.01697	8.06837e-13	2.44019e-11
ENSMUSG00000026051	Ecrg4	luminal-progenitors_basal	226.425	-4.09296	0.976357	4.573e-07	5.44568e-06
ENSMUSG00000026051	Ecrg4	stromal_basal	226.425	-4.86764	0.969623	1.05179e-08	2.45215e-07
ENSMUSG00000057363	Uxs1	basal_adipocytes	629.031	-1.31992	0.23382	5.33214e-09	2.97539e-08
ENSMUSG00000047343	Mettl21c	endothelial_adipocytes	2.79269	-5.0087	4.70948	0.00929645	0.020874
ENSMUSG00000047343	Mettl21c	luminal-progenitors_adipocytes	2.79269	-4.11666	4.28159	0.0159209	0.0351293
ENSMUSG00000047343	Mettl21c	stromal_endothelial	2.79269	16.0675	4.59243	4.49235e-06	3.73679e-05
ENSMUSG00000047343	Mettl21c	stromal_luminal-progenitors	2.79269	16.7102	4.54505	1.10638e-05	7.19959e-05
ENSMUSG00000091844	Gm8251	basal_adipocytes	27.4155	3.11359	1.01807	0.000177707	0.000532342
ENSMUSG00000091844	Gm8251	luminal-differentiated_basal	27.4155	-3.50885	0.960953	2.31069e-05	0.000206274
ENSMUSG00000091844	Gm8251	luminal-progenitors_basal	27.4155	-3.32956	0.944786	1.80451e-05	0.000144499
ENSMUSG00000091844	Gm8251	stromal_basal	27.4155	-2.5972	1.03699	0.000476104	0.00371033
ENSMUSG00000091844	Gm8251	luminal-progenitors_endothelial	27.4155	-1.47847	0.946046	0.0166224	0.0430702
ENSMUSG00000026049	Tex30	luminal-progenitors_adipocytes	96.4869	1.04205	0.388562	0.00333624	0.00852635
ENSMUSG00000056870	Gulp1	endothelial_adipocytes	377.614	1.4491	0.433958	0.000253418	0.000757121
ENSMUSG00000056870	Gulp1	stromal_adipocytes	377.614	1.2469	0.427353	0.00143881	0.00361661
ENSMUSG00000056870	Gulp1	luminal-differentiated_endothelial	377.614	-1.94406	0.466699	2.19641e-06	1.56e-05
ENSMUSG00000056870	Gulp1	luminal-progenitors_endothelial	377.614	-1.20658	0.458627	0.00099173	0.00365222
ENSMUSG00000056870	Gulp1	stromal_luminal-differentiated	377.614	1.69332	0.487021	2.06074e-05	0.000182929
ENSMUSG00000102319	Gm37626	endothelial_adipocytes	50.7181	2.05535	0.672698	0.00031554	0.000929492
ENSMUSG00000102319	Gm37626	stromal_adipocytes	50.7181	1.94141	0.674724	0.000600989	0.00161489
ENSMUSG00000102319	Gm37626	luminal-progenitors_basal	50.7181	-1.24201	0.723809	0.00943625	0.0307642
ENSMUSG00000102319	Gm37626	luminal-differentiated_endothelial	50.7181	-2.85055	0.635772	1.58232e-06	1.15055e-05
ENSMUSG00000102319	Gm37626	luminal-progenitors_endothelial	50.7181	-3.02947	0.630478	3.1091e-07	2.45479e-06
ENSMUSG00000102319	Gm37626	stromal_luminal-differentiated	50.7181	2.72107	0.64548	3.8121e-06	3.90806e-05
ENSMUSG00000102319	Gm37626	stromal_luminal-progenitors	50.7181	2.93788	0.629669	7.86245e-07	6.42979e-06
ENSMUSG00000103071	Gm38110	endothelial_adipocytes	15.849	2.97691	1.14065	0.000726901	0.00201844
ENSMUSG00000103071	Gm38110	stromal_adipocytes	15.849	2.74082	1.15312	0.00170215	0.00422084
ENSMUSG00000103071	Gm38110	endothelial_basal	15.849	2.62348	1.28378	0.00106879	0.00649082
ENSMUSG00000103071	Gm38110	stromal_basal	15.849	2.3253	1.31564	0.00242279	0.0143752
ENSMUSG00000103071	Gm38110	luminal-differentiated_endothelial	15.849	-2.13975	1.10778	0.00352081	0.0121521
ENSMUSG00000103071	Gm38110	stromal_luminal-differentiated	15.849	1.59784	1.16413	0.00817372	0.0348362
ENSMUSG00000026043	Col3a1	luminal-differentiated_adipocytes	101712	-3.28979	0.719384	2.96666e-07	1.38437e-06
ENSMUSG00000026043	Col3a1	luminal-progenitors_adipocytes	101712	-1.21812	0.653095	0.0211818	0.0453393
ENSMUSG00000026043	Col3a1	stromal_adipocytes	101712	4.21429	0.682888	9.58075e-11	5.79711e-10
ENSMUSG00000026043	Col3a1	luminal-differentiated_basal	101712	-4.07624	0.707487	1.10618e-09	2.13397e-08
ENSMUSG00000026043	Col3a1	luminal-progenitors_basal	101712	-1.95173	0.769999	0.000757603	0.00368467
ENSMUSG00000026043	Col3a1	stromal_basal	101712	3.3323	0.702264	3.146e-07	5.53439e-06
ENSMUSG00000026043	Col3a1	luminal-differentiated_endothelial	101712	-4.27099	0.678779	4.90158e-11	7.22026e-10
ENSMUSG00000026043	Col3a1	luminal-progenitors_endothelial	101712	-2.2778	0.727594	0.000174699	0.000772809
ENSMUSG00000026043	Col3a1	stromal_endothelial	101712	3.22818	0.674809	4.97539e-07	5.04914e-06
ENSMUSG00000026043	Col3a1	luminal-progenitors_luminal-differentiated	101712	1.07567	0.79513	0.0047658	0.0399395
ENSMUSG00000026043	Col3a1	stromal_luminal-differentiated	101712	7.85459	0.698338	4.20268e-31	3.64804e-29
ENSMUSG00000026043	Col3a1	stromal_luminal-progenitors	101712	5.75683	0.702248	1.63606e-18	5.65469e-17
ENSMUSG00000026042	Col5a2	luminal-differentiated_adipocytes	7513.86	-3.87763	0.60429	1.96343e-11	1.45851e-10
ENSMUSG00000026042	Col5a2	luminal-progenitors_adipocytes	7513.86	-2.29368	0.626499	1.93577e-05	7.17107e-05
ENSMUSG00000026042	Col5a2	stromal_adipocytes	7513.86	3.25397	0.606323	8.7457e-09	4.37593e-08
ENSMUSG00000026042	Col5a2	luminal-differentiated_basal	7513.86	-4.20472	0.61902	1.27589e-12	3.73115e-11
ENSMUSG00000026042	Col5a2	luminal-progenitors_basal	7513.86	-2.6498	0.615624	2.11836e-06	2.16438e-05
ENSMUSG00000026042	Col5a2	stromal_basal	7513.86	2.83778	0.612139	7.45665e-07	1.21151e-05
ENSMUSG00000026042	Col5a2	luminal-differentiated_endothelial	7513.86	-4.52825	0.595308	3.39513e-15	8.86266e-14
ENSMUSG00000026042	Col5a2	luminal-progenitors_endothelial	7513.86	-3.05118	0.590875	5.31778e-08	4.8454e-07
ENSMUSG00000026042	Col5a2	stromal_endothelial	7513.86	2.57808	0.607107	4.36123e-06	3.64665e-05
ENSMUSG00000026042	Col5a2	stromal_luminal-differentiated	7513.86	7.35734	0.609924	1.45428e-35	1.62142e-33
ENSMUSG00000026042	Col5a2	stromal_luminal-progenitors	7513.86	5.78124	0.608006	1.16312e-23	5.8414e-22
ENSMUSG00000104476	Gm38211	basal_adipocytes	71.435	-12.9284	1.04624	7.51738e-36	3.12901e-34
ENSMUSG00000104476	Gm38211	luminal-differentiated_adipocytes	71.435	-5.12114	0.970367	1.42858e-08	7.79345e-08
ENSMUSG00000104476	Gm38211	luminal-progenitors_adipocytes	71.435	-22.9127	1.09905	1.17887e-97	1.50971e-94
ENSMUSG00000104476	Gm38211	endothelial_basal	71.435	11.62	1.03225	7.7514e-30	3.09646e-27
ENSMUSG00000104476	Gm38211	luminal-differentiated_basal	71.435	7.30905	1.20233	2.48658e-11	6.04435e-10
ENSMUSG00000104476	Gm38211	luminal-progenitors_basal	71.435	-9.91914	1.26014	1.13242e-15	5.37809e-14
ENSMUSG00000104476	Gm38211	stromal_basal	71.435	14.6652	1.03155	2.18439e-46	1.95705e-43
ENSMUSG00000104476	Gm38211	luminal-differentiated_endothelial	71.435	-3.75477	0.957506	1.21622e-05	7.46333e-05
ENSMUSG00000104476	Gm38211	luminal-progenitors_endothelial	71.435	-21.6671	1.09344	2.49037e-88	1.0631e-84
ENSMUSG00000104476	Gm38211	stromal_endothelial	71.435	2.6372	0.904978	0.000290664	0.00158532
ENSMUSG00000104476	Gm38211	luminal-progenitors_luminal-differentiated	71.435	-17.4246	1.18479	9.45713e-50	1.97701e-46
ENSMUSG00000104476	Gm38211	stromal_luminal-differentiated	71.435	6.93953	1.00624	4.20912e-14	1.14151e-12
ENSMUSG00000104476	Gm38211	stromal_luminal-progenitors	71.435	24.7387	1.09178	1.52732e-114	3.91191e-110
ENSMUSG00000084817	Gm5526	luminal-progenitors_adipocytes	175.215	1.15746	0.512908	0.0091017	0.0212605
ENSMUSG00000084817	Gm5526	luminal-progenitors_basal	175.215	1.7175	0.596731	0.000279125	0.00157051
ENSMUSG00000025993	Slc40a1	basal_adipocytes	155.096	3.27063	0.648065	5.026e-08	2.47948e-07
ENSMUSG00000025993	Slc40a1	luminal-differentiated_adipocytes	155.096	2.80653	0.650781	7.65591e-07	3.37796e-06
ENSMUSG00000025993	Slc40a1	luminal-progenitors_adipocytes	155.096	3.16002	0.633941	4.43321e-08	2.32756e-07
ENSMUSG00000025993	Slc40a1	stromal_adipocytes	155.096	2.56118	0.638844	5.1856e-06	1.87862e-05
ENSMUSG00000025993	Slc40a1	endothelial_basal	155.096	-1.99885	0.694131	0.000135711	0.00111956
ENSMUSG00000025993	Slc40a1	luminal-differentiated_endothelial	155.096	1.57729	0.682803	0.00121449	0.00474787
ENSMUSG00000025993	Slc40a1	luminal-progenitors_endothelial	155.096	1.9983	0.635381	0.000154811	0.000693453
ENSMUSG00000025993	Slc40a1	stromal_endothelial	155.096	1.24579	0.694323	0.00459297	0.0178186
ENSMUSG00000041144	Dnah7b	stromal_adipocytes	93.847	2.44447	0.878526	0.000561505	0.00151627
ENSMUSG00000041144	Dnah7b	luminal-progenitors_basal	93.847	-2.10587	0.923729	0.00137788	0.00615575
ENSMUSG00000041144	Dnah7b	stromal_endothelial	93.847	2.36292	0.907767	0.000604633	0.00302959
ENSMUSG00000041144	Dnah7b	luminal-progenitors_luminal-differentiated	93.847	-2.35661	0.999731	0.000142848	0.0023194
ENSMUSG00000041144	Dnah7b	stromal_luminal-progenitors	93.847	3.78372	0.806074	4.26152e-07	3.64077e-06
ENSMUSG00000101337	Dnah7c	basal_adipocytes	21.8384	9.37835	2.01196	4.91974e-08	2.42999e-07
ENSMUSG00000101337	Dnah7c	endothelial_adipocytes	21.8384	8.74499	1.89751	5.98033e-08	2.93944e-07
ENSMUSG00000101337	Dnah7c	stromal_adipocytes	21.8384	11.7853	1.73352	1.94517e-12	1.37212e-11
ENSMUSG00000101337	Dnah7c	luminal-differentiated_basal	21.8384	-5.24551	2.21696	0.000258227	0.00178333
ENSMUSG00000101337	Dnah7c	luminal-progenitors_basal	21.8384	-10.4656	1.89542	6.44017e-09	1.15066e-07
ENSMUSG00000101337	Dnah7c	luminal-differentiated_endothelial	21.8384	-4.49361	1.85655	0.000471474	0.00206051
ENSMUSG00000101337	Dnah7c	luminal-progenitors_endothelial	21.8384	-9.66452	1.91151	7.03005e-09	7.4099e-08
ENSMUSG00000101337	Dnah7c	stromal_luminal-differentiated	21.8384	8.01321	1.8623	2.80929e-07	3.46139e-06
ENSMUSG00000101337	Dnah7c	stromal_luminal-progenitors	21.8384	12.6253	1.7482	1.43373e-13	3.05508e-12
ENSMUSG00000025986	Slc39a10	basal_adipocytes	2115.18	1.69488	0.355908	2.84017e-07	1.27395e-06
ENSMUSG00000025986	Slc39a10	endothelial_adipocytes	2115.18	3.94518	0.33929	4.14903e-32	1.2621e-30
ENSMUSG00000025986	Slc39a10	endothelial_basal	2115.18	2.11422	0.358214	2.26272e-10	7.14525e-09
ENSMUSG00000025986	Slc39a10	luminal-differentiated_basal	2115.18	-1.21519	0.405845	4.16246e-05	0.000349595
ENSMUSG00000025986	Slc39a10	luminal-progenitors_basal	2115.18	-1.31873	0.374897	2.67726e-05	0.000204375
ENSMUSG00000025986	Slc39a10	stromal_basal	2115.18	-1.55086	0.384035	2.07205e-06	3.09402e-05
ENSMUSG00000025986	Slc39a10	luminal-differentiated_endothelial	2115.18	-3.57151	0.334029	3.50536e-27	2.97035e-25
ENSMUSG00000025986	Slc39a10	luminal-progenitors_endothelial	2115.18	-3.59205	0.333788	1.01996e-27	9.00839e-26
ENSMUSG00000025986	Slc39a10	stromal_endothelial	2115.18	-3.78978	0.333314	1.67617e-30	6.10305e-28
ENSMUSG00000100213	Gm28151	luminal-progenitors_adipocytes	12.9346	-2.14027	1.19775	0.00921076	0.0214859
ENSMUSG00000100213	Gm28151	luminal-differentiated_basal	12.9346	-1.43498	1.17498	0.0120117	0.046359
ENSMUSG00000100213	Gm28151	luminal-progenitors_basal	12.9346	-3.96987	1.20813	1.6945e-05	0.000136554
ENSMUSG00000100213	Gm28151	luminal-differentiated_endothelial	12.9346	-2.42237	1.1014	0.00177171	0.00662768
ENSMUSG00000100213	Gm28151	luminal-progenitors_endothelial	12.9346	-4.62895	1.09371	9.33921e-07	6.73818e-06
ENSMUSG00000100213	Gm28151	stromal_luminal-progenitors	12.9346	2.69113	1.17868	0.00162823	0.00611942
ENSMUSG00000103129	Gm37393	endothelial_adipocytes	13.7712	5.25424	1.64483	3.64571e-05	0.000124487
ENSMUSG00000103129	Gm37393	endothelial_basal	13.7712	1.80964	1.56863	0.0114902	0.0449402
ENSMUSG00000103129	Gm37393	luminal-differentiated_endothelial	13.7712	-5.25609	1.5171	1.81253e-05	0.000107037
ENSMUSG00000103129	Gm37393	luminal-progenitors_endothelial	13.7712	-3.68114	1.51609	0.000635912	0.0024626
ENSMUSG00000103129	Gm37393	stromal_endothelial	13.7712	-2.56153	1.55448	0.00516849	0.0196986
ENSMUSG00000100033	Gm8337	endothelial_adipocytes	9.247	-1.51488	0.725566	0.0103999	0.0230985
ENSMUSG00000100033	Gm8337	luminal-differentiated_adipocytes	9.247	-1.47003	0.750024	0.0116686	0.0260748
ENSMUSG00000026109	Tmeff2	basal_adipocytes	519.618	6.477	1.14397	3.81128e-10	2.41729e-09
ENSMUSG00000026109	Tmeff2	endothelial_adipocytes	519.618	5.22761	1.11598	1.03533e-07	4.94184e-07
ENSMUSG00000026109	Tmeff2	luminal-differentiated_adipocytes	519.618	-6.47336	1.2311	6.67218e-09	3.77501e-08
ENSMUSG00000026109	Tmeff2	luminal-progenitors_adipocytes	519.618	2.68437	1.18387	0.00183674	0.00493076
ENSMUSG00000026109	Tmeff2	stromal_adipocytes	519.618	9.91982	1.09879	1.30246e-20	1.74476e-19
ENSMUSG00000026109	Tmeff2	luminal-differentiated_basal	519.618	-13.7352	1.03669	1.40201e-40	4.09887e-38
ENSMUSG00000026109	Tmeff2	luminal-progenitors_basal	519.618	-2.88524	0.948386	0.000120188	0.000756083
ENSMUSG00000026109	Tmeff2	stromal_basal	519.618	2.53935	1.0281	0.000520077	0.0040045
ENSMUSG00000026109	Tmeff2	luminal-differentiated_endothelial	519.618	-12.5792	1.0151	5.09991e-36	9.20406e-34
ENSMUSG00000026109	Tmeff2	luminal-progenitors_endothelial	519.618	-1.73564	0.965238	0.00802064	0.0228945
ENSMUSG00000026109	Tmeff2	stromal_endothelial	519.618	3.91963	0.850196	7.54461e-07	7.36711e-06
ENSMUSG00000026109	Tmeff2	luminal-progenitors_luminal-differentiated	519.618	10.2572	1.02278	6.07014e-24	1.00181e-21
ENSMUSG00000026109	Tmeff2	stromal_luminal-differentiated	519.618	16.8723	1.0103	2.66732e-63	1.36556e-60
ENSMUSG00000026109	Tmeff2	stromal_luminal-progenitors	519.618	6.29393	0.933773	5.415e-14	1.21131e-12
ENSMUSG00000099924	Gm28320	basal_adipocytes	12.3246	22.0507	1.8108	3.45176e-35	1.38965e-33
ENSMUSG00000099924	Gm28320	endothelial_adipocytes	12.3246	19.4163	1.82089	1.17439e-27	2.71968e-26
ENSMUSG00000099924	Gm28320	stromal_adipocytes	12.3246	24.4882	1.74557	6.92946e-46	3.38065e-44
ENSMUSG00000099924	Gm28320	luminal-differentiated_basal	12.3246	-19.1543	1.8049	2.69894e-27	3.08282e-25
ENSMUSG00000099924	Gm28320	luminal-progenitors_basal	12.3246	-19.0153	1.81083	1.01454e-26	1.11326e-24
ENSMUSG00000099924	Gm28320	luminal-differentiated_endothelial	12.3246	-16.5423	1.80628	9.55596e-21	4.59581e-19
ENSMUSG00000099924	Gm28320	luminal-progenitors_endothelial	12.3246	-16.4377	1.81061	3.00778e-20	1.41615e-18
ENSMUSG00000099924	Gm28320	stromal_endothelial	12.3246	3.37241	1.86884	0.00245426	0.0103798
ENSMUSG00000099924	Gm28320	stromal_luminal-differentiated	12.3246	21.6877	1.75316	2.07083e-36	2.42752e-34
ENSMUSG00000099924	Gm28320	stromal_luminal-progenitors	12.3246	21.6604	1.75431	1.02714e-35	1.13888e-33
ENSMUSG00000099625	Gm29325	stromal_endothelial	3.65146	2.42788	2.20085	0.0141183	0.0462041
ENSMUSG00000099625	Gm29325	stromal_luminal-progenitors	3.65146	2.61353	2.20107	0.013576	0.03755
ENSMUSG00000045954	Cavin2	endothelial_adipocytes	8104.16	1.46182	0.44636	0.000312918	0.000922193
ENSMUSG00000045954	Cavin2	luminal-differentiated_adipocytes	8104.16	-4.12174	0.450553	1.2774e-20	2.05129e-19
ENSMUSG00000045954	Cavin2	luminal-progenitors_adipocytes	8104.16	-3.27602	0.457179	7.28111e-14	7.08015e-13
ENSMUSG00000045954	Cavin2	stromal_adipocytes	8104.16	-3.11956	0.455959	9.04462e-13	6.57191e-12
ENSMUSG00000045954	Cavin2	endothelial_basal	8104.16	1.46382	0.519746	0.000186224	0.00146296
ENSMUSG00000045954	Cavin2	luminal-differentiated_basal	8104.16	-3.97037	0.465235	2.25308e-18	1.21874e-16
ENSMUSG00000045954	Cavin2	luminal-progenitors_basal	8104.16	-3.08791	0.461608	3.01226e-12	9.48725e-11
ENSMUSG00000045954	Cavin2	stromal_basal	8104.16	-2.97636	0.461259	2.93048e-11	9.73697e-10
ENSMUSG00000045954	Cavin2	luminal-differentiated_endothelial	8104.16	-5.71803	0.452975	3.79719e-38	8.21176e-36
ENSMUSG00000045954	Cavin2	luminal-progenitors_endothelial	8104.16	-4.86863	0.451397	1.43007e-28	1.36165e-26
ENSMUSG00000045954	Cavin2	stromal_endothelial	8104.16	-4.72272	0.448008	5.90105e-27	1.41808e-24
ENSMUSG00000026107	Nabp1	basal_adipocytes	2501.08	-2.93027	0.366986	1.58866e-16	1.85783e-15
ENSMUSG00000026107	Nabp1	endothelial_adipocytes	2501.08	-3.75642	0.35026	1.08832e-27	2.52951e-26
ENSMUSG00000026107	Nabp1	luminal-differentiated_adipocytes	2501.08	-2.82663	0.358415	1.38848e-16	1.63961e-15
ENSMUSG00000026107	Nabp1	luminal-progenitors_adipocytes	2501.08	-2.91554	0.355409	1.68107e-17	2.22518e-16
ENSMUSG00000026107	Nabp1	stromal_adipocytes	2501.08	-2.90717	0.354019	2.1905e-17	2.30128e-16
ENSMUSG00000018417	Myo1b	basal_adipocytes	1672.86	1.46261	0.443682	0.00023694	0.000692216
ENSMUSG00000018417	Myo1b	endothelial_adipocytes	1672.86	2.58623	0.438283	3.14587e-10	1.96669e-09
ENSMUSG00000018417	Myo1b	luminal-differentiated_adipocytes	1672.86	1.54576	0.427981	6.21157e-05	0.000211509
ENSMUSG00000018417	Myo1b	stromal_basal	1672.86	-2.28405	0.441163	6.44979e-08	1.31012e-06
ENSMUSG00000018417	Myo1b	luminal-progenitors_endothelial	1672.86	-2.22341	0.432808	4.79184e-08	4.39432e-07
ENSMUSG00000018417	Myo1b	stromal_endothelial	1672.86	-3.36625	0.421344	5.09274e-16	2.4575e-14
ENSMUSG00000018417	Myo1b	stromal_luminal-differentiated	1672.86	-2.38711	0.431006	6.62393e-09	1.03467e-07
ENSMUSG00000101724	Gm29453	endothelial_adipocytes	15.3813	5.50572	1.23236	2.27517e-07	1.04153e-06
ENSMUSG00000101724	Gm29453	luminal-differentiated_adipocytes	15.3813	4.47213	1.241	2.05612e-05	7.50403e-05
ENSMUSG00000101724	Gm29453	luminal-progenitors_adipocytes	15.3813	2.12279	1.25223	0.0116832	0.0265828
ENSMUSG00000101724	Gm29453	endothelial_basal	15.3813	3.50455	1.23462	0.000116067	0.000977984
ENSMUSG00000101724	Gm29453	luminal-differentiated_basal	15.3813	2.16014	1.37042	0.00394089	0.0183505
ENSMUSG00000101724	Gm29453	luminal-progenitors_endothelial	15.3813	-2.39943	1.0748	0.00212083	0.00714842
ENSMUSG00000101724	Gm29453	stromal_endothelial	15.3813	-4.49628	1.01106	8.9472e-07	8.63148e-06
ENSMUSG00000101724	Gm29453	stromal_luminal-differentiated	15.3813	-3.4165	1.10223	0.000112833	0.000846196
ENSMUSG00000100313	Gm28323	basal_adipocytes	27.2559	3.53923	1.09016	9.23556e-05	0.00028959
ENSMUSG00000100313	Gm28323	endothelial_adipocytes	27.2559	4.62091	1.03061	4.01526e-07	1.78237e-06
ENSMUSG00000100313	Gm28323	luminal-differentiated_adipocytes	27.2559	3.74344	1.07913	3.18765e-05	0.00011338
ENSMUSG00000100313	Gm28323	luminal-progenitors_adipocytes	27.2559	2.94532	1.09707	0.000483729	0.00144117
ENSMUSG00000100313	Gm28323	stromal_basal	27.2559	-1.32005	1.0317	0.0109693	0.0487383
ENSMUSG00000100313	Gm28323	stromal_endothelial	27.2559	-2.93711	0.880517	9.7858e-05	0.00059853
ENSMUSG00000100313	Gm28323	stromal_luminal-differentiated	27.2559	-1.63721	1.04494	0.00490481	0.0227855
ENSMUSG00000072324	Gm8420	basal_adipocytes	5.10674	-5.92277	2.50683	0.000413997	0.00116141
ENSMUSG00000072324	Gm8420	endothelial_adipocytes	5.10674	-6.21998	2.44809	0.000172463	0.000530351
ENSMUSG00000072324	Gm8420	luminal-differentiated_adipocytes	5.10674	-16.2853	2.11315	1.79948e-15	1.9439e-14
ENSMUSG00000072324	Gm8420	luminal-progenitors_adipocytes	5.10674	-15.0547	2.10242	1.15908e-13	1.10691e-12
ENSMUSG00000072324	Gm8420	stromal_adipocytes	5.10674	-23.7978	2.09291	4.36966e-31	1.0919e-29
ENSMUSG00000072324	Gm8420	luminal-differentiated_basal	5.10674	-7.74338	2.80746	7.97758e-05	0.000626923
ENSMUSG00000072324	Gm8420	luminal-progenitors_basal	5.10674	-5.57596	3.1185	0.000594992	0.00299817
ENSMUSG00000072324	Gm8420	stromal_basal	5.10674	-16.1474	2.28067	3.05768e-13	1.27842e-11
ENSMUSG00000072324	Gm8420	luminal-differentiated_endothelial	5.10674	-7.34758	2.59254	4.51817e-05	0.000245604
ENSMUSG00000072324	Gm8420	luminal-progenitors_endothelial	5.10674	-5.56503	2.66893	0.000390932	0.00159413
ENSMUSG00000072324	Gm8420	stromal_endothelial	5.10674	-15.9963	2.17921	3.50536e-14	1.26551e-12
ENSMUSG00000072324	Gm8420	stromal_luminal-differentiated	5.10674	-5.63572	2.91017	0.000540127	0.00338825
ENSMUSG00000072324	Gm8420	stromal_luminal-progenitors	5.10674	-7.34261	2.78643	5.71517e-05	0.00031712
ENSMUSG00000062939	Stat4	basal_adipocytes	81.7154	12.6704	1.21424	2.40229e-26	5.70555e-25
ENSMUSG00000062939	Stat4	endothelial_adipocytes	81.7154	9.85644	1.21265	1.92792e-17	2.22934e-16
ENSMUSG00000062939	Stat4	luminal-differentiated_adipocytes	81.7154	12.4448	1.18644	8.14691e-27	2.01028e-25
ENSMUSG00000062939	Stat4	stromal_adipocytes	81.7154	15.5574	1.17032	8.57799e-41	3.40105e-39
ENSMUSG00000062939	Stat4	endothelial_basal	81.7154	-1.63638	1.19747	0.00840769	0.0350165
ENSMUSG00000062939	Stat4	luminal-progenitors_basal	81.7154	-12.3916	1.16284	6.25649e-27	6.96063e-25
ENSMUSG00000062939	Stat4	stromal_basal	81.7154	1.79134	1.25271	0.00625779	0.031012
ENSMUSG00000062939	Stat4	luminal-differentiated_endothelial	81.7154	1.71564	1.15802	0.0121248	0.035658
ENSMUSG00000062939	Stat4	luminal-progenitors_endothelial	81.7154	-9.59768	1.17621	1.17805e-17	4.26782e-16
ENSMUSG00000062939	Stat4	stromal_endothelial	81.7154	5.09145	1.01455	2.7909e-08	3.56177e-07
ENSMUSG00000062939	Stat4	luminal-progenitors_luminal-differentiated	81.7154	-12.1649	1.12815	1.70578e-27	3.82064e-25
ENSMUSG00000062939	Stat4	stromal_luminal-differentiated	81.7154	2.294	1.23097	0.00219558	0.0115347
ENSMUSG00000062939	Stat4	stromal_luminal-progenitors	81.7154	15.3229	1.13015	3.04216e-42	4.6939e-40
ENSMUSG00000101628	Gm28177	basal_adipocytes	5.84134	9.00798	3.5068	0.000127574	0.000390887
ENSMUSG00000101628	Gm28177	endothelial_adipocytes	5.84134	4.83605	3.28566	0.00407647	0.00986494
ENSMUSG00000101628	Gm28177	luminal-differentiated_adipocytes	5.84134	7.62836	3.39383	0.000388946	0.00116407
ENSMUSG00000101628	Gm28177	luminal-progenitors_basal	5.84134	-12.9274	2.97272	1.48969e-06	1.57357e-05
ENSMUSG00000101628	Gm28177	stromal_basal	5.84134	-11.437	3.23134	1.33226e-05	0.000163268
ENSMUSG00000101628	Gm28177	luminal-progenitors_endothelial	5.84134	-9.02607	3.7123	0.000104286	0.00048477
ENSMUSG00000101628	Gm28177	stromal_endothelial	5.84134	-5.9429	3.57888	0.000670131	0.00331561
ENSMUSG00000101628	Gm28177	luminal-progenitors_luminal-differentiated	5.84134	-11.8839	2.84625	5.06059e-06	0.000119202
ENSMUSG00000101628	Gm28177	stromal_luminal-differentiated	5.84134	-10.0237	3.34691	4.3572e-05	0.000359555
ENSMUSG00000078291	Gm3940	stromal_endothelial	2.47746	2.06115	1.23561	0.00575538	0.02156
ENSMUSG00000078291	Gm3940	stromal_luminal-differentiated	2.47746	2.49328	1.35074	0.00218807	0.0115001
ENSMUSG00000109599	Gm31812	luminal-differentiated_adipocytes	3.04777	-3.41074	2.69079	0.0135933	0.0299369
ENSMUSG00000109599	Gm31812	luminal-progenitors_adipocytes	3.04777	-3.37735	2.65785	0.0134871	0.0302756
ENSMUSG00000109599	Gm31812	stromal_adipocytes	3.04777	-3.64444	2.70671	0.0107896	0.0228015
ENSMUSG00000026104	Stat1	basal_adipocytes	2328.01	-1.3737	0.238747	2.52374e-09	1.45933e-08
ENSMUSG00000026104	Stat1	luminal-differentiated_adipocytes	2328.01	-1.53333	0.230784	6.55821e-12	5.09171e-11
ENSMUSG00000026104	Stat1	luminal-progenitors_adipocytes	2328.01	-1.61641	0.231566	5.55627e-13	4.98468e-12
ENSMUSG00000026103	Gls	basal_adipocytes	2436.09	1.85746	0.314707	3.7399e-10	2.37386e-09
ENSMUSG00000026103	Gls	endothelial_adipocytes	2436.09	2.39621	0.302395	2.06103e-16	2.21431e-15
ENSMUSG00000026103	Gls	stromal_adipocytes	2436.09	1.38222	0.296831	1.08102e-06	4.26627e-06
ENSMUSG00000026103	Gls	luminal-differentiated_basal	2436.09	-1.35362	0.351677	1.31021e-06	1.50006e-05
ENSMUSG00000026103	Gls	luminal-progenitors_basal	2436.09	-1.21144	0.328695	1.41698e-05	0.000116975
ENSMUSG00000026103	Gls	luminal-differentiated_endothelial	2436.09	-1.96109	0.30441	1.39663e-11	2.25311e-10
ENSMUSG00000026103	Gls	luminal-progenitors_endothelial	2436.09	-1.79464	0.304973	4.28135e-10	5.44209e-09
ENSMUSG00000043015	Nemp2	basal_adipocytes	99.199	13.5231	0.737094	7.85094e-76	2.64114e-73
ENSMUSG00000043015	Nemp2	endothelial_adipocytes	99.199	13.301	0.725515	1.2513e-75	3.86139e-73
ENSMUSG00000043015	Nemp2	luminal-differentiated_adipocytes	99.199	12.4499	0.72972	2.87608e-66	6.63649e-64
ENSMUSG00000043015	Nemp2	luminal-progenitors_adipocytes	99.199	12.667	0.73015	2.55701e-68	6.35851e-66
ENSMUSG00000043015	Nemp2	stromal_adipocytes	99.199	13.6723	0.724978	1.05739e-79	2.91213e-77
ENSMUSG00000103630	Gm37242	basal_adipocytes	4.11613	2.69367	1.67436	0.0116058	0.0246255
ENSMUSG00000103630	Gm37242	luminal-progenitors_adipocytes	4.11613	4.09052	1.71417	0.000797391	0.00228887
ENSMUSG00000103630	Gm37242	stromal_luminal-progenitors	4.11613	-3.38793	1.59087	0.00151418	0.00573904
ENSMUSG00000041439	Mfsd6	basal_adipocytes	1397.79	3.17122	0.413094	2.38625e-15	2.50327e-14
ENSMUSG00000041439	Mfsd6	endothelial_adipocytes	1397.79	3.32633	0.398228	7.6504e-18	9.07594e-17
ENSMUSG00000041439	Mfsd6	luminal-differentiated_adipocytes	1397.79	3.38377	0.40059	3.21418e-18	4.29223e-17
ENSMUSG00000041439	Mfsd6	luminal-progenitors_adipocytes	1397.79	3.97592	0.39653	1.91504e-24	4.08069e-23
ENSMUSG00000041439	Mfsd6	stromal_adipocytes	1397.79	1.95513	0.404136	1.59385e-07	6.94275e-07
ENSMUSG00000041439	Mfsd6	stromal_endothelial	1397.79	-1.10828	0.431249	0.000529435	0.00269381
ENSMUSG00000041439	Mfsd6	stromal_luminal-differentiated	1397.79	-1.12968	0.445657	0.000358789	0.00235874
ENSMUSG00000041439	Mfsd6	stromal_luminal-progenitors	1397.79	-1.87983	0.401585	3.14872e-07	2.75966e-06
ENSMUSG00000100302	Gm29670	endothelial_adipocytes	11.467	3.69684	1.28867	0.000236433	0.000709604
ENSMUSG00000100302	Gm29670	luminal-differentiated_adipocytes	11.467	3.6497	1.34739	0.000362805	0.0010917
ENSMUSG00000100302	Gm29670	luminal-progenitors_adipocytes	11.467	2.41908	1.30889	0.00654112	0.0157905
ENSMUSG00000100302	Gm29670	stromal_adipocytes	11.467	1.95066	1.22017	0.0211763	0.0420293
ENSMUSG00000026102	Inpp1	basal_adipocytes	594.065	2.99442	0.456841	6.11822e-12	4.66329e-11
ENSMUSG00000026102	Inpp1	endothelial_adipocytes	594.065	3.5072	0.435102	9.12575e-17	1.00317e-15
ENSMUSG00000026102	Inpp1	luminal-differentiated_adipocytes	594.065	1.32855	0.425558	0.000557062	0.00162543
ENSMUSG00000026102	Inpp1	luminal-progenitors_adipocytes	594.065	1.7798	0.44076	7.57326e-06	2.96914e-05
ENSMUSG00000026102	Inpp1	stromal_adipocytes	594.065	2.89216	0.441878	5.54623e-12	3.76107e-11
ENSMUSG00000026102	Inpp1	luminal-differentiated_basal	594.065	-1.28205	0.533973	0.000339733	0.00226999
ENSMUSG00000026102	Inpp1	luminal-differentiated_endothelial	594.065	-1.99979	0.453401	8.51404e-07	6.45266e-06
ENSMUSG00000026102	Inpp1	luminal-progenitors_endothelial	594.065	-1.49194	0.459512	9.74049e-05	0.000456177
ENSMUSG00000026102	Inpp1	stromal_luminal-differentiated	594.065	1.2162	0.504063	0.000499638	0.00317154
ENSMUSG00000041426	Hibch	basal_adipocytes	763.198	-4.66908	0.367981	1.05644e-37	4.79556e-36
ENSMUSG00000041426	Hibch	endothelial_adipocytes	763.198	-4.06388	0.353014	1.53422e-31	4.48585e-30
ENSMUSG00000041426	Hibch	luminal-differentiated_adipocytes	763.198	-3.57287	0.35443	1.06168e-24	2.29194e-23
ENSMUSG00000041426	Hibch	luminal-progenitors_adipocytes	763.198	-3.7523	0.353869	4.51082e-27	1.1394e-25
ENSMUSG00000041426	Hibch	stromal_adipocytes	763.198	-4.10411	0.352642	5.54509e-32	1.45073e-30
ENSMUSG00000043629	1700019D03Rik	basal_adipocytes	186.846	22.0306	1.03773	4.58213e-101	8.03771e-98
ENSMUSG00000043629	1700019D03Rik	endothelial_adipocytes	186.846	20.0966	1.02666	1.73253e-86	9.44156e-84
ENSMUSG00000043629	1700019D03Rik	luminal-differentiated_adipocytes	186.846	19.6959	1.03549	1.43615e-81	7.99655e-79
ENSMUSG00000043629	1700019D03Rik	luminal-progenitors_adipocytes	186.846	21.1212	1.01897	2.11375e-96	2.57807e-93
ENSMUSG00000043629	1700019D03Rik	stromal_adipocytes	186.846	23.3903	1.01784	6.52388e-118	1.67096e-114
ENSMUSG00000043629	1700019D03Rik	endothelial_basal	186.846	-1.21942	0.841899	0.00986997	0.0397962
ENSMUSG00000043629	1700019D03Rik	luminal-differentiated_basal	186.846	-1.77262	0.972292	0.00215459	0.0110951
ENSMUSG00000043629	1700019D03Rik	stromal_endothelial	186.846	3.06416	0.735691	6.74178e-06	5.38603e-05
ENSMUSG00000043629	1700019D03Rik	stromal_luminal-differentiated	186.846	3.4523	0.744313	6.65572e-07	7.69072e-06
ENSMUSG00000043629	1700019D03Rik	stromal_luminal-progenitors	186.846	1.87085	0.824604	0.00184637	0.00682213
ENSMUSG00000026098	Pms1	basal_adipocytes	127.145	1.00058	0.465323	0.0160152	0.0329673
ENSMUSG00000026098	Pms1	luminal-differentiated_adipocytes	127.145	1.55221	0.469437	0.000189992	0.000600921
ENSMUSG00000026098	Pms1	stromal_adipocytes	127.145	1.42282	0.465121	0.000686892	0.00182598
ENSMUSG00000026098	Pms1	luminal-progenitors_luminal-differentiated	127.145	-1.20773	0.532852	0.000533687	0.00705007
ENSMUSG00000026098	Pms1	stromal_luminal-progenitors	127.145	1.13709	0.488945	0.00188742	0.00695674
ENSMUSG00000026097	Ormdl1	luminal-differentiated_adipocytes	123.356	1.43302	0.375416	3.49087e-05	0.00012314
ENSMUSG00000026097	Ormdl1	luminal-differentiated_basal	123.356	1.03419	0.433035	0.000479293	0.00306124
ENSMUSG00000026097	Ormdl1	luminal-differentiated_endothelial	123.356	1.63901	0.395679	1.51113e-06	1.1023e-05
ENSMUSG00000026096	Osgepl1	basal_adipocytes	165.133	-1.43921	0.31444	1.18509e-06	4.86925e-06
ENSMUSG00000026096	Osgepl1	endothelial_adipocytes	165.133	-1.77746	0.302755	7.65796e-10	4.61949e-09
ENSMUSG00000026096	Osgepl1	luminal-differentiated_adipocytes	165.133	-1.98905	0.308859	8.74687e-12	6.72168e-11
ENSMUSG00000026096	Osgepl1	luminal-progenitors_adipocytes	165.133	-2.54686	0.310512	1.33857e-17	1.78659e-16
ENSMUSG00000026096	Osgepl1	stromal_adipocytes	165.133	-2.12216	0.308559	5.38837e-13	3.99572e-12
ENSMUSG00000026095	Asnsd1	endothelial_adipocytes	606.39	-1.59697	0.291532	1.01772e-08	5.43515e-08
ENSMUSG00000026095	Asnsd1	luminal-differentiated_adipocytes	606.39	-1.22579	0.286664	7.3951e-06	2.87421e-05
ENSMUSG00000026095	Asnsd1	stromal_adipocytes	606.39	-1.19159	0.286865	1.49539e-05	5.07574e-05
ENSMUSG00000117809	Gm50478	endothelial_adipocytes	14.2345	-10.5611	1.81317	2.69557e-10	1.70053e-09
ENSMUSG00000117809	Gm50478	luminal-progenitors_adipocytes	14.2345	-10.7767	1.8306	9.75685e-11	6.9398e-10
ENSMUSG00000117809	Gm50478	endothelial_basal	14.2345	-9.56881	1.81746	1.84072e-08	3.91802e-07
ENSMUSG00000117809	Gm50478	luminal-progenitors_basal	14.2345	-9.9513	1.82413	7.49542e-09	1.32276e-07
ENSMUSG00000117809	Gm50478	luminal-differentiated_endothelial	14.2345	10.5344	1.80339	1.3062e-10	1.8194e-09
ENSMUSG00000117809	Gm50478	stromal_endothelial	14.2345	10.56	1.84367	9.3057e-11	1.84814e-09
ENSMUSG00000117809	Gm50478	luminal-progenitors_luminal-differentiated	14.2345	-10.9955	1.69922	4.58988e-11	2.19736e-09
ENSMUSG00000117809	Gm50478	stromal_luminal-progenitors	14.2345	11.1586	1.77535	3.24289e-11	5.20426e-10
ENSMUSG00000096141	Dnah7a	stromal_adipocytes	11.2657	9.8345	2.0926	7.34027e-08	3.33108e-07
ENSMUSG00000096141	Dnah7a	stromal_basal	11.2657	11.4805	2.02962	3.2899e-09	8.26129e-08
ENSMUSG00000096141	Dnah7a	stromal_endothelial	11.2657	9.4147	2.18754	6.77023e-08	8.08224e-07
ENSMUSG00000096141	Dnah7a	stromal_luminal-differentiated	11.2657	11.9457	1.98655	3.93885e-10	7.20189e-09
ENSMUSG00000096141	Dnah7a	stromal_luminal-progenitors	11.2657	11.1912	2.07479	4.42066e-09	5.26459e-08
ENSMUSG00000026094	Stk17b	stromal_adipocytes	1210.14	1.97908	0.505583	1.14491e-05	3.96171e-05
ENSMUSG00000026094	Stk17b	endothelial_basal	1210.14	-1.30173	0.569097	0.00104457	0.00637432
ENSMUSG00000026094	Stk17b	stromal_basal	1210.14	1.0577	0.60853	0.00328331	0.0184056
ENSMUSG00000026094	Stk17b	luminal-differentiated_endothelial	1210.14	1.30296	0.552224	0.00115429	0.00453438
ENSMUSG00000026094	Stk17b	stromal_endothelial	1210.14	3.05099	0.484154	1.20506e-10	2.33539e-09
ENSMUSG00000026094	Stk17b	stromal_luminal-differentiated	1210.14	1.20511	0.586473	0.00142484	0.00795716
ENSMUSG00000026094	Stk17b	stromal_luminal-progenitors	1210.14	2.39815	0.495584	3.0014e-07	2.64046e-06
ENSMUSG00000042807	Hecw2	basal_adipocytes	700.946	4.34338	0.797641	7.00903e-09	3.85591e-08
ENSMUSG00000042807	Hecw2	endothelial_adipocytes	700.946	6.17859	0.789997	8.77831e-17	9.66633e-16
ENSMUSG00000042807	Hecw2	stromal_adipocytes	700.946	4.02264	0.775262	2.59074e-08	1.23385e-07
ENSMUSG00000042807	Hecw2	luminal-differentiated_basal	700.946	-2.66343	0.846613	9.38065e-05	0.000724206
ENSMUSG00000042807	Hecw2	luminal-progenitors_basal	700.946	-2.89678	0.773496	1.42098e-05	0.000117185
ENSMUSG00000042807	Hecw2	luminal-differentiated_endothelial	700.946	-4.52807	0.735911	8.90091e-11	1.26796e-09
ENSMUSG00000042807	Hecw2	luminal-progenitors_endothelial	700.946	-4.81834	0.747843	4.30943e-12	7.39299e-11
ENSMUSG00000042807	Hecw2	stromal_endothelial	700.946	-1.6117	0.885513	0.0040234	0.015871
ENSMUSG00000042807	Hecw2	stromal_luminal-differentiated	700.946	2.31226	0.853399	0.000299992	0.00201219
ENSMUSG00000042807	Hecw2	stromal_luminal-progenitors	700.946	2.73314	0.761775	4.79677e-05	0.000270392
ENSMUSG00000102868	Gm37633	endothelial_adipocytes	5.11404	7.31633	2.02285	3.74416e-06	1.46882e-05
ENSMUSG00000102868	Gm37633	luminal-differentiated_adipocytes	5.11404	-10.3963	2.03205	7.26003e-09	4.08871e-08
ENSMUSG00000102868	Gm37633	luminal-progenitors_adipocytes	5.11404	-10.3752	2.03981	7.39592e-09	4.25785e-08
ENSMUSG00000102868	Gm37633	stromal_adipocytes	5.11404	10.557	1.85516	7.7086e-10	4.30341e-09
ENSMUSG00000102868	Gm37633	endothelial_basal	5.11404	9.1118	1.91597	1.57611e-07	2.7707e-06
ENSMUSG00000102868	Gm37633	luminal-differentiated_basal	5.11404	-9.08603	2.10073	6.49907e-07	7.85453e-06
ENSMUSG00000102868	Gm37633	luminal-progenitors_basal	5.11404	-9.16356	2.11276	6.60226e-07	7.63517e-06
ENSMUSG00000102868	Gm37633	stromal_basal	5.11404	11.9387	1.81856	1.62362e-11	5.60249e-10
ENSMUSG00000102868	Gm37633	luminal-differentiated_endothelial	5.11404	-18.7524	1.80138	2.80805e-26	2.22217e-24
ENSMUSG00000102868	Gm37633	luminal-progenitors_endothelial	5.11404	-18.8724	1.80719	2.90792e-26	2.32027e-24
ENSMUSG00000102868	Gm37633	stromal_luminal-differentiated	5.11404	21.4654	1.79997	5.12861e-34	5.2728e-32
ENSMUSG00000102868	Gm37633	stromal_luminal-progenitors	5.11404	21.6631	1.80155	5.33984e-34	5.3867e-32
ENSMUSG00000025983	Ccdc150	stromal_luminal-progenitors	6.83117	2.5925	1.48583	0.0054002	0.0171777
ENSMUSG00000041303	Gtf3c3	basal_adipocytes	467.122	-1.3004	0.31742	1.38444e-05	4.90111e-05
ENSMUSG00000041303	Gtf3c3	stromal_adipocytes	467.122	-1.39696	0.305858	1.61653e-06	6.24876e-06
ENSMUSG00000073678	Pgap1	luminal-differentiated_adipocytes	309.265	1.00074	0.371588	0.00369237	0.00921813
ENSMUSG00000073678	Pgap1	luminal-progenitors_adipocytes	309.265	1.21366	0.378953	0.000499951	0.00148564
ENSMUSG00000073678	Pgap1	stromal_adipocytes	309.265	1.58086	0.385782	9.7738e-06	3.41663e-05
ENSMUSG00000073678	Pgap1	luminal-progenitors_basal	309.265	1.00352	0.419244	0.00187631	0.00798045
ENSMUSG00000073678	Pgap1	stromal_basal	309.265	1.41873	0.466358	5.68123e-05	0.000586017
ENSMUSG00000073678	Pgap1	stromal_endothelial	309.265	1.17323	0.423132	0.000256345	0.00141389
ENSMUSG00000104136	Gm36955	stromal_adipocytes	8.89673	2.18539	1.13817	0.00815593	0.0176718
ENSMUSG00000104136	Gm36955	stromal_luminal-progenitors	8.89673	2.90455	1.15395	0.000881541	0.0035988
ENSMUSG00000052331	Ankrd44	basal_adipocytes	1091.84	1.93049	0.386493	5.75584e-08	2.82027e-07
ENSMUSG00000052331	Ankrd44	endothelial_adipocytes	1091.84	1.01013	0.354825	0.00244038	0.00616182
ENSMUSG00000052331	Ankrd44	luminal-differentiated_adipocytes	1091.84	1.24369	0.356557	0.000178995	0.000568455
ENSMUSG00000052331	Ankrd44	stromal_adipocytes	1091.84	2.63912	0.371094	9.0004e-14	7.08225e-13
ENSMUSG00000052331	Ankrd44	luminal-progenitors_basal	1091.84	-1.239	0.405083	0.000153639	0.000930236
ENSMUSG00000052331	Ankrd44	stromal_endothelial	1091.84	1.49022	0.398877	7.64341e-06	6.02028e-05
ENSMUSG00000052331	Ankrd44	stromal_luminal-differentiated	1091.84	1.14012	0.413767	0.000177611	0.00126758
ENSMUSG00000052331	Ankrd44	stromal_luminal-progenitors	1091.84	2.01942	0.369016	7.58734e-09	8.71065e-08
ENSMUSG00000102503	Gm37370	basal_adipocytes	27.1427	2.39839	0.890513	0.000676829	0.00183299
ENSMUSG00000102503	Gm37370	endothelial_adipocytes	27.1427	1.70968	0.80193	0.00739239	0.0169478
ENSMUSG00000102503	Gm37370	luminal-differentiated_adipocytes	27.1427	1.96987	0.844293	0.0022134	0.00578607
ENSMUSG00000102503	Gm37370	stromal_adipocytes	27.1427	2.87713	0.847141	5.84771e-05	0.000183169
ENSMUSG00000102503	Gm37370	luminal-progenitors_basal	27.1427	-2.46288	0.822299	0.000184062	0.00108731
ENSMUSG00000102503	Gm37370	luminal-progenitors_endothelial	27.1427	-1.83284	0.837545	0.00275516	0.00900445
ENSMUSG00000102503	Gm37370	luminal-progenitors_luminal-differentiated	27.1427	-1.75728	0.911364	0.000675988	0.00855592
ENSMUSG00000102503	Gm37370	stromal_luminal-progenitors	27.1427	3.05689	0.756176	9.86582e-06	6.4943e-05
ENSMUSG00000102642	A130048G24Rik	stromal_adipocytes	76.9482	2.37767	0.708788	7.76571e-05	0.00023921
ENSMUSG00000102642	A130048G24Rik	luminal-progenitors_basal	76.9482	-1.40631	0.752421	0.00558697	0.0199259
ENSMUSG00000102642	A130048G24Rik	stromal_endothelial	76.9482	1.46979	0.780686	0.00340705	0.0137572
ENSMUSG00000102642	A130048G24Rik	stromal_luminal-differentiated	76.9482	1.24409	0.789291	0.00527439	0.0242509
ENSMUSG00000102642	A130048G24Rik	stromal_luminal-progenitors	76.9482	3.18635	0.64921	2.39408e-07	2.14479e-06
ENSMUSG00000103030	E330011M16Rik	stromal_luminal-progenitors	30.6396	1.4545	0.744983	0.00459024	0.015023
ENSMUSG00000101122	Gm17971	basal_adipocytes	67.6719	1.50209	0.59124	0.00257497	0.00622096
ENSMUSG00000101122	Gm17971	endothelial_adipocytes	67.6719	1.98244	0.581981	9.6627e-05	0.000310022
ENSMUSG00000101122	Gm17971	luminal-differentiated_adipocytes	67.6719	1.81284	0.583747	0.000235793	0.000733646
ENSMUSG00000101122	Gm17971	luminal-progenitors_adipocytes	67.6719	2.00463	0.591566	7.4042e-05	0.000251784
ENSMUSG00000101122	Gm17971	stromal_adipocytes	67.6719	2.01256	0.588079	7.97796e-05	0.000245364
ENSMUSG00000025980	Hspd1	basal_adipocytes	3351.73	-1.37781	0.210204	1.60438e-11	1.16776e-10
ENSMUSG00000025980	Hspd1	endothelial_adipocytes	3351.73	-1.80184	0.203984	1.69413e-19	2.26235e-18
ENSMUSG00000025980	Hspd1	luminal-differentiated_adipocytes	3351.73	-1.12697	0.201293	1.00779e-08	5.58109e-08
ENSMUSG00000025980	Hspd1	stromal_adipocytes	3351.73	-1.47462	0.202914	1.04896e-13	8.21619e-13
ENSMUSG00000073676	Hspe1	basal_adipocytes	1543.71	-2.20781	0.295876	5.55432e-15	5.62255e-14
ENSMUSG00000073676	Hspe1	endothelial_adipocytes	1543.71	-2.49687	0.282221	7.78566e-20	1.06696e-18
ENSMUSG00000073676	Hspe1	luminal-differentiated_adipocytes	1543.71	-1.64705	0.279953	6.59968e-10	4.16759e-09
ENSMUSG00000073676	Hspe1	luminal-progenitors_adipocytes	1543.71	-1.02885	0.275174	8.95886e-05	0.000300463
ENSMUSG00000073676	Hspe1	stromal_adipocytes	1543.71	-1.67784	0.280382	4.14162e-10	2.36415e-09
ENSMUSG00000073676	Hspe1	luminal-progenitors_basal	1543.71	1.04602	0.305847	5.11164e-05	0.000358023
ENSMUSG00000073676	Hspe1	luminal-progenitors_endothelial	1543.71	1.37452	0.292175	1.87793e-07	1.55159e-06
ENSMUSG00000025978	Rftn2	basal_adipocytes	447.115	3.31923	0.521037	2.71035e-11	1.92874e-10
ENSMUSG00000025978	Rftn2	endothelial_adipocytes	447.115	2.49588	0.512614	1.01678e-07	4.86238e-07
ENSMUSG00000025978	Rftn2	luminal-differentiated_adipocytes	447.115	1.75207	0.509497	7.9054e-05	0.000265375
ENSMUSG00000025978	Rftn2	luminal-progenitors_adipocytes	447.115	3.33224	0.507943	5.00346e-12	4.09045e-11
ENSMUSG00000025978	Rftn2	stromal_adipocytes	447.115	3.89812	0.497629	8.87926e-16	8.26999e-15
ENSMUSG00000025978	Rftn2	luminal-differentiated_basal	447.115	-1.01541	0.556534	0.00283987	0.0139233
ENSMUSG00000025978	Rftn2	stromal_endothelial	447.115	1.01976	0.525753	0.00371334	0.0148281
ENSMUSG00000025978	Rftn2	luminal-progenitors_luminal-differentiated	447.115	1.02859	0.570507	0.00180186	0.0187948
ENSMUSG00000025978	Rftn2	stromal_luminal-differentiated	447.115	1.87568	0.517525	1.51715e-05	0.000138096
ENSMUSG00000097649	Gm10561	basal_adipocytes	13.2389	11.4881	1.22027	3.4149e-22	6.11246e-21
ENSMUSG00000097649	Gm10561	endothelial_adipocytes	13.2389	7.43084	1.31312	1.62619e-10	1.04652e-09
ENSMUSG00000097649	Gm10561	luminal-differentiated_adipocytes	13.2389	8.70355	1.28581	2.30172e-13	2.05058e-12
ENSMUSG00000097649	Gm10561	luminal-progenitors_adipocytes	13.2389	10.1688	1.21794	1.4799e-18	2.11168e-17
ENSMUSG00000097649	Gm10561	stromal_adipocytes	13.2389	11.5064	1.17618	3.70608e-23	5.81997e-22
ENSMUSG00000097649	Gm10561	endothelial_basal	13.2389	-3.01424	1.209	0.000330904	0.00240386
ENSMUSG00000097649	Gm10561	luminal-progenitors_endothelial	13.2389	1.7346	1.1047	0.0141317	0.0374187
ENSMUSG00000097649	Gm10561	stromal_endothelial	13.2389	3.20914	1.07831	0.000241685	0.00134412
ENSMUSG00000097649	Gm10561	stromal_luminal-differentiated	13.2389	1.46694	1.20476	0.0127737	0.0499907
ENSMUSG00000046994	Mars2	basal_adipocytes	264.791	1.26699	0.297293	7.15653e-06	2.64087e-05
ENSMUSG00000046994	Mars2	endothelial_adipocytes	264.791	1.49002	0.288764	6.95701e-08	3.39927e-07
ENSMUSG00000025977	Boll	endothelial_adipocytes	4.39277	6.07089	2.31335	0.000142287	0.000443678
ENSMUSG00000025977	Boll	luminal-differentiated_adipocytes	4.39277	17.9635	1.92876	1.76763e-21	3.01628e-20
ENSMUSG00000025977	Boll	luminal-progenitors_adipocytes	4.39277	16.5989	1.97229	7.17949e-18	9.7917e-17
ENSMUSG00000025977	Boll	stromal_adipocytes	4.39277	15.7261	1.94487	1.90201e-16	1.86938e-15
ENSMUSG00000025977	Boll	endothelial_basal	4.39277	7.43576	2.49865	3.91496e-05	0.00038213
ENSMUSG00000025977	Boll	luminal-differentiated_basal	4.39277	18.5997	1.98083	6.90287e-22	5.21602e-20
ENSMUSG00000025977	Boll	luminal-progenitors_basal	4.39277	17.3885	2.03631	2.16606e-18	1.29807e-16
ENSMUSG00000025977	Boll	stromal_basal	4.39277	16.568	2.02436	5.4705e-17	3.32283e-15
ENSMUSG00000025977	Boll	luminal-differentiated_endothelial	4.39277	10.1831	2.02538	8.54278e-09	9.00816e-08
ENSMUSG00000025977	Boll	luminal-progenitors_endothelial	4.39277	8.68005	2.2542	8.51343e-07	6.17368e-06
ENSMUSG00000025977	Boll	stromal_endothelial	4.39277	7.03723	2.18598	7.54946e-06	5.95996e-05
ENSMUSG00000100215	Gm8292	endothelial_adipocytes	5.88214	-2.19413	1.25016	0.0118957	0.0260995
ENSMUSG00000100215	Gm8292	luminal-differentiated_adipocytes	5.88214	-2.40367	1.37411	0.00784965	0.018261
ENSMUSG00000100215	Gm8292	stromal_adipocytes	5.88214	-2.23847	1.27483	0.0118052	0.0247435
ENSMUSG00000038349	Plcl1	basal_adipocytes	504.343	3.7137	0.626952	5.06089e-10	3.16248e-09
ENSMUSG00000038349	Plcl1	endothelial_adipocytes	504.343	2.10701	0.620931	8.93236e-05	0.000287924
ENSMUSG00000038349	Plcl1	luminal-differentiated_adipocytes	504.343	2.95748	0.638659	1.81517e-07	8.6836e-07
ENSMUSG00000038349	Plcl1	luminal-progenitors_adipocytes	504.343	2.78569	0.634222	7.00536e-07	3.16117e-06
ENSMUSG00000038349	Plcl1	stromal_adipocytes	504.343	2.44972	0.631337	9.23821e-06	3.23913e-05
ENSMUSG00000102145	Gm38056	basal_adipocytes	48.2552	4.488	0.84412	1.30575e-08	6.92881e-08
ENSMUSG00000102145	Gm38056	endothelial_adipocytes	48.2552	3.53083	0.847204	2.38327e-06	9.58284e-06
ENSMUSG00000102145	Gm38056	luminal-differentiated_adipocytes	48.2552	4.70865	0.825696	1.64647e-09	9.96713e-09
ENSMUSG00000102145	Gm38056	luminal-progenitors_adipocytes	48.2552	3.89169	0.847969	3.80826e-07	1.79435e-06
ENSMUSG00000102145	Gm38056	stromal_adipocytes	48.2552	4.4847	0.823867	5.55527e-09	2.83893e-08
ENSMUSG00000102831	Gm37382	basal_adipocytes	16.1021	5.12702	1.1208	3.33278e-07	1.47924e-06
ENSMUSG00000102831	Gm37382	endothelial_adipocytes	16.1021	3.31108	1.13819	0.000250381	0.000749096
ENSMUSG00000102831	Gm37382	luminal-differentiated_adipocytes	16.1021	5.0793	1.09394	3.14193e-07	1.46157e-06
ENSMUSG00000102831	Gm37382	luminal-progenitors_adipocytes	16.1021	3.41157	1.17183	0.000216161	0.00068167
ENSMUSG00000102831	Gm37382	stromal_adipocytes	16.1021	4.55447	1.09793	2.35234e-06	8.89043e-06
ENSMUSG00000038331	Satb2	endothelial_adipocytes	72.8835	1.72016	0.652379	0.00177481	0.0045973
ENSMUSG00000038331	Satb2	luminal-differentiated_adipocytes	72.8835	1.49849	0.639729	0.00424718	0.010469
ENSMUSG00000038331	Satb2	luminal-progenitors_adipocytes	72.8835	1.55809	0.649057	0.00341069	0.00869668
ENSMUSG00000038331	Satb2	stromal_adipocytes	72.8835	2.36582	0.679123	4.76995e-05	0.000151373
ENSMUSG00000087022	9130024F11Rik	luminal-progenitors_endothelial	4.83809	-2.86873	1.72959	0.00549279	0.0164239
ENSMUSG00000087022	9130024F11Rik	stromal_luminal-progenitors	4.83809	2.89027	1.75935	0.00532036	0.0169554
ENSMUSG00000048495	Tyw5	endothelial_adipocytes	114.535	-1.16935	0.420008	0.00240944	0.0060897
ENSMUSG00000048495	Tyw5	luminal-differentiated_adipocytes	114.535	-1.22614	0.421572	0.0013411	0.00365109
ENSMUSG00000048495	Tyw5	stromal_adipocytes	114.535	-1.1276	0.418099	0.00337595	0.00788728
ENSMUSG00000048495	Tyw5	endothelial_basal	114.535	-1.47283	0.492869	0.000106295	0.000903242
ENSMUSG00000048495	Tyw5	luminal-differentiated_basal	114.535	-1.59634	0.534209	5.40919e-05	0.000442059
ENSMUSG00000048495	Tyw5	luminal-progenitors_basal	114.535	-1.10593	0.480418	0.00210551	0.0088103
ENSMUSG00000048495	Tyw5	stromal_basal	114.535	-1.46137	0.532913	0.00016048	0.00145389
ENSMUSG00000025971	Maip1	stromal_adipocytes	264.388	-1.12739	0.24287	1.74577e-06	6.72092e-06
ENSMUSG00000038305	Spats2l	basal_adipocytes	417.127	1.60278	0.553977	0.000739214	0.00198965
ENSMUSG00000038305	Spats2l	endothelial_adipocytes	417.127	1.58832	0.529381	0.000668284	0.00186864
ENSMUSG00000038305	Spats2l	luminal-progenitors_adipocytes	417.127	1.12777	0.513281	0.01104	0.025292
ENSMUSG00000038305	Spats2l	stromal_adipocytes	417.127	1.7036	0.535648	0.000290158	0.000820199
ENSMUSG00000054770	Kctd18	luminal-progenitors_endothelial	198.976	-1.13263	0.332414	7.36085e-05	0.000354054
ENSMUSG00000026039	Sgo2a	basal_adipocytes	74.4537	-1.51218	0.789867	0.013516	0.0282997
ENSMUSG00000026039	Sgo2a	endothelial_basal	74.4537	2.21831	0.874203	0.00036231	0.00259591
ENSMUSG00000026039	Sgo2a	luminal-differentiated_basal	74.4537	1.49862	0.951099	0.00434423	0.0198633
ENSMUSG00000026039	Sgo2a	luminal-progenitors_basal	74.4537	2.66745	0.774902	4.49485e-05	0.000319857
ENSMUSG00000026039	Sgo2a	stromal_basal	74.4537	2.67597	0.802282	6.5527e-05	0.000664971
ENSMUSG00000063558	Aox1	basal_adipocytes	1233.97	-5.29904	0.426574	1.59225e-36	6.83611e-35
ENSMUSG00000063558	Aox1	endothelial_adipocytes	1233.97	-4.27702	0.408137	1.25517e-26	2.72447e-25
ENSMUSG00000063558	Aox1	luminal-differentiated_adipocytes	1233.97	-5.86059	0.411762	4.58586e-47	3.76467e-45
ENSMUSG00000063558	Aox1	luminal-progenitors_adipocytes	1233.97	-5.95158	0.411701	1.42522e-48	1.3131e-46
ENSMUSG00000063558	Aox1	stromal_adipocytes	1233.97	-3.41532	0.409	1.13488e-17	1.21216e-16
ENSMUSG00000063558	Aox1	stromal_basal	1233.97	1.76271	0.468175	9.4464e-06	0.000119986
ENSMUSG00000063558	Aox1	luminal-differentiated_endothelial	1233.97	-1.36719	0.459857	0.000143613	0.000705302
ENSMUSG00000063558	Aox1	luminal-progenitors_endothelial	1233.97	-1.5045	0.442954	5.57286e-05	0.000276677
ENSMUSG00000063558	Aox1	stromal_luminal-differentiated	1233.97	2.35933	0.416757	3.27269e-09	5.27967e-08
ENSMUSG00000063558	Aox1	stromal_luminal-progenitors	1233.97	2.45373	0.41102	7.86273e-10	1.05715e-08
ENSMUSG00000064294	Aox3	basal_adipocytes	267.475	3.00221	1.09285	0.000485447	0.00134707
ENSMUSG00000064294	Aox3	endothelial_adipocytes	267.475	3.34916	1.03375	8.41354e-05	0.000272194
ENSMUSG00000064294	Aox3	luminal-progenitors_adipocytes	267.475	3.25254	1.06642	0.000141691	0.000459442
ENSMUSG00000064294	Aox3	stromal_adipocytes	267.475	6.99048	1.03899	1.42817e-13	1.10579e-12
ENSMUSG00000064294	Aox3	stromal_basal	267.475	3.21871	0.970927	5.6944e-05	0.000586925
ENSMUSG00000064294	Aox3	luminal-differentiated_endothelial	267.475	-1.48541	1.0355	0.014872	0.0425015
ENSMUSG00000064294	Aox3	stromal_endothelial	267.475	3.00773	0.938463	0.000139455	0.000824208
ENSMUSG00000064294	Aox3	stromal_luminal-differentiated	267.475	5.27439	0.951639	8.14313e-10	1.42553e-08
ENSMUSG00000064294	Aox3	stromal_luminal-progenitors	267.475	3.10209	0.910723	8.10925e-05	0.000433979
ENSMUSG00000038242	Aox4	basal_adipocytes	10.6184	4.11704	1.76372	0.00102484	0.00268172
ENSMUSG00000038242	Aox4	luminal-differentiated_adipocytes	10.6184	4.35481	1.74759	0.000565718	0.00164918
ENSMUSG00000038242	Aox4	luminal-progenitors_adipocytes	10.6184	5.07401	1.70728	0.000115925	0.000381939
ENSMUSG00000038242	Aox4	stromal_adipocytes	10.6184	3.09715	1.65648	0.00520522	0.0117329
ENSMUSG00000079554	Aox2	luminal-progenitors_basal	4.49482	1.9203	1.55416	0.0135627	0.0414717
ENSMUSG00000103839	Gm37607	luminal-progenitors_basal	18.7732	-1.95195	0.92075	0.00220591	0.00915704
ENSMUSG00000103839	Gm37607	luminal-progenitors_endothelial	18.7732	-2.3629	0.871018	0.000604861	0.00235445
ENSMUSG00000103839	Gm37607	luminal-progenitors_luminal-differentiated	18.7732	-1.70192	0.993802	0.00106012	0.0124505
ENSMUSG00000026037	Orc2	basal_adipocytes	424.758	-1.63739	0.451389	4.98354e-05	0.000163181
ENSMUSG00000026037	Orc2	luminal-differentiated_adipocytes	424.758	-1.29313	0.419279	0.000674606	0.00194295
ENSMUSG00000026037	Orc2	luminal-progenitors_adipocytes	424.758	-1.10128	0.417837	0.00352095	0.0089533
ENSMUSG00000026037	Orc2	stromal_adipocytes	424.758	-1.52465	0.428094	9.6019e-05	0.000292152
ENSMUSG00000085054	Gm15834	basal_adipocytes	9.13977	2.9397	1.32749	0.00229729	0.00559747
ENSMUSG00000085054	Gm15834	luminal-differentiated_adipocytes	9.13977	3.69136	1.30955	0.000260617	0.000805209
ENSMUSG00000085054	Gm15834	stromal_adipocytes	9.13977	2.60321	1.25406	0.00417749	0.00957623
ENSMUSG00000038174	Fam126b	basal_adipocytes	658.334	-2.51415	0.392362	1.03585e-11	7.68761e-11
ENSMUSG00000038174	Fam126b	endothelial_adipocytes	658.334	-1.68049	0.368845	1.08931e-06	4.60631e-06
ENSMUSG00000038174	Fam126b	luminal-differentiated_adipocytes	658.334	-1.58243	0.368858	3.38793e-06	1.37411e-05
ENSMUSG00000038174	Fam126b	luminal-progenitors_adipocytes	658.334	-2.43082	0.377649	7.17727e-12	5.77542e-11
ENSMUSG00000038174	Fam126b	stromal_adipocytes	658.334	-2.08085	0.376163	3.13057e-09	1.64243e-08
ENSMUSG00000026032	Ndufb3	basal_adipocytes	311.23	-2.61872	0.289686	1.21886e-20	1.93489e-19
ENSMUSG00000026032	Ndufb3	endothelial_adipocytes	311.23	-2.68568	0.274067	9.95929e-24	1.79009e-22
ENSMUSG00000026032	Ndufb3	luminal-differentiated_adipocytes	311.23	-2.47098	0.277745	2.05632e-20	3.26525e-19
ENSMUSG00000026032	Ndufb3	luminal-progenitors_adipocytes	311.23	-1.91988	0.274001	2.43693e-13	2.25822e-12
ENSMUSG00000026032	Ndufb3	stromal_adipocytes	311.23	-2.60228	0.275014	2.29968e-22	3.4345e-21
ENSMUSG00000047528	Flacc1	basal_adipocytes	57.6697	-6.58323	1.87089	9.64039e-06	3.49486e-05
ENSMUSG00000047528	Flacc1	endothelial_adipocytes	57.6697	-8.14476	1.82069	9.64198e-08	4.62472e-07
ENSMUSG00000047528	Flacc1	luminal-differentiated_adipocytes	57.6697	-8.49081	1.80172	4.88906e-08	2.50798e-07
ENSMUSG00000047528	Flacc1	luminal-progenitors_adipocytes	57.6697	-7.48731	1.76699	4.84611e-07	2.24617e-06
ENSMUSG00000047528	Flacc1	stromal_adipocytes	57.6697	-8.93861	1.83758	1.97943e-08	9.54426e-08
ENSMUSG00000102059	Gm20257	basal_adipocytes	59.137	-2.34654	0.841865	0.000509308	0.00140867
ENSMUSG00000102059	Gm20257	luminal-differentiated_adipocytes	59.137	-5.06512	0.803244	3.8696e-11	2.77936e-10
ENSMUSG00000102059	Gm20257	luminal-progenitors_adipocytes	59.137	-8.12433	1.04109	9.47471e-17	1.18148e-15
ENSMUSG00000102059	Gm20257	stromal_adipocytes	59.137	-2.01651	0.772564	0.00131611	0.00333032
ENSMUSG00000102059	Gm20257	luminal-differentiated_basal	59.137	-1.89355	1.04773	0.00227047	0.0115609
ENSMUSG00000102059	Gm20257	luminal-progenitors_basal	59.137	-5.12214	1.15965	5.19483e-08	7.63061e-07
ENSMUSG00000102059	Gm20257	luminal-differentiated_endothelial	59.137	-3.36658	0.796492	4.53737e-06	3.03532e-05
ENSMUSG00000102059	Gm20257	luminal-progenitors_endothelial	59.137	-6.30219	1.07171	1.94156e-11	3.02305e-10
ENSMUSG00000102059	Gm20257	luminal-progenitors_luminal-differentiated	59.137	-1.53525	1.27648	0.00310449	0.0284542
ENSMUSG00000102059	Gm20257	stromal_luminal-differentiated	59.137	2.50169	0.909402	0.000282595	0.00190844
ENSMUSG00000102059	Gm20257	stromal_luminal-progenitors	59.137	5.46535	1.05015	2.63353e-09	3.26805e-08
ENSMUSG00000026031	Cflar	luminal-progenitors_basal	3339.69	-1.06377	0.217192	6.23446e-08	8.97128e-07
ENSMUSG00000026029	Casp8	basal_adipocytes	978.147	1.06293	0.227358	1.47717e-06	5.97533e-06
ENSMUSG00000026029	Casp8	endothelial_adipocytes	978.147	1.82732	0.222911	3.93861e-17	4.46396e-16
ENSMUSG00000026029	Casp8	luminal-differentiated_endothelial	978.147	-1.05776	0.222976	1.33712e-07	1.16388e-06
ENSMUSG00000026029	Casp8	luminal-progenitors_endothelial	978.147	-1.70166	0.219801	9.94759e-16	2.80294e-14
ENSMUSG00000026029	Casp8	stromal_endothelial	978.147	-1.36517	0.227141	5.67376e-11	1.16635e-09
ENSMUSG00000102719	Gm37760	endothelial_adipocytes	92.0119	2.08529	0.582757	4.49879e-05	0.000151675
ENSMUSG00000102719	Gm37760	luminal-progenitors_adipocytes	92.0119	-1.95423	0.619129	0.000183379	0.000584844
ENSMUSG00000102719	Gm37760	luminal-progenitors_basal	92.0119	-2.92358	0.596033	1.1976e-07	1.61592e-06
ENSMUSG00000102719	Gm37760	luminal-differentiated_endothelial	92.0119	-2.12425	0.602376	3.20074e-05	0.000179467
ENSMUSG00000102719	Gm37760	luminal-progenitors_endothelial	92.0119	-4.35507	0.578466	3.82772e-15	1.01595e-13
ENSMUSG00000102719	Gm37760	stromal_endothelial	92.0119	-1.35675	0.652586	0.00198568	0.00866022
ENSMUSG00000102719	Gm37760	luminal-progenitors_luminal-differentiated	92.0119	-1.80773	0.642398	0.000110555	0.00185634
ENSMUSG00000102719	Gm37760	stromal_luminal-progenitors	92.0119	2.69143	0.582866	9.53955e-07	7.70535e-06
ENSMUSG00000026028	Trak2	endothelial_adipocytes	1738.73	1.14229	0.234519	5.31769e-07	2.32784e-06
ENSMUSG00000026028	Trak2	luminal-progenitors_endothelial	1738.73	-1.01684	0.239342	2.90011e-06	1.89057e-05
ENSMUSG00000026028	Trak2	stromal_endothelial	1738.73	-1.00351	0.246361	2.44146e-06	2.14205e-05
ENSMUSG00000026027	Stradb	basal_adipocytes	256.592	-3.13442	0.316015	5.59675e-24	1.14537e-22
ENSMUSG00000026027	Stradb	endothelial_adipocytes	256.592	-3.31199	0.298126	1.40832e-29	3.68451e-28
ENSMUSG00000026027	Stradb	luminal-differentiated_adipocytes	256.592	-3.55364	0.300863	5.68719e-33	2.04587e-31
ENSMUSG00000026027	Stradb	luminal-progenitors_adipocytes	256.592	-2.64082	0.30151	1.15972e-19	1.79915e-18
ENSMUSG00000026027	Stradb	stromal_adipocytes	256.592	-3.07545	0.299067	1.09904e-25	2.03983e-24
ENSMUSG00000038079	Tmem237	stromal_adipocytes	128.317	1.0167	0.363121	0.00287273	0.0068177
ENSMUSG00000038079	Tmem237	luminal-differentiated_endothelial	128.317	-1.67857	0.394761	9.81343e-07	7.35524e-06
ENSMUSG00000038079	Tmem237	luminal-progenitors_endothelial	128.317	-1.36576	0.381877	2.89181e-05	0.000153827
ENSMUSG00000038079	Tmem237	stromal_luminal-differentiated	128.317	1.90346	0.381764	5.70062e-08	7.78474e-07
ENSMUSG00000038079	Tmem237	stromal_luminal-progenitors	128.317	1.59719	0.385664	2.30098e-06	1.72678e-05
ENSMUSG00000097573	G730003C15Rik	luminal-differentiated_endothelial	13.6494	-1.44009	0.919545	0.0106315	0.031864
ENSMUSG00000079550	Mpp4	basal_adipocytes	11.588	2.94915	1.40547	0.00310991	0.00739333
ENSMUSG00000079550	Mpp4	endothelial_adipocytes	11.588	3.47225	1.34608	0.000612419	0.00172316
ENSMUSG00000079550	Mpp4	luminal-differentiated_endothelial	11.588	-1.77292	1.2847	0.0154059	0.0437827
ENSMUSG00000079550	Mpp4	stromal_endothelial	11.588	-2.56491	1.34734	0.00303563	0.0124529
ENSMUSG00000026023	Cdk15	endothelial_adipocytes	43.03	-1.95037	0.90132	0.00529341	0.0125143
ENSMUSG00000026023	Cdk15	luminal-differentiated_adipocytes	43.03	-2.26676	0.971324	0.00168319	0.00450156
ENSMUSG00000026023	Cdk15	luminal-progenitors_adipocytes	43.03	-3.15444	1.02242	0.000127526	0.000417049
ENSMUSG00000026023	Cdk15	endothelial_basal	43.03	-3.87383	0.94201	1.85829e-06	2.62841e-05
ENSMUSG00000026023	Cdk15	luminal-differentiated_basal	43.03	-4.2983	0.932392	3.58035e-07	4.52528e-06
ENSMUSG00000026023	Cdk15	luminal-progenitors_basal	43.03	-5.00249	1.06505	1.35705e-08	2.27573e-07
ENSMUSG00000026023	Cdk15	stromal_basal	43.03	-3.21259	0.943968	4.51813e-05	0.000479246
ENSMUSG00000104502	Gm37737	basal_adipocytes	1.87627	17.0565	3.76674	3.724e-07	1.64279e-06
ENSMUSG00000104502	Gm37737	luminal-progenitors_adipocytes	1.87627	11.7021	4.44557	9.54084e-05	0.000318355
ENSMUSG00000104502	Gm37737	luminal-differentiated_basal	1.87627	-7.88789	5.19007	0.00116103	0.00656671
ENSMUSG00000104502	Gm37737	stromal_basal	1.87627	-19.3236	3.73987	1.99085e-08	4.43932e-07
ENSMUSG00000104502	Gm37737	luminal-progenitors_endothelial	1.87627	3.40638	3.80233	0.0128831	0.0345959
ENSMUSG00000104502	Gm37737	stromal_luminal-progenitors	1.87627	-15.1582	4.05618	8.85028e-06	5.88785e-05
ENSMUSG00000041075	Fzd7	basal_adipocytes	2498.82	2.57329	0.376893	6.28906e-13	5.27302e-12
ENSMUSG00000041075	Fzd7	stromal_adipocytes	2498.82	1.00845	0.345843	0.00202239	0.00494694
ENSMUSG00000041075	Fzd7	endothelial_basal	2498.82	-3.61608	0.366255	7.25803e-24	1.44147e-21
ENSMUSG00000041075	Fzd7	luminal-differentiated_basal	2498.82	-1.80991	0.398087	2.27431e-07	2.96614e-06
ENSMUSG00000041075	Fzd7	luminal-progenitors_basal	2498.82	-2.55008	0.363544	5.69155e-13	1.96514e-11
ENSMUSG00000041075	Fzd7	stromal_basal	2498.82	-1.402	0.426371	2.34408e-05	0.000269989
ENSMUSG00000041075	Fzd7	luminal-differentiated_endothelial	2498.82	1.70499	0.381964	3.91493e-07	3.14877e-06
ENSMUSG00000041075	Fzd7	stromal_endothelial	2498.82	2.09503	0.36077	1.42424e-09	2.28631e-08
ENSMUSG00000047361	Gm973	basal_adipocytes	278.317	4.91549	0.842577	5.52166e-10	3.43467e-09
ENSMUSG00000047361	Gm973	luminal-differentiated_adipocytes	278.317	5.05491	0.815194	7.51665e-11	5.25161e-10
ENSMUSG00000047361	Gm973	luminal-progenitors_adipocytes	278.317	3.43179	0.855145	4.13791e-06	1.67829e-05
ENSMUSG00000047361	Gm973	stromal_adipocytes	278.317	5.25769	0.82198	8.72351e-12	5.82925e-11
ENSMUSG00000047361	Gm973	endothelial_basal	278.317	-4.07911	0.820586	3.35961e-08	6.77874e-07
ENSMUSG00000047361	Gm973	luminal-differentiated_endothelial	278.317	4.23238	0.76807	5.57808e-09	6.04457e-08
ENSMUSG00000047361	Gm973	luminal-progenitors_endothelial	278.317	2.62184	0.809438	0.000128417	0.000585363
ENSMUSG00000047361	Gm973	stromal_endothelial	278.317	4.4556	0.763912	7.2429e-10	1.23355e-08
ENSMUSG00000026021	Sumo1	basal_adipocytes	1506.27	-1.09947	0.294274	8.72616e-05	0.000274846
ENSMUSG00000026021	Sumo1	endothelial_adipocytes	1506.27	-1.38452	0.287484	4.88467e-07	2.14672e-06
ENSMUSG00000026021	Sumo1	luminal-differentiated_adipocytes	1506.27	-1.01422	0.282575	0.000176412	0.000560669
ENSMUSG00000026021	Sumo1	stromal_adipocytes	1506.27	-1.82941	0.29183	5.14043e-11	3.19878e-10
ENSMUSG00000103821	D430013B06Rik	luminal-progenitors_basal	49.0927	-1.47864	0.703106	0.00284898	0.0113294
ENSMUSG00000103821	D430013B06Rik	luminal-progenitors_endothelial	49.0927	-1.30356	0.659895	0.00630309	0.0185287
ENSMUSG00000026020	Nop58	basal_adipocytes	1700.77	1.0941	0.337805	0.000557625	0.00152973
ENSMUSG00000026020	Nop58	luminal-differentiated_basal	1700.77	-1.28633	0.401737	1.82658e-05	0.000167003
ENSMUSG00000026020	Nop58	luminal-progenitors_basal	1700.77	-1.35453	0.369866	1.51124e-05	0.000123484
ENSMUSG00000026020	Nop58	stromal_basal	1700.77	-1.09047	0.40618	0.000150728	0.00137447
ENSMUSG00000077345	Snord70	basal_adipocytes	56.3997	-1.15238	0.495199	0.00813778	0.0178273
ENSMUSG00000077345	Snord70	endothelial_adipocytes	56.3997	-2.3118	0.511888	6.37458e-07	2.76733e-06
ENSMUSG00000077345	Snord70	luminal-differentiated_adipocytes	56.3997	-1.34705	0.485994	0.0016426	0.00440405
ENSMUSG00000077345	Snord70	luminal-progenitors_adipocytes	56.3997	-2.49796	0.523625	1.14908e-07	5.76068e-07
ENSMUSG00000077345	Snord70	stromal_adipocytes	56.3997	-2.07158	0.509127	5.2811e-06	1.9116e-05
ENSMUSG00000077358	Gm26293	endothelial_adipocytes	44.4409	-3.79761	0.990684	8.55616e-06	3.19133e-05
ENSMUSG00000077358	Gm26293	luminal-progenitors_adipocytes	44.4409	-3.26106	1.02352	8.97563e-05	0.000300962
ENSMUSG00000077358	Gm26293	stromal_adipocytes	44.4409	-2.23403	0.974609	0.00287042	0.00681373
ENSMUSG00000077358	Gm26293	luminal-differentiated_endothelial	44.4409	1.72121	1.09833	0.0096812	0.0294415
ENSMUSG00000089512	Gm26287	endothelial_adipocytes	11.0663	-2.06364	0.674265	0.000307458	0.000907248
ENSMUSG00000089512	Gm26287	endothelial_basal	11.0663	-1.66542	0.763126	0.00106134	0.00645044
ENSMUSG00000089512	Gm26287	stromal_endothelial	11.0663	1.12054	0.72198	0.00957004	0.0332674
ENSMUSG00000089093	Snord11	endothelial_adipocytes	100.297	-1.77525	0.453921	1.69951e-05	6.08804e-05
ENSMUSG00000089093	Snord11	luminal-differentiated_adipocytes	100.297	-1.49839	0.445057	0.00017058	0.000543214
ENSMUSG00000089093	Snord11	luminal-progenitors_adipocytes	100.297	-1.7364	0.457079	2.2144e-05	8.12688e-05
ENSMUSG00000089093	Snord11	stromal_adipocytes	100.297	-1.05366	0.429637	0.00748598	0.0163627
ENSMUSG00000067336	Bmpr2	basal_adipocytes	5625.03	1.03709	0.246581	1.3494e-05	4.78258e-05
ENSMUSG00000067336	Bmpr2	endothelial_adipocytes	5625.03	1.9863	0.243362	4.21117e-17	4.75576e-16
ENSMUSG00000067336	Bmpr2	luminal-differentiated_endothelial	5625.03	-1.71743	0.249286	3.31231e-13	6.69561e-12
ENSMUSG00000067336	Bmpr2	luminal-progenitors_endothelial	5625.03	-2.00531	0.243136	3.05796e-17	1.05274e-15
ENSMUSG00000067336	Bmpr2	stromal_endothelial	5625.03	-1.13651	0.25751	3.61664e-07	3.78205e-06
ENSMUSG00000104052	Gm38125	luminal-differentiated_adipocytes	56.3352	-1.46584	0.61435	0.00399379	0.00989485
ENSMUSG00000104052	Gm38125	luminal-progenitors_adipocytes	56.3352	-3.02158	0.675088	4.97942e-07	2.30462e-06
ENSMUSG00000104052	Gm38125	stromal_adipocytes	56.3352	-1.52858	0.619661	0.00361718	0.00839648
ENSMUSG00000104052	Gm38125	luminal-progenitors_basal	56.3352	-2.00795	0.71039	0.000332358	0.001821
ENSMUSG00000104052	Gm38125	luminal-differentiated_endothelial	56.3352	-1.79417	0.700288	0.000581189	0.0024766
ENSMUSG00000104052	Gm38125	luminal-progenitors_endothelial	56.3352	-3.31559	0.620345	1.81019e-08	1.77369e-07
ENSMUSG00000104052	Gm38125	stromal_endothelial	56.3352	-1.83063	0.707802	0.00051581	0.0026334
ENSMUSG00000041040	Fam117b	basal_adipocytes	1464.45	2.08454	0.273052	1.60394e-15	1.71334e-14
ENSMUSG00000041040	Fam117b	endothelial_adipocytes	1464.45	2.92665	0.260606	2.86964e-30	7.82748e-29
ENSMUSG00000041040	Fam117b	luminal-differentiated_adipocytes	1464.45	1.94728	0.2625	9.30532e-15	9.37228e-14
ENSMUSG00000041040	Fam117b	luminal-progenitors_adipocytes	1464.45	1.71933	0.260895	6.64471e-12	5.37049e-11
ENSMUSG00000041040	Fam117b	stromal_adipocytes	1464.45	2.19245	0.262781	5.71325e-18	6.26427e-17
ENSMUSG00000041040	Fam117b	luminal-progenitors_endothelial	1464.45	-1.0971	0.260707	2.84064e-06	1.85463e-05
ENSMUSG00000103696	Gm37531	endothelial_adipocytes	118.8	1.56083	0.540468	0.00100175	0.002721
ENSMUSG00000103696	Gm37531	luminal-progenitors_adipocytes	118.8	-2.02741	0.602252	7.83422e-05	0.00026479
ENSMUSG00000103696	Gm37531	luminal-progenitors_basal	118.8	-3.25505	0.576207	1.49882e-09	3.0498e-08
ENSMUSG00000103696	Gm37531	luminal-progenitors_endothelial	118.8	-3.89345	0.556036	3.35331e-13	6.81654e-12
ENSMUSG00000103696	Gm37531	luminal-progenitors_luminal-differentiated	118.8	-2.85495	0.611942	1.94796e-08	6.77759e-07
ENSMUSG00000103696	Gm37531	stromal_luminal-progenitors	118.8	3.26635	0.552275	1.003e-09	1.32833e-08
ENSMUSG00000026018	Ica1l	basal_adipocytes	67.7756	6.37656	1.01524	9.09536e-12	6.78918e-11
ENSMUSG00000026018	Ica1l	endothelial_adipocytes	67.7756	5.9351	1.00495	7.64463e-11	5.05948e-10
ENSMUSG00000026018	Ica1l	luminal-differentiated_adipocytes	67.7756	4.66003	0.991306	2.68783e-07	1.26162e-06
ENSMUSG00000026018	Ica1l	luminal-progenitors_adipocytes	67.7756	3.85839	1.02696	1.17276e-05	4.47392e-05
ENSMUSG00000026018	Ica1l	stromal_adipocytes	67.7756	5.30629	0.990409	4.02061e-09	2.0863e-08
ENSMUSG00000026018	Ica1l	luminal-differentiated_basal	67.7756	-1.01023	0.766507	0.0119907	0.0462928
ENSMUSG00000026018	Ica1l	luminal-progenitors_basal	67.7756	-2.05866	0.74309	0.000387682	0.00208094
ENSMUSG00000026018	Ica1l	luminal-progenitors_endothelial	67.7756	-1.66582	0.735019	0.00230044	0.00767602
ENSMUSG00000026017	Carf	luminal-progenitors_adipocytes	247.24	-1.21986	0.341354	0.000130589	0.00042614
ENSMUSG00000026017	Carf	endothelial_basal	247.24	-1.06878	0.373017	0.000282423	0.00209991
ENSMUSG00000026017	Carf	luminal-progenitors_basal	247.24	-1.97492	0.358111	5.58442e-09	1.01436e-07
ENSMUSG00000073664	Nbeal1	luminal-progenitors_endothelial	2204.51	-1.09598	0.280407	1.05603e-05	6.14727e-05
ENSMUSG00000073664	Nbeal1	stromal_endothelial	2204.51	-1.03482	0.290032	1.82255e-05	0.000132359
ENSMUSG00000026782	Abi2	basal_adipocytes	711.988	1.03651	0.283006	0.000128274	0.000392885
ENSMUSG00000026782	Abi2	endothelial_adipocytes	711.988	1.13986	0.273672	1.48559e-05	5.3645e-05
ENSMUSG00000026782	Abi2	luminal-differentiated_adipocytes	711.988	1.00607	0.271752	0.000115332	0.000377169
ENSMUSG00000026782	Abi2	stromal_adipocytes	711.988	1.21538	0.273956	4.05244e-06	1.48772e-05
ENSMUSG00000026012	Cd28	basal_adipocytes	113.018	11.5606	1.18647	1.50821e-23	2.98699e-22
ENSMUSG00000026012	Cd28	endothelial_adipocytes	113.018	10.3229	1.16217	4.70478e-20	6.56337e-19
ENSMUSG00000026012	Cd28	luminal-differentiated_adipocytes	113.018	12.8894	1.14648	2.5955e-30	7.88594e-29
ENSMUSG00000026012	Cd28	luminal-progenitors_adipocytes	113.018	11.5527	1.1582	1.02476e-24	2.23e-23
ENSMUSG00000026012	Cd28	stromal_adipocytes	113.018	15.1595	1.13512	3.95699e-41	1.58608e-39
ENSMUSG00000026012	Cd28	stromal_basal	113.018	2.8425	1.15175	0.00047345	0.00369503
ENSMUSG00000026012	Cd28	luminal-differentiated_endothelial	113.018	1.76803	1.13107	0.0096623	0.0293982
ENSMUSG00000026012	Cd28	stromal_endothelial	113.018	4.30062	0.965731	1.0709e-06	1.01639e-05
ENSMUSG00000026012	Cd28	stromal_luminal-progenitors	113.018	3.02631	1.02196	0.000284975	0.00133756
ENSMUSG00000026011	Ctla4	endothelial_adipocytes	47.4286	8.59343	1.61705	1.51838e-09	8.84072e-09
ENSMUSG00000026011	Ctla4	luminal-differentiated_adipocytes	47.4286	13.178	1.48462	6.7866e-20	1.03591e-18
ENSMUSG00000026011	Ctla4	luminal-progenitors_adipocytes	47.4286	10.4199	1.54884	3.9199e-13	3.56536e-12
ENSMUSG00000026011	Ctla4	stromal_adipocytes	47.4286	15.4171	1.46163	1.75875e-26	3.41523e-25
ENSMUSG00000026011	Ctla4	endothelial_basal	47.4286	8.71295	1.53218	1.31347e-09	3.56253e-08
ENSMUSG00000026011	Ctla4	luminal-differentiated_basal	47.4286	13.1117	1.44743	4.09136e-20	2.66514e-18
ENSMUSG00000026011	Ctla4	luminal-progenitors_basal	47.4286	10.529	1.47407	3.01294e-13	1.07904e-11
ENSMUSG00000026011	Ctla4	stromal_basal	47.4286	15.3637	1.45022	8.32019e-27	1.24238e-24
ENSMUSG00000026011	Ctla4	luminal-differentiated_endothelial	47.4286	3.4046	1.45376	0.00100818	0.00403304
ENSMUSG00000026011	Ctla4	stromal_endothelial	47.4286	5.67183	1.36429	6.9175e-07	6.82687e-06
ENSMUSG00000026011	Ctla4	stromal_luminal-progenitors	47.4286	3.88318	1.34975	0.000208015	0.00101156
ENSMUSG00000026009	Icos	basal_adipocytes	29.5011	16.1483	1.77372	1.83686e-20	2.87322e-19
ENSMUSG00000026009	Icos	endothelial_adipocytes	29.5011	17.7026	1.65305	1.07996e-27	2.51236e-26
ENSMUSG00000026009	Icos	luminal-differentiated_adipocytes	29.5011	16.77	1.686	4.19484e-24	8.77082e-23
ENSMUSG00000026009	Icos	luminal-progenitors_adipocytes	29.5011	7.4693	1.87616	1.44016e-06	6.23511e-06
ENSMUSG00000026009	Icos	stromal_adipocytes	29.5011	22.8879	1.62638	5.27865e-46	2.59505e-44
ENSMUSG00000026009	Icos	luminal-progenitors_basal	29.5011	-7.53528	2.02219	2.46596e-06	2.4743e-05
ENSMUSG00000026009	Icos	stromal_basal	29.5011	5.62805	1.95809	4.00087e-05	0.000430679
ENSMUSG00000026009	Icos	luminal-progenitors_endothelial	29.5011	-9.27456	1.7529	1.5272e-09	1.79021e-08
ENSMUSG00000026009	Icos	stromal_endothelial	29.5011	3.9727	1.59731	0.000483461	0.00248941
ENSMUSG00000026009	Icos	luminal-progenitors_luminal-differentiated	29.5011	-8.50953	1.63698	9.78574e-08	3.09175e-06
ENSMUSG00000026009	Icos	stromal_luminal-differentiated	29.5011	5.15904	1.72584	5.39828e-05	0.000435859
ENSMUSG00000026009	Icos	stromal_luminal-progenitors	29.5011	14.7692	1.58303	4.4716e-21	1.92489e-19
ENSMUSG00000052062	Pard3b	endothelial_adipocytes	930.593	1.0102	0.337498	0.00153091	0.00401219
ENSMUSG00000052062	Pard3b	stromal_adipocytes	930.593	1.10783	0.337836	0.000526957	0.00142915
ENSMUSG00000052062	Pard3b	luminal-differentiated_endothelial	930.593	-1.93673	0.361086	7.39403e-09	7.85627e-08
ENSMUSG00000052062	Pard3b	stromal_luminal-differentiated	930.593	2.04317	0.354737	1.20631e-09	2.04885e-08
ENSMUSG00000103656	Gm37205	luminal-differentiated_adipocytes	15.2898	-3.43606	1.25324	0.000335914	0.00101675
ENSMUSG00000103656	Gm37205	stromal_adipocytes	15.2898	1.7129	0.931255	0.0149155	0.0305575
ENSMUSG00000103656	Gm37205	luminal-differentiated_basal	15.2898	-5.58885	1.16738	4.24991e-08	6.28476e-07
ENSMUSG00000103656	Gm37205	luminal-progenitors_basal	15.2898	-1.36892	0.95486	0.0169345	0.0498006
ENSMUSG00000103656	Gm37205	luminal-differentiated_endothelial	15.2898	-5.50998	1.0983	1.8245e-08	1.81193e-07
ENSMUSG00000103656	Gm37205	luminal-progenitors_endothelial	15.2898	-1.55399	0.948061	0.013136	0.0351534
ENSMUSG00000103656	Gm37205	luminal-progenitors_luminal-differentiated	15.2898	2.67604	1.51603	0.000417497	0.00576407
ENSMUSG00000103656	Gm37205	stromal_luminal-differentiated	15.2898	5.93412	1.14116	2.77066e-09	4.51623e-08
ENSMUSG00000103656	Gm37205	stromal_luminal-progenitors	15.2898	1.95494	0.998266	0.00417873	0.0138299
ENSMUSG00000104402	Gm38012	basal_adipocytes	13.7977	1.76714	1.0811	0.0202781	0.0408255
ENSMUSG00000104402	Gm38012	endothelial_adipocytes	13.7977	1.7795	1.02163	0.0177693	0.0375856
ENSMUSG00000104402	Gm38012	stromal_adipocytes	13.7977	1.94877	1.05275	0.0116578	0.0244706
ENSMUSG00000104402	Gm38012	luminal-differentiated_basal	13.7977	-2.50962	1.23498	0.0013093	0.00725658
ENSMUSG00000104402	Gm38012	luminal-progenitors_basal	13.7977	-2.88544	1.1309	0.000406017	0.00216485
ENSMUSG00000104402	Gm38012	luminal-differentiated_endothelial	13.7977	-2.67857	1.0903	0.000931747	0.0037644
ENSMUSG00000104402	Gm38012	luminal-progenitors_endothelial	13.7977	-3.10372	1.06121	0.000278867	0.00117362
ENSMUSG00000104402	Gm38012	stromal_luminal-differentiated	13.7977	2.79142	1.11848	0.000512785	0.00324268
ENSMUSG00000104402	Gm38012	stromal_luminal-progenitors	13.7977	3.30005	1.04415	0.000150667	0.000758607
ENSMUSG00000102359	Gm38351	luminal-differentiated_adipocytes	6.57081	-2.20715	1.47261	0.0164554	0.0355373
ENSMUSG00000102359	Gm38351	luminal-differentiated_endothelial	6.57081	-2.53857	1.51675	0.00587936	0.0190358
ENSMUSG00000102359	Gm38351	stromal_luminal-differentiated	6.57081	3.28665	1.5677	0.000996201	0.00582534
ENSMUSG00000100750	Gm29084	basal_adipocytes	162.134	1.81487	0.795769	0.0036372	0.00854433
ENSMUSG00000100750	Gm29084	endothelial_adipocytes	162.134	2.12036	0.768668	0.000793439	0.00218849
ENSMUSG00000100750	Gm29084	luminal-differentiated_adipocytes	162.134	1.4797	0.729814	0.00978095	0.0222605
ENSMUSG00000100750	Gm29084	stromal_adipocytes	162.134	2.89152	0.781749	1.8448e-05	6.18952e-05
ENSMUSG00000100750	Gm29084	stromal_luminal-progenitors	162.134	1.89004	0.819211	0.00166425	0.00623195
ENSMUSG00000025969	Nrp2	basal_adipocytes	2747.17	2.58369	0.48499	7.3485e-09	4.03453e-08
ENSMUSG00000025969	Nrp2	endothelial_adipocytes	2747.17	4.04211	0.452637	5.28274e-20	7.31388e-19
ENSMUSG00000025969	Nrp2	endothelial_basal	2747.17	1.09173	0.506093	0.00201455	0.0109876
ENSMUSG00000025969	Nrp2	luminal-differentiated_basal	2747.17	-2.15128	0.493766	1.1713e-06	1.35048e-05
ENSMUSG00000025969	Nrp2	luminal-progenitors_basal	2747.17	-2.62443	0.460637	2.42461e-09	4.73321e-08
ENSMUSG00000025969	Nrp2	stromal_basal	2747.17	-2.41369	0.463664	5.77304e-08	1.17742e-06
ENSMUSG00000025969	Nrp2	luminal-differentiated_endothelial	2747.17	-3.60395	0.445892	1.91634e-16	5.84123e-15
ENSMUSG00000025969	Nrp2	luminal-progenitors_endothelial	2747.17	-4.09105	0.447882	7.14931e-21	3.55564e-19
ENSMUSG00000025969	Nrp2	stromal_endothelial	2747.17	-3.85712	0.445298	1.22242e-18	9.18e-17
ENSMUSG00000103032	Gm37121	basal_adipocytes	16.6694	1.92583	1.23826	0.0214763	0.0429807
ENSMUSG00000103032	Gm37121	endothelial_adipocytes	16.6694	3.04589	1.25682	0.00119371	0.0031975
ENSMUSG00000103032	Gm37121	luminal-progenitors_basal	16.6694	-4.19101	1.42297	3.92176e-05	0.00028421
ENSMUSG00000103032	Gm37121	luminal-differentiated_endothelial	16.6694	-1.88305	1.25378	0.0109406	0.0326579
ENSMUSG00000103032	Gm37121	luminal-progenitors_endothelial	16.6694	-5.45236	1.29289	3.52761e-07	2.74378e-06
ENSMUSG00000103032	Gm37121	stromal_endothelial	16.6694	-3.26658	1.23286	0.000504125	0.00258142
ENSMUSG00000103032	Gm37121	luminal-progenitors_luminal-differentiated	16.6694	-1.37472	1.42839	0.00576556	0.0463722
ENSMUSG00000040865	Ino80d	basal_adipocytes	2384.7	1.2462	0.17841	1.07035e-12	8.7824e-12
ENSMUSG00000040865	Ino80d	endothelial_adipocytes	2384.7	1.33479	0.172312	3.43197e-15	3.33345e-14
ENSMUSG00000084799	Ino80dos	basal_adipocytes	49.591	1.65873	0.560859	0.000548367	0.00150703
ENSMUSG00000084799	Ino80dos	endothelial_adipocytes	49.591	2.06363	0.542981	1.88905e-05	6.72005e-05
ENSMUSG00000084799	Ino80dos	luminal-differentiated_adipocytes	49.591	1.48344	0.526555	0.00110732	0.00305885
ENSMUSG00000084799	Ino80dos	stromal_adipocytes	49.591	2.12158	0.548774	1.20317e-05	4.14428e-05
ENSMUSG00000084799	Ino80dos	luminal-progenitors_endothelial	49.591	-1.1235	0.495544	0.00335334	0.010688
ENSMUSG00000084799	Ino80dos	stromal_luminal-progenitors	49.591	1.16155	0.516991	0.0023222	0.00833734
ENSMUSG00000101599	Gm20342	endothelial_adipocytes	158.033	1.95273	0.43564	1.05601e-06	4.47217e-06
ENSMUSG00000101599	Gm20342	luminal-differentiated_adipocytes	158.033	1.10161	0.414222	0.00350182	0.0087899
ENSMUSG00000101599	Gm20342	stromal_adipocytes	158.033	1.7216	0.433427	1.3102e-05	4.48637e-05
ENSMUSG00000101599	Gm20342	luminal-progenitors_endothelial	158.033	-1.70345	0.437723	8.3854e-06	4.98087e-05
ENSMUSG00000101599	Gm20342	stromal_luminal-progenitors	158.033	1.4468	0.454119	9.21956e-05	0.000487591
ENSMUSG00000025968	Ndufs1	basal_adipocytes	1746.56	-2.44928	0.181622	1.23391e-42	7.23205e-41
ENSMUSG00000025968	Ndufs1	endothelial_adipocytes	1746.56	-2.69259	0.173624	2.72617e-55	3.14529e-53
ENSMUSG00000025968	Ndufs1	luminal-differentiated_adipocytes	1746.56	-2.3145	0.174762	1.78656e-41	1.05194e-39
ENSMUSG00000025968	Ndufs1	luminal-progenitors_adipocytes	1746.56	-2.49579	0.17424	8.44751e-48	7.51271e-46
ENSMUSG00000025968	Ndufs1	stromal_adipocytes	1746.56	-2.80061	0.174024	2.78142e-59	2.64835e-57
ENSMUSG00000025967	Eef1b2	luminal-progenitors_endothelial	8570.82	1.13041	0.168924	1.97479e-12	3.58471e-11
ENSMUSG00000064602	Snora41	basal_adipocytes	166.8	-1.0503	0.423559	0.00633208	0.0142441
ENSMUSG00000064602	Snora41	endothelial_adipocytes	166.8	-1.41173	0.420249	0.000249266	0.000745935
ENSMUSG00000064602	Snora41	luminal-differentiated_adipocytes	166.8	-1.26515	0.413133	0.000762951	0.00217272
ENSMUSG00000064602	Snora41	luminal-progenitors_adipocytes	166.8	-1.40585	0.420907	0.000226486	0.000711342
ENSMUSG00000064602	Snora41	stromal_adipocytes	166.8	-1.02526	0.407679	0.00653901	0.0144395
ENSMUSG00000046856	Gpr1	basal_adipocytes	92.3721	12.2924	1.06515	1.03924e-31	3.33617e-30
ENSMUSG00000046856	Gpr1	endothelial_adipocytes	92.3721	13.6662	1.03258	1.42473e-40	6.99075e-39
ENSMUSG00000046856	Gpr1	luminal-differentiated_adipocytes	92.3721	8.1538	1.09125	1.43341e-15	1.56496e-14
ENSMUSG00000046856	Gpr1	luminal-progenitors_adipocytes	92.3721	6.72846	1.11251	4.83875e-11	3.55318e-10
ENSMUSG00000046856	Gpr1	stromal_adipocytes	92.3721	12.5748	1.03341	1.87874e-34	5.69468e-33
ENSMUSG00000046856	Gpr1	luminal-differentiated_basal	92.3721	-3.59862	0.912565	8.86747e-06	8.6829e-05
ENSMUSG00000046856	Gpr1	luminal-progenitors_basal	92.3721	-4.82087	1.01033	1.06658e-08	1.82016e-07
ENSMUSG00000046856	Gpr1	luminal-differentiated_endothelial	92.3721	-4.98967	0.86902	6.19291e-10	7.80288e-09
ENSMUSG00000046856	Gpr1	luminal-progenitors_endothelial	92.3721	-6.30986	0.944581	1.01944e-13	2.22409e-12
ENSMUSG00000046856	Gpr1	stromal_luminal-differentiated	92.3721	3.85982	0.863714	1.06058e-06	1.19201e-05
[truncated: 105,323 more rows]
