# Supplementary material for: Dynamic allelic expression in mouse mammary glands across the adult developmental cycle
Source: Nucleic Acids Res. 2025 Sep 9;53(17):gkaf804. doi: 10.1093/nar/gkaf804 (PMC12419806; doi:10.1093/nar/gkaf804)
Supplement: gkaf804_Supplemental_Files [file gkaf804_supplemental_files.zip › Supp Table 11 - DEG between cell types_Inv d6.xlsx]

## Sheet: renamed-t8 (1)
Gene_ID	Gene_Name	Comparison	baseMean	log2FoldChange	lfcSE	pvalue	padj
ENSMUSG00000051951	Xkr4	basal_adipocytes	98.2563	3.16207	0.935005	4.52181e-05	0.000226515
ENSMUSG00000051951	Xkr4	luminal-differentiated_adipocytes	98.2563	-5.29363	1.04872	1.80281e-08	1.33329e-07
ENSMUSG00000051951	Xkr4	luminal-progenitors_adipocytes	98.2563	-3.89174	0.99967	6.76936e-06	3.52058e-05
ENSMUSG00000051951	Xkr4	endothelial_basal	98.2563	-4.41712	1.00138	2.55925e-07	5.4762e-06
ENSMUSG00000051951	Xkr4	luminal-differentiated_basal	98.2563	-9.26109	1.05012	6.35239e-21	1.88971e-19
ENSMUSG00000051951	Xkr4	luminal-progenitors_basal	98.2563	-7.79446	0.987161	3.18654e-17	9.77231e-16
ENSMUSG00000051951	Xkr4	stromal_basal	98.2563	-2.33914	1.04601	0.000752081	0.00507391
ENSMUSG00000051951	Xkr4	luminal-differentiated_endothelial	98.2563	-4.35675	1.04344	3.84851e-06	2.07302e-05
ENSMUSG00000051951	Xkr4	luminal-progenitors_endothelial	98.2563	-2.81585	1.10886	0.000574679	0.00239237
ENSMUSG00000051951	Xkr4	stromal_luminal-differentiated	98.2563	6.04427	1.02503	2.86032e-10	2.77295e-09
ENSMUSG00000051951	Xkr4	stromal_luminal-progenitors	98.2563	4.71569	0.972977	1.9084e-07	1.47425e-06
ENSMUSG00000103377	Gm37180	basal_adipocytes	14.6428	14.6374	1.45013	1.0894e-24	6.59641e-23
ENSMUSG00000103377	Gm37180	endothelial_adipocytes	14.6428	9.70241	1.49253	1.39841e-11	1.9664e-10
ENSMUSG00000103377	Gm37180	luminal-differentiated_adipocytes	14.6428	-9.04183	1.73275	3.97399e-09	3.19217e-08
ENSMUSG00000103377	Gm37180	stromal_adipocytes	14.6428	11.1508	1.4621	7.90194e-15	2.14532e-13
ENSMUSG00000103377	Gm37180	endothelial_basal	14.6428	-3.75753	1.75684	0.000310882	0.00322243
ENSMUSG00000103377	Gm37180	luminal-differentiated_basal	14.6428	-24.2145	1.51035	4.63691e-59	1.79947e-56
ENSMUSG00000103377	Gm37180	luminal-progenitors_basal	14.6428	-14.413	1.45734	7.84052e-25	5.57187e-23
ENSMUSG00000103377	Gm37180	stromal_basal	14.6428	-1.85208	1.42919	0.00761436	0.0343949
ENSMUSG00000103377	Gm37180	luminal-differentiated_endothelial	14.6428	-19.2948	1.53497	3.98601e-37	3.10315e-35
ENSMUSG00000103377	Gm37180	luminal-progenitors_endothelial	14.6428	-9.38251	1.51824	1.74121e-11	2.16774e-10
ENSMUSG00000103377	Gm37180	luminal-progenitors_luminal-differentiated	14.6428	9.42092	1.66209	1.04087e-09	2.12458e-08
ENSMUSG00000103377	Gm37180	stromal_luminal-differentiated	14.6428	20.6668	1.51881	3.26868e-43	2.93757e-41
ENSMUSG00000103377	Gm37180	stromal_luminal-progenitors	14.6428	10.6518	1.50024	8.7474e-15	1.40404e-13
ENSMUSG00000104017	Gm37363	basal_adipocytes	12.8637	2.70111	1.37773	0.0030709	0.00943331
ENSMUSG00000104017	Gm37363	endothelial_adipocytes	12.8637	-10.4143	1.46789	2.6537e-13	4.62618e-12
ENSMUSG00000104017	Gm37363	luminal-differentiated_adipocytes	12.8637	-20.166	1.55262	2.69441e-40	2.45789e-38
ENSMUSG00000104017	Gm37363	luminal-progenitors_adipocytes	12.8637	-12.4138	1.53644	8.78759e-17	1.80893e-15
ENSMUSG00000104017	Gm37363	endothelial_basal	12.8637	-14.5961	1.44433	1.47263e-24	1.97479e-22
ENSMUSG00000104017	Gm37363	luminal-differentiated_basal	12.8637	-24.3309	1.52494	1.55249e-58	5.93493e-56
ENSMUSG00000104017	Gm37363	luminal-progenitors_basal	12.8637	-16.5501	1.53285	1.21721e-28	1.28839e-26
ENSMUSG00000104017	Gm37363	luminal-differentiated_endothelial	12.8637	-9.26747	1.7207	1.16393e-09	9.56732e-09
ENSMUSG00000104017	Gm37363	stromal_endothelial	12.8637	11.6391	1.45318	4.69863e-16	1.85296e-14
ENSMUSG00000104017	Gm37363	luminal-progenitors_luminal-differentiated	12.8637	6.78301	2.03071	4.40293e-06	4.66435e-05
ENSMUSG00000104017	Gm37363	stromal_luminal-differentiated	12.8637	21.3424	1.53216	3.12927e-45	3.07088e-43
ENSMUSG00000104017	Gm37363	stromal_luminal-progenitors	12.8637	13.4469	1.552	9.42984e-20	2.39729e-18
ENSMUSG00000103025	Gm37686	basal_adipocytes	4.23275	2.25992	1.88663	0.017711	0.0429495
ENSMUSG00000103025	Gm37686	luminal-differentiated_basal	4.23275	-5.85416	2.34524	0.000355813	0.00141513
ENSMUSG00000103025	Gm37686	luminal-progenitors_basal	4.23275	-3.42597	2.27967	0.00635971	0.01992
ENSMUSG00000103025	Gm37686	luminal-differentiated_endothelial	4.23275	-2.68174	2.27247	0.0194391	0.0474276
ENSMUSG00000103025	Gm37686	stromal_luminal-differentiated	4.23275	3.30669	2.36369	0.00947531	0.0270077
ENSMUSG00000103201	Gm37329	endothelial_basal	5.18877	-2.62521	2.55535	0.00486359	0.0309724
ENSMUSG00000103201	Gm37329	luminal-differentiated_basal	5.18877	-6.67311	2.19397	6.1761e-05	0.000292454
ENSMUSG00000103201	Gm37329	luminal-progenitors_basal	5.18877	-6.12118	2.16133	0.000105437	0.000531122
ENSMUSG00000103161	Gm38148	basal_adipocytes	11.2157	5.22416	1.45432	1.53051e-06	1.07873e-05
ENSMUSG00000103161	Gm38148	luminal-progenitors_adipocytes	11.2157	-8.29478	1.48383	2.00958e-10	2.00778e-09
ENSMUSG00000103161	Gm38148	endothelial_basal	11.2157	-6.0908	1.41184	3.63278e-07	7.52802e-06
ENSMUSG00000103161	Gm38148	luminal-differentiated_basal	11.2157	-6.49835	1.25712	1.4046e-08	1.18615e-07
ENSMUSG00000103161	Gm38148	luminal-progenitors_basal	11.2157	-14.6728	1.28699	9.10958e-32	1.32862e-29
ENSMUSG00000103161	Gm38148	stromal_basal	11.2157	-2.04232	1.29976	0.0038408	0.0195216
ENSMUSG00000103161	Gm38148	luminal-progenitors_endothelial	11.2157	-7.93186	1.45547	1.04475e-09	1.045e-08
ENSMUSG00000103161	Gm38148	luminal-progenitors_luminal-differentiated	11.2157	-7.44197	1.51115	6.55549e-09	1.19167e-07
ENSMUSG00000103161	Gm38148	stromal_luminal-differentiated	11.2157	2.85768	1.44041	0.00311628	0.0102672
ENSMUSG00000103161	Gm38148	stromal_luminal-progenitors	11.2157	11.196	1.31901	1.62573e-19	4.05739e-18
ENSMUSG00000102331	Gm19938	basal_adipocytes	8.55853	3.85403	1.70968	0.000436182	0.00168379
ENSMUSG00000102331	Gm19938	endothelial_adipocytes	8.55853	-18.5572	1.71314	3.96922e-29	3.01733e-27
ENSMUSG00000102331	Gm19938	luminal-differentiated_adipocytes	8.55853	-19.4621	1.71554	1.85614e-31	1.06308e-29
ENSMUSG00000102331	Gm19938	luminal-progenitors_adipocytes	8.55853	-11.1639	1.71228	4.58328e-12	5.58591e-11
ENSMUSG00000102331	Gm19938	endothelial_basal	8.55853	-24.1266	1.6552	1.25332e-49	1.28405e-46
ENSMUSG00000102331	Gm19938	luminal-differentiated_basal	8.55853	-25.0549	1.66011	8.99555e-53	2.5319e-50
ENSMUSG00000102331	Gm19938	luminal-progenitors_basal	8.55853	-16.7334	1.65273	1.39857e-25	1.08285e-23
ENSMUSG00000102331	Gm19938	luminal-progenitors_endothelial	8.55853	6.36548	1.96507	2.88807e-05	0.000153201
ENSMUSG00000102331	Gm19938	stromal_endothelial	8.55853	20.6534	1.6664	2.22459e-36	6.87985e-34
ENSMUSG00000102331	Gm19938	luminal-progenitors_luminal-differentiated	8.55853	7.38378	2.14658	3.70103e-06	3.99158e-05
ENSMUSG00000102331	Gm19938	stromal_luminal-differentiated	8.55853	21.4915	1.66989	4.69508e-39	3.2678e-37
ENSMUSG00000102331	Gm19938	stromal_luminal-progenitors	8.55853	13.0081	1.68718	1.94301e-16	3.66779e-15
ENSMUSG00000025900	Rp1	basal_adipocytes	23.7276	1.9079	1.31425	0.0203651	0.0483556
ENSMUSG00000025900	Rp1	luminal-progenitors_basal	23.7276	-2.59503	1.63879	0.00777866	0.0237593
ENSMUSG00000104123	Gm37483	luminal-differentiated_basal	2.68519	-6.14905	4.63581	0.00284415	0.00890487
ENSMUSG00000104123	Gm37483	luminal-differentiated_endothelial	2.68519	-6.68229	4.84207	0.00282649	0.0087592
ENSMUSG00000104123	Gm37483	luminal-progenitors_luminal-differentiated	2.68519	2.91161	4.01643	0.0088402	0.0374351
ENSMUSG00000025902	Sox17	basal_adipocytes	1039.98	2.26328	0.839609	0.000757565	0.00274565
ENSMUSG00000025902	Sox17	endothelial_adipocytes	1039.98	4.1755	0.880649	1.82122e-08	1.64283e-07
ENSMUSG00000025902	Sox17	luminal-differentiated_adipocytes	1039.98	-3.01878	0.891047	5.01938e-05	0.000219481
ENSMUSG00000025902	Sox17	luminal-progenitors_adipocytes	1039.98	-3.77371	0.852778	8.60993e-07	5.17861e-06
ENSMUSG00000025902	Sox17	stromal_adipocytes	1039.98	-1.95958	0.844115	0.00227781	0.00838867
ENSMUSG00000025902	Sox17	luminal-differentiated_basal	1039.98	-5.90642	0.835215	1.64924e-13	2.47464e-12
ENSMUSG00000025902	Sox17	luminal-progenitors_basal	1039.98	-6.59581	0.84215	1.82368e-16	5.12879e-15
ENSMUSG00000025902	Sox17	stromal_basal	1039.98	-4.86462	0.873512	1.57232e-10	5.3519e-09
ENSMUSG00000025902	Sox17	luminal-differentiated_endothelial	1039.98	-7.8314	0.852931	8.04909e-22	1.94125e-20
ENSMUSG00000025902	Sox17	luminal-progenitors_endothelial	1039.98	-8.60459	0.852263	1.43363e-25	7.23729e-24
ENSMUSG00000025902	Sox17	stromal_endothelial	1039.98	-7.04862	0.865101	5.53097e-18	2.60521e-16
ENSMUSG00000104238	Gm37587	endothelial_adipocytes	19.6776	2.12775	1.33669	0.00811205	0.0237593
ENSMUSG00000104238	Gm37587	luminal-differentiated_adipocytes	19.6776	-4.35318	1.68717	0.000328146	0.00122864
ENSMUSG00000104238	Gm37587	luminal-progenitors_adipocytes	19.6776	-2.22913	1.53419	0.0124737	0.0321505
ENSMUSG00000104238	Gm37587	luminal-differentiated_basal	19.6776	-5.75001	1.5498	1.38174e-05	7.42097e-05
ENSMUSG00000104238	Gm37587	luminal-progenitors_basal	19.6776	-3.76642	1.61057	0.00106103	0.00415241
ENSMUSG00000104238	Gm37587	luminal-differentiated_endothelial	19.6776	-8.56203	1.60476	1.66149e-09	1.34499e-08
ENSMUSG00000104238	Gm37587	luminal-progenitors_endothelial	19.6776	-6.59478	1.53862	5.22073e-07	3.6583e-06
ENSMUSG00000104238	Gm37587	stromal_endothelial	19.6776	-2.19205	1.45867	0.00488773	0.0202755
ENSMUSG00000104238	Gm37587	stromal_luminal-differentiated	19.6776	4.28184	1.67595	0.000595593	0.00236254
ENSMUSG00000102269	Gm7357	endothelial_adipocytes	13.7283	2.31556	1.45714	0.00634984	0.0192196
ENSMUSG00000102269	Gm7357	luminal-differentiated_adipocytes	13.7283	-2.67556	1.74074	0.00829725	0.0223323
ENSMUSG00000102269	Gm7357	luminal-progenitors_adipocytes	13.7283	-2.70065	1.72239	0.00697853	0.0193583
ENSMUSG00000102269	Gm7357	luminal-differentiated_basal	13.7283	-5.38705	1.6265	5.78937e-05	0.000275568
ENSMUSG00000102269	Gm7357	luminal-progenitors_basal	13.7283	-5.36056	1.5982	4.48651e-05	0.000245257
ENSMUSG00000102269	Gm7357	luminal-differentiated_endothelial	13.7283	-7.51758	1.65682	1.52815e-07	9.91399e-07
ENSMUSG00000102269	Gm7357	luminal-progenitors_endothelial	13.7283	-7.61829	1.67044	1.102e-07	8.46961e-07
ENSMUSG00000102269	Gm7357	stromal_endothelial	13.7283	-1.98164	1.48599	0.00806837	0.0307556
ENSMUSG00000102269	Gm7357	stromal_luminal-differentiated	13.7283	3.09647	1.81998	0.00557893	0.0171191
ENSMUSG00000102269	Gm7357	stromal_luminal-progenitors	13.7283	3.13545	1.86317	0.00465031	0.0156549
ENSMUSG00000102175	Gm6119	basal_adipocytes	3.16635	2.34866	1.59089	0.0110274	0.0286658
ENSMUSG00000033845	Mrpl15	basal_adipocytes	592.832	-1.41721	0.254221	4.6091e-09	5.27965e-08
ENSMUSG00000033845	Mrpl15	endothelial_adipocytes	592.832	-1.54786	0.255415	1.92981e-10	2.30639e-09
ENSMUSG00000033845	Mrpl15	luminal-differentiated_adipocytes	592.832	-1.02236	0.248384	1.0995e-05	5.41142e-05
ENSMUSG00000033845	Mrpl15	luminal-progenitors_adipocytes	592.832	-1.64722	0.25627	8.6497e-12	1.01587e-10
ENSMUSG00000033845	Mrpl15	stromal_adipocytes	592.832	-1.42651	0.256769	3.70399e-09	4.72866e-08
ENSMUSG00000102275	Gm37144	endothelial_adipocytes	6.60335	1.47118	0.660301	0.00462083	0.014548
ENSMUSG00000025903	Lypla1	luminal-progenitors_adipocytes	1015.87	-1.62308	0.233401	2.4337e-13	3.46474e-12
ENSMUSG00000025903	Lypla1	stromal_adipocytes	1015.87	-1.18971	0.234269	5.79304e-08	6.08306e-07
ENSMUSG00000104217	Gm37988	basal_adipocytes	4.58427	-17.4614	2.386	1.83233e-14	4.57869e-13
ENSMUSG00000104217	Gm37988	endothelial_adipocytes	4.58427	-7.6352	3.01698	9.04564e-05	0.000426219
ENSMUSG00000104217	Gm37988	endothelial_basal	4.58427	7.92782	3.2244	0.000139241	0.00160071
ENSMUSG00000104217	Gm37988	luminal-differentiated_basal	4.58427	20.2851	2.37105	1.39096e-18	3.34689e-17
ENSMUSG00000104217	Gm37988	luminal-progenitors_basal	4.58427	15.4349	2.53607	1.2854e-11	2.00407e-10
ENSMUSG00000104217	Gm37988	stromal_basal	4.58427	15.5853	2.43258	1.55669e-11	6.55147e-10
ENSMUSG00000104217	Gm37988	luminal-differentiated_endothelial	4.58427	10.7409	2.57208	5.6625e-07	3.41738e-06
ENSMUSG00000104217	Gm37988	luminal-progenitors_endothelial	4.58427	4.60322	2.86894	0.00250044	0.00899588
ENSMUSG00000104217	Gm37988	stromal_endothelial	4.58427	3.68462	3.10426	0.00258522	0.0118516
ENSMUSG00000103280	Gm37277	luminal-progenitors_adipocytes	4.54633	3.00202	2.18394	0.00799216	0.0217321
ENSMUSG00000103280	Gm37277	luminal-progenitors_basal	4.54633	4.45837	2.29974	0.00168966	0.00624715
ENSMUSG00000103280	Gm37277	luminal-progenitors_luminal-differentiated	4.54633	2.63985	2.30681	0.00521032	0.0241502
ENSMUSG00000103280	Gm37277	stromal_luminal-progenitors	4.54633	-2.73118	2.24439	0.0143217	0.041456
ENSMUSG00000002459	Rgs20	luminal-progenitors_adipocytes	50.1121	4.5136	0.927961	8.43878e-08	5.88741e-07
ENSMUSG00000002459	Rgs20	endothelial_basal	50.1121	1.35733	1.12125	0.00778835	0.0445473
ENSMUSG00000002459	Rgs20	luminal-differentiated_basal	50.1121	2.08245	1.1005	0.00462296	0.0136148
ENSMUSG00000002459	Rgs20	luminal-progenitors_basal	50.1121	5.94907	0.956839	3.65068e-11	5.43185e-10
ENSMUSG00000002459	Rgs20	stromal_basal	50.1121	1.41256	1.0385	0.0107988	0.0453207
ENSMUSG00000002459	Rgs20	luminal-progenitors_endothelial	50.1121	3.40139	0.946662	2.88863e-05	0.000153201
ENSMUSG00000002459	Rgs20	luminal-progenitors_luminal-differentiated	50.1121	3.05885	0.932257	4.93441e-05	0.000415524
ENSMUSG00000002459	Rgs20	stromal_luminal-progenitors	50.1121	-3.5847	0.922236	1.34206e-05	7.81375e-05
ENSMUSG00000102653	Gm37079	luminal-progenitors_adipocytes	8.66751	2.36811	1.55085	0.00961966	0.0255505
ENSMUSG00000102653	Gm37079	luminal-progenitors_endothelial	8.66751	3.9458	1.69407	0.000749872	0.00304587
ENSMUSG00000102653	Gm37079	luminal-progenitors_luminal-differentiated	8.66751	2.91873	1.66685	0.00157045	0.00872952
ENSMUSG00000085623	Gm16041	basal_adipocytes	1.95532	16.2626	3.53451	1.9677e-07	1.67326e-06
ENSMUSG00000085623	Gm16041	endothelial_adipocytes	1.95532	15.6941	3.62705	3.2447e-07	2.39613e-06
ENSMUSG00000085623	Gm16041	luminal-differentiated_adipocytes	1.95532	14.3061	3.8408	4.05039e-06	2.14363e-05
ENSMUSG00000085623	Gm16041	luminal-progenitors_adipocytes	1.95532	14.1276	3.71062	1.78175e-06	1.01924e-05
ENSMUSG00000085623	Gm16041	stromal_adipocytes	1.95532	13.6811	3.97929	1.00641e-05	6.7795e-05
ENSMUSG00000033793	Atp6v1h	basal_adipocytes	1114.43	-1.22708	0.169309	1.08435e-13	2.44699e-12
ENSMUSG00000033793	Atp6v1h	endothelial_adipocytes	1114.43	-1.22727	0.170052	1.18125e-13	2.1411e-12
ENSMUSG00000033793	Atp6v1h	luminal-differentiated_adipocytes	1114.43	-1.05561	0.167884	8.53115e-11	8.42569e-10
ENSMUSG00000033793	Atp6v1h	luminal-progenitors_adipocytes	1114.43	-1.01447	0.167326	4.49878e-10	4.27889e-09
ENSMUSG00000033793	Atp6v1h	stromal_adipocytes	1114.43	-1.24245	0.171146	5.18428e-14	1.28893e-12
ENSMUSG00000104046	Gm37567	luminal-differentiated_basal	2.759	-3.28537	1.7046	0.00331612	0.0101964
ENSMUSG00000104046	Gm37567	luminal-differentiated_endothelial	2.759	-2.37116	1.69058	0.0136581	0.0349966
ENSMUSG00000025905	Oprk1	basal_adipocytes	3.83425	5.15532	4.13318	0.00248883	0.00783799
ENSMUSG00000025905	Oprk1	luminal-progenitors_adipocytes	3.83425	3.56874	3.39865	0.00878522	0.0236099
ENSMUSG00000025905	Oprk1	stromal_adipocytes	3.83425	3.05342	3.42697	0.00950843	0.0282449
ENSMUSG00000025905	Oprk1	endothelial_basal	3.83425	-6.02509	4.81447	0.00174276	0.0134938
ENSMUSG00000025905	Oprk1	luminal-progenitors_endothelial	3.83425	4.27971	3.72391	0.00641833	0.0206874
ENSMUSG00000025905	Oprk1	stromal_endothelial	3.83425	3.21717	3.81831	0.00698103	0.0273015
ENSMUSG00000090031	4732440D04Rik	basal_adipocytes	96.0175	1.85511	0.548404	9.74438e-05	0.00044978
ENSMUSG00000090031	4732440D04Rik	endothelial_adipocytes	96.0175	1.87251	0.546247	6.70331e-05	0.000324757
ENSMUSG00000033740	St18	stromal_luminal-differentiated	4.52015	4.54841	2.66312	0.00300209	0.00993058
ENSMUSG00000102135	Gm37108	endothelial_adipocytes	23.7794	1.33458	0.52835	0.00241924	0.00821231
ENSMUSG00000102135	Gm37108	luminal-progenitors_adipocytes	23.7794	1.38748	0.52885	0.00125508	0.00420323
ENSMUSG00000102135	Gm37108	stromal_adipocytes	23.7794	1.12895	0.536473	0.00812228	0.0247276
ENSMUSG00000051285	Pcmtd1	luminal-progenitors_adipocytes	2144	-1.0179	0.23365	4.33316e-06	2.32598e-05
ENSMUSG00000103509	Gm38372	endothelial_adipocytes	139.804	1.10889	0.45191	0.00419878	0.0133787
ENSMUSG00000103509	Gm38372	luminal-differentiated_endothelial	139.804	-1.26703	0.475728	0.000963628	0.00333484
ENSMUSG00000097797	Gm26901	luminal-differentiated_endothelial	4.74797	-2.95897	1.94999	0.00838306	0.0229421
ENSMUSG00000025909	Sntg1	luminal-differentiated_adipocytes	8.40869	-10.2888	1.85725	1.43407e-09	1.21605e-08
ENSMUSG00000025909	Sntg1	luminal-differentiated_basal	8.40869	-13.6925	1.799	8.6563e-16	1.62905e-14
ENSMUSG00000025909	Sntg1	luminal-progenitors_basal	8.40869	-2.6714	1.87571	0.0107909	0.0314513
ENSMUSG00000025909	Sntg1	luminal-differentiated_endothelial	8.40869	-11.6157	1.82875	6.91355e-12	7.17781e-11
ENSMUSG00000025909	Sntg1	luminal-progenitors_luminal-differentiated	8.40869	9.24658	1.90419	4.50608e-08	7.04736e-07
ENSMUSG00000025909	Sntg1	stromal_luminal-differentiated	8.40869	13.803	1.77472	5.61198e-16	8.90029e-15
ENSMUSG00000025909	Sntg1	stromal_luminal-progenitors	8.40869	2.75201	1.93835	0.0093043	0.0286406
ENSMUSG00000025911	Adhfe1	basal_adipocytes	321.266	-6.98741	0.793	4.09463e-21	1.91031e-19
ENSMUSG00000025911	Adhfe1	endothelial_adipocytes	321.266	-6.5903	0.766041	1.80275e-19	6.16969e-18
ENSMUSG00000025911	Adhfe1	luminal-differentiated_adipocytes	321.266	-5.34816	0.742415	2.28299e-14	3.30664e-13
ENSMUSG00000025911	Adhfe1	luminal-progenitors_adipocytes	321.266	-7.43464	0.759178	6.02907e-25	2.52665e-23
ENSMUSG00000025911	Adhfe1	stromal_adipocytes	321.266	-3.71068	0.738155	1.13604e-08	1.34397e-07
ENSMUSG00000025911	Adhfe1	stromal_basal	321.266	2.51007	0.81576	8.59724e-05	0.000795535
ENSMUSG00000025911	Adhfe1	stromal_endothelial	321.266	2.08167	0.811769	0.000595684	0.00335754
ENSMUSG00000025911	Adhfe1	luminal-progenitors_luminal-differentiated	321.266	-1.34252	0.840248	0.00690797	0.0306172
ENSMUSG00000025911	Adhfe1	stromal_luminal-progenitors	321.266	3.24942	0.758668	2.99308e-06	1.92167e-05
ENSMUSG00000079671	2610203C22Rik	basal_adipocytes	43.3432	3.40746	0.934731	1.41704e-05	7.98876e-05
ENSMUSG00000079671	2610203C22Rik	endothelial_adipocytes	43.3432	1.50785	0.917119	0.0174919	0.0459527
ENSMUSG00000079671	2610203C22Rik	stromal_adipocytes	43.3432	1.83218	0.937939	0.00619809	0.0197341
ENSMUSG00000079671	2610203C22Rik	luminal-differentiated_basal	43.3432	-2.72366	0.87122	0.000128573	0.000568765
ENSMUSG00000079671	2610203C22Rik	luminal-progenitors_basal	43.3432	-1.46307	0.870054	0.00833627	0.0252352
ENSMUSG00000081441	Gm6161	basal_adipocytes	10.3134	-7.449	2.06591	1.558e-06	1.09479e-05
ENSMUSG00000081441	Gm6161	stromal_adipocytes	10.3134	-7.36493	2.08479	2.0785e-06	1.60979e-05
ENSMUSG00000081441	Gm6161	endothelial_basal	10.3134	9.5249	1.71533	5.92213e-09	1.63629e-07
ENSMUSG00000081441	Gm6161	luminal-differentiated_basal	10.3134	5.2054	1.85564	0.000238833	0.000990803
ENSMUSG00000081441	Gm6161	luminal-progenitors_basal	10.3134	9.0836	1.76435	1.24753e-09	1.51552e-08
ENSMUSG00000081441	Gm6161	stromal_endothelial	10.3134	-9.38764	1.75849	8.32061e-09	1.37627e-07
ENSMUSG00000081441	Gm6161	stromal_luminal-differentiated	10.3134	-5.09253	1.87633	0.000301297	0.00127534
ENSMUSG00000081441	Gm6161	stromal_luminal-progenitors	10.3134	-9.08267	1.73267	1.78045e-09	1.78103e-08
ENSMUSG00000067879	Vxn	luminal-differentiated_basal	8.23797	-4.08361	1.39887	0.000256261	0.00105575
ENSMUSG00000067879	Vxn	stromal_luminal-differentiated	8.23797	2.49069	1.51324	0.00753893	0.0221999
ENSMUSG00000025912	Mybl1	basal_adipocytes	85.0825	1.15343	0.549496	0.0115265	0.029782
ENSMUSG00000097893	1700034P13Rik	luminal-differentiated_adipocytes	9.31446	-3.06341	1.42395	0.00169525	0.00542713
ENSMUSG00000025915	Sgk3	luminal-progenitors_basal	567.81	-1.78823	0.317205	5.72859e-10	7.31708e-09
ENSMUSG00000025915	Sgk3	luminal-progenitors_endothelial	567.81	-1.64728	0.315714	7.88465e-09	7.04647e-08
ENSMUSG00000025915	Sgk3	luminal-progenitors_luminal-differentiated	567.81	-1.18226	0.319884	1.01326e-05	9.90589e-05
ENSMUSG00000046101	Mcmdc2	stromal_luminal-differentiated	4.03986	2.21791	1.60226	0.0153024	0.0406704
ENSMUSG00000098234	Snhg6	luminal-differentiated_adipocytes	104.145	1.05095	0.389138	0.00177609	0.00565955
ENSMUSG00000099032	Tcf24	luminal-differentiated_adipocytes	30.3964	4.45415	1.01375	8.81995e-07	5.16112e-06
ENSMUSG00000099032	Tcf24	stromal_adipocytes	30.3964	2.8421	1.00976	0.000250842	0.00121292
ENSMUSG00000099032	Tcf24	luminal-differentiated_basal	30.3964	3.7391	0.990275	1.9509e-05	0.000101644
ENSMUSG00000099032	Tcf24	stromal_basal	30.3964	1.88739	1.08822	0.00310333	0.0164337
ENSMUSG00000099032	Tcf24	luminal-differentiated_endothelial	30.3964	3.7096	1.00568	2.23433e-05	0.000106312
ENSMUSG00000099032	Tcf24	stromal_endothelial	30.3964	1.94616	1.05581	0.00337961	0.014898
ENSMUSG00000099032	Tcf24	luminal-progenitors_luminal-differentiated	30.3964	-3.11458	0.999352	7.42299e-05	0.000596455
ENSMUSG00000099032	Tcf24	stromal_luminal-progenitors	30.3964	1.75128	1.10866	0.00834183	0.0260701
ENSMUSG00000025917	Cops5	luminal-differentiated_endothelial	620.104	1.0252	0.183005	3.68488e-09	2.87221e-08
ENSMUSG00000056763	Cspp1	basal_adipocytes	857.954	1.19264	0.286755	8.96501e-06	5.28837e-05
ENSMUSG00000102556	Gm37569	basal_adipocytes	17.1713	1.905	0.964689	0.0069831	0.0192899
ENSMUSG00000102556	Gm37569	endothelial_adipocytes	17.1713	2.56049	0.993437	0.000513451	0.00206252
ENSMUSG00000102556	Gm37569	luminal-differentiated_adipocytes	17.1713	2.38085	1.06601	0.00171449	0.00547825
ENSMUSG00000102556	Gm37569	luminal-progenitors_adipocytes	17.1713	2.33727	1.05318	0.00173224	0.00562405
ENSMUSG00000102556	Gm37569	stromal_adipocytes	17.1713	1.86089	0.962991	0.00630549	0.0200176
ENSMUSG00000042501	Cpa6	endothelial_adipocytes	28.5709	-10.6335	1.51122	3.94793e-13	6.69175e-12
ENSMUSG00000042501	Cpa6	luminal-differentiated_adipocytes	28.5709	-11.6143	1.54957	9.1985e-15	1.39428e-13
ENSMUSG00000042501	Cpa6	endothelial_basal	28.5709	-12.4081	1.47032	1.23221e-17	8.69436e-16
ENSMUSG00000042501	Cpa6	luminal-differentiated_basal	28.5709	-13.3064	1.54169	1.72936e-19	4.55233e-18
ENSMUSG00000042501	Cpa6	luminal-progenitors_endothelial	28.5709	8.80494	1.63465	1.60725e-09	1.57129e-08
ENSMUSG00000042501	Cpa6	stromal_endothelial	28.5709	9.89256	1.54802	3.56737e-11	8.59975e-10
ENSMUSG00000042501	Cpa6	luminal-progenitors_luminal-differentiated	28.5709	10.008	1.60352	6.28592e-11	1.55511e-09
ENSMUSG00000042501	Cpa6	stromal_luminal-differentiated	28.5709	10.6097	1.64065	1.06e-12	1.28653e-11
ENSMUSG00000083422	Gm15604	basal_adipocytes	3.11211	4.04654	1.52655	0.00012872	0.000577693
ENSMUSG00000083422	Gm15604	luminal-differentiated_basal	3.11211	-4.92857	1.43161	4.75509e-05	0.000230057
ENSMUSG00000083422	Gm15604	luminal-progenitors_basal	3.11211	-4.59048	1.40204	8.52437e-05	0.000437485
ENSMUSG00000083422	Gm15604	stromal_basal	3.11211	-2.82158	1.51154	0.00108154	0.00689218
ENSMUSG00000048960	Prex2	basal_adipocytes	3990.17	2.69825	0.485916	3.97732e-09	4.61164e-08
ENSMUSG00000048960	Prex2	endothelial_adipocytes	3990.17	3.21091	0.488523	2.52941e-12	3.93384e-11
ENSMUSG00000048960	Prex2	luminal-differentiated_adipocytes	3990.17	-3.02786	0.494698	1.44789e-10	1.3895e-09
ENSMUSG00000048960	Prex2	stromal_adipocytes	3990.17	1.03671	0.490617	0.0089166	0.0267338
ENSMUSG00000048960	Prex2	luminal-differentiated_basal	3990.17	-5.90929	0.488491	1.27016e-34	1.12569e-32
ENSMUSG00000048960	Prex2	luminal-progenitors_basal	3990.17	-2.90742	0.489598	8.22689e-10	1.02881e-08
ENSMUSG00000048960	Prex2	stromal_basal	3990.17	-1.24124	0.545815	0.00106569	0.00682284
ENSMUSG00000048960	Prex2	luminal-differentiated_endothelial	3990.17	-6.46063	0.490825	7.53648e-41	7.66e-39
ENSMUSG00000048960	Prex2	luminal-progenitors_endothelial	3990.17	-3.43575	0.485399	3.93225e-13	5.84386e-12
ENSMUSG00000048960	Prex2	stromal_endothelial	3990.17	-1.95931	0.505391	1.13302e-05	0.000100644
ENSMUSG00000048960	Prex2	luminal-progenitors_luminal-differentiated	3990.17	2.86431	0.485589	6.99204e-10	1.4678e-08
ENSMUSG00000048960	Prex2	stromal_luminal-differentiated	3990.17	4.32517	0.487702	1.90565e-19	3.95538e-18
ENSMUSG00000048960	Prex2	stromal_luminal-progenitors	3990.17	1.05527	0.525461	0.00412994	0.0141376
ENSMUSG00000057715	A830018L16Rik	basal_adipocytes	42.1876	-3.42446	1.11505	8.72086e-05	0.000408798
ENSMUSG00000057715	A830018L16Rik	endothelial_adipocytes	42.1876	-2.54313	1.12776	0.00118208	0.00434466
ENSMUSG00000057715	A830018L16Rik	luminal-differentiated_adipocytes	42.1876	-3.78716	1.13933	5.73103e-05	0.000247877
ENSMUSG00000057715	A830018L16Rik	luminal-progenitors_adipocytes	42.1876	-7.06227	1.27468	2.32054e-10	2.29512e-09
ENSMUSG00000057715	A830018L16Rik	stromal_adipocytes	42.1876	-2.42233	1.09827	0.00182767	0.00693629
ENSMUSG00000057715	A830018L16Rik	luminal-progenitors_basal	42.1876	-2.33477	1.40141	0.00677178	0.0210322
ENSMUSG00000057715	A830018L16Rik	luminal-progenitors_endothelial	42.1876	-3.25221	1.3659	0.000816489	0.00329141
ENSMUSG00000057715	A830018L16Rik	luminal-progenitors_luminal-differentiated	42.1876	-1.8251	1.32221	0.00792102	0.0342539
ENSMUSG00000057715	A830018L16Rik	stromal_luminal-progenitors	42.1876	3.49049	1.34956	0.000569095	0.00243058
ENSMUSG00000016918	Sulf1	basal_adipocytes	1577.38	1.8976	0.536406	5.31815e-05	0.000261899
ENSMUSG00000016918	Sulf1	endothelial_adipocytes	1577.38	3.25643	0.525616	2.66105e-11	3.59285e-10
ENSMUSG00000016918	Sulf1	luminal-differentiated_adipocytes	1577.38	-1.16261	0.522443	0.00525935	0.0149435
ENSMUSG00000016918	Sulf1	stromal_adipocytes	1577.38	2.72744	0.514952	1.63445e-08	1.88082e-07
ENSMUSG00000016918	Sulf1	luminal-differentiated_basal	1577.38	-3.4786	0.522601	7.40104e-12	9.30142e-11
ENSMUSG00000016918	Sulf1	luminal-progenitors_basal	1577.38	-1.54345	0.584103	0.000449316	0.00194538
ENSMUSG00000016918	Sulf1	luminal-differentiated_endothelial	1577.38	-4.84356	0.520276	2.58659e-21	6.0173e-20
ENSMUSG00000016918	Sulf1	luminal-progenitors_endothelial	1577.38	-3.08791	0.524926	8.18432e-10	8.31222e-09
ENSMUSG00000016918	Sulf1	luminal-progenitors_luminal-differentiated	1577.38	1.39957	0.593875	0.000821831	0.00501373
ENSMUSG00000016918	Sulf1	stromal_luminal-differentiated	1577.38	4.31293	0.519775	2.69774e-17	4.74895e-16
ENSMUSG00000016918	Sulf1	stromal_luminal-progenitors	1577.38	2.55073	0.535633	3.04918e-07	2.29136e-06
ENSMUSG00000025938	Slco5a1	basal_adipocytes	35.2721	2.14001	0.832859	0.00119167	0.00408873
ENSMUSG00000025938	Slco5a1	endothelial_adipocytes	35.2721	1.72256	0.815698	0.00456967	0.0144122
ENSMUSG00000025938	Slco5a1	luminal-progenitors_adipocytes	35.2721	2.90339	0.869944	4.95664e-05	0.0002216
ENSMUSG00000025938	Slco5a1	stromal_adipocytes	35.2721	1.78262	0.829945	0.00409125	0.0138059
ENSMUSG00000025938	Slco5a1	luminal-progenitors_luminal-differentiated	35.2721	1.70384	0.914546	0.00281156	0.0143852
ENSMUSG00000103506	Gm38376	basal_adipocytes	37.6288	1.35285	0.561419	0.00383556	0.0114648
ENSMUSG00000103506	Gm38376	endothelial_adipocytes	37.6288	1.4618	0.565576	0.00171446	0.00605932
ENSMUSG00000103506	Gm38376	luminal-differentiated_adipocytes	37.6288	1.28466	0.568508	0.00380873	0.0112051
ENSMUSG00000103506	Gm38376	luminal-progenitors_adipocytes	37.6288	1.13219	0.544204	0.00919531	0.0245428
ENSMUSG00000103506	Gm38376	stromal_adipocytes	37.6288	1.4546	0.579574	0.00191536	0.00721776
ENSMUSG00000103495	Gm37409	basal_adipocytes	35.2251	1.18105	0.605775	0.0160643	0.0395553
ENSMUSG00000103495	Gm37409	stromal_adipocytes	35.2251	1.36264	0.635403	0.00578586	0.0186369
ENSMUSG00000025935	Tram1	luminal-progenitors_adipocytes	2704.43	1.08519	0.20173	2.0905e-08	1.59436e-07
ENSMUSG00000025935	Tram1	stromal_adipocytes	2704.43	1.10391	0.205908	1.41762e-08	1.64717e-07
ENSMUSG00000025937	Lactb2	basal_adipocytes	768.67	-2.67522	0.318313	7.84655e-18	2.76823e-16
ENSMUSG00000025937	Lactb2	endothelial_adipocytes	768.67	-2.76432	0.319682	5.34429e-19	1.73662e-17
ENSMUSG00000025937	Lactb2	luminal-differentiated_adipocytes	768.67	-1.69799	0.330436	1.58828e-08	1.18265e-07
ENSMUSG00000025937	Lactb2	luminal-progenitors_adipocytes	768.67	-2.25208	0.326645	2.98636e-13	4.20522e-12
ENSMUSG00000025937	Lactb2	stromal_adipocytes	768.67	-2.43986	0.316306	2.85712e-15	8.12627e-14
ENSMUSG00000102982	Gm38319	basal_adipocytes	20.2121	-1.86735	0.83016	0.00359232	0.0108349
ENSMUSG00000102982	Gm38319	endothelial_adipocytes	20.2121	-1.44234	0.761984	0.0110781	0.031037
ENSMUSG00000025932	Eya1	basal_adipocytes	56.3387	2.03326	0.857647	0.00225637	0.00719348
ENSMUSG00000025932	Eya1	luminal-differentiated_adipocytes	56.3387	-4.74796	1.11708	1.26297e-06	7.23848e-06
ENSMUSG00000025932	Eya1	luminal-progenitors_adipocytes	56.3387	-1.66556	0.922503	0.00841951	0.0227541
ENSMUSG00000025932	Eya1	luminal-differentiated_basal	56.3387	-7.46585	1.08289	1.41431e-13	2.13211e-12
ENSMUSG00000025932	Eya1	luminal-progenitors_basal	56.3387	-4.61504	0.834975	7.04265e-09	7.62174e-08
ENSMUSG00000025932	Eya1	luminal-differentiated_endothelial	56.3387	-5.97105	1.08477	2.88026e-09	2.26991e-08
ENSMUSG00000025932	Eya1	luminal-progenitors_endothelial	56.3387	-3.03626	0.92609	7.31477e-05	0.000361217
ENSMUSG00000025932	Eya1	luminal-progenitors_luminal-differentiated	56.3387	1.80608	1.22628	0.00665783	0.0296763
ENSMUSG00000025932	Eya1	stromal_luminal-differentiated	56.3387	6.36224	1.07798	2.10184e-10	2.07055e-09
ENSMUSG00000025932	Eya1	stromal_luminal-progenitors	56.3387	3.53239	0.872144	7.41977e-06	4.50422e-05
ENSMUSG00000054493	Gm9947	endothelial_adipocytes	15.4184	8.60623	1.256	9.81e-13	1.59284e-11
ENSMUSG00000054493	Gm9947	luminal-differentiated_adipocytes	15.4184	9.23099	1.27154	1.37647e-14	2.04683e-13
ENSMUSG00000054493	Gm9947	luminal-progenitors_adipocytes	15.4184	8.06227	1.31221	6.23449e-12	7.48322e-11
ENSMUSG00000054493	Gm9947	stromal_adipocytes	15.4184	11.8544	1.222	1.0749e-22	6.28552e-21
ENSMUSG00000054493	Gm9947	endothelial_basal	15.4184	11.8115	1.28525	1.64058e-20	1.46412e-18
ENSMUSG00000054493	Gm9947	luminal-differentiated_basal	15.4184	12.387	1.31745	7.68456e-23	2.65262e-21
ENSMUSG00000054493	Gm9947	luminal-progenitors_basal	15.4184	11.1835	1.33384	1.51747e-19	6.12012e-18
ENSMUSG00000054493	Gm9947	stromal_basal	15.4184	14.9119	1.27392	1.70924e-32	1.00182e-29
ENSMUSG00000054493	Gm9947	stromal_endothelial	15.4184	1.99993	1.22104	0.00483354	0.0200933
ENSMUSG00000054493	Gm9947	stromal_luminal-progenitors	15.4184	2.85773	1.30715	0.00157182	0.00602573
ENSMUSG00000025930	Msc	basal_adipocytes	40.7523	7.68209	1.18243	8.18322e-13	1.66215e-11
ENSMUSG00000025930	Msc	endothelial_adipocytes	40.7523	9.43366	1.0949	1.64376e-18	5.12879e-17
ENSMUSG00000025930	Msc	luminal-differentiated_adipocytes	40.7523	11.1958	1.08887	1.52488e-25	5.64207e-24
ENSMUSG00000025930	Msc	luminal-progenitors_adipocytes	40.7523	9.29071	1.11878	2.34842e-18	5.65416e-17
ENSMUSG00000025930	Msc	stromal_adipocytes	40.7523	12.2877	1.08308	2.71877e-30	2.90226e-28
ENSMUSG00000025930	Msc	luminal-differentiated_basal	40.7523	2.96501	1.09622	0.000473976	0.00182964
ENSMUSG00000025930	Msc	stromal_basal	40.7523	3.80851	1.0189	4.43299e-06	5.85326e-05
ENSMUSG00000025930	Msc	stromal_endothelial	40.7523	1.9284	1.06604	0.00368241	0.0159984
ENSMUSG00000025930	Msc	stromal_luminal-progenitors	40.7523	2.28165	1.14103	0.00258935	0.00936653
ENSMUSG00000082193	Rpl5-ps1	luminal-progenitors_adipocytes	3.77754	1.74342	1.19128	0.0179102	0.044103
ENSMUSG00000082193	Rpl5-ps1	stromal_adipocytes	3.77754	2.7006	1.18066	0.00106906	0.00433138
ENSMUSG00000082193	Rpl5-ps1	stromal_basal	3.77754	2.45218	1.23972	0.00121564	0.00760163
ENSMUSG00000082193	Rpl5-ps1	stromal_luminal-differentiated	3.77754	2.95491	1.20646	0.00098846	0.00372589
ENSMUSG00000092083	Kcnb2	basal_adipocytes	6.35721	2.14219	1.62048	0.0178925	0.0433228
ENSMUSG00000092083	Kcnb2	endothelial_adipocytes	6.35721	-6.25005	2.32391	4.97802e-05	0.000246991
ENSMUSG00000092083	Kcnb2	luminal-differentiated_adipocytes	6.35721	-19.0151	1.92281	1.24659e-24	4.31336e-23
ENSMUSG00000092083	Kcnb2	endothelial_basal	6.35721	-11.4551	1.78189	4.6104e-11	1.66788e-09
ENSMUSG00000092083	Kcnb2	luminal-differentiated_basal	6.35721	-23.4258	1.84611	4.78024e-38	5.5907e-36
ENSMUSG00000092083	Kcnb2	luminal-differentiated_endothelial	6.35721	-11.6225	2.01594	2.44546e-10	2.17788e-09
ENSMUSG00000092083	Kcnb2	luminal-progenitors_endothelial	6.35721	6.526	1.99851	2.52148e-05	0.000135621
ENSMUSG00000092083	Kcnb2	stromal_endothelial	6.35721	10.4167	1.82342	2.15549e-09	3.97354e-08
ENSMUSG00000092083	Kcnb2	luminal-progenitors_luminal-differentiated	6.35721	19.0478	1.85766	7.2028e-26	1.2376e-23
ENSMUSG00000092083	Kcnb2	stromal_luminal-differentiated	6.35721	22.3887	1.85424	7.62384e-35	4.27285e-33
ENSMUSG00000104149	Gm37138	luminal-progenitors_endothelial	3.49718	-1.9969	1.5298	0.0153073	0.0437756
ENSMUSG00000025925	Terf1	basal_adipocytes	375.93	1.00321	0.289208	0.000207577	0.000881849
ENSMUSG00000025925	Terf1	endothelial_adipocytes	375.93	1.13506	0.292577	2.86109e-05	0.000148938
ENSMUSG00000025925	Terf1	luminal-progenitors_adipocytes	375.93	1.04153	0.287654	8.9833e-05	0.000382748
ENSMUSG00000104379	Gm37509	basal_adipocytes	8.30979	4.11345	1.2333	1.51004e-05	8.44837e-05
ENSMUSG00000104379	Gm37509	endothelial_adipocytes	8.30979	2.58578	1.22525	0.00156605	0.00558674
ENSMUSG00000104379	Gm37509	stromal_adipocytes	8.30979	2.27266	1.16805	0.00377173	0.0128995
ENSMUSG00000104379	Gm37509	luminal-differentiated_basal	8.30979	-2.47842	1.14245	0.00204349	0.00667602
ENSMUSG00000104379	Gm37509	luminal-progenitors_basal	8.30979	-1.58306	1.10314	0.0152044	0.0420853
ENSMUSG00000032719	Sbspon	basal_adipocytes	106.871	14.4887	0.956124	1.4284e-52	4.02039e-50
ENSMUSG00000032719	Sbspon	endothelial_adipocytes	106.871	10.7362	0.961827	1.51906e-29	1.19833e-27
ENSMUSG00000032719	Sbspon	luminal-differentiated_adipocytes	106.871	-4.59237	1.1648	4.75437e-06	2.49254e-05
ENSMUSG00000032719	Sbspon	luminal-progenitors_adipocytes	106.871	-15.5243	1.18826	4.87846e-40	6.14386e-38
ENSMUSG00000032719	Sbspon	stromal_adipocytes	106.871	10.3003	0.962922	4.11108e-27	3.50785e-25
ENSMUSG00000032719	Sbspon	endothelial_basal	106.871	-3.35489	0.859092	3.60882e-06	6.16109e-05
ENSMUSG00000032719	Sbspon	luminal-differentiated_basal	106.871	-19.7102	1.00576	2.5741e-86	4.39537e-83
ENSMUSG00000032719	Sbspon	luminal-progenitors_basal	106.871	-30.2846	1.07758	1.94894e-176	4.88912e-172
ENSMUSG00000032719	Sbspon	stromal_basal	106.871	-3.75791	0.817888	1.61751e-07	3.00436e-06
ENSMUSG00000032719	Sbspon	luminal-differentiated_endothelial	106.871	-15.9647	1.01103	7.71695e-57	2.24607e-54
ENSMUSG00000032719	Sbspon	luminal-progenitors_endothelial	106.871	-26.4939	1.08128	5.17727e-135	1.29877e-130
ENSMUSG00000032719	Sbspon	luminal-progenitors_luminal-differentiated	106.871	-10.4731	1.2327	6.22933e-18	4.31683e-16
ENSMUSG00000032719	Sbspon	stromal_luminal-differentiated	106.871	15.4882	1.01183	1.42374e-53	2.53238e-51
ENSMUSG00000032719	Sbspon	stromal_luminal-progenitors	106.871	26.0041	1.08158	2.94594e-130	7.23465e-126
ENSMUSG00000067795	4930444P10Rik	luminal-progenitors_basal	13.1559	-2.93903	1.64749	0.00448174	0.014687
ENSMUSG00000043716	Rpl7	luminal-progenitors_adipocytes	14534.5	1.62838	0.161266	3.63299e-25	1.5625e-23
ENSMUSG00000043716	Rpl7	luminal-progenitors_basal	14534.5	1.19831	0.161636	8.9215e-15	2.01263e-13
ENSMUSG00000043716	Rpl7	luminal-progenitors_endothelial	14534.5	1.16677	0.161035	4.84471e-14	7.95904e-13
ENSMUSG00000043716	Rpl7	luminal-progenitors_luminal-differentiated	14534.5	1.00304	0.161836	4.54823e-11	1.1467e-09
ENSMUSG00000025921	Rdh10	luminal-progenitors_adipocytes	360.093	1.28647	0.270252	3.15573e-07	2.02399e-06
ENSMUSG00000025921	Rdh10	luminal-differentiated_basal	360.093	-1.78974	0.279809	6.40505e-12	8.10536e-11
ENSMUSG00000025921	Rdh10	luminal-differentiated_endothelial	360.093	-1.23846	0.276869	9.5105e-07	5.55893e-06
ENSMUSG00000025921	Rdh10	luminal-progenitors_luminal-differentiated	360.093	2.24771	0.268764	1.31418e-17	8.72154e-16
ENSMUSG00000025921	Rdh10	stromal_luminal-differentiated	360.093	1.21172	0.284117	1.38428e-06	8.77829e-06
ENSMUSG00000025920	Stau2	basal_adipocytes	438.247	-1.88546	0.299609	3.96183e-11	6.28324e-10
ENSMUSG00000025920	Stau2	endothelial_adipocytes	438.247	-1.38844	0.304215	8.88002e-07	6.10982e-06
ENSMUSG00000025920	Stau2	luminal-differentiated_adipocytes	438.247	-1.26943	0.297648	2.89031e-06	1.5623e-05
ENSMUSG00000025920	Stau2	stromal_adipocytes	438.247	-1.27565	0.303127	3.80517e-06	2.78542e-05
ENSMUSG00000025939	Ube2w	luminal-differentiated_adipocytes	443.041	-1.52952	0.223123	4.86198e-13	6.11673e-12
ENSMUSG00000025939	Ube2w	luminal-progenitors_adipocytes	443.041	-1.03375	0.216535	5.72626e-07	3.53508e-06
ENSMUSG00000025939	Ube2w	luminal-differentiated_endothelial	443.041	-1.34679	0.222753	1.61858e-10	1.46989e-09
ENSMUSG00000025939	Ube2w	stromal_luminal-differentiated	443.041	1.12377	0.227664	5.63384e-08	4.24911e-07
ENSMUSG00000102457	Gm38342	luminal-differentiated_adipocytes	14.2731	-2.06922	0.995744	0.00296156	0.00893748
ENSMUSG00000102457	Gm38342	luminal-differentiated_basal	14.2731	-1.42928	0.959367	0.0187901	0.0454502
ENSMUSG00000102457	Gm38342	luminal-differentiated_endothelial	14.2731	-1.97424	1.02988	0.0042258	0.0125461
ENSMUSG00000079658	Eloc	luminal-progenitors_adipocytes	438.244	-1.16507	0.268523	3.23292e-06	1.77338e-05
ENSMUSG00000097744	D030040B21Rik	luminal-differentiated_basal	3.71592	-4.10208	1.7604	0.00106633	0.00375111
ENSMUSG00000097744	D030040B21Rik	luminal-progenitors_basal	3.71592	-4.95428	1.70076	0.00017911	0.000855512
ENSMUSG00000097744	D030040B21Rik	luminal-differentiated_endothelial	3.71592	-4.36021	1.77418	0.000660095	0.00236825
ENSMUSG00000097744	D030040B21Rik	luminal-progenitors_endothelial	3.71592	-5.26595	1.79415	0.000106008	0.000508861
ENSMUSG00000097744	D030040B21Rik	stromal_luminal-progenitors	3.71592	3.18664	1.91217	0.00473858	0.0159041
ENSMUSG00000025940	Tmem70	basal_adipocytes	426.563	-1.08019	0.213604	1.46446e-07	1.27064e-06
ENSMUSG00000025940	Tmem70	endothelial_adipocytes	426.563	-1.21555	0.21555	3.92715e-09	3.9234e-08
ENSMUSG00000025940	Tmem70	luminal-differentiated_adipocytes	426.563	-1.01991	0.210946	3.85916e-07	2.38568e-06
ENSMUSG00000025940	Tmem70	luminal-progenitors_adipocytes	426.563	-1.54173	0.215764	7.25215e-14	1.09802e-12
ENSMUSG00000025940	Tmem70	stromal_adipocytes	426.563	-1.32955	0.217649	1.32215e-10	2.11123e-09
ENSMUSG00000042686	Jph1	luminal-differentiated_adipocytes	90.6848	-1.53743	0.630715	0.00155075	0.00501057
ENSMUSG00000042686	Jph1	luminal-differentiated_basal	90.6848	-1.50253	0.649446	0.00180551	0.005986
ENSMUSG00000042686	Jph1	stromal_endothelial	90.6848	1.26496	0.671796	0.00430708	0.0182732
ENSMUSG00000042686	Jph1	stromal_luminal-differentiated	90.6848	2.49446	0.624967	7.07464e-06	4.05284e-05
ENSMUSG00000042686	Jph1	stromal_luminal-progenitors	90.6848	1.08807	0.641668	0.00911422	0.0281508
ENSMUSG00000025777	Gdap1	luminal-differentiated_endothelial	6.29674	-3.08085	1.7597	0.00474175	0.0138975
ENSMUSG00000025777	Gdap1	stromal_luminal-differentiated	6.29674	3.37411	1.74132	0.0030629	0.0101109
ENSMUSG00000101589	Rbm6-ps1	endothelial_adipocytes	5.0776	2.11003	1.30575	0.00796175	0.0233755
ENSMUSG00000101589	Rbm6-ps1	stromal_adipocytes	5.0776	3.0175	1.37375	0.000846101	0.00353166
ENSMUSG00000067780	Pi15	basal_adipocytes	605.152	1.42135	0.830518	0.0210853	0.0498116
ENSMUSG00000067780	Pi15	luminal-differentiated_adipocytes	605.152	-6.21708	1.06717	8.60937e-11	8.49625e-10
ENSMUSG00000067780	Pi15	luminal-progenitors_adipocytes	605.152	-2.57697	0.957825	0.000404699	0.00150974
ENSMUSG00000067780	Pi15	stromal_adipocytes	605.152	4.58041	0.920499	2.65744e-09	3.4703e-08
ENSMUSG00000067780	Pi15	luminal-differentiated_basal	605.152	-8.25895	1.02517	9.46135e-18	2.12387e-16
ENSMUSG00000067780	Pi15	luminal-progenitors_basal	605.152	-4.77294	0.84186	2.8167e-09	3.25022e-08
ENSMUSG00000067780	Pi15	stromal_basal	605.152	2.53377	0.91022	0.000184937	0.0015346
ENSMUSG00000067780	Pi15	luminal-differentiated_endothelial	605.152	-7.09574	1.02489	1.42659e-13	1.75333e-12
ENSMUSG00000067780	Pi15	luminal-progenitors_endothelial	605.152	-3.58024	0.877006	5.3198e-06	3.19035e-05
ENSMUSG00000067780	Pi15	stromal_endothelial	605.152	3.75472	0.855448	2.71528e-07	3.37136e-06
ENSMUSG00000067780	Pi15	luminal-progenitors_luminal-differentiated	605.152	2.70527	1.13131	0.000525015	0.00339184
ENSMUSG00000067780	Pi15	stromal_luminal-differentiated	605.152	11.5741	1.01738	1.27494e-31	5.67915e-30
ENSMUSG00000067780	Pi15	stromal_luminal-progenitors	605.152	7.93122	0.861273	7.58984e-22	2.25383e-20
ENSMUSG00000100053	Gm28154	endothelial_adipocytes	7.09845	1.69994	1.1456	0.0179745	0.0470725
ENSMUSG00000100053	Gm28154	luminal-differentiated_endothelial	7.09845	-4.17116	1.35922	0.000148419	0.000609989
ENSMUSG00000100053	Gm28154	luminal-progenitors_endothelial	7.09845	-4.17467	1.34902	0.000109633	0.000524256
ENSMUSG00000100053	Gm28154	stromal_luminal-differentiated	7.09845	3.76112	1.37858	0.000450202	0.00183469
ENSMUSG00000100053	Gm28154	stromal_luminal-progenitors	7.09845	3.83195	1.37971	0.000341478	0.00153337
ENSMUSG00000085125	Gm16070	endothelial_adipocytes	48.1325	2.79436	0.89422	8.00077e-05	0.000381066
ENSMUSG00000085125	Gm16070	luminal-differentiated_adipocytes	48.1325	-13.7594	1.12184	2.16582e-35	1.53047e-33
ENSMUSG00000085125	Gm16070	luminal-progenitors_adipocytes	48.1325	-2.98117	1.0805	0.000306681	0.0011713
ENSMUSG00000085125	Gm16070	endothelial_basal	48.1325	2.26065	1.04088	0.000514706	0.00495608
ENSMUSG00000085125	Gm16070	luminal-differentiated_basal	48.1325	-14.2904	1.11898	2.04814e-38	2.52206e-36
ENSMUSG00000085125	Gm16070	luminal-progenitors_basal	48.1325	-3.66875	1.00863	3.6409e-05	0.000202563
ENSMUSG00000085125	Gm16070	luminal-differentiated_endothelial	48.1325	-17.2265	1.10138	7.25247e-56	1.91503e-53
ENSMUSG00000085125	Gm16070	luminal-progenitors_endothelial	48.1325	-6.69817	0.9994	5.15338e-13	7.56895e-12
ENSMUSG00000085125	Gm16070	luminal-progenitors_luminal-differentiated	48.1325	10.1902	1.20446	7.9059e-18	5.34575e-16
ENSMUSG00000085125	Gm16070	stromal_luminal-differentiated	48.1325	15.8104	1.10367	3.13474e-47	3.63304e-45
ENSMUSG00000085125	Gm16070	stromal_luminal-progenitors	48.1325	5.23023	0.970859	9.77077e-09	8.87063e-08
ENSMUSG00000025776	Crispld1	endothelial_adipocytes	774.441	2.22359	0.695262	0.000113148	0.000522731
ENSMUSG00000025776	Crispld1	luminal-differentiated_adipocytes	774.441	-6.91249	0.864715	1.06963e-17	2.13297e-16
ENSMUSG00000025776	Crispld1	luminal-progenitors_adipocytes	774.441	-6.03348	0.786674	2.45894e-16	4.84256e-15
ENSMUSG00000025776	Crispld1	stromal_adipocytes	774.441	3.58871	0.686218	5.11754e-09	6.38382e-08
ENSMUSG00000025776	Crispld1	luminal-differentiated_basal	774.441	-7.92192	0.838827	5.86167e-23	2.03435e-21
ENSMUSG00000025776	Crispld1	luminal-progenitors_basal	774.441	-7.07111	0.767427	7.20953e-22	3.79955e-20
ENSMUSG00000025776	Crispld1	stromal_basal	774.441	2.60885	0.697402	1.15415e-05	0.000138193
ENSMUSG00000025776	Crispld1	luminal-differentiated_endothelial	774.441	-9.63497	0.841345	3.39093e-32	1.89888e-30
ENSMUSG00000025776	Crispld1	luminal-progenitors_endothelial	774.441	-8.80084	0.770874	9.60658e-32	8.16917e-30
ENSMUSG00000025776	Crispld1	stromal_luminal-differentiated	774.441	11.0099	0.838452	3.21802e-41	2.57573e-39
ENSMUSG00000025776	Crispld1	stromal_luminal-progenitors	774.441	10.1194	0.771623	1.57456e-41	2.5608e-39
ENSMUSG00000025927	Tfap2b	basal_adipocytes	970.64	2.24989	0.704421	0.000157474	0.000689937
ENSMUSG00000025927	Tfap2b	luminal-differentiated_adipocytes	970.64	5.7981	0.701435	2.80792e-18	6.00507e-17
ENSMUSG00000025927	Tfap2b	luminal-progenitors_adipocytes	970.64	1.31549	0.688857	0.0100963	0.0266694
ENSMUSG00000025927	Tfap2b	stromal_adipocytes	970.64	-2.07583	0.723072	0.000465026	0.00208725
ENSMUSG00000025927	Tfap2b	endothelial_basal	970.64	-3.54964	0.713463	3.60636e-08	8.79745e-07
ENSMUSG00000025927	Tfap2b	luminal-differentiated_basal	970.64	3.22451	0.700174	6.54453e-07	4.34374e-06
ENSMUSG00000025927	Tfap2b	stromal_basal	970.64	-4.75933	0.731959	5.46566e-13	2.94496e-11
ENSMUSG00000025927	Tfap2b	luminal-differentiated_endothelial	970.64	7.06799	0.701259	2.15963e-25	6.81215e-24
ENSMUSG00000025927	Tfap2b	luminal-progenitors_endothelial	970.64	2.75135	0.74295	1.61602e-05	8.98085e-05
ENSMUSG00000025927	Tfap2b	luminal-progenitors_luminal-differentiated	970.64	-3.91001	0.682897	5.8777e-10	1.25062e-08
ENSMUSG00000025927	Tfap2b	stromal_luminal-differentiated	970.64	-8.34332	0.716379	2.27681e-33	1.15936e-31
ENSMUSG00000025927	Tfap2b	stromal_luminal-progenitors	970.64	-4.08276	0.707301	1.57313e-09	1.5819e-08
ENSMUSG00000043760	Pkhd1	endothelial_adipocytes	15.6007	2.17221	1.75951	0.0135834	0.0370425
ENSMUSG00000043760	Pkhd1	luminal-differentiated_adipocytes	15.6007	3.54873	2.04632	0.00328849	0.00982202
ENSMUSG00000043760	Pkhd1	luminal-progenitors_luminal-differentiated	15.6007	-2.268	1.9421	0.00710043	0.0313153
ENSMUSG00000041859	Mcm3	basal_adipocytes	881.853	1.77142	0.389967	7.51287e-07	5.67465e-06
ENSMUSG00000041859	Mcm3	endothelial_adipocytes	881.853	2.16886	0.385518	1.94569e-09	2.0312e-08
ENSMUSG00000041859	Mcm3	stromal_adipocytes	881.853	1.13375	0.392615	0.000773276	0.00326508
ENSMUSG00000041859	Mcm3	luminal-differentiated_endothelial	881.853	-1.38145	0.392316	4.3183e-05	0.000195899
ENSMUSG00000025931	Paqr8	basal_adipocytes	100.084	1.36503	0.589522	0.00492213	0.0142244
ENSMUSG00000025931	Paqr8	endothelial_adipocytes	100.084	2.08377	0.601294	4.96507e-05	0.000246446
ENSMUSG00000025931	Paqr8	luminal-progenitors_adipocytes	100.084	-1.10782	0.575124	0.0139517	0.0354136
ENSMUSG00000025931	Paqr8	luminal-differentiated_basal	100.084	-1.42695	0.629525	0.00225832	0.00728218
ENSMUSG00000025931	Paqr8	luminal-progenitors_basal	100.084	-2.99836	0.595603	1.09622e-07	9.82134e-07
ENSMUSG00000025931	Paqr8	luminal-differentiated_endothelial	100.084	-2.29985	0.633443	1.61858e-05	7.88001e-05
ENSMUSG00000025931	Paqr8	luminal-progenitors_endothelial	100.084	-3.7156	0.586335	5.54589e-11	6.47993e-10
ENSMUSG00000025931	Paqr8	stromal_endothelial	100.084	-1.19856	0.654602	0.00516276	0.0211883
ENSMUSG00000025931	Paqr8	stromal_luminal-progenitors	100.084	1.98512	0.664154	0.00015022	0.000725628
ENSMUSG00000041809	Efhc1	luminal-progenitors_adipocytes	48.6473	-2.23555	0.878492	0.000695124	0.00247296
ENSMUSG00000041809	Efhc1	luminal-progenitors_basal	48.6473	-1.86782	0.936942	0.00296384	0.010244
ENSMUSG00000041809	Efhc1	luminal-progenitors_endothelial	48.6473	-1.74664	0.917515	0.00366532	0.0126112
ENSMUSG00000041809	Efhc1	stromal_endothelial	48.6473	1.21578	0.849086	0.0146659	0.0498132
ENSMUSG00000041809	Efhc1	stromal_luminal-differentiated	48.6473	2.0031	0.915087	0.00205969	0.00715222
ENSMUSG00000041809	Efhc1	stromal_luminal-progenitors	48.6473	4.01884	0.799355	9.37636e-08	7.52991e-07
ENSMUSG00000041779	Tram2	luminal-differentiated_adipocytes	981.622	-1.04257	0.353196	0.000833151	0.00286229
ENSMUSG00000041779	Tram2	stromal_adipocytes	981.622	1.94229	0.358599	1.14821e-08	1.35613e-07
ENSMUSG00000041779	Tram2	luminal-differentiated_basal	981.622	-2.11113	0.372181	8.94232e-10	8.84665e-09
ENSMUSG00000041779	Tram2	luminal-progenitors_basal	981.622	-1.63958	0.385092	7.35702e-07	5.698e-06
ENSMUSG00000041779	Tram2	luminal-differentiated_endothelial	981.622	-1.43139	0.371151	1.07787e-05	5.38578e-05
ENSMUSG00000041779	Tram2	stromal_endothelial	981.622	1.55087	0.382344	3.18521e-06	3.20896e-05
ENSMUSG00000041779	Tram2	stromal_luminal-differentiated	981.622	3.18778	0.357388	1.20991e-19	2.54011e-18
ENSMUSG00000041779	Tram2	stromal_luminal-progenitors	981.622	2.76356	0.356827	2.90382e-15	4.91467e-14
ENSMUSG00000025933	Tmem14a	endothelial_adipocytes	23.7786	-1.18887	0.629727	0.0159344	0.0424298
ENSMUSG00000025933	Tmem14a	endothelial_basal	23.7786	-1.6712	0.784488	0.000689764	0.00630737
ENSMUSG00000025933	Tmem14a	luminal-progenitors_basal	23.7786	-1.49902	0.701783	0.00224563	0.00802401
ENSMUSG00000025933	Tmem14a	luminal-differentiated_endothelial	23.7786	1.86859	0.7133	0.000582857	0.00211275
ENSMUSG00000025933	Tmem14a	stromal_endothelial	23.7786	1.2832	0.729116	0.00598359	0.0239588
ENSMUSG00000025933	Tmem14a	luminal-progenitors_luminal-differentiated	23.7786	-1.45426	0.709497	0.00192064	0.0104063
ENSMUSG00000102633	Gm38224	luminal-differentiated_adipocytes	8.27921	-2.45155	1.3053	0.00426816	0.0123982
ENSMUSG00000102633	Gm38224	luminal-differentiated_basal	8.27921	-2.60167	1.34417	0.00373846	0.0113304
ENSMUSG00000102633	Gm38224	luminal-differentiated_endothelial	8.27921	-3.35731	1.31534	0.000632158	0.00227536
ENSMUSG00000102633	Gm38224	luminal-progenitors_luminal-differentiated	8.27921	2.11655	1.3214	0.00402423	0.0194737
ENSMUSG00000102633	Gm38224	stromal_luminal-differentiated	8.27921	2.12764	1.35179	0.00989147	0.0280595
ENSMUSG00000025934	Gsta3	basal_adipocytes	512.903	-6.44944	0.678771	2.34016e-24	1.37473e-22
ENSMUSG00000025934	Gsta3	endothelial_adipocytes	512.903	-6.02586	0.661552	7.56916e-22	3.12817e-20
ENSMUSG00000025934	Gsta3	luminal-differentiated_adipocytes	512.903	-7.68687	0.662177	3.39222e-33	2.13812e-31
ENSMUSG00000025934	Gsta3	luminal-progenitors_adipocytes	512.903	-4.69771	0.629898	7.52532e-15	1.27629e-13
ENSMUSG00000025934	Gsta3	stromal_adipocytes	512.903	-4.81003	0.662583	8.43909e-16	2.5786e-14
ENSMUSG00000025934	Gsta3	luminal-progenitors_basal	512.903	1.21189	0.696702	0.00911085	0.0272273
ENSMUSG00000025934	Gsta3	luminal-differentiated_endothelial	512.903	-1.19066	0.676598	0.0125938	0.0326615
ENSMUSG00000025934	Gsta3	luminal-progenitors_luminal-differentiated	512.903	2.60202	0.67394	8.92302e-06	8.84755e-05
ENSMUSG00000025934	Gsta3	stromal_luminal-differentiated	512.903	2.49926	0.698173	3.23684e-05	0.000166143
ENSMUSG00000028033	Kcnq5	basal_adipocytes	146.014	4.38272	0.915157	2.46884e-08	2.48661e-07
ENSMUSG00000028033	Kcnq5	endothelial_adipocytes	146.014	2.18222	0.912081	0.00130132	0.00473116
ENSMUSG00000028033	Kcnq5	luminal-differentiated_adipocytes	146.014	-1.76658	1.01703	0.00885499	0.0236617
ENSMUSG00000028033	Kcnq5	luminal-progenitors_adipocytes	146.014	-1.81395	1.03163	0.00829282	0.0224413
ENSMUSG00000028033	Kcnq5	stromal_adipocytes	146.014	1.45585	0.873368	0.0172498	0.0466102
ENSMUSG00000028033	Kcnq5	luminal-differentiated_basal	146.014	-7.09919	0.938335	1.45495e-15	2.67328e-14
ENSMUSG00000028033	Kcnq5	luminal-progenitors_basal	146.014	-7.11595	0.968634	4.46506e-15	1.04487e-13
ENSMUSG00000028033	Kcnq5	stromal_basal	146.014	-2.0935	0.987851	0.00112007	0.00710011
ENSMUSG00000028033	Kcnq5	luminal-differentiated_endothelial	146.014	-5.05341	0.940915	1.14767e-08	8.4445e-08
ENSMUSG00000028033	Kcnq5	luminal-progenitors_endothelial	146.014	-5.08587	0.979366	1.71494e-08	1.46829e-07
ENSMUSG00000028033	Kcnq5	stromal_luminal-differentiated	146.014	4.28238	0.93462	8.02341e-07	5.26332e-06
ENSMUSG00000028033	Kcnq5	stromal_luminal-progenitors	146.014	4.35661	0.966911	1.02421e-06	7.08719e-06
ENSMUSG00000082935	Gm7658	basal_adipocytes	3.35938	1.98939	1.25054	0.0144766	0.0361959
ENSMUSG00000103748	Gm38243	basal_adipocytes	12.3045	4.89112	1.58239	1.36475e-05	7.73349e-05
ENSMUSG00000103748	Gm38243	endothelial_basal	12.3045	-4.26713	1.63062	9.37289e-05	0.0011383
ENSMUSG00000103748	Gm38243	luminal-differentiated_basal	12.3045	-7.96978	1.48905	1.46182e-09	1.40547e-08
ENSMUSG00000103748	Gm38243	luminal-progenitors_basal	12.3045	-6.29337	1.38892	2.69316e-07	2.2588e-06
ENSMUSG00000103748	Gm38243	stromal_luminal-differentiated	12.3045	4.98602	1.48975	6.0332e-05	0.000294004
ENSMUSG00000103748	Gm38243	stromal_luminal-progenitors	12.3045	3.21987	1.62121	0.0023497	0.0085997
ENSMUSG00000041670	Rims1	basal_adipocytes	6.26249	10.6408	1.57038	2.71618e-12	5.14949e-11
ENSMUSG00000041670	Rims1	endothelial_adipocytes	6.26249	8.66047	1.63895	8.84836e-09	8.41433e-08
ENSMUSG00000041670	Rims1	luminal-differentiated_adipocytes	6.26249	5.39731	1.79112	5.8545e-05	0.000252607
ENSMUSG00000041670	Rims1	stromal_adipocytes	6.26249	11.142	1.55964	2.75197e-13	6.24759e-12
ENSMUSG00000041670	Rims1	luminal-differentiated_basal	6.26249	-3.25793	1.73503	0.00374221	0.0113364
ENSMUSG00000041670	Rims1	luminal-progenitors_basal	6.26249	-12.9452	1.62041	8.53727e-18	2.78138e-16
ENSMUSG00000041670	Rims1	luminal-progenitors_endothelial	6.26249	-11.1257	1.60728	2.21609e-13	3.38981e-12
ENSMUSG00000041670	Rims1	luminal-progenitors_luminal-differentiated	6.26249	-8.54628	1.76231	2.68471e-08	4.37329e-07
ENSMUSG00000041670	Rims1	stromal_luminal-differentiated	6.26249	3.85667	1.7045	0.00130732	0.00477939
ENSMUSG00000041670	Rims1	stromal_luminal-progenitors	6.26249	13.4278	1.58624	5.13001e-19	1.22195e-17
ENSMUSG00000097970	Gm27028	basal_adipocytes	22.2069	1.42027	0.770756	0.0155877	0.0385376
ENSMUSG00000097970	Gm27028	endothelial_adipocytes	22.2069	1.40629	0.76466	0.0131636	0.036078
ENSMUSG00000097970	Gm27028	luminal-differentiated_adipocytes	22.2069	-1.54153	0.899992	0.0113761	0.0295609
ENSMUSG00000097970	Gm27028	luminal-differentiated_basal	22.2069	-3.83289	0.834797	7.94256e-07	5.19226e-06
ENSMUSG00000097970	Gm27028	stromal_basal	22.2069	-2.98456	0.818876	1.37078e-05	0.000161397
ENSMUSG00000097970	Gm27028	luminal-differentiated_endothelial	22.2069	-3.88502	0.841146	6.13556e-07	3.68119e-06
ENSMUSG00000097970	Gm27028	stromal_endothelial	22.2069	-3.01768	0.798655	1.07338e-05	9.59636e-05
ENSMUSG00000097970	Gm27028	luminal-progenitors_luminal-differentiated	22.2069	2.45895	0.915241	0.000286888	0.00198524
ENSMUSG00000097970	Gm27028	stromal_luminal-progenitors	22.2069	-1.87493	0.944692	0.00275515	0.00990209
ENSMUSG00000026158	Ogfrl1	endothelial_adipocytes	1502.51	1.03646	0.385373	0.00238526	0.00811233
ENSMUSG00000026158	Ogfrl1	luminal-progenitors_adipocytes	1502.51	3.38974	0.390188	6.90491e-19	1.74996e-17
ENSMUSG00000026158	Ogfrl1	luminal-progenitors_basal	1502.51	2.40992	0.400016	2.26879e-10	3.05501e-09
ENSMUSG00000026158	Ogfrl1	luminal-differentiated_endothelial	1502.51	-1.10683	0.39916	0.000902132	0.00314072
ENSMUSG00000026158	Ogfrl1	luminal-progenitors_endothelial	1502.51	2.18321	0.407734	5.29253e-09	4.83322e-08
ENSMUSG00000026158	Ogfrl1	luminal-progenitors_luminal-differentiated	1502.51	3.46608	0.387029	4.62742e-20	4.1607e-18
ENSMUSG00000026158	Ogfrl1	stromal_luminal-progenitors	1502.51	-3.12164	0.38986	3.3875e-16	6.2175e-15
ENSMUSG00000026156	B3gat2	luminal-differentiated_basal	5.04719	-2.7733	2.05252	0.0142589	0.0358649
ENSMUSG00000026156	B3gat2	luminal-differentiated_endothelial	5.04719	-5.71554	2.08395	0.000206827	0.000826565
ENSMUSG00000026156	B3gat2	luminal-progenitors_luminal-differentiated	5.04719	2.28711	2.01921	0.0072996	0.0320416
ENSMUSG00000026156	B3gat2	stromal_luminal-differentiated	5.04719	2.56256	2.03874	0.0178106	0.0463318
ENSMUSG00000026154	Sdhaf4	luminal-progenitors_adipocytes	149.177	-1.33141	0.434516	0.000338457	0.00128186
ENSMUSG00000026153	Fam135a	endothelial_adipocytes	615.782	1.53689	0.325638	3.45441e-07	2.53903e-06
ENSMUSG00000026153	Fam135a	luminal-progenitors_endothelial	615.782	-1.6672	0.337071	3.30585e-08	2.71636e-07
ENSMUSG00000026153	Fam135a	stromal_endothelial	615.782	-1.15752	0.355114	4.72179e-05	0.000363753
ENSMUSG00000102398	Gm37580	luminal-differentiated_endothelial	3.59268	-4.29725	1.76404	0.000706885	0.0025213
ENSMUSG00000102398	Gm37580	stromal_luminal-differentiated	3.59268	3.67622	1.7768	0.00210438	0.00727881
ENSMUSG00000026147	Col9a1	luminal-progenitors_adipocytes	213.206	5.0726	0.878038	3.74214e-10	3.60107e-09
ENSMUSG00000026147	Col9a1	luminal-progenitors_basal	213.206	5.16424	0.852987	2.08896e-10	2.83263e-09
ENSMUSG00000026147	Col9a1	luminal-progenitors_endothelial	213.206	4.32355	0.864182	7.96427e-08	6.21823e-07
ENSMUSG00000026147	Col9a1	luminal-progenitors_luminal-differentiated	213.206	3.38441	0.865215	5.65634e-06	5.83689e-05
ENSMUSG00000026147	Col9a1	stromal_luminal-differentiated	213.206	-2.26696	1.01911	0.00182674	0.00640936
ENSMUSG00000026147	Col9a1	stromal_luminal-progenitors	213.206	-6.35877	0.88568	6.01251e-14	9.01436e-13
ENSMUSG00000067736	Gm10222	luminal-differentiated_adipocytes	4210.65	-2.1037	1.53507	0.0170993	0.0421203
ENSMUSG00000067736	Gm10222	luminal-progenitors_adipocytes	4210.65	-2.58907	1.58619	0.00658052	0.0184018
ENSMUSG00000101939	Gm28438	basal_adipocytes	920.538	-11.687	1.71411	2.36015e-12	4.51124e-11
ENSMUSG00000101939	Gm28438	endothelial_adipocytes	920.538	-1.94478	1.57697	0.0183145	0.0477788
ENSMUSG00000101939	Gm28438	luminal-differentiated_adipocytes	920.538	-12.9648	1.72165	7.40006e-15	1.13263e-13
ENSMUSG00000101939	Gm28438	luminal-progenitors_adipocytes	920.538	-7.69039	1.93851	6.38243e-07	3.91654e-06
ENSMUSG00000101939	Gm28438	stromal_adipocytes	920.538	-11.9203	1.71296	1.02278e-12	2.17068e-11
ENSMUSG00000101939	Gm28438	endothelial_basal	920.538	7.4779	2.02842	6.39977e-06	0.000103877
ENSMUSG00000101939	Gm28438	luminal-differentiated_endothelial	920.538	-8.57766	1.92066	1.48379e-07	9.6409e-07
ENSMUSG00000101939	Gm28438	luminal-progenitors_endothelial	920.538	-2.66358	1.99958	0.0103886	0.0314288
ENSMUSG00000101939	Gm28438	stromal_endothelial	920.538	-7.48785	2.15951	3.74374e-06	3.72338e-05
ENSMUSG00000101939	Gm28438	luminal-progenitors_luminal-differentiated	920.538	2.17197	1.90009	0.00810174	0.0348551
ENSMUSG00000101111	Gm28437	basal_adipocytes	66645.1	-3.75517	0.852541	4.53424e-07	3.59441e-06
ENSMUSG00000101111	Gm28437	endothelial_adipocytes	66645.1	-4.19932	0.912713	3.53323e-08	3.03336e-07
ENSMUSG00000101111	Gm28437	luminal-differentiated_adipocytes	66645.1	-5.00577	0.858149	3.25967e-10	3.00081e-09
ENSMUSG00000101111	Gm28437	luminal-progenitors_adipocytes	66645.1	-5.60621	0.866171	2.47307e-12	3.12255e-11
ENSMUSG00000101111	Gm28437	stromal_adipocytes	66645.1	-3.35464	0.854869	3.28966e-06	2.44734e-05
ENSMUSG00000100862	Gm10925	basal_adipocytes	60021.3	-2.5559	1.69684	0.00810193	0.0219383
ENSMUSG00000100862	Gm10925	endothelial_adipocytes	60021.3	-2.79813	1.8812	0.00443235	0.0140161
ENSMUSG00000100862	Gm10925	luminal-differentiated_adipocytes	60021.3	-4.44307	1.98311	0.000690081	0.00240904
ENSMUSG00000100862	Gm10925	luminal-progenitors_adipocytes	60021.3	-20.4224	1.80596	1.06228e-31	7.62789e-30
ENSMUSG00000100862	Gm10925	stromal_adipocytes	60021.3	-2.66284	1.78002	0.00477766	0.0157514
ENSMUSG00000100862	Gm10925	luminal-progenitors_basal	60021.3	-16.1589	1.84282	4.69084e-20	1.98439e-18
ENSMUSG00000100862	Gm10925	luminal-progenitors_endothelial	60021.3	-15.7575	1.8226	2.68992e-19	7.46454e-18
ENSMUSG00000100862	Gm10925	luminal-progenitors_luminal-differentiated	60021.3	-14.8676	1.8011	2.80991e-17	1.76223e-15
ENSMUSG00000100862	Gm10925	stromal_luminal-progenitors	60021.3	15.764	1.83181	2.18046e-19	5.36551e-18
ENSMUSG00000102070	Gm28661	basal_adipocytes	59659.3	-3.97703	1.094	6.59911e-06	4.01289e-05
ENSMUSG00000102070	Gm28661	endothelial_adipocytes	59659.3	-3.62123	1.15118	2.67365e-05	0.00013979
ENSMUSG00000102070	Gm28661	luminal-differentiated_adipocytes	59659.3	-3.41857	1.13027	0.000152978	0.000611182
ENSMUSG00000102070	Gm28661	luminal-progenitors_adipocytes	59659.3	-3.78833	1.10632	3.44275e-05	0.000158239
ENSMUSG00000102070	Gm28661	stromal_adipocytes	59659.3	-3.14087	1.08066	0.00012917	0.000671857
ENSMUSG00000101249	Gm29216	stromal_adipocytes	5359.72	-12.1406	5.09547	8.38487e-05	0.00045588
ENSMUSG00000101249	Gm29216	stromal_basal	5359.72	-4.03326	4.92771	0.00296213	0.0158466
ENSMUSG00000101249	Gm29216	stromal_endothelial	5359.72	-6.97211	5.88191	0.00150438	0.00747545
ENSMUSG00000101249	Gm29216	stromal_luminal-differentiated	5359.72	-7.82883	5.23784	0.00146221	0.00528826
ENSMUSG00000033569	Adgrb3	basal_adipocytes	7.16146	2.6816	1.72351	0.00643198	0.0179517
ENSMUSG00000033569	Adgrb3	luminal-differentiated_basal	7.16146	-3.81879	1.9439	0.00259713	0.00823677
ENSMUSG00000033569	Adgrb3	luminal-differentiated_endothelial	7.16146	-2.51415	1.90011	0.0154882	0.0390068
ENSMUSG00000102317	Gm37628	basal_adipocytes	2.42351	17.3038	2.96132	3.27484e-10	4.49269e-09
ENSMUSG00000102317	Gm37628	endothelial_adipocytes	2.42351	14.9928	3.04618	3.48706e-08	2.99884e-07
ENSMUSG00000102317	Gm37628	luminal-differentiated_adipocytes	2.42351	3.41378	3.25331	0.0126739	0.0324792
ENSMUSG00000102317	Gm37628	luminal-progenitors_adipocytes	2.42351	15.2622	2.96985	1.0862e-08	8.6243e-08
ENSMUSG00000102317	Gm37628	stromal_adipocytes	2.42351	17.6305	2.95156	1.97165e-10	3.0607e-09
ENSMUSG00000102317	Gm37628	luminal-differentiated_basal	2.42351	-8.79509	3.67494	0.000141615	0.000620351
ENSMUSG00000102317	Gm37628	luminal-differentiated_endothelial	2.42351	-5.89385	3.71163	0.00234165	0.00741092
ENSMUSG00000102317	Gm37628	luminal-progenitors_luminal-differentiated	2.42351	5.48901	4.25721	0.00122525	0.00706105
ENSMUSG00000102317	Gm37628	stromal_luminal-differentiated	2.42351	9.39403	3.6835	0.000102991	0.000480756
ENSMUSG00000099492	Gm5525	endothelial_adipocytes	2.31471	2.16621	1.00685	0.00241692	0.00820777
ENSMUSG00000099492	Gm5525	stromal_adipocytes	2.31471	2.05488	0.986647	0.00367242	0.0126218
ENSMUSG00000099492	Gm5525	luminal-differentiated_endothelial	2.31471	-1.44018	0.874429	0.0122892	0.0319816
ENSMUSG00000099492	Gm5525	stromal_luminal-differentiated	2.31471	1.27477	0.870325	0.01892	0.0487867
ENSMUSG00000103783	Gm37522	basal_adipocytes	25.1766	1.64334	0.699631	0.00332839	0.0101295
ENSMUSG00000104315	Gm37906	luminal-differentiated_adipocytes	65.0379	1.54952	0.514716	0.000238207	0.000916372
ENSMUSG00000104315	Gm37906	stromal_luminal-differentiated	65.0379	-1.34534	0.53129	0.000923764	0.0035094
ENSMUSG00000117310	Ptp4a1	basal_adipocytes	4585.09	-2.64621	0.239421	4.25312e-29	3.50274e-27
ENSMUSG00000117310	Ptp4a1	endothelial_adipocytes	4585.09	-2.53943	0.239914	4.23645e-27	2.68373e-25
ENSMUSG00000117310	Ptp4a1	luminal-differentiated_adipocytes	4585.09	-2.33845	0.242489	4.38763e-23	1.32933e-21
ENSMUSG00000117310	Ptp4a1	stromal_adipocytes	4585.09	-1.88208	0.240014	1.01459e-15	3.05915e-14
ENSMUSG00000117310	Ptp4a1	luminal-progenitors_basal	4585.09	1.98815	0.246285	3.60445e-17	1.09622e-15
ENSMUSG00000117310	Ptp4a1	luminal-progenitors_endothelial	4585.09	1.87785	0.246589	1.13427e-15	2.20405e-14
ENSMUSG00000117310	Ptp4a1	luminal-progenitors_luminal-differentiated	4585.09	1.65453	0.248227	1.07466e-12	3.46961e-11
ENSMUSG00000117310	Ptp4a1	stromal_luminal-progenitors	4585.09	-1.17006	0.251997	1.51173e-07	1.18082e-06
ENSMUSG00000026064	Ptp4a1	basal_adipocytes	1108.78	-1.90991	0.365534	2.21852e-08	2.25757e-07
ENSMUSG00000026064	Ptp4a1	endothelial_adipocytes	1108.78	-1.8124	0.365005	8.0003e-08	6.50975e-07
ENSMUSG00000026064	Ptp4a1	luminal-differentiated_adipocytes	1108.78	-2.1959	0.371956	2.09239e-10	1.97033e-09
ENSMUSG00000026064	Ptp4a1	luminal-progenitors_basal	1108.78	1.83201	0.385685	7.43338e-08	6.84056e-07
ENSMUSG00000026064	Ptp4a1	stromal_basal	1108.78	1.0078	0.38274	0.000531647	0.00378515
ENSMUSG00000026064	Ptp4a1	luminal-progenitors_endothelial	1108.78	1.73325	0.38244	2.55331e-07	1.87452e-06
ENSMUSG00000026064	Ptp4a1	luminal-progenitors_luminal-differentiated	1108.78	2.11995	0.366542	8.20778e-10	1.70025e-08
ENSMUSG00000026064	Ptp4a1	stromal_luminal-differentiated	1108.78	1.38029	0.385962	2.41038e-05	0.000126848
ENSMUSG00000070960	Gm19680	luminal-differentiated_adipocytes	51.1755	-15.6413	1.67976	1.0727e-21	2.95062e-20
ENSMUSG00000070960	Gm19680	luminal-differentiated_basal	51.1755	-12.6514	1.77198	1.35042e-14	2.28005e-13
ENSMUSG00000070960	Gm19680	luminal-differentiated_endothelial	51.1755	-12.4586	1.73429	3.74819e-14	4.84127e-13
ENSMUSG00000070960	Gm19680	luminal-progenitors_luminal-differentiated	51.1755	12.6136	1.67028	1.19222e-14	5.07775e-13
ENSMUSG00000070960	Gm19680	stromal_luminal-differentiated	51.1755	13.2807	1.72291	7.30649e-16	1.14881e-14
ENSMUSG00000104498	Gm37110	luminal-differentiated_basal	67.1383	-1.80145	0.423763	9.88985e-07	6.35337e-06
ENSMUSG00000104498	Gm37110	luminal-progenitors_basal	67.1383	-1.59865	0.429925	7.98273e-06	5.05311e-05
ENSMUSG00000104498	Gm37110	stromal_luminal-differentiated	67.1383	1.13044	0.42483	0.000751633	0.00291558
ENSMUSG00000102917	Gm37724	basal_adipocytes	36.0998	1.1933	0.544528	0.00859995	0.0230916
ENSMUSG00000102917	Gm37724	endothelial_adipocytes	36.0998	1.13131	0.538669	0.0103899	0.0293875
ENSMUSG00000102917	Gm37724	luminal-differentiated_basal	36.0998	-1.24706	0.57072	0.00371461	0.0112715
ENSMUSG00000102917	Gm37724	luminal-differentiated_endothelial	36.0998	-1.21523	0.566229	0.00457903	0.0134653
ENSMUSG00000026134	Prim2	stromal_adipocytes	200.209	1.14781	0.295219	1.76548e-05	0.000111671
ENSMUSG00000026134	Prim2	stromal_luminal-differentiated	200.209	1.33272	0.298141	5.21689e-07	3.50525e-06
ENSMUSG00000102714	Gm37618	basal_adipocytes	14.4296	1.65444	0.938874	0.0146877	0.0366413
ENSMUSG00000004768	Rab23	basal_adipocytes	359.411	1.35582	0.402882	0.000169282	0.000734886
ENSMUSG00000004768	Rab23	endothelial_adipocytes	359.411	1.02111	0.391538	0.00312203	0.0102903
ENSMUSG00000004768	Rab23	stromal_adipocytes	359.411	2.15293	0.396139	1.10386e-08	1.30991e-07
ENSMUSG00000004768	Rab23	luminal-progenitors_basal	359.411	-1.13673	0.412023	0.000595494	0.00249475
ENSMUSG00000004768	Rab23	stromal_luminal-differentiated	359.411	1.33606	0.427454	0.000130158	0.000593509
ENSMUSG00000004768	Rab23	stromal_luminal-progenitors	359.411	2.04628	0.412742	6.62664e-08	5.43726e-07
ENSMUSG00000042215	Bag2	luminal-differentiated_adipocytes	212.95	1.74767	0.355476	4.91497e-08	3.44887e-07
ENSMUSG00000042215	Bag2	luminal-progenitors_adipocytes	212.95	1.02825	0.334391	0.000656218	0.00234474
ENSMUSG00000042215	Bag2	luminal-differentiated_basal	212.95	2.33892	0.349424	2.39035e-12	3.19437e-11
ENSMUSG00000042215	Bag2	luminal-progenitors_basal	212.95	1.5732	0.367619	6.85293e-07	5.3389e-06
ENSMUSG00000042215	Bag2	luminal-differentiated_endothelial	212.95	1.99822	0.358802	1.48591e-09	1.21013e-08
ENSMUSG00000042215	Bag2	luminal-progenitors_endothelial	212.95	1.23038	0.361116	5.63868e-05	0.000284612
ENSMUSG00000042215	Bag2	stromal_luminal-differentiated	212.95	-2.3767	0.345854	1.01579e-12	1.2348e-11
ENSMUSG00000042215	Bag2	stromal_luminal-progenitors	212.95	-1.63436	0.367382	3.75656e-07	2.7846e-06
ENSMUSG00000042197	Zfp451	luminal-differentiated_basal	1195.44	-1.05334	0.226203	5.80553e-07	3.88626e-06
ENSMUSG00000042182	Bend6	stromal_adipocytes	83.013	1.80303	0.793532	0.00293566	0.0104267
ENSMUSG00000042182	Bend6	luminal-differentiated_basal	83.013	-2.26945	0.890484	0.000688831	0.00254666
ENSMUSG00000042182	Bend6	stromal_endothelial	83.013	2.27964	0.828482	0.00034865	0.00210606
ENSMUSG00000042182	Bend6	luminal-progenitors_luminal-differentiated	83.013	1.30295	0.87115	0.00923912	0.0388099
ENSMUSG00000042182	Bend6	stromal_luminal-differentiated	83.013	3.90076	0.785837	1.40912e-07	1.0161e-06
ENSMUSG00000042182	Bend6	stromal_luminal-progenitors	83.013	1.49348	0.888859	0.00692259	0.0221968
ENSMUSG00000104416	Gm37067	stromal_luminal-differentiated	5.16347	2.1878	1.68132	0.018849	0.0486427
ENSMUSG00000026131	Dst	basal_adipocytes	31741.4	1.14389	0.211927	2.05147e-08	2.10345e-07
ENSMUSG00000026131	Dst	luminal-differentiated_basal	31741.4	-1.13024	0.213537	1.65885e-08	1.38579e-07
ENSMUSG00000026131	Dst	luminal-progenitors_basal	31741.4	-1.99746	0.216196	1.40024e-21	7.08193e-20
ENSMUSG00000026131	Dst	stromal_basal	31741.4	-2.05863	0.212524	6.57017e-23	1.39724e-20
ENSMUSG00000026131	Dst	luminal-progenitors_endothelial	31741.4	-1.61944	0.21736	3.76099e-15	6.90689e-14
ENSMUSG00000026131	Dst	stromal_endothelial	31741.4	-1.70524	0.212976	2.9608e-16	1.19367e-14
ENSMUSG00000103364	Gm38157	basal_adipocytes	129.261	-1.6243	0.497226	0.000177	0.000763344
ENSMUSG00000103364	Gm38157	luminal-differentiated_adipocytes	129.261	-2.67881	0.499938	8.09667e-09	6.25926e-08
ENSMUSG00000103364	Gm38157	luminal-progenitors_adipocytes	129.261	-3.41138	0.488404	4.59855e-13	6.30901e-12
ENSMUSG00000103364	Gm38157	stromal_adipocytes	129.261	-2.71798	0.481239	2.40229e-09	3.17011e-08
ENSMUSG00000103364	Gm38157	luminal-progenitors_basal	129.261	-1.43071	0.540814	0.00049484	0.00212089
ENSMUSG00000103364	Gm38157	luminal-differentiated_endothelial	129.261	-1.45107	0.516128	0.000465478	0.00172262
ENSMUSG00000103364	Gm38157	luminal-progenitors_endothelial	129.261	-2.29078	0.519576	6.50615e-07	4.49128e-06
ENSMUSG00000103364	Gm38157	stromal_endothelial	129.261	-1.58553	0.544903	0.000205924	0.00133078
ENSMUSG00000096992	Gm26788	basal_adipocytes	8.73372	2.82809	1.0843	0.000602762	0.00224267
ENSMUSG00000096992	Gm26788	luminal-differentiated_basal	8.73372	-3.32641	1.14322	0.000275104	0.00112524
ENSMUSG00000096992	Gm26788	stromal_basal	8.73372	-1.57032	1.1279	0.00860962	0.037949
ENSMUSG00000101462	Gm3052	endothelial_adipocytes	6.07094	2.07001	1.24042	0.00763791	0.022563
ENSMUSG00000101462	Gm3052	luminal-differentiated_endothelial	6.07094	-2.43025	1.37534	0.00543189	0.0156358
ENSMUSG00000102336	Gm37233	endothelial_adipocytes	45.02	1.68774	0.581545	0.000490606	0.00198122
ENSMUSG00000102336	Gm37233	luminal-differentiated_endothelial	45.02	-1.94211	0.605666	8.05019e-05	0.000346654
ENSMUSG00000102336	Gm37233	stromal_luminal-differentiated	45.02	1.12124	0.59235	0.00723186	0.0214113
ENSMUSG00000026126	Ptpn18	basal_adipocytes	557.294	2.566	0.504782	4.94097e-08	4.72389e-07
ENSMUSG00000026126	Ptpn18	endothelial_adipocytes	557.294	2.31735	0.511882	5.41298e-07	3.84348e-06
ENSMUSG00000026126	Ptpn18	luminal-differentiated_adipocytes	557.294	2.13786	0.537321	3.89621e-06	2.0677e-05
ENSMUSG00000026126	Ptpn18	luminal-progenitors_adipocytes	557.294	3.78169	0.500875	7.45144e-15	1.26463e-13
ENSMUSG00000026126	Ptpn18	stromal_adipocytes	557.294	1.65327	0.521572	0.000211353	0.00103961
ENSMUSG00000026126	Ptpn18	luminal-progenitors_endothelial	557.294	1.03486	0.513681	0.00595964	0.0193858
ENSMUSG00000026126	Ptpn18	luminal-progenitors_luminal-differentiated	557.294	1.23981	0.553995	0.00133638	0.00761058
ENSMUSG00000026126	Ptpn18	stromal_luminal-progenitors	557.294	-1.85739	0.551521	3.88248e-05	0.000209506
ENSMUSG00000100280	Gm28417	stromal_adipocytes	11.4093	2.28641	1.29667	0.00518139	0.0169179
ENSMUSG00000100280	Gm28417	stromal_luminal-differentiated	11.4093	1.93997	1.38594	0.0161986	0.0427329
ENSMUSG00000037509	Arhgef4	basal_adipocytes	111.932	1.1497	0.576441	0.0150238	0.037367
ENSMUSG00000037509	Arhgef4	endothelial_adipocytes	111.932	-2.02353	0.741095	0.000599417	0.00237214
ENSMUSG00000037509	Arhgef4	luminal-differentiated_adipocytes	111.932	1.06081	0.572061	0.0159883	0.0397623
ENSMUSG00000037509	Arhgef4	luminal-progenitors_adipocytes	111.932	2.03053	0.631955	8.0169e-05	0.000344736
ENSMUSG00000037509	Arhgef4	stromal_adipocytes	111.932	1.11293	0.592721	0.014865	0.0410823
ENSMUSG00000037509	Arhgef4	endothelial_basal	111.932	-3.64525	0.734502	3.52539e-08	8.63249e-07
ENSMUSG00000037509	Arhgef4	luminal-differentiated_endothelial	111.932	3.734	0.718147	3.75449e-08	2.61884e-07
ENSMUSG00000037509	Arhgef4	luminal-progenitors_endothelial	111.932	4.60116	0.709959	1.24694e-11	1.57665e-10
ENSMUSG00000037509	Arhgef4	stromal_endothelial	111.932	3.52348	0.713666	3.43868e-08	5.14139e-07
ENSMUSG00000104002	Gm38336	luminal-progenitors_adipocytes	36.7657	1.0532	0.583848	0.0204073	0.0495221
ENSMUSG00000026123	Plekhb2	luminal-differentiated_adipocytes	717.072	1.26649	0.24953	5.51261e-08	3.83604e-07
ENSMUSG00000026123	Plekhb2	luminal-differentiated_basal	717.072	1.16073	0.250238	4.40171e-07	2.99445e-06
ENSMUSG00000026123	Plekhb2	luminal-differentiated_endothelial	717.072	1.42103	0.252681	1.84853e-09	1.48748e-08
ENSMUSG00000026123	Plekhb2	luminal-progenitors_luminal-differentiated	717.072	-1.19645	0.258251	1.53497e-07	2.18165e-06
ENSMUSG00000026123	Plekhb2	stromal_luminal-differentiated	717.072	-1.25729	0.258033	7.22589e-08	5.40212e-07
ENSMUSG00000045216	Hs6st1	basal_adipocytes	1462.08	1.3978	0.250953	4.88144e-09	5.56671e-08
ENSMUSG00000045216	Hs6st1	endothelial_adipocytes	1462.08	1.03683	0.24889	1.01622e-05	5.77415e-05
ENSMUSG00000045216	Hs6st1	luminal-differentiated_adipocytes	1462.08	1.00543	0.246057	1.30777e-05	6.35173e-05
ENSMUSG00000045216	Hs6st1	luminal-progenitors_adipocytes	1462.08	2.72409	0.249658	1.19344e-28	6.8318e-27
ENSMUSG00000045216	Hs6st1	luminal-progenitors_basal	1462.08	1.20858	0.253706	1.41938e-07	1.25199e-06
ENSMUSG00000045216	Hs6st1	luminal-progenitors_endothelial	1462.08	1.58719	0.256721	2.75245e-11	3.35347e-10
ENSMUSG00000045216	Hs6st1	luminal-progenitors_luminal-differentiated	1462.08	1.61526	0.257073	1.22164e-11	3.47748e-10
ENSMUSG00000045216	Hs6st1	stromal_luminal-progenitors	1462.08	-1.89213	0.25244	6.77985e-15	1.10704e-13
ENSMUSG00000102202	Gm33280	luminal-differentiated_basal	4.09906	-2.06651	1.47098	0.0166722	0.0410523
ENSMUSG00000102202	Gm33280	luminal-differentiated_endothelial	4.09906	-3.00403	1.53396	0.00295313	0.00911197
ENSMUSG00000102202	Gm33280	stromal_luminal-differentiated	4.09906	3.3377	1.49631	0.00159856	0.00572002
ENSMUSG00000047180	Neurl3	basal_adipocytes	983.243	3.43712	0.71406	1.10789e-07	9.85519e-07
ENSMUSG00000047180	Neurl3	endothelial_adipocytes	983.243	4.1082	0.756545	5.11959e-10	5.78513e-09
ENSMUSG00000047180	Neurl3	stromal_adipocytes	983.243	2.56352	0.71482	3.35224e-05	0.000199701
ENSMUSG00000047180	Neurl3	luminal-differentiated_basal	983.243	-2.97442	0.751411	8.15869e-06	4.56562e-05
ENSMUSG00000047180	Neurl3	luminal-progenitors_basal	983.243	-4.39338	0.707506	1.40232e-10	1.93608e-09
ENSMUSG00000047180	Neurl3	luminal-differentiated_endothelial	983.243	-3.65793	0.724155	7.67932e-08	5.17062e-07
ENSMUSG00000047180	Neurl3	luminal-progenitors_endothelial	983.243	-5.03789	0.719675	2.35871e-13	3.59262e-12
ENSMUSG00000047180	Neurl3	stromal_luminal-differentiated	983.243	1.98967	0.811001	0.000990974	0.00373372
ENSMUSG00000047180	Neurl3	stromal_luminal-progenitors	983.243	3.57331	0.722054	1.51366e-07	1.18195e-06
ENSMUSG00000037447	Arid5a	endothelial_adipocytes	2795.53	1.30928	0.272836	3.16701e-07	2.34221e-06
ENSMUSG00000037447	Arid5a	luminal-differentiated_basal	2795.53	-1.79942	0.281645	6.77874e-12	8.56134e-11
ENSMUSG00000037447	Arid5a	luminal-differentiated_endothelial	2795.53	-2.21415	0.276868	7.3259e-17	1.1906e-15
ENSMUSG00000037447	Arid5a	luminal-progenitors_endothelial	2795.53	-1.22073	0.278119	1.02235e-06	6.8758e-06
ENSMUSG00000037447	Arid5a	stromal_endothelial	2795.53	-1.28468	0.292981	4.31461e-07	5.12434e-06
ENSMUSG00000102762	4930403P22Rik	luminal-differentiated_adipocytes	16.7169	-2.52642	1.04194	0.000966682	0.00327484
ENSMUSG00000102762	4930403P22Rik	luminal-differentiated_basal	16.7169	-3.19183	1.0018	0.00012092	0.00053863
ENSMUSG00000102762	4930403P22Rik	luminal-differentiated_endothelial	16.7169	-2.70776	1.07047	0.000672784	0.00240872
ENSMUSG00000102762	4930403P22Rik	luminal-progenitors_luminal-differentiated	16.7169	2.02166	1.06724	0.00225848	0.0119377
ENSMUSG00000102762	4930403P22Rik	stromal_luminal-differentiated	16.7169	1.61976	1.04559	0.012486	0.0342292
ENSMUSG00000001143	Lman2l	basal_adipocytes	545.141	-1.26295	0.25352	1.53634e-07	1.32895e-06
ENSMUSG00000001143	Lman2l	endothelial_adipocytes	545.141	-1.91369	0.257235	1.18594e-14	2.41089e-13
ENSMUSG00000001143	Lman2l	stromal_adipocytes	545.141	-1.54079	0.255252	2.25173e-10	3.45544e-09
ENSMUSG00000001143	Lman2l	luminal-differentiated_basal	545.141	1.91905	0.258958	6.00744e-15	1.04318e-13
ENSMUSG00000001143	Lman2l	luminal-differentiated_endothelial	545.141	2.58077	0.257691	1.18759e-24	3.58277e-23
ENSMUSG00000001143	Lman2l	luminal-progenitors_endothelial	545.141	1.3801	0.262919	9.66604e-09	8.52788e-08
ENSMUSG00000001143	Lman2l	luminal-progenitors_luminal-differentiated	545.141	-1.03595	0.257496	3.83593e-06	4.1176e-05
ENSMUSG00000001143	Lman2l	stromal_luminal-differentiated	545.141	-2.1993	0.252505	4.81301e-19	9.63844e-18
ENSMUSG00000037408	Cnnm4	luminal-differentiated_adipocytes	418.986	1.11084	0.344598	0.000282661	0.00107177
ENSMUSG00000067653	Ankrd23	endothelial_adipocytes	123.662	1.30062	0.530739	0.00315535	0.0103824
ENSMUSG00000067653	Ankrd23	stromal_adipocytes	123.662	2.59883	0.523362	1.01746e-07	1.02178e-06
ENSMUSG00000067653	Ankrd23	stromal_basal	123.662	1.23206	0.590223	0.0018805	0.0109738
ENSMUSG00000067653	Ankrd23	stromal_luminal-differentiated	123.662	1.60944	0.580356	0.000392818	0.00162069
ENSMUSG00000067653	Ankrd23	stromal_luminal-progenitors	123.662	2.29732	0.553862	3.2944e-06	2.10304e-05
ENSMUSG00000079610	Ankrd39	endothelial_adipocytes	112.764	1.52363	0.408132	2.88682e-05	0.000150094
ENSMUSG00000079610	Ankrd39	luminal-differentiated_adipocytes	112.764	1.25834	0.404984	0.000294946	0.00111481
ENSMUSG00000079610	Ankrd39	stromal_adipocytes	112.764	1.14526	0.411286	0.00106835	0.00432966
ENSMUSG00000026121	Sema4c	basal_adipocytes	1494.92	2.39763	0.321048	1.29913e-14	3.30761e-13
ENSMUSG00000026121	Sema4c	endothelial_adipocytes	1494.92	3.02393	0.320201	2.86256e-22	1.24454e-20
ENSMUSG00000026121	Sema4c	luminal-differentiated_adipocytes	1494.92	2.54307	0.324558	5.04615e-16	8.59388e-15
ENSMUSG00000026121	Sema4c	luminal-progenitors_adipocytes	1494.92	1.55361	0.328421	1.9378e-07	1.27583e-06
ENSMUSG00000026121	Sema4c	stromal_adipocytes	1494.92	1.42608	0.330068	2.15047e-06	1.65786e-05
ENSMUSG00000026121	Sema4c	luminal-progenitors_endothelial	1494.92	-1.31037	0.332559	5.96421e-06	3.5505e-05
ENSMUSG00000026121	Sema4c	stromal_endothelial	1494.92	-1.50429	0.340267	6.06253e-07	7.00351e-06
ENSMUSG00000087589	D430040D24Rik	basal_adipocytes	95.6086	2.3944	0.4787	7.43457e-08	6.85216e-07
ENSMUSG00000087589	D430040D24Rik	endothelial_adipocytes	95.6086	2.63635	0.478831	3.17375e-09	3.21684e-08
ENSMUSG00000087589	D430040D24Rik	stromal_adipocytes	95.6086	1.33517	0.494094	0.00115308	0.00463301
ENSMUSG00000087589	D430040D24Rik	luminal-differentiated_basal	95.6086	-1.86747	0.509423	1.25003e-05	6.76604e-05
ENSMUSG00000087589	D430040D24Rik	luminal-progenitors_basal	95.6086	-1.43954	0.514302	0.000294407	0.00133723
ENSMUSG00000087589	D430040D24Rik	luminal-differentiated_endothelial	95.6086	-2.16558	0.500067	8.45182e-07	4.97647e-06
ENSMUSG00000087589	D430040D24Rik	luminal-progenitors_endothelial	95.6086	-1.7615	0.514799	2.90094e-05	0.000153789
ENSMUSG00000046337	Fam178b	endothelial_adipocytes	20.3119	-3.61463	1.0362	8.35284e-06	4.817e-05
ENSMUSG00000046337	Fam178b	luminal-progenitors_adipocytes	20.3119	-2.87148	0.956278	0.000148445	0.000603561
ENSMUSG00000046337	Fam178b	endothelial_basal	20.3119	-5.30281	1.04049	6.75668e-09	1.84695e-07
ENSMUSG00000046337	Fam178b	luminal-progenitors_basal	20.3119	-4.34569	0.87145	1.41384e-07	1.24754e-06
ENSMUSG00000046337	Fam178b	stromal_basal	20.3119	-1.38292	0.942256	0.00865228	0.0380742
ENSMUSG00000046337	Fam178b	luminal-differentiated_endothelial	20.3119	3.75754	1.00588	1.91579e-05	9.20106e-05
ENSMUSG00000046337	Fam178b	stromal_endothelial	20.3119	2.56879	1.02806	0.000515552	0.00297071
ENSMUSG00000046337	Fam178b	luminal-progenitors_luminal-differentiated	20.3119	-2.54634	0.970271	0.00032746	0.00222499
ENSMUSG00000046337	Fam178b	stromal_luminal-progenitors	20.3119	1.72589	1.03445	0.00663074	0.0213754
ENSMUSG00000061518	Cox5b	basal_adipocytes	2546.93	-1.77497	0.199319	6.79157e-20	2.8705e-18
ENSMUSG00000061518	Cox5b	endothelial_adipocytes	2546.93	-1.83202	0.199232	4.53323e-21	1.75495e-19
ENSMUSG00000061518	Cox5b	luminal-progenitors_adipocytes	2546.93	-1.68406	0.200262	2.45486e-18	5.88161e-17
ENSMUSG00000061518	Cox5b	stromal_adipocytes	2546.93	-1.83982	0.198123	3.73728e-21	1.91333e-19
ENSMUSG00000061518	Cox5b	luminal-differentiated_endothelial	2546.93	1.01099	0.200093	7.86254e-08	5.2912e-07
ENSMUSG00000061518	Cox5b	stromal_luminal-differentiated	2546.93	-1.00348	0.203678	7.37229e-08	5.50193e-07
ENSMUSG00000102416	4933424G06Rik	basal_adipocytes	2.71559	8.34666	2.0325	3.92686e-07	3.1559e-06
ENSMUSG00000102416	4933424G06Rik	endothelial_adipocytes	2.71559	5.69624	2.29608	8.95741e-05	0.000422459
ENSMUSG00000102416	4933424G06Rik	luminal-differentiated_adipocytes	2.71559	2.77211	1.96741	0.0100653	0.0265349
ENSMUSG00000102416	4933424G06Rik	luminal-progenitors_adipocytes	2.71559	3.09558	1.99195	0.00541312	0.0155298
ENSMUSG00000102416	4933424G06Rik	stromal_adipocytes	2.71559	7.53853	2.167	2.7617e-06	2.07674e-05
ENSMUSG00000102416	4933424G06Rik	luminal-differentiated_basal	2.71559	-2.52838	1.92315	0.0171896	0.0421196
ENSMUSG00000026117	Zap70	basal_adipocytes	71.903	10.9842	1.34805	1.15503e-16	3.65684e-15
ENSMUSG00000026117	Zap70	luminal-differentiated_adipocytes	71.903	6.71663	1.52162	1.40639e-07	9.2834e-07
ENSMUSG00000026117	Zap70	luminal-progenitors_adipocytes	71.903	5.85068	1.52077	2.07115e-06	1.17685e-05
ENSMUSG00000026117	Zap70	stromal_adipocytes	71.903	12.8548	1.34087	2.81415e-22	1.59358e-20
ENSMUSG00000026117	Zap70	endothelial_basal	71.903	-12.8374	1.3508	7.54136e-22	7.7573e-20
ENSMUSG00000026117	Zap70	luminal-differentiated_basal	71.903	-2.92307	1.49342	0.00334861	0.0102802
ENSMUSG00000026117	Zap70	luminal-progenitors_basal	71.903	-3.65211	1.45293	0.000739791	0.00302945
ENSMUSG00000026117	Zap70	luminal-differentiated_endothelial	71.903	8.72119	1.47884	5.97086e-11	5.67464e-10
ENSMUSG00000026117	Zap70	luminal-progenitors_endothelial	71.903	8.00741	1.49708	1.83797e-09	1.78572e-08
ENSMUSG00000026117	Zap70	stromal_endothelial	71.903	14.7128	1.34779	2.85218e-28	3.83073e-26
ENSMUSG00000026117	Zap70	stromal_luminal-differentiated	71.903	5.08278	1.32227	1.15791e-05	6.4291e-05
ENSMUSG00000026117	Zap70	stromal_luminal-progenitors	71.903	5.71319	1.32987	1.53869e-06	1.03668e-05
ENSMUSG00000102930	Gm38115	endothelial_adipocytes	38.0678	1.2196	0.598669	0.0106502	0.0300126
ENSMUSG00000102930	Gm38115	luminal-progenitors_endothelial	38.0678	-1.01368	0.605501	0.0140779	0.040764
ENSMUSG00000095944	n-R5s210	stromal_luminal-differentiated	11.5641	1.44226	0.672505	0.00274445	0.00918113
ENSMUSG00000050122	Vwa3b	luminal-progenitors_endothelial	13.0859	-2.47799	1.64593	0.00777306	0.0244846
ENSMUSG00000050122	Vwa3b	stromal_luminal-progenitors	13.0859	4.39456	1.5444	0.0002561	0.0011802
ENSMUSG00000026113	Inpp4a	basal_adipocytes	903.866	1.67302	0.235611	1.67759e-13	3.69459e-12
ENSMUSG00000026113	Inpp4a	endothelial_adipocytes	903.866	1.56942	0.235614	3.76647e-12	5.73335e-11
ENSMUSG00000026113	Inpp4a	stromal_adipocytes	903.866	1.10036	0.237322	6.32865e-07	5.42957e-06
ENSMUSG00000026113	Inpp4a	luminal-differentiated_basal	903.866	-1.2847	0.236759	4.67977e-09	4.25046e-08
ENSMUSG00000026113	Inpp4a	luminal-progenitors_basal	903.866	-1.13061	0.235439	1.54379e-07	1.35505e-06
ENSMUSG00000026113	Inpp4a	luminal-differentiated_endothelial	903.866	-1.19373	0.235985	5.56427e-08	3.79844e-07
ENSMUSG00000026113	Inpp4a	luminal-progenitors_endothelial	903.866	-1.03721	0.235091	1.41877e-06	9.31712e-06
ENSMUSG00000026112	Coa5	basal_adipocytes	1324.94	-2.29673	0.174851	3.5767e-40	5.87243e-38
ENSMUSG00000026112	Coa5	endothelial_adipocytes	1324.94	-2.77179	0.176486	1.59386e-56	6.05813e-54
ENSMUSG00000026112	Coa5	luminal-differentiated_adipocytes	1324.94	-1.4787	0.175333	2.47049e-18	5.30151e-17
ENSMUSG00000026112	Coa5	luminal-progenitors_adipocytes	1324.94	-1.85268	0.175503	2.28488e-27	1.15695e-25
ENSMUSG00000026112	Coa5	stromal_adipocytes	1324.94	-1.54659	0.175172	1.59658e-19	7.13934e-18
ENSMUSG00000026112	Coa5	luminal-differentiated_endothelial	1324.94	1.24526	0.178532	3.7972e-13	4.50059e-12
ENSMUSG00000026112	Coa5	stromal_endothelial	1324.94	1.18702	0.185574	4.16253e-12	1.10674e-10
ENSMUSG00000026110	Mgat4a	basal_adipocytes	1295.26	2.02936	0.394743	3.46146e-08	3.39817e-07
ENSMUSG00000026110	Mgat4a	endothelial_adipocytes	1295.26	2.89008	0.387979	7.95994e-15	1.64755e-13
ENSMUSG00000026110	Mgat4a	luminal-progenitors_adipocytes	1295.26	2.28306	0.402233	7.58732e-10	7.04459e-09
ENSMUSG00000026110	Mgat4a	luminal-differentiated_basal	1295.26	-1.17572	0.396627	0.000397554	0.00156246
ENSMUSG00000026110	Mgat4a	stromal_basal	1295.26	-1.43096	0.431059	2.67854e-05	0.000291126
ENSMUSG00000026110	Mgat4a	luminal-differentiated_endothelial	1295.26	-2.14198	0.403878	6.49432e-09	4.9082e-08
ENSMUSG00000026110	Mgat4a	stromal_endothelial	1295.26	-2.39458	0.381821	1.05736e-10	2.37139e-09
ENSMUSG00000026110	Mgat4a	luminal-progenitors_luminal-differentiated	1295.26	1.42919	0.426071	2.91148e-05	0.000258357
ENSMUSG00000026110	Mgat4a	stromal_luminal-progenitors	1295.26	-1.75819	0.418118	1.31489e-06	8.94739e-06
ENSMUSG00000103948	4930594C11Rik	basal_adipocytes	92.9101	2.6627	0.823773	0.000110953	0.000505304
ENSMUSG00000103948	4930594C11Rik	endothelial_adipocytes	92.9101	3.19459	0.840553	4.73366e-06	2.85247e-05
ENSMUSG00000103948	4930594C11Rik	luminal-progenitors_adipocytes	92.9101	2.62855	0.885557	0.000167881	0.000676205
ENSMUSG00000103948	4930594C11Rik	luminal-differentiated_basal	92.9101	-1.32779	0.831984	0.0158003	0.0391954
ENSMUSG00000103948	4930594C11Rik	stromal_basal	92.9101	-1.54684	0.90413	0.00413942	0.0207888
ENSMUSG00000103948	4930594C11Rik	luminal-differentiated_endothelial	92.9101	-2.01341	0.896178	0.00166066	0.00543642
ENSMUSG00000103948	4930594C11Rik	stromal_endothelial	92.9101	-2.33669	0.843315	0.000323659	0.00197284
ENSMUSG00000103948	4930594C11Rik	stromal_luminal-progenitors	92.9101	-1.60991	0.928961	0.00574698	0.018833
ENSMUSG00000087233	Gm43213	basal_adipocytes	83.8219	3.61972	0.74042	6.04569e-08	5.66587e-07
ENSMUSG00000087233	Gm43213	endothelial_adipocytes	83.8219	3.98114	0.780848	3.87157e-09	3.87249e-08
ENSMUSG00000087233	Gm43213	luminal-progenitors_adipocytes	83.8219	2.96734	0.783545	9.98652e-06	5.06608e-05
ENSMUSG00000087233	Gm43213	luminal-differentiated_basal	83.8219	-2.72744	0.753703	2.47205e-05	0.000126532
ENSMUSG00000087233	Gm43213	stromal_basal	83.8219	-2.74226	0.725771	9.95664e-06	0.000120965
ENSMUSG00000087233	Gm43213	luminal-differentiated_endothelial	83.8219	-3.10416	0.735542	2.38344e-06	1.32137e-05
ENSMUSG00000087233	Gm43213	stromal_endothelial	83.8219	-3.07606	0.696491	8.86982e-07	9.92358e-06
ENSMUSG00000087233	Gm43213	luminal-progenitors_luminal-differentiated	83.8219	1.69125	0.812734	0.00159682	0.00885845
ENSMUSG00000087233	Gm43213	stromal_luminal-progenitors	83.8219	-2.00988	0.820983	0.000766234	0.00318019
ENSMUSG00000026090	2010300C02Rik	luminal-differentiated_adipocytes	484.545	2.25858	0.695802	7.00479e-05	0.000298087
ENSMUSG00000026090	2010300C02Rik	luminal-progenitors_adipocytes	484.545	4.97875	0.640864	4.85415e-16	9.29861e-15
ENSMUSG00000026090	2010300C02Rik	luminal-differentiated_basal	484.545	2.59297	0.685049	1.24047e-05	6.7214e-05
ENSMUSG00000026090	2010300C02Rik	luminal-progenitors_basal	484.545	5.25774	0.634453	1.66515e-17	5.26095e-16
ENSMUSG00000026090	2010300C02Rik	luminal-differentiated_endothelial	484.545	2.07001	0.715509	0.000224843	0.000890506
ENSMUSG00000026090	2010300C02Rik	luminal-progenitors_endothelial	484.545	4.85106	0.646037	6.63313e-15	1.18097e-13
ENSMUSG00000026090	2010300C02Rik	luminal-progenitors_luminal-differentiated	484.545	2.35037	0.675411	2.94504e-05	0.000260873
ENSMUSG00000026090	2010300C02Rik	stromal_luminal-differentiated	484.545	-1.98359	0.712187	0.000374903	0.00155328
ENSMUSG00000026090	2010300C02Rik	stromal_luminal-progenitors	484.545	-4.76351	0.636285	1.24842e-14	1.97671e-13
ENSMUSG00000102650	Gm19863	luminal-progenitors_luminal-differentiated	5.83964	1.92381	1.68134	0.0106196	0.0435227
ENSMUSG00000060771	Tsga10	luminal-differentiated_adipocytes	142.077	-1.00778	0.378269	0.00219202	0.00683178
ENSMUSG00000060771	Tsga10	luminal-progenitors_adipocytes	142.077	-1.23666	0.386491	0.000262221	0.00101603
ENSMUSG00000060771	Tsga10	luminal-differentiated_basal	142.077	-1.41723	0.406314	3.47102e-05	0.000172293
ENSMUSG00000060771	Tsga10	luminal-progenitors_basal	142.077	-1.67534	0.417761	2.23596e-06	1.58182e-05
ENSMUSG00000060771	Tsga10	luminal-progenitors_endothelial	142.077	-1.03859	0.398074	0.00117471	0.00457947
ENSMUSG00000060771	Tsga10	stromal_luminal-differentiated	142.077	1.04267	0.407274	0.001179	0.00435566
ENSMUSG00000060771	Tsga10	stromal_luminal-progenitors	142.077	1.27743	0.423885	0.000126009	0.000621017
ENSMUSG00000037216	Lipt1	basal_adipocytes	59.9594	-3.69569	0.557354	2.28443e-12	4.37303e-11
ENSMUSG00000037216	Lipt1	endothelial_adipocytes	59.9594	-2.42664	0.54908	8.30944e-07	5.75195e-06
ENSMUSG00000037216	Lipt1	luminal-differentiated_adipocytes	59.9594	-3.83404	0.537896	2.06686e-13	2.71605e-12
ENSMUSG00000037216	Lipt1	luminal-progenitors_adipocytes	59.9594	-1.37769	0.536986	0.00152292	0.00499997
ENSMUSG00000037216	Lipt1	stromal_adipocytes	59.9594	-1.58565	0.549506	0.000556837	0.00244595
ENSMUSG00000037216	Lipt1	luminal-progenitors_basal	59.9594	2.04979	0.629717	5.50365e-05	0.000295388
ENSMUSG00000037216	Lipt1	stromal_basal	59.9594	1.77682	0.638426	0.000187188	0.00154696
ENSMUSG00000037216	Lipt1	luminal-progenitors_luminal-differentiated	59.9594	2.06816	0.586083	2.13773e-05	0.00019515
ENSMUSG00000037216	Lipt1	stromal_luminal-differentiated	59.9594	1.93721	0.594188	8.1528e-05	0.00038857
ENSMUSG00000026088	Mitd1	basal_adipocytes	189.271	1.06502	0.366051	0.00129617	0.00440418
ENSMUSG00000026088	Mitd1	luminal-differentiated_basal	189.271	-1.2429	0.379509	0.000113028	0.000507002
ENSMUSG00000026087	Mrpl30	basal_adipocytes	843.983	-1.41292	0.264985	1.82702e-08	1.89149e-07
ENSMUSG00000026087	Mrpl30	endothelial_adipocytes	843.983	-1.86323	0.265966	2.89763e-13	5.01657e-12
ENSMUSG00000026087	Mrpl30	luminal-differentiated_adipocytes	843.983	-2.01853	0.268665	2.92593e-15	4.63969e-14
ENSMUSG00000026087	Mrpl30	luminal-progenitors_adipocytes	843.983	-1.94392	0.268418	2.15193e-14	3.46311e-13
ENSMUSG00000026087	Mrpl30	stromal_adipocytes	843.983	-1.46857	0.268064	5.83199e-09	7.19633e-08
ENSMUSG00000103804	Gm37062	basal_adipocytes	5.45272	-2.86462	1.48871	0.00270816	0.00844154
ENSMUSG00000103804	Gm37062	luminal-progenitors_basal	5.45272	3.62269	1.61311	0.00135393	0.00514618
ENSMUSG00000037138	Aff3	basal_adipocytes	454.658	1.27457	0.71414	0.0210878	0.0498128
ENSMUSG00000037138	Aff3	luminal-differentiated_adipocytes	454.658	-2.22341	0.819776	0.000425923	0.0015555
ENSMUSG00000037138	Aff3	luminal-progenitors_adipocytes	454.658	-2.6945	0.800833	4.40497e-05	0.000198892
ENSMUSG00000037138	Aff3	stromal_adipocytes	454.658	3.14397	0.730189	1.01065e-06	8.32619e-06
ENSMUSG00000037138	Aff3	endothelial_basal	454.658	-1.10716	0.83232	0.00772058	0.0442586
ENSMUSG00000037138	Aff3	luminal-differentiated_basal	454.658	-4.12627	0.738684	5.27853e-09	4.74716e-08
ENSMUSG00000037138	Aff3	luminal-progenitors_basal	454.658	-4.52235	0.73207	1.58011e-10	2.16841e-09
ENSMUSG00000037138	Aff3	stromal_basal	454.658	1.19737	0.792878	0.0094227	0.04077
ENSMUSG00000037138	Aff3	luminal-differentiated_endothelial	454.658	-1.9246	0.831403	0.00141517	0.00470616
ENSMUSG00000037138	Aff3	luminal-progenitors_endothelial	454.658	-2.44906	0.832007	0.00017262	0.000799398
ENSMUSG00000037138	Aff3	stromal_endothelial	454.658	3.42082	0.730626	1.4615e-07	1.93855e-06
ENSMUSG00000037138	Aff3	stromal_luminal-differentiated	454.658	6.00954	0.740479	4.07041e-17	7.04904e-16
ENSMUSG00000037138	Aff3	stromal_luminal-progenitors	454.658	6.43525	0.740506	3.11869e-19	7.56059e-18
ENSMUSG00000048814	Lonrf2	luminal-differentiated_adipocytes	54.1387	-2.20735	1.09816	0.00335957	0.0100117
ENSMUSG00000048814	Lonrf2	luminal-progenitors_adipocytes	54.1387	-4.24319	1.11885	8.34906e-06	4.27515e-05
ENSMUSG00000048814	Lonrf2	stromal_adipocytes	54.1387	2.56327	0.960703	0.000519304	0.00230204
ENSMUSG00000048814	Lonrf2	luminal-differentiated_basal	54.1387	-3.93935	1.0103	1.27172e-05	6.86893e-05
ENSMUSG00000048814	Lonrf2	luminal-progenitors_basal	54.1387	-5.73315	1.07409	8.0414e-09	8.60608e-08
ENSMUSG00000048814	Lonrf2	luminal-progenitors_endothelial	54.1387	-3.66932	1.16723	0.000109337	0.000523041
ENSMUSG00000048814	Lonrf2	stromal_endothelial	54.1387	3.2238	0.982044	3.72859e-05	0.00029359
ENSMUSG00000048814	Lonrf2	stromal_luminal-differentiated	54.1387	5.87154	0.98633	2.35209e-10	2.30379e-09
ENSMUSG00000048814	Lonrf2	stromal_luminal-progenitors	54.1387	7.75274	1.09523	3.945e-14	6.01373e-13
ENSMUSG00000026080	Chst10	stromal_adipocytes	44.9255	2.83047	0.833842	4.70172e-05	0.000271643
ENSMUSG00000026080	Chst10	luminal-differentiated_basal	44.9255	-2.33391	0.956678	0.000955613	0.00340514
ENSMUSG00000026080	Chst10	luminal-progenitors_basal	44.9255	-1.69658	0.958217	0.00580504	0.0184126
ENSMUSG00000026080	Chst10	stromal_endothelial	44.9255	2.12763	0.895846	0.000924183	0.00490264
ENSMUSG00000026080	Chst10	stromal_luminal-differentiated	44.9255	4.37248	0.834696	3.22075e-08	2.50435e-07
ENSMUSG00000026080	Chst10	stromal_luminal-progenitors	44.9255	3.89064	0.833866	5.5025e-07	3.99203e-06
ENSMUSG00000103182	Gm37091	luminal-differentiated_adipocytes	3.80874	-8.64883	2.20078	1.32671e-06	7.57438e-06
ENSMUSG00000103182	Gm37091	luminal-differentiated_basal	3.80874	-11.7758	2.05021	7.4223e-11	8.38216e-10
ENSMUSG00000103182	Gm37091	luminal-differentiated_endothelial	3.80874	-11.6953	1.99368	1.39935e-10	1.27914e-09
ENSMUSG00000103182	Gm37091	luminal-progenitors_luminal-differentiated	3.80874	10.3495	1.99378	1.89413e-08	3.18686e-07
ENSMUSG00000103182	Gm37091	stromal_luminal-differentiated	3.80874	12.5781	1.9781	5.96861e-12	6.73751e-11
ENSMUSG00000026077	Npas2	endothelial_adipocytes	523.989	1.1173	0.558917	0.0136174	0.0371271
ENSMUSG00000026077	Npas2	luminal-progenitors_adipocytes	523.989	1.17614	0.566566	0.00854112	0.0230396
ENSMUSG00000026077	Npas2	stromal_adipocytes	523.989	1.42609	0.597081	0.00278647	0.00999162
ENSMUSG00000026077	Npas2	luminal-progenitors_basal	523.989	1.07611	0.598364	0.00972286	0.0287831
ENSMUSG00000026077	Npas2	stromal_basal	523.989	1.22631	0.644852	0.00321938	0.0169252
ENSMUSG00000026077	Npas2	luminal-differentiated_endothelial	523.989	-1.94844	0.63169	0.000122901	0.000512349
ENSMUSG00000026077	Npas2	luminal-progenitors_luminal-differentiated	523.989	2.03236	0.635027	6.22692e-05	0.000511823
ENSMUSG00000026077	Npas2	stromal_luminal-differentiated	523.989	2.34265	0.613049	1.27292e-05	7.03112e-05
ENSMUSG00000092563	Gm3617	stromal_adipocytes	4.55104	2.12187	1.17696	0.0060231	0.019265
ENSMUSG00000092563	Gm3617	endothelial_basal	4.55104	4.17947	1.59188	9.39915e-05	0.00114095
ENSMUSG00000092563	Gm3617	luminal-progenitors_basal	4.55104	4.62244	1.29521	3.58289e-05	0.000199779
ENSMUSG00000092563	Gm3617	stromal_basal	4.55104	5.14846	1.45726	2.03726e-06	2.90894e-05
ENSMUSG00000092563	Gm3617	luminal-differentiated_endothelial	4.55104	-1.88732	1.3094	0.015216	0.0384422
ENSMUSG00000092563	Gm3617	luminal-progenitors_luminal-differentiated	4.55104	1.80648	1.29644	0.00784389	0.0339907
ENSMUSG00000092563	Gm3617	stromal_luminal-differentiated	4.55104	3.2585	1.30739	0.000865656	0.00330609
ENSMUSG00000003134	Tbc1d8	basal_adipocytes	1513.42	2.91247	0.397694	3.96399e-14	9.33177e-13
ENSMUSG00000003134	Tbc1d8	endothelial_adipocytes	1513.42	3.70836	0.403806	8.46835e-22	3.47119e-20
ENSMUSG00000003134	Tbc1d8	luminal-differentiated_adipocytes	1513.42	2.88166	0.403463	1.45047e-13	1.92929e-12
ENSMUSG00000003134	Tbc1d8	luminal-progenitors_adipocytes	1513.42	2.64035	0.408671	8.51716e-12	1.00127e-10
ENSMUSG00000003134	Tbc1d8	stromal_basal	1513.42	-2.07956	0.410373	3.57973e-08	7.75695e-07
ENSMUSG00000003134	Tbc1d8	stromal_endothelial	1513.42	-2.88297	0.393656	4.38183e-14	1.4465e-12
ENSMUSG00000003134	Tbc1d8	stromal_luminal-differentiated	1513.42	-2.03417	0.413608	9.38255e-08	6.93151e-07
ENSMUSG00000003134	Tbc1d8	stromal_luminal-progenitors	1513.42	-1.78536	0.431284	1.80338e-06	1.19955e-05
ENSMUSG00000102607	Gm37265	basal_adipocytes	18.6669	3.55794	1.08155	3.80012e-05	0.000194083
ENSMUSG00000102607	Gm37265	endothelial_adipocytes	18.6669	3.1962	1.1375	0.000124509	0.00057018
ENSMUSG00000102607	Gm37265	luminal-differentiated_adipocytes	18.6669	2.63803	1.18093	0.00159241	0.00513195
ENSMUSG00000102607	Gm37265	luminal-progenitors_adipocytes	18.6669	2.64725	1.17128	0.00136675	0.00453577
ENSMUSG00000102607	Gm37265	stromal_basal	18.6669	-3.61185	1.08258	1.95166e-05	0.00022102
ENSMUSG00000102607	Gm37265	stromal_endothelial	18.6669	-3.27155	1.08025	6.9325e-05	0.000509529
ENSMUSG00000102607	Gm37265	stromal_luminal-differentiated	18.6669	-2.83659	1.16715	0.00104308	0.00390877
ENSMUSG00000102607	Gm37265	stromal_luminal-progenitors	18.6669	-2.86936	1.1842	0.000886467	0.00362408
ENSMUSG00000065629	Gm24826	luminal-differentiated_adipocytes	2.51462	-2.39911	1.28171	0.00443847	0.0128528
ENSMUSG00000065629	Gm24826	stromal_luminal-differentiated	2.51462	2.20924	1.28595	0.00676281	0.020193
ENSMUSG00000085894	Gm15832	luminal-differentiated_basal	29.6336	-1.31784	0.867169	0.0193024	0.0465222
ENSMUSG00000085894	Gm15832	luminal-progenitors_luminal-differentiated	29.6336	1.32481	0.914898	0.0102	0.0420643
ENSMUSG00000077704	Snord89	basal_adipocytes	9.5679	1.42401	0.770169	0.0152946	0.037963
ENSMUSG00000077704	Snord89	luminal-differentiated_basal	9.5679	-1.17226	0.719155	0.0175976	0.0429674
ENSMUSG00000048234	Rnf149	endothelial_adipocytes	1808.39	-2.02887	0.28587	1.46171e-13	2.62856e-12
ENSMUSG00000048234	Rnf149	stromal_adipocytes	1808.39	-1.24808	0.288136	2.2196e-06	1.70696e-05
ENSMUSG00000048234	Rnf149	endothelial_basal	1808.39	-1.41862	0.300301	7.01459e-08	1.64528e-06
ENSMUSG00000048234	Rnf149	luminal-progenitors_basal	1808.39	1.07648	0.284495	1.85241e-05	0.000109598
ENSMUSG00000048234	Rnf149	luminal-differentiated_endothelial	1808.39	1.78909	0.291234	5.40365e-11	5.16431e-10
ENSMUSG00000048234	Rnf149	luminal-progenitors_endothelial	1808.39	2.69756	0.284984	6.23038e-22	2.2424e-20
ENSMUSG00000048234	Rnf149	stromal_luminal-progenitors	1808.39	-1.91519	0.287581	2.70949e-12	3.51808e-11
ENSMUSG00000050967	Creg2	basal_adipocytes	30.551	11.3541	1.22789	7.83142e-21	3.52524e-19
ENSMUSG00000050967	Creg2	endothelial_adipocytes	30.551	9.03742	1.25642	1.12111e-13	2.0439e-12
ENSMUSG00000050967	Creg2	luminal-differentiated_adipocytes	30.551	6.68004	1.38441	1.85189e-08	1.36677e-07
ENSMUSG00000050967	Creg2	luminal-progenitors_adipocytes	30.551	7.85261	1.33227	2.75837e-11	3.04039e-10
ENSMUSG00000050967	Creg2	stromal_adipocytes	30.551	10.0869	1.23907	1.17953e-16	3.89337e-15
ENSMUSG00000050967	Creg2	luminal-differentiated_basal	30.551	-3.7177	1.27525	0.000270482	0.00110722
ENSMUSG00000050967	Creg2	luminal-progenitors_basal	30.551	-2.4301	1.32734	0.00440499	0.0144657
ENSMUSG00000050967	Creg2	stromal_luminal-differentiated	30.551	2.06496	1.34896	0.0112156	0.0312586
ENSMUSG00000026074	Map4k4	luminal-differentiated_adipocytes	5653.25	-1.00677	0.190118	3.57991e-08	2.54768e-07
ENSMUSG00000026074	Map4k4	luminal-differentiated_basal	5653.25	-1.49334	0.195614	9.65214e-16	1.80717e-14
ENSMUSG00000026074	Map4k4	luminal-differentiated_endothelial	5653.25	-1.86441	0.193661	3.88279e-23	1.04574e-21
ENSMUSG00000026074	Map4k4	luminal-progenitors_luminal-differentiated	5653.25	1.23129	0.197355	1.60094e-11	4.4673e-10
ENSMUSG00000026074	Map4k4	stromal_luminal-differentiated	5653.25	1.42376	0.195383	2.44249e-14	3.40367e-13
ENSMUSG00000026073	Il1r2	basal_adipocytes	477.814	2.19969	0.955218	0.00236036	0.00748216
ENSMUSG00000026073	Il1r2	stromal_adipocytes	477.814	5.00878	1.04345	3.92293e-09	4.98787e-08
ENSMUSG00000026073	Il1r2	luminal-progenitors_basal	477.814	-2.65068	1.00591	0.000535305	0.00226989
ENSMUSG00000026073	Il1r2	stromal_basal	477.814	1.88553	1.00405	0.00222408	0.0125886
ENSMUSG00000026073	Il1r2	stromal_endothelial	477.814	3.75814	0.908215	7.88709e-07	8.91241e-06
ENSMUSG00000026073	Il1r2	stromal_luminal-differentiated	477.814	3.83136	0.891862	2.89057e-06	1.75068e-05
ENSMUSG00000026073	Il1r2	stromal_luminal-progenitors	477.814	5.46585	0.883669	8.17231e-11	9.24865e-10
ENSMUSG00000097899	Gm16894	luminal-differentiated_adipocytes	6.39493	-3.96718	1.70116	0.000723676	0.00251791
ENSMUSG00000097899	Gm16894	luminal-differentiated_basal	6.39493	-4.38901	1.63223	0.00042605	0.00166247
ENSMUSG00000097899	Gm16894	luminal-differentiated_endothelial	6.39493	-2.38782	1.72925	0.0142862	0.0363946
ENSMUSG00000097899	Gm16894	stromal_luminal-differentiated	6.39493	5.60172	1.54036	1.79539e-05	9.65877e-05
ENSMUSG00000097899	Gm16894	stromal_luminal-progenitors	6.39493	3.32891	1.65477	0.00216693	0.00801801
ENSMUSG00000102975	Gm37347	endothelial_adipocytes	127.742	-10.0455	1.2322	8.33662e-17	2.16493e-15
ENSMUSG00000102975	Gm37347	endothelial_basal	127.742	-12.4925	1.18221	1.66948e-26	2.65592e-24
ENSMUSG00000102975	Gm37347	luminal-differentiated_endothelial	127.742	11.9239	1.20326	2.0597e-24	6.10593e-23
ENSMUSG00000102975	Gm37347	luminal-progenitors_endothelial	127.742	9.9348	1.21755	1.32309e-17	3.11946e-16
ENSMUSG00000102975	Gm37347	stromal_endothelial	127.742	12.4758	1.18236	2.05168e-26	2.35233e-24
ENSMUSG00000026072	Il1r1	luminal-differentiated_adipocytes	783.398	-1.25808	0.36734	9.45594e-05	0.000393974
ENSMUSG00000026072	Il1r1	stromal_basal	783.398	1.57322	0.39583	2.13913e-06	3.04535e-05
ENSMUSG00000026072	Il1r1	luminal-differentiated_endothelial	783.398	-1.49417	0.377276	6.47699e-06	3.34668e-05
ENSMUSG00000026072	Il1r1	stromal_luminal-differentiated	783.398	2.15973	0.370764	7.56946e-10	7.03184e-09
ENSMUSG00000026072	Il1r1	stromal_luminal-progenitors	783.398	1.13994	0.392342	0.000222527	0.00103657
ENSMUSG00000103560	Gm38070	basal_adipocytes	198.287	-1.26562	0.566014	0.00693259	0.0191671
ENSMUSG00000103560	Gm38070	luminal-differentiated_adipocytes	198.287	-5.85357	0.594155	1.2061e-24	4.17905e-23
ENSMUSG00000103560	Gm38070	luminal-progenitors_adipocytes	198.287	-2.15321	0.611773	2.42742e-05	0.000114441
ENSMUSG00000103560	Gm38070	stromal_adipocytes	198.287	-2.15359	0.574005	2.40567e-05	0.000147768
ENSMUSG00000103560	Gm38070	endothelial_basal	198.287	1.06458	0.653234	0.00405544	0.0268126
ENSMUSG00000103560	Gm38070	luminal-differentiated_basal	198.287	-4.3414	0.58484	2.82919e-14	4.59506e-13
ENSMUSG00000103560	Gm38070	luminal-differentiated_endothelial	198.287	-5.97734	0.587298	2.01372e-25	6.38333e-24
ENSMUSG00000103560	Gm38070	luminal-progenitors_endothelial	198.287	-2.30577	0.618822	1.10338e-05	6.29935e-05
ENSMUSG00000103560	Gm38070	stromal_endothelial	198.287	-2.26848	0.578156	1.0941e-05	9.76669e-05
ENSMUSG00000103560	Gm38070	luminal-progenitors_luminal-differentiated	198.287	3.36533	0.580196	8.54376e-10	1.76402e-08
ENSMUSG00000103560	Gm38070	stromal_luminal-differentiated	198.287	3.47116	0.589878	9.26637e-10	8.51901e-09
ENSMUSG00000070942	Il1rl2	basal_adipocytes	497.831	-1.10601	0.573145	0.0186359	0.0448652
ENSMUSG00000070942	Il1rl2	stromal_adipocytes	497.831	3.26614	0.579473	1.06011e-09	1.47334e-08
ENSMUSG00000070942	Il1rl2	endothelial_basal	497.831	1.47727	0.705102	0.000833866	0.00739536
ENSMUSG00000070942	Il1rl2	stromal_basal	497.831	4.71013	0.601351	3.44767e-17	3.62817e-15
ENSMUSG00000070942	Il1rl2	stromal_endothelial	497.831	2.72681	0.569483	2.70521e-07	3.36419e-06
ENSMUSG00000070942	Il1rl2	stromal_luminal-differentiated	497.831	3.50972	0.581562	3.77877e-10	3.61275e-09
ENSMUSG00000070942	Il1rl2	stromal_luminal-progenitors	497.831	3.4334	0.581014	8.25996e-10	8.54817e-09
ENSMUSG00000103230	Gm17970	basal_adipocytes	7.14334	-11.1643	1.36459	8.85165e-17	2.83397e-15
ENSMUSG00000103230	Gm17970	endothelial_basal	7.14334	9.42079	1.43032	1.23687e-11	4.85889e-10
ENSMUSG00000103230	Gm17970	luminal-differentiated_basal	7.14334	9.29921	1.44734	8.49122e-13	1.1878e-11
ENSMUSG00000103230	Gm17970	luminal-progenitors_basal	7.14334	8.94728	1.44209	2.60257e-12	4.42331e-11
ENSMUSG00000103230	Gm17970	stromal_basal	7.14334	11.9038	1.3584	4.56508e-19	6.05922e-17
ENSMUSG00000026069	Il1rl1	basal_adipocytes	193.173	3.02066	1.06383	0.000266481	0.0010998
ENSMUSG00000026069	Il1rl1	stromal_adipocytes	193.173	4.63474	1.16685	3.18174e-07	2.89507e-06
ENSMUSG00000026069	Il1rl1	endothelial_basal	193.173	-2.59353	1.16421	0.000404202	0.00402364
ENSMUSG00000026069	Il1rl1	luminal-differentiated_basal	193.173	-2.01329	1.07964	0.00507773	0.0147858
ENSMUSG00000026069	Il1rl1	luminal-progenitors_basal	193.173	-3.13813	1.02817	0.000190974	0.000905456
ENSMUSG00000026069	Il1rl1	stromal_endothelial	193.173	4.2791	1.02596	2.54871e-07	3.18812e-06
ENSMUSG00000026069	Il1rl1	stromal_luminal-differentiated	193.173	3.86419	0.967483	9.43291e-06	5.31819e-05
ENSMUSG00000026069	Il1rl1	stromal_luminal-progenitors	193.173	4.754	0.948519	8.31363e-08	6.72927e-07
ENSMUSG00000026070	Il18r1	luminal-differentiated_adipocytes	145.861	3.43321	0.760169	7.508e-07	4.44526e-06
ENSMUSG00000026070	Il18r1	luminal-progenitors_adipocytes	145.861	2.26278	0.816879	0.0003385	0.00128186
ENSMUSG00000026070	Il18r1	luminal-differentiated_basal	145.861	3.28273	0.762721	2.41233e-06	1.46798e-05
ENSMUSG00000026070	Il18r1	luminal-progenitors_basal	145.861	2.08516	0.860119	0.000844472	0.00340367
ENSMUSG00000026070	Il18r1	luminal-differentiated_endothelial	145.861	5.01447	0.779156	2.04477e-11	2.02603e-10
ENSMUSG00000026070	Il18r1	luminal-progenitors_endothelial	145.861	3.96457	0.782042	6.82243e-08	5.39217e-07
ENSMUSG00000026070	Il18r1	stromal_endothelial	145.861	2.43374	0.815939	0.000180497	0.00118272
ENSMUSG00000026070	Il18r1	stromal_luminal-differentiated	145.861	-1.89637	0.83744	0.00169866	0.00603232
ENSMUSG00000026068	Il18rap	basal_adipocytes	51.805	2.19986	1.15803	0.00616142	0.0172964
ENSMUSG00000026068	Il18rap	stromal_adipocytes	51.805	3.23966	1.21607	0.000211653	0.00104067
ENSMUSG00000026068	Il18rap	luminal-differentiated_basal	51.805	-2.22598	1.23629	0.00571731	0.01638
ENSMUSG00000026068	Il18rap	stromal_luminal-differentiated	51.805	3.6433	1.14669	0.000137917	0.000625549
ENSMUSG00000026065	Slc9a4	luminal-progenitors_adipocytes	80.8745	3.93	1.10201	2.07161e-05	9.89588e-05
ENSMUSG00000026065	Slc9a4	stromal_adipocytes	80.8745	1.70592	1.03553	0.0136309	0.0381464
ENSMUSG00000026065	Slc9a4	luminal-progenitors_basal	80.8745	3.08286	1.13894	0.000479196	0.00205912
ENSMUSG00000026065	Slc9a4	luminal-progenitors_endothelial	80.8745	4.89233	1.12588	1.12843e-06	7.52715e-06
ENSMUSG00000026065	Slc9a4	stromal_endothelial	80.8745	2.40636	1.20415	0.00165461	0.00810798
ENSMUSG00000026065	Slc9a4	luminal-progenitors_luminal-differentiated	80.8745	1.84209	1.15077	0.00490459	0.0229889
ENSMUSG00000026062	Slc9a2	endothelial_adipocytes	33.0494	-2.11058	0.953591	0.00222876	0.00764852
ENSMUSG00000026062	Slc9a2	luminal-differentiated_adipocytes	33.0494	-2.58209	1.02573	0.00073459	0.00255199
ENSMUSG00000026062	Slc9a2	luminal-progenitors_endothelial	33.0494	2.85356	1.05419	0.000367756	0.00159832
ENSMUSG00000026062	Slc9a2	luminal-progenitors_luminal-differentiated	33.0494	2.97515	0.981457	0.000100115	0.000775626
ENSMUSG00000026062	Slc9a2	stromal_luminal-progenitors	33.0494	-2.01139	1.12309	0.00454411	0.0153669
ENSMUSG00000103270	Gm37915	basal_adipocytes	3.02	9.4756	2.09025	1.60439e-07	1.38268e-06
ENSMUSG00000103270	Gm37915	luminal-differentiated_adipocytes	3.02	6.92843	2.24225	2.66463e-05	0.000122516
ENSMUSG00000103270	Gm37915	luminal-progenitors_adipocytes	3.02	7.671	2.2066	4.42915e-06	2.37439e-05
ENSMUSG00000103270	Gm37915	stromal_adipocytes	3.02	8.77376	2.21491	1.04853e-06	8.60992e-06
ENSMUSG00000103270	Gm37915	endothelial_basal	3.02	-8.82934	2.03139	1.10986e-06	2.08856e-05
ENSMUSG00000103270	Gm37915	luminal-differentiated_endothelial	3.02	6.0499	2.11142	0.00013285	0.000550773
ENSMUSG00000103270	Gm37915	luminal-progenitors_endothelial	3.02	6.85758	2.11986	2.50391e-05	0.000134734
ENSMUSG00000103270	Gm37915	stromal_endothelial	3.02	7.83746	2.339	6.45015e-06	6.08364e-05
ENSMUSG00000079588	Tmem182	basal_adipocytes	1042.29	-1.80608	0.746442	0.00236017	0.00748216
ENSMUSG00000079588	Tmem182	luminal-differentiated_adipocytes	1042.29	-7.55054	0.795978	2.05524e-23	6.38882e-22
ENSMUSG00000079588	Tmem182	luminal-progenitors_adipocytes	1042.29	-8.79223	0.861325	2.80013e-26	1.32496e-24
ENSMUSG00000079588	Tmem182	stromal_adipocytes	1042.29	-4.46381	0.780084	4.84949e-11	8.22544e-10
ENSMUSG00000079588	Tmem182	endothelial_basal	1042.29	2.27904	0.857916	0.000159874	0.00181429
ENSMUSG00000079588	Tmem182	luminal-differentiated_basal	1042.29	-5.25841	0.770389	1.43944e-12	1.96841e-11
ENSMUSG00000079588	Tmem182	luminal-progenitors_basal	1042.29	-6.40477	0.846144	1.74022e-15	4.26736e-14
ENSMUSG00000079588	Tmem182	stromal_basal	1042.29	-2.13257	0.834129	0.000367215	0.00275251
ENSMUSG00000079588	Tmem182	luminal-differentiated_endothelial	1042.29	-8.081	0.786347	1.47231e-26	5.17287e-25
ENSMUSG00000079588	Tmem182	luminal-progenitors_endothelial	1042.29	-9.33749	0.853254	2.51498e-29	1.75252e-27
ENSMUSG00000079588	Tmem182	stromal_endothelial	1042.29	-5.09713	0.797797	2.8404e-13	8.53717e-12
ENSMUSG00000079588	Tmem182	stromal_luminal-differentiated	1042.29	2.51144	0.864972	0.000281268	0.00119948
ENSMUSG00000079588	Tmem182	stromal_luminal-progenitors	1042.29	3.81367	0.862609	1.64368e-06	1.10108e-05
ENSMUSG00000100178	Gm5267	basal_adipocytes	1.62535	2.23558	1.90737	0.0188076	0.0451927
ENSMUSG00000100178	Gm5267	luminal-differentiated_basal	1.62535	-3.97327	2.37197	0.00435945	0.0129324
ENSMUSG00000045515	Pou3f3	luminal-differentiated_endothelial	5.24949	-3.94973	2.03932	0.00237997	0.00752013
ENSMUSG00000045515	Pou3f3	stromal_luminal-differentiated	5.24949	4.81869	1.94986	0.000585859	0.00232826
ENSMUSG00000045515	Pou3f3	stromal_luminal-progenitors	5.24949	2.35027	1.89069	0.0160202	0.0455792
ENSMUSG00000041907	Gpr45	luminal-differentiated_adipocytes	9.27787	-1.96107	1.37548	0.0166402	0.041151
ENSMUSG00000041907	Gpr45	luminal-differentiated_basal	9.27787	-3.25852	1.45548	0.00159193	0.00535491
ENSMUSG00000041907	Gpr45	stromal_luminal-differentiated	9.27787	4.54792	1.32305	5.42812e-05	0.000267469
ENSMUSG00000041907	Gpr45	stromal_luminal-progenitors	9.27787	2.99567	1.47359	0.00220817	0.00815094
ENSMUSG00000041878	8430432A02Rik	luminal-differentiated_adipocytes	3.4864	-4.34481	1.49357	0.000143164	0.000575269
ENSMUSG00000041878	8430432A02Rik	luminal-differentiated_basal	3.4864	-2.37634	1.60416	0.0123468	0.0317637
ENSMUSG00000041878	8430432A02Rik	luminal-differentiated_endothelial	3.4864	-2.35642	1.59493	0.0114659	0.0300805
ENSMUSG00000041878	8430432A02Rik	luminal-progenitors_luminal-differentiated	3.4864	4.15351	1.53393	8.24063e-05	0.000652951
ENSMUSG00000041878	8430432A02Rik	stromal_luminal-differentiated	3.4864	4.43814	1.43577	0.000150794	0.000678665
ENSMUSG00000008136	Fhl2	luminal-differentiated_adipocytes	227.751	2.00277	0.555227	1.78564e-05	8.45607e-05
ENSMUSG00000008136	Fhl2	luminal-progenitors_adipocytes	227.751	3.03037	0.524531	8.21084e-10	7.56629e-09
ENSMUSG00000008136	Fhl2	stromal_adipocytes	227.751	1.09745	0.523683	0.00863385	0.0260542
ENSMUSG00000008136	Fhl2	endothelial_basal	227.751	-1.43757	0.613445	0.000443592	0.00435983
ENSMUSG00000008136	Fhl2	luminal-progenitors_basal	227.751	1.74962	0.577136	0.000109393	0.000549174
ENSMUSG00000008136	Fhl2	luminal-differentiated_endothelial	227.751	2.73597	0.541656	3.76676e-08	2.62669e-07
ENSMUSG00000008136	Fhl2	luminal-progenitors_endothelial	227.751	3.70384	0.517566	2.13352e-13	3.2675e-12
ENSMUSG00000008136	Fhl2	stromal_endothelial	227.751	1.77021	0.567004	0.000119717	0.000824203
ENSMUSG00000008136	Fhl2	stromal_luminal-progenitors	227.751	-1.5442	0.585717	0.000404285	0.00178456
ENSMUSG00000094497	Gm8210	endothelial_adipocytes	1.96927	2.08453	1.33424	0.00906379	0.0261711
ENSMUSG00000094497	Gm8210	endothelial_basal	1.96927	2.6451	1.81608	0.00194748	0.0147358
ENSMUSG00000094497	Gm8210	luminal-differentiated_endothelial	1.96927	-4.66611	1.48835	0.000110554	0.00046435
ENSMUSG00000094497	Gm8210	luminal-progenitors_luminal-differentiated	1.96927	2.29761	1.5682	0.0044221	0.0210859
ENSMUSG00000094497	Gm8210	stromal_luminal-differentiated	1.96927	2.21076	1.59736	0.0153489	0.0407729
ENSMUSG00000066877	Nck2	basal_adipocytes	1315.57	1.11334	0.294733	5.15811e-05	0.000254851
ENSMUSG00000066877	Nck2	luminal-differentiated_adipocytes	1315.57	4.21119	0.294415	3.79708e-47	4.88479e-45
ENSMUSG00000066877	Nck2	luminal-progenitors_adipocytes	1315.57	2.31545	0.301113	8.86209e-16	1.64377e-14
ENSMUSG00000066877	Nck2	luminal-differentiated_basal	1315.57	3.02688	0.292975	1.49472e-25	6.49986e-24
ENSMUSG00000066877	Nck2	luminal-progenitors_basal	1315.57	1.04264	0.296535	5.86189e-05	0.000312742
ENSMUSG00000066877	Nck2	luminal-differentiated_endothelial	1315.57	3.25622	0.294416	5.34218e-29	2.26914e-27
ENSMUSG00000066877	Nck2	luminal-progenitors_endothelial	1315.57	1.28867	0.304583	1.78836e-06	1.15507e-05
ENSMUSG00000066877	Nck2	luminal-progenitors_luminal-differentiated	1315.57	-1.81481	0.302714	1.19456e-10	2.82173e-09
ENSMUSG00000066877	Nck2	stromal_luminal-differentiated	1315.57	-4.13423	0.293083	1.01043e-45	1.02699e-43
ENSMUSG00000066877	Nck2	stromal_luminal-progenitors	1315.57	-2.24846	0.296383	7.17091e-15	1.16779e-13
ENSMUSG00000103422	Gm37536	basal_adipocytes	27.3531	2.59033	0.900647	0.000353198	0.00140112
ENSMUSG00000103422	Gm37536	endothelial_adipocytes	27.3531	2.88905	0.919141	6.74096e-05	0.000326518
ENSMUSG00000103422	Gm37536	luminal-differentiated_adipocytes	27.3531	5.25648	0.896344	1.97365e-10	1.86342e-09
ENSMUSG00000103422	Gm37536	luminal-progenitors_adipocytes	27.3531	3.86381	0.896311	1.35966e-06	7.93314e-06
ENSMUSG00000103422	Gm37536	stromal_adipocytes	27.3531	1.45636	0.879296	0.0176495	0.0475469
ENSMUSG00000103422	Gm37536	luminal-differentiated_basal	27.3531	2.05395	0.822631	0.000803167	0.00291588
ENSMUSG00000103422	Gm37536	luminal-differentiated_endothelial	27.3531	1.57604	0.792767	0.00448679	0.0132351
ENSMUSG00000103422	Gm37536	stromal_luminal-differentiated	27.3531	-3.28383	0.750803	1.97305e-06	1.22749e-05
ENSMUSG00000103422	Gm37536	stromal_luminal-progenitors	27.3531	-1.63917	0.861108	0.00356169	0.0123928
ENSMUSG00000103945	Gm38228	luminal-differentiated_adipocytes	50.8572	3.91228	0.657513	4.52286e-10	4.09605e-09
ENSMUSG00000103945	Gm38228	luminal-progenitors_adipocytes	50.8572	2.76536	0.69729	4.65126e-06	2.48317e-05
ENSMUSG00000103945	Gm38228	luminal-differentiated_basal	50.8572	2.64684	0.67983	8.5481e-06	4.76791e-05
ENSMUSG00000103945	Gm38228	luminal-progenitors_basal	50.8572	1.29084	0.697373	0.00615006	0.0193625
ENSMUSG00000103945	Gm38228	luminal-differentiated_endothelial	50.8572	3.20103	0.677097	2.77146e-07	1.73474e-06
ENSMUSG00000103945	Gm38228	luminal-progenitors_endothelial	50.8572	1.91826	0.747179	0.000514367	0.0021621
ENSMUSG00000103945	Gm38228	stromal_luminal-differentiated	50.8572	-3.48504	0.645374	1.4476e-08	1.17185e-07
ENSMUSG00000103945	Gm38228	stromal_luminal-progenitors	50.8572	-2.31321	0.706797	7.38001e-05	0.00037821
ENSMUSG00000026051	Ecrg4	basal_adipocytes	226.425	3.27137	0.89403	1.57747e-05	8.7777e-05
ENSMUSG00000026051	Ecrg4	endothelial_basal	226.425	-4.22395	0.951399	2.53776e-07	5.44386e-06
ENSMUSG00000026051	Ecrg4	luminal-differentiated_basal	226.425	-4.37828	0.888896	1.60462e-07	1.16726e-06
ENSMUSG00000026051	Ecrg4	stromal_basal	226.425	-4.00019	0.913574	2.86342e-07	5.00078e-06
ENSMUSG00000026051	Ecrg4	luminal-progenitors_endothelial	226.425	1.87132	1.0335	0.00447795	0.0150561
ENSMUSG00000026051	Ecrg4	luminal-progenitors_luminal-differentiated	226.425	1.79165	1.02468	0.00358091	0.0176139
ENSMUSG00000026051	Ecrg4	stromal_luminal-progenitors	226.425	-1.86104	1.05292	0.00494704	0.0165337
ENSMUSG00000057363	Uxs1	luminal-progenitors_adipocytes	629.031	-1.0659	0.222101	4.66277e-07	2.91369e-06
ENSMUSG00000057363	Uxs1	luminal-progenitors_luminal-differentiated	629.031	-1.0412	0.229602	3.82594e-07	5.05944e-06
ENSMUSG00000047343	Mettl21c	endothelial_adipocytes	2.79269	4.62504	4.7637	0.00493367	0.0154091
ENSMUSG00000047343	Mettl21c	stromal_adipocytes	2.79269	5.86678	5.38162	0.0023304	0.00855435
ENSMUSG00000047343	Mettl21c	luminal-differentiated_endothelial	2.79269	-5.91205	4.94183	0.00489512	0.0142686
ENSMUSG00000047343	Mettl21c	stromal_luminal-differentiated	2.79269	7.02587	5.17631	0.00230157	0.00786001
ENSMUSG00000091844	Gm8251	luminal-differentiated_basal	27.4155	-1.57146	0.958181	0.0114552	0.0297719
ENSMUSG00000026047	Poglut2	basal_adipocytes	255.536	1.33894	0.307355	2.87387e-06	1.89517e-05
ENSMUSG00000026047	Poglut2	endothelial_adipocytes	255.536	1.18149	0.307745	3.10789e-05	0.000160553
ENSMUSG00000026047	Poglut2	stromal_adipocytes	255.536	2.07141	0.302322	1.74085e-12	3.59727e-11
ENSMUSG00000026047	Poglut2	stromal_luminal-differentiated	255.536	1.13786	0.314123	2.32753e-05	0.000122842
ENSMUSG00000026047	Poglut2	stromal_luminal-progenitors	255.536	1.01455	0.311647	8.62025e-05	0.000436577
ENSMUSG00000056870	Gulp1	basal_adipocytes	377.614	1.58058	0.439221	5.2869e-05	0.000260461
ENSMUSG00000056870	Gulp1	luminal-differentiated_adipocytes	377.614	-1.40284	0.448893	0.000203884	0.000796095
ENSMUSG00000056870	Gulp1	stromal_adipocytes	377.614	1.41641	0.446743	0.000227746	0.00111196
ENSMUSG00000056870	Gulp1	luminal-differentiated_basal	377.614	-3.28565	0.433069	9.06751e-15	1.55765e-13
ENSMUSG00000056870	Gulp1	luminal-progenitors_basal	377.614	-1.58138	0.472665	3.58207e-05	0.000199777
ENSMUSG00000056870	Gulp1	luminal-differentiated_endothelial	377.614	-2.4175	0.452088	5.81275e-09	4.4282e-08
ENSMUSG00000056870	Gulp1	luminal-progenitors_luminal-differentiated	377.614	1.32273	0.482901	0.000265435	0.00185842
ENSMUSG00000056870	Gulp1	stromal_luminal-differentiated	377.614	3.12943	0.43445	1.38424e-13	1.81075e-12
ENSMUSG00000056870	Gulp1	stromal_luminal-progenitors	377.614	1.40638	0.481311	0.000159756	0.000767915
ENSMUSG00000102319	Gm37626	basal_adipocytes	50.7181	4.02126	0.682317	1.31645e-10	1.9169e-09
ENSMUSG00000102319	Gm37626	endothelial_adipocytes	50.7181	2.76252	0.690864	3.74218e-06	2.29864e-05
ENSMUSG00000102319	Gm37626	luminal-progenitors_adipocytes	50.7181	1.32316	0.684087	0.00939046	0.0250147
ENSMUSG00000102319	Gm37626	stromal_adipocytes	50.7181	2.69935	0.67313	6.20552e-06	4.34715e-05
ENSMUSG00000102319	Gm37626	luminal-differentiated_basal	50.7181	-4.54011	0.614652	3.51132e-14	5.64567e-13
ENSMUSG00000102319	Gm37626	luminal-progenitors_basal	50.7181	-2.41272	0.656119	1.66688e-05	9.93476e-05
ENSMUSG00000102319	Gm37626	luminal-differentiated_endothelial	50.7181	-3.32156	0.631935	2.27412e-08	1.62701e-07
ENSMUSG00000102319	Gm37626	luminal-progenitors_luminal-differentiated	50.7181	1.6714	0.715621	0.00079317	0.00485778
ENSMUSG00000102319	Gm37626	stromal_luminal-differentiated	50.7181	3.24639	0.62666	4.38028e-08	3.34303e-07
ENSMUSG00000089877	Gm16102	stromal_endothelial	2.71578	1.90603	1.67205	0.0113573	0.0406553
ENSMUSG00000103071	Gm38110	basal_adipocytes	15.849	2.83717	0.927173	0.000167547	0.000728216
ENSMUSG00000103071	Gm38110	stromal_adipocytes	15.849	1.528	0.906858	0.0153796	0.0422623
ENSMUSG00000103071	Gm38110	luminal-differentiated_basal	15.849	-4.27354	0.919115	5.96745e-07	3.98863e-06
ENSMUSG00000103071	Gm38110	luminal-differentiated_endothelial	15.849	-2.665	1.0443	0.000630215	0.00226964
ENSMUSG00000103071	Gm38110	luminal-progenitors_luminal-differentiated	15.849	1.80257	1.05601	0.00393136	0.0191017
ENSMUSG00000103071	Gm38110	stromal_luminal-differentiated	15.849	2.95231	1.00466	0.000268025	0.00114568
ENSMUSG00000026043	Col3a1	luminal-differentiated_adipocytes	101712	-6.5449	0.701573	9.33387e-23	2.771e-21
ENSMUSG00000026043	Col3a1	luminal-progenitors_adipocytes	101712	-6.82771	0.701178	1.20558e-24	4.90177e-23
ENSMUSG00000026043	Col3a1	stromal_adipocytes	101712	3.07088	0.676396	4.09159e-07	3.64107e-06
ENSMUSG00000026043	Col3a1	luminal-differentiated_basal	101712	-5.14243	0.680996	7.76734e-15	1.33879e-13
ENSMUSG00000026043	Col3a1	luminal-progenitors_basal	101712	-5.40365	0.679958	2.39644e-16	6.61354e-15
ENSMUSG00000026043	Col3a1	stromal_basal	101712	4.53395	0.702356	1.12858e-12	5.70276e-11
ENSMUSG00000026043	Col3a1	luminal-differentiated_endothelial	101712	-5.58266	0.685026	4.11273e-17	6.88042e-16
ENSMUSG00000026043	Col3a1	luminal-progenitors_endothelial	101712	-5.86437	0.69188	9.67784e-19	2.54218e-17
ENSMUSG00000026043	Col3a1	stromal_endothelial	101712	4.06127	0.703175	9.47277e-11	2.14704e-09
ENSMUSG00000026043	Col3a1	stromal_luminal-differentiated	101712	10.0847	0.693114	4.44308e-50	6.25278e-48
ENSMUSG00000026043	Col3a1	stromal_luminal-progenitors	101712	10.3437	0.690915	6.56566e-53	2.77999e-50
ENSMUSG00000026042	Col5a2	luminal-differentiated_adipocytes	7513.86	-6.30135	0.609205	4.56871e-27	1.93273e-25
ENSMUSG00000026042	Col5a2	luminal-progenitors_adipocytes	7513.86	-6.31222	0.61046	4.25974e-27	2.12623e-25
ENSMUSG00000026042	Col5a2	stromal_adipocytes	7513.86	2.14408	0.599017	4.51918e-05	0.000262184
ENSMUSG00000026042	Col5a2	luminal-differentiated_basal	7513.86	-5.93267	0.597049	3.22577e-24	1.23132e-22
ENSMUSG00000026042	Col5a2	luminal-progenitors_basal	7513.86	-5.93673	0.599191	2.94623e-24	1.95011e-22
ENSMUSG00000026042	Col5a2	stromal_basal	7513.86	2.5342	0.607972	2.54129e-06	3.563e-05
ENSMUSG00000026042	Col5a2	luminal-differentiated_endothelial	7513.86	-6.32222	0.60078	4.0135e-27	1.46644e-25
ENSMUSG00000026042	Col5a2	luminal-progenitors_endothelial	7513.86	-6.34695	0.606941	3.74373e-27	2.16394e-25
ENSMUSG00000026042	Col5a2	stromal_endothelial	7513.86	2.14594	0.617652	4.7437e-05	0.000365202
ENSMUSG00000026042	Col5a2	stromal_luminal-differentiated	7513.86	8.76644	0.604777	9.29122e-50	1.25913e-47
ENSMUSG00000026042	Col5a2	stromal_luminal-progenitors	7513.86	8.77248	0.60463	1.06598e-49	3.19248e-47
ENSMUSG00000104476	Gm38211	luminal-differentiated_adipocytes	71.435	-24.4471	1.09297	5.51787e-113	2.30702e-109
ENSMUSG00000104476	Gm38211	luminal-progenitors_adipocytes	71.435	-5.31493	0.910926	1.98172e-10	1.98398e-09
ENSMUSG00000104476	Gm38211	luminal-differentiated_basal	71.435	-24.1491	1.09018	6.46213e-110	3.31029e-106
ENSMUSG00000104476	Gm38211	luminal-progenitors_basal	71.435	-5.02277	0.885205	2.26845e-09	2.65421e-08
ENSMUSG00000104476	Gm38211	luminal-differentiated_endothelial	71.435	-23.8986	1.09002	7.35237e-108	2.69023e-104
ENSMUSG00000104476	Gm38211	luminal-progenitors_endothelial	71.435	-4.80763	0.90208	1.04139e-08	9.14397e-08
ENSMUSG00000104476	Gm38211	luminal-progenitors_luminal-differentiated	71.435	18.6911	1.14018	1.65499e-61	3.82277e-58
ENSMUSG00000104476	Gm38211	stromal_luminal-differentiated	71.435	25.2865	1.09129	1.76238e-120	7.5233e-117
ENSMUSG00000104476	Gm38211	stromal_luminal-progenitors	71.435	6.20147	0.894707	3.92006e-13	5.51684e-12
ENSMUSG00000025993	Slc40a1	basal_adipocytes	155.096	2.62194	0.597054	1.32823e-06	9.48687e-06
ENSMUSG00000025993	Slc40a1	luminal-differentiated_adipocytes	155.096	1.52459	0.628384	0.00163136	0.00524131
ENSMUSG00000025993	Slc40a1	luminal-progenitors_adipocytes	155.096	1.6627	0.627532	0.00075859	0.00266898
ENSMUSG00000025993	Slc40a1	stromal_adipocytes	155.096	1.8672	0.609933	0.000285921	0.00136155
ENSMUSG00000025993	Slc40a1	endothelial_basal	155.096	-2.63072	0.621037	1.21367e-06	2.26738e-05
ENSMUSG00000025993	Slc40a1	luminal-differentiated_endothelial	155.096	1.52187	0.638341	0.00157001	0.0051621
ENSMUSG00000025993	Slc40a1	luminal-progenitors_endothelial	155.096	1.6532	0.665547	0.000726094	0.00295759
ENSMUSG00000025993	Slc40a1	stromal_endothelial	155.096	1.85175	0.647591	0.00027178	0.00170254
ENSMUSG00000041144	Dnah7b	basal_adipocytes	93.847	1.44819	0.785822	0.0151118	0.0375644
ENSMUSG00000041144	Dnah7b	stromal_adipocytes	93.847	1.9551	0.813887	0.00185833	0.00703246
ENSMUSG00000041144	Dnah7b	luminal-progenitors_basal	93.847	-2.88704	0.864894	7.5433e-05	0.000391864
ENSMUSG00000041144	Dnah7b	luminal-progenitors_endothelial	93.847	-1.49442	0.895784	0.0079783	0.0250398
ENSMUSG00000041144	Dnah7b	luminal-progenitors_luminal-differentiated	93.847	-2.41346	0.884524	0.000259755	0.00182374
ENSMUSG00000041144	Dnah7b	stromal_luminal-progenitors	93.847	3.47063	0.816971	3.4561e-06	2.20165e-05
ENSMUSG00000096047	n-R5s211	stromal_basal	17.3563	1.5136	0.664832	0.000881425	0.00579681
ENSMUSG00000096047	n-R5s211	stromal_endothelial	17.3563	1.14222	0.66443	0.00731206	0.0283415
ENSMUSG00000096047	n-R5s211	stromal_luminal-differentiated	17.3563	1.48556	0.627907	0.00141629	0.00514181
ENSMUSG00000101262	Gm8326	luminal-differentiated_basal	2.29542	-2.19705	1.03626	0.00240362	0.00768588
ENSMUSG00000101337	Dnah7c	luminal-progenitors_adipocytes	21.8384	-7.94552	1.89579	2.43925e-07	1.586e-06
ENSMUSG00000101337	Dnah7c	stromal_adipocytes	21.8384	2.85507	1.69261	0.00276098	0.00991156
ENSMUSG00000101337	Dnah7c	luminal-progenitors_basal	21.8384	-8.24392	1.77697	2.91237e-08	2.85836e-07
ENSMUSG00000101337	Dnah7c	stromal_basal	21.8384	2.08252	1.69142	0.00632046	0.0296576
ENSMUSG00000101337	Dnah7c	luminal-progenitors_endothelial	21.8384	-11.2094	1.71133	2.74084e-12	3.72061e-11
ENSMUSG00000101337	Dnah7c	luminal-progenitors_luminal-differentiated	21.8384	-9.91582	1.71572	8.04719e-10	1.67251e-08
ENSMUSG00000101337	Dnah7c	stromal_luminal-progenitors	21.8384	13.1135	1.71213	2.98215e-16	5.48993e-15
ENSMUSG00000025986	Slc39a10	basal_adipocytes	2115.18	1.45877	0.341222	3.49218e-06	2.26846e-05
ENSMUSG00000025986	Slc39a10	endothelial_adipocytes	2115.18	2.57298	0.336364	2.17536e-15	4.79113e-14
ENSMUSG00000025986	Slc39a10	luminal-differentiated_basal	2115.18	-1.87173	0.353766	5.48197e-09	4.90943e-08
ENSMUSG00000025986	Slc39a10	luminal-progenitors_basal	2115.18	-2.27518	0.345041	4.59566e-12	7.58965e-11
ENSMUSG00000025986	Slc39a10	luminal-differentiated_endothelial	2115.18	-3.02389	0.338009	6.79915e-20	1.41468e-18
ENSMUSG00000025986	Slc39a10	luminal-progenitors_endothelial	2115.18	-3.38456	0.334963	1.67467e-24	7.54235e-23
ENSMUSG00000025986	Slc39a10	stromal_endothelial	2115.18	-1.73396	0.345101	6.55455e-08	9.34252e-07
ENSMUSG00000025986	Slc39a10	stromal_luminal-differentiated	2115.18	1.09873	0.356946	0.000191842	0.000843692
ENSMUSG00000025986	Slc39a10	stromal_luminal-progenitors	2115.18	1.50193	0.364618	1.46994e-06	9.93635e-06
ENSMUSG00000100213	Gm28151	basal_adipocytes	12.9346	1.63018	0.969731	0.0180316	0.0436071
ENSMUSG00000100213	Gm28151	stromal_basal	12.9346	-2.31403	1.16926	0.00134671	0.00830665
ENSMUSG00000100213	Gm28151	stromal_endothelial	12.9346	-2.12685	1.14015	0.00278189	0.0126287
ENSMUSG00000100213	Gm28151	stromal_luminal-progenitors	12.9346	-1.71378	1.18857	0.0121267	0.0359889
ENSMUSG00000103129	Gm37393	basal_adipocytes	13.7712	4.00513	1.67335	0.000264569	0.00109244
ENSMUSG00000103129	Gm37393	endothelial_adipocytes	13.7712	3.71041	1.80043	0.000558451	0.00222264
ENSMUSG00000103129	Gm37393	luminal-differentiated_basal	13.7712	-6.06667	1.54254	5.16972e-06	2.98629e-05
ENSMUSG00000103129	Gm37393	luminal-progenitors_basal	13.7712	-3.74566	1.59366	0.0010407	0.00408754
ENSMUSG00000103129	Gm37393	luminal-differentiated_endothelial	13.7712	-5.87455	1.60546	1.37053e-05	6.739e-05
ENSMUSG00000103129	Gm37393	luminal-progenitors_endothelial	13.7712	-3.32391	1.69833	0.00209601	0.0076872
ENSMUSG00000100033	Gm8337	endothelial_adipocytes	9.247	1.59575	0.675524	0.00275174	0.00920769
ENSMUSG00000100033	Gm8337	luminal-progenitors_adipocytes	9.247	1.1672	0.641383	0.0159964	0.0399594
ENSMUSG00000100033	Gm8337	luminal-differentiated_endothelial	9.247	-1.89352	0.664824	0.000278156	0.00108044
ENSMUSG00000100033	Gm8337	luminal-progenitors_luminal-differentiated	9.247	1.31811	0.671388	0.00268088	0.013817
ENSMUSG00000026109	Tmeff2	luminal-differentiated_adipocytes	519.618	-6.5906	1.08369	1.35539e-11	1.46494e-10
ENSMUSG00000026109	Tmeff2	luminal-progenitors_adipocytes	519.618	-2.77701	1.00292	0.000308343	0.00117692
ENSMUSG00000026109	Tmeff2	stromal_adipocytes	519.618	4.56571	0.94714	6.13086e-09	7.53915e-08
ENSMUSG00000026109	Tmeff2	luminal-differentiated_basal	519.618	-7.93654	1.04143	4.14293e-16	8.02063e-15
ENSMUSG00000026109	Tmeff2	luminal-progenitors_basal	519.618	-4.32754	0.896513	3.07761e-07	2.55054e-06
ENSMUSG00000026109	Tmeff2	stromal_basal	519.618	3.20681	0.889857	1.31959e-05	0.000156058
ENSMUSG00000026109	Tmeff2	luminal-differentiated_endothelial	519.618	-7.95781	1.04863	6.01517e-16	9.06807e-15
ENSMUSG00000026109	Tmeff2	luminal-progenitors_endothelial	519.618	-4.26266	0.913405	4.04681e-07	2.88568e-06
ENSMUSG00000026109	Tmeff2	stromal_endothelial	519.618	3.23237	0.872032	1.00531e-05	9.06358e-05
ENSMUSG00000026109	Tmeff2	luminal-progenitors_luminal-differentiated	519.618	2.77005	1.17281	0.000538999	0.00347413
ENSMUSG00000026109	Tmeff2	stromal_luminal-differentiated	519.618	11.9392	1.03275	2.11019e-32	9.88085e-31
ENSMUSG00000026109	Tmeff2	stromal_luminal-progenitors	519.618	8.13897	0.918654	1.51978e-20	4.07899e-19
ENSMUSG00000099924	Gm28320	basal_adipocytes	12.3246	9.73673	1.7475	1.84711e-09	2.26255e-08
ENSMUSG00000099924	Gm28320	endothelial_adipocytes	12.3246	8.71376	1.77971	5.44608e-08	4.54946e-07
ENSMUSG00000099924	Gm28320	stromal_adipocytes	12.3246	12.2278	1.66678	6.74379e-14	1.65371e-12
ENSMUSG00000099924	Gm28320	luminal-differentiated_basal	12.3246	-11.8077	1.83963	1.13131e-12	1.56291e-11
ENSMUSG00000099924	Gm28320	luminal-progenitors_basal	12.3246	-4.72187	1.87232	0.000482493	0.00207186
ENSMUSG00000099924	Gm28320	luminal-differentiated_endothelial	12.3246	-10.9286	1.83387	5.88281e-11	5.59927e-10
ENSMUSG00000099924	Gm28320	luminal-progenitors_endothelial	12.3246	-3.5452	2.05205	0.00310177	0.0108918
ENSMUSG00000099924	Gm28320	luminal-progenitors_luminal-differentiated	12.3246	3.86945	2.3237	0.000910098	0.00547893
ENSMUSG00000099924	Gm28320	stromal_luminal-differentiated	12.3246	14.4391	1.73954	1.12171e-17	2.03473e-16
ENSMUSG00000099924	Gm28320	stromal_luminal-progenitors	12.3246	7.50343	1.81021	9.44772e-07	6.57645e-06
ENSMUSG00000099625	Gm29325	stromal_luminal-differentiated	3.65146	4.9444	2.46892	0.00144715	0.00523898
ENSMUSG00000045954	Cavin2	endothelial_adipocytes	8104.16	1.36192	0.452724	0.000513682	0.00206312
ENSMUSG00000045954	Cavin2	luminal-differentiated_adipocytes	8104.16	-7.21694	0.461358	2.36287e-57	5.81127e-55
ENSMUSG00000045954	Cavin2	luminal-progenitors_adipocytes	8104.16	-5.52613	0.453747	1.1455e-35	1.09887e-33
ENSMUSG00000045954	Cavin2	stromal_adipocytes	8104.16	-1.76148	0.460988	1.89305e-05	0.00011905
ENSMUSG00000045954	Cavin2	luminal-differentiated_basal	8104.16	-7.64962	0.457526	2.03376e-64	9.82845e-62
ENSMUSG00000045954	Cavin2	luminal-progenitors_basal	8104.16	-5.98424	0.451071	2.66953e-41	9.30108e-39
ENSMUSG00000045954	Cavin2	stromal_basal	8104.16	-2.22589	0.460693	1.32635e-07	2.51568e-06
ENSMUSG00000045954	Cavin2	luminal-differentiated_endothelial	8104.16	-8.7893	0.458714	9.85789e-84	1.3289e-80
ENSMUSG00000045954	Cavin2	luminal-progenitors_endothelial	8104.16	-7.12536	0.454549	4.22182e-57	3.02596e-54
ENSMUSG00000045954	Cavin2	stromal_endothelial	8104.16	-3.31647	0.446632	9.20232e-15	3.29712e-13
ENSMUSG00000045954	Cavin2	luminal-progenitors_luminal-differentiated	8104.16	1.37727	0.515146	0.000314341	0.00214924
ENSMUSG00000045954	Cavin2	stromal_luminal-differentiated	8104.16	5.27559	0.455474	7.99032e-32	3.62865e-30
ENSMUSG00000045954	Cavin2	stromal_luminal-progenitors	8104.16	3.63102	0.452091	2.34443e-16	4.37165e-15
ENSMUSG00000026107	Nabp1	basal_adipocytes	2501.08	-2.18005	0.35318	9.09342e-11	1.36205e-09
ENSMUSG00000026107	Nabp1	endothelial_adipocytes	2501.08	-3.31357	0.351615	2.14691e-22	9.46527e-21
ENSMUSG00000026107	Nabp1	luminal-differentiated_adipocytes	2501.08	-2.51193	0.356386	1.75145e-13	2.3149e-12
ENSMUSG00000026107	Nabp1	luminal-progenitors_adipocytes	2501.08	-1.82979	0.36315	2.659e-08	1.99571e-07
ENSMUSG00000026107	Nabp1	stromal_adipocytes	2501.08	-3.62241	0.350806	1.69423e-26	1.40269e-24
ENSMUSG00000026107	Nabp1	stromal_basal	2501.08	-1.27914	0.386609	2.95003e-05	0.000316907
ENSMUSG00000026107	Nabp1	luminal-progenitors_endothelial	2501.08	1.31201	0.36889	2.74821e-05	0.000146373
ENSMUSG00000026107	Nabp1	stromal_luminal-progenitors	2501.08	-1.68808	0.376364	3.41016e-07	2.54339e-06
ENSMUSG00000099413	Gm17767	basal_adipocytes	6.00265	2.02886	1.37567	0.0167936	0.0410749
ENSMUSG00000099413	Gm17767	luminal-differentiated_adipocytes	6.00265	3.12385	1.62662	0.00281554	0.00855609
ENSMUSG00000099413	Gm17767	luminal-progenitors_adipocytes	6.00265	2.68361	1.58787	0.0054529	0.0156294
ENSMUSG00000099413	Gm17767	endothelial_basal	6.00265	-1.92391	1.74216	0.00607298	0.0368072
ENSMUSG00000099413	Gm17767	luminal-differentiated_endothelial	6.00265	3.92532	1.62044	0.000804593	0.00283272
ENSMUSG00000099413	Gm17767	luminal-progenitors_endothelial	6.00265	3.41198	1.67091	0.00169112	0.00634418
ENSMUSG00000018417	Myo1b	basal_adipocytes	1672.86	1.81839	0.436009	4.06234e-06	2.59538e-05
ENSMUSG00000018417	Myo1b	endothelial_adipocytes	1672.86	3.01094	0.426173	1.1488e-13	2.0853e-12
ENSMUSG00000018417	Myo1b	luminal-differentiated_adipocytes	1672.86	2.85726	0.430912	4.81692e-12	5.47023e-11
ENSMUSG00000018417	Myo1b	luminal-progenitors_basal	1672.86	-1.67675	0.468599	1.38122e-05	8.37168e-05
ENSMUSG00000018417	Myo1b	luminal-progenitors_endothelial	1672.86	-2.97555	0.427426	7.6418e-13	1.103e-11
ENSMUSG00000018417	Myo1b	stromal_endothelial	1672.86	-2.36615	0.419754	4.63761e-09	8.05634e-08
ENSMUSG00000018417	Myo1b	luminal-progenitors_luminal-differentiated	1672.86	-2.71472	0.422494	2.84406e-11	7.47079e-10
ENSMUSG00000018417	Myo1b	stromal_luminal-differentiated	1672.86	-2.1759	0.440218	8.99647e-08	6.65396e-07
ENSMUSG00000101724	Gm29453	basal_adipocytes	15.3813	5.20544	1.34338	4.71729e-07	3.72224e-06
ENSMUSG00000101724	Gm29453	endothelial_adipocytes	15.3813	5.95685	1.35301	6.96301e-08	5.72139e-07
ENSMUSG00000101724	Gm29453	luminal-differentiated_adipocytes	15.3813	4.68144	1.23653	7.8623e-06	3.961e-05
ENSMUSG00000101724	Gm29453	luminal-progenitors_adipocytes	15.3813	3.91064	1.268	9.17073e-05	0.000389847
ENSMUSG00000101724	Gm29453	stromal_adipocytes	15.3813	2.67915	1.22655	0.00136863	0.00539751
ENSMUSG00000101724	Gm29453	stromal_endothelial	15.3813	-1.60718	1.06839	0.00907514	0.0338736
ENSMUSG00000100313	Gm28323	basal_adipocytes	27.2559	1.74426	0.88759	0.00832849	0.0224545
ENSMUSG00000100313	Gm28323	endothelial_adipocytes	27.2559	3.28996	0.926362	1.03226e-05	5.85867e-05
ENSMUSG00000100313	Gm28323	luminal-differentiated_adipocytes	27.2559	1.73014	0.953745	0.00744616	0.0203413
ENSMUSG00000100313	Gm28323	luminal-progenitors_endothelial	27.2559	-2.92444	0.912229	8.89442e-05	0.000432749
ENSMUSG00000100313	Gm28323	stromal_endothelial	27.2559	-2.91958	0.855807	3.79423e-05	0.000298159
ENSMUSG00000072324	Gm8420	basal_adipocytes	5.10674	-15.9916	2.1387	9.03033e-15	2.33395e-13
ENSMUSG00000072324	Gm8420	endothelial_adipocytes	5.10674	-6.37375	2.76937	0.000152557	0.000685357
ENSMUSG00000072324	Gm8420	endothelial_basal	5.10674	7.7884	2.70772	5.67207e-05	0.000731146
ENSMUSG00000072324	Gm8420	luminal-differentiated_basal	5.10674	15.4394	2.2195	2.35526e-13	3.47897e-12
ENSMUSG00000072324	Gm8420	luminal-progenitors_basal	5.10674	16.5246	2.16783	5.42989e-16	1.43535e-14
ENSMUSG00000072324	Gm8420	stromal_basal	5.10674	15.8843	2.1565	1.84483e-14	1.28875e-12
ENSMUSG00000072324	Gm8420	luminal-differentiated_endothelial	5.10674	5.44907	2.46326	0.000766164	0.00271346
ENSMUSG00000072324	Gm8420	luminal-progenitors_endothelial	5.10674	7.15078	2.38156	4.62966e-05	0.00023765
ENSMUSG00000072324	Gm8420	stromal_endothelial	5.10674	5.90967	2.97849	0.000223146	0.00142639
ENSMUSG00000062939	Stat4	basal_adipocytes	81.7154	11.6696	1.12538	1.15842e-25	7.49258e-24
ENSMUSG00000062939	Stat4	endothelial_adipocytes	81.7154	8.75405	1.15264	5.32689e-15	1.12768e-13
ENSMUSG00000062939	Stat4	luminal-differentiated_adipocytes	81.7154	8.19664	1.19608	1.02134e-13	1.38869e-12
ENSMUSG00000062939	Stat4	luminal-progenitors_adipocytes	81.7154	8.48951	1.19368	1.13351e-14	1.87706e-13
ENSMUSG00000062939	Stat4	stromal_adipocytes	81.7154	12.582	1.12469	1.55945e-29	1.59026e-27
ENSMUSG00000062939	Stat4	endothelial_basal	81.7154	-1.62032	1.23202	0.00494569	0.0313704
ENSMUSG00000062939	Stat4	luminal-differentiated_basal	81.7154	-2.80966	1.1543	0.000989364	0.00350929
ENSMUSG00000062939	Stat4	luminal-progenitors_basal	81.7154	-2.37132	1.19311	0.00295119	0.0102017
ENSMUSG00000062939	Stat4	stromal_endothelial	81.7154	2.93384	1.07554	0.000215629	0.0013855
ENSMUSG00000062939	Stat4	stromal_luminal-differentiated	81.7154	3.87108	1.05008	2.80626e-05	0.000145676
ENSMUSG00000062939	Stat4	stromal_luminal-progenitors	81.7154	3.50727	1.0885	0.000110001	0.000548399
ENSMUSG00000101628	Gm28177	endothelial_adipocytes	5.84134	6.01236	3.71457	0.000902998	0.00342702
ENSMUSG00000101628	Gm28177	luminal-progenitors_adipocytes	5.84134	5.00406	3.31995	0.00193029	0.00620391
ENSMUSG00000101628	Gm28177	stromal_adipocytes	5.84134	6.84575	3.86757	0.000410395	0.0018654
ENSMUSG00000101628	Gm28177	endothelial_basal	5.84134	8.31681	3.80926	0.000243421	0.00261634
ENSMUSG00000101628	Gm28177	luminal-progenitors_basal	5.84134	6.21632	3.14849	0.000556345	0.00234839
ENSMUSG00000101628	Gm28177	stromal_basal	5.84134	8.17701	3.89852	0.000102393	0.000927481
ENSMUSG00000101628	Gm28177	luminal-differentiated_endothelial	5.84134	-9.51402	3.26529	4.91182e-05	0.000220597
ENSMUSG00000101628	Gm28177	luminal-progenitors_luminal-differentiated	5.84134	8.38163	3.75754	0.000120864	0.000919062
ENSMUSG00000101628	Gm28177	stromal_luminal-differentiated	5.84134	10.1037	3.24481	1.89288e-05	0.00010147
ENSMUSG00000078291	Gm3940	luminal-progenitors_adipocytes	2.47746	2.04231	1.15957	0.0069297	0.0192337
ENSMUSG00000026104	Stat1	luminal-differentiated_adipocytes	2328.01	-1.17808	0.231293	6.48711e-08	4.47076e-07
ENSMUSG00000026104	Stat1	luminal-progenitors_adipocytes	2328.01	-1.07056	0.229004	8.4978e-07	5.11618e-06
ENSMUSG00000026103	Gls	basal_adipocytes	2436.09	1.25488	0.298198	6.46402e-06	3.9401e-05
ENSMUSG00000026103	Gls	endothelial_adipocytes	2436.09	1.71443	0.300237	1.40176e-09	1.48993e-08
ENSMUSG00000026103	Gls	luminal-differentiated_basal	2436.09	-1.86817	0.309275	6.774e-11	7.6805e-10
ENSMUSG00000026103	Gls	luminal-progenitors_basal	2436.09	-1.09766	0.302581	3.19802e-05	0.000179797
ENSMUSG00000026103	Gls	luminal-differentiated_endothelial	2436.09	-2.34346	0.303242	6.90773e-16	1.03285e-14
ENSMUSG00000026103	Gls	luminal-progenitors_endothelial	2436.09	-1.5979	0.31005	1.15715e-08	1.01003e-07
ENSMUSG00000026103	Gls	stromal_endothelial	2436.09	-1.05007	0.324592	5.6408e-05	0.000425896
ENSMUSG00000026103	Gls	stromal_luminal-differentiated	2436.09	1.07551	0.312596	5.20521e-05	0.000257327
ENSMUSG00000002881	Nab1	luminal-progenitors_adipocytes	1838.53	1.09501	0.177887	2.04708e-10	2.04276e-09
ENSMUSG00000002881	Nab1	stromal_luminal-progenitors	1838.53	-1.19971	0.183983	2.59161e-12	3.37459e-11
ENSMUSG00000043015	Nemp2	basal_adipocytes	99.199	3.2836	0.447656	2.79045e-14	6.77459e-13
ENSMUSG00000043015	Nemp2	endothelial_adipocytes	99.199	2.3762	0.457115	1.9166e-08	1.72082e-07
ENSMUSG00000043015	Nemp2	luminal-differentiated_adipocytes	99.199	2.65114	0.46257	9.91302e-10	8.58398e-09
ENSMUSG00000043015	Nemp2	luminal-progenitors_adipocytes	99.199	1.6192	0.471424	5.17037e-05	0.000230317
ENSMUSG00000043015	Nemp2	stromal_adipocytes	99.199	2.02298	0.455432	1.45975e-06	1.16399e-05
ENSMUSG00000043015	Nemp2	luminal-progenitors_basal	99.199	-1.38532	0.460705	0.000155033	0.00075182
ENSMUSG00000103630	Gm37242	endothelial_adipocytes	4.11613	1.90496	1.44627	0.0172336	0.0453502
ENSMUSG00000103630	Gm37242	luminal-progenitors_adipocytes	4.11613	2.75121	1.67069	0.00572434	0.0162989
ENSMUSG00000041439	Mfsd6	basal_adipocytes	1397.79	2.37948	0.388252	1.28569e-10	1.87638e-09
ENSMUSG00000041439	Mfsd6	endothelial_adipocytes	1397.79	2.9115	0.386003	3.83461e-15	8.25708e-14
ENSMUSG00000041439	Mfsd6	luminal-differentiated_adipocytes	1397.79	1.89713	0.406286	1.5958e-07	1.04197e-06
ENSMUSG00000041439	Mfsd6	luminal-progenitors_adipocytes	1397.79	3.28639	0.386409	3.21718e-18	7.61885e-17
ENSMUSG00000041439	Mfsd6	stromal_adipocytes	1397.79	1.37493	0.400821	8.9785e-05	0.000484376
ENSMUSG00000041439	Mfsd6	stromal_endothelial	1397.79	-1.3564	0.429327	7.42452e-05	0.000542112
ENSMUSG00000041439	Mfsd6	luminal-progenitors_luminal-differentiated	1397.79	1.09658	0.414775	0.000495147	0.00321795
ENSMUSG00000041439	Mfsd6	stromal_luminal-progenitors	1397.79	-1.73003	0.415893	1.53967e-06	1.03706e-05
ENSMUSG00000100302	Gm29670	luminal-progenitors_adipocytes	11.467	2.47629	1.1718	0.00217524	0.00690533
ENSMUSG00000100302	Gm29670	luminal-progenitors_luminal-differentiated	11.467	1.93339	1.1507	0.0038715	0.0188657
ENSMUSG00000026102	Inpp1	endothelial_adipocytes	594.065	2.18347	0.431321	4.17853e-08	3.5485e-07
ENSMUSG00000026102	Inpp1	luminal-progenitors_adipocytes	594.065	1.07455	0.417443	0.00278509	0.00861129
ENSMUSG00000026102	Inpp1	stromal_adipocytes	594.065	1.51674	0.442525	8.63822e-05	0.000467627
ENSMUSG00000026102	Inpp1	endothelial_basal	594.065	1.10247	0.482493	0.000742937	0.00672707
ENSMUSG00000026102	Inpp1	luminal-differentiated_endothelial	594.065	-1.5902	0.44963	3.13054e-05	0.000145418
ENSMUSG00000041426	Hibch	basal_adipocytes	763.198	-2.91228	0.352937	2.72291e-17	9.20077e-16
ENSMUSG00000041426	Hibch	endothelial_adipocytes	763.198	-3.47884	0.360473	1.7123e-23	8.24469e-22
ENSMUSG00000041426	Hibch	luminal-differentiated_adipocytes	763.198	-2.85109	0.35466	1.51427e-16	2.69985e-15
ENSMUSG00000041426	Hibch	luminal-progenitors_adipocytes	763.198	-3.22688	0.352578	9.96829e-21	2.97089e-19
ENSMUSG00000041426	Hibch	stromal_adipocytes	763.198	-3.21317	0.351781	5.12285e-21	2.57024e-19
ENSMUSG00000043629	1700019D03Rik	stromal_adipocytes	186.846	4.36082	0.829485	8.52997e-10	1.20418e-08
ENSMUSG00000043629	1700019D03Rik	stromal_basal	186.846	3.00172	0.738903	3.31073e-06	4.51533e-05
ENSMUSG00000043629	1700019D03Rik	luminal-differentiated_endothelial	186.846	-1.22768	0.755231	0.0164548	0.0411297
ENSMUSG00000043629	1700019D03Rik	stromal_endothelial	186.846	2.70404	0.729709	1.9041e-05	0.000160294
ENSMUSG00000043629	1700019D03Rik	stromal_luminal-differentiated	186.846	4.68849	0.727578	2.34385e-11	2.52027e-10
ENSMUSG00000043629	1700019D03Rik	stromal_luminal-progenitors	186.846	4.37215	0.729259	3.81739e-10	4.07244e-09
ENSMUSG00000026100	Mstn	stromal_luminal-differentiated	4.18174	3.80843	3.21896	0.0104807	0.0294634
ENSMUSG00000026097	Ormdl1	luminal-differentiated_adipocytes	123.356	1.7808	0.384432	2.01789e-07	1.2973e-06
ENSMUSG00000026097	Ormdl1	luminal-differentiated_basal	123.356	1.88656	0.385812	4.67212e-08	3.66964e-07
ENSMUSG00000026097	Ormdl1	luminal-differentiated_endothelial	123.356	2.54153	0.378592	1.4851e-12	1.65599e-11
ENSMUSG00000026097	Ormdl1	luminal-progenitors_luminal-differentiated	123.356	-1.74792	0.3852	2.47701e-07	3.39553e-06
ENSMUSG00000026097	Ormdl1	stromal_luminal-differentiated	123.356	-2.08279	0.373352	2.98742e-09	2.60173e-08
ENSMUSG00000026096	Osgepl1	basal_adipocytes	165.133	-1.51541	0.304274	1.04896e-07	9.38091e-07
ENSMUSG00000026096	Osgepl1	endothelial_adipocytes	165.133	-1.63017	0.305187	1.22009e-08	1.13192e-07
ENSMUSG00000026096	Osgepl1	luminal-differentiated_adipocytes	165.133	-1.21318	0.299031	8.40613e-06	4.21163e-05
ENSMUSG00000026096	Osgepl1	luminal-progenitors_adipocytes	165.133	-1.59845	0.304841	1.21237e-08	9.5673e-08
ENSMUSG00000026096	Osgepl1	stromal_adipocytes	165.133	-1.30696	0.307282	3.04021e-06	2.27187e-05
ENSMUSG00000026095	Asnsd1	basal_adipocytes	606.39	-1.20186	0.289193	8.94237e-06	5.28002e-05
ENSMUSG00000026095	Asnsd1	endothelial_adipocytes	606.39	-1.27677	0.290633	2.35904e-06	1.50353e-05
ENSMUSG00000117809	Gm50478	basal_adipocytes	14.2345	-10.8561	1.73769	7.87441e-11	1.18849e-09
ENSMUSG00000117809	Gm50478	endothelial_basal	14.2345	10.9912	1.71903	5.68803e-11	2.03247e-09
ENSMUSG00000117809	Gm50478	luminal-differentiated_basal	14.2345	8.71415	1.85097	2.63286e-08	2.14217e-07
ENSMUSG00000117809	Gm50478	luminal-progenitors_basal	14.2345	8.29955	1.82969	4.61026e-08	4.39077e-07
ENSMUSG00000117809	Gm50478	stromal_basal	14.2345	10.9881	1.73455	3.28485e-11	1.29407e-09
ENSMUSG00000096141	Dnah7a	luminal-differentiated_adipocytes	11.2657	-8.72401	2.1529	8.23521e-07	4.84836e-06
ENSMUSG00000096141	Dnah7a	luminal-differentiated_basal	11.2657	-9.25602	2.08462	7.64862e-08	5.80973e-07
ENSMUSG00000096141	Dnah7a	luminal-differentiated_endothelial	11.2657	-10.5021	2.02848	4.38161e-09	3.38132e-08
ENSMUSG00000096141	Dnah7a	luminal-progenitors_endothelial	11.2657	-2.42538	2.04745	0.0159239	0.0452499
ENSMUSG00000096141	Dnah7a	luminal-progenitors_luminal-differentiated	11.2657	4.03068	2.51872	0.000949088	0.00568365
ENSMUSG00000096141	Dnah7a	stromal_luminal-differentiated	11.2657	11.5716	2.01409	1.45387e-10	1.45688e-09
ENSMUSG00000096141	Dnah7a	stromal_luminal-progenitors	11.2657	3.81201	2.19219	0.00327862	0.0115254
ENSMUSG00000026094	Stk17b	endothelial_basal	1210.14	-1.06185	0.561879	0.00217374	0.016152
ENSMUSG00000026094	Stk17b	luminal-differentiated_basal	1210.14	-1.66302	0.536841	0.000115701	0.000517364
ENSMUSG00000026094	Stk17b	luminal-progenitors_basal	1210.14	-1.73168	0.549212	7.05497e-05	0.000368864
ENSMUSG00000026094	Stk17b	stromal_endothelial	1210.14	1.27723	0.559746	0.00133712	0.00675866
ENSMUSG00000026094	Stk17b	stromal_luminal-differentiated	1210.14	1.77513	0.534454	6.38518e-05	0.000309331
ENSMUSG00000026094	Stk17b	stromal_luminal-progenitors	1210.14	1.83693	0.545554	3.8291e-05	0.000206807
ENSMUSG00000042807	Hecw2	endothelial_adipocytes	700.946	1.54587	0.734427	0.00578291	0.0177412
ENSMUSG00000042807	Hecw2	luminal-differentiated_adipocytes	700.946	-3.78492	0.761124	9.1672e-08	6.21033e-07
ENSMUSG00000042807	Hecw2	luminal-progenitors_adipocytes	700.946	-4.62557	0.752245	6.569e-11	6.95651e-10
ENSMUSG00000042807	Hecw2	luminal-differentiated_basal	700.946	-5.17136	0.7523	1.07936e-12	1.49517e-11
ENSMUSG00000042807	Hecw2	luminal-progenitors_basal	700.946	-5.98874	0.747596	8.16689e-17	2.39339e-15
ENSMUSG00000042807	Hecw2	luminal-differentiated_endothelial	700.946	-5.89105	0.759047	7.29129e-16	1.0864e-14
ENSMUSG00000042807	Hecw2	luminal-progenitors_endothelial	700.946	-6.76442	0.76251	1.63993e-20	5.16824e-19
ENSMUSG00000042807	Hecw2	stromal_luminal-differentiated	700.946	5.40178	0.754001	1.05968e-13	1.40122e-12
ENSMUSG00000042807	Hecw2	stromal_luminal-progenitors	700.946	6.26359	0.747999	5.35469e-18	1.15758e-16
ENSMUSG00000102868	Gm37633	luminal-progenitors_adipocytes	5.11404	-10.8061	1.81258	1.11397e-10	1.14752e-09
ENSMUSG00000102868	Gm37633	luminal-progenitors_basal	5.11404	-9.64218	1.90356	1.53445e-09	1.84443e-08
ENSMUSG00000102868	Gm37633	luminal-progenitors_endothelial	5.11404	-11.09	1.80276	3.29577e-11	3.97681e-10
ENSMUSG00000102868	Gm37633	luminal-progenitors_luminal-differentiated	5.11404	-7.28084	2.2119	5.93733e-06	6.10926e-05
ENSMUSG00000102868	Gm37633	stromal_luminal-differentiated	5.11404	3.75127	1.96852	0.00289352	0.00961367
ENSMUSG00000102868	Gm37633	stromal_luminal-progenitors	5.11404	12.7994	1.79129	1.18437e-14	1.88015e-13
ENSMUSG00000025983	Ccdc150	basal_adipocytes	6.83117	4.20127	1.57602	0.000103898	0.000476395
ENSMUSG00000025983	Ccdc150	luminal-progenitors_adipocytes	6.83117	3.02232	1.56681	0.00260762	0.00812354
ENSMUSG00000073678	Pgap1	basal_adipocytes	309.265	1.23163	0.378413	0.000305479	0.00123919
ENSMUSG00000073678	Pgap1	endothelial_basal	309.265	-1.42602	0.416383	1.58159e-05	0.000232144
ENSMUSG00000073678	Pgap1	luminal-progenitors_basal	309.265	-1.2163	0.394423	0.000166782	0.000802896
ENSMUSG00000104136	Gm36955	basal_adipocytes	8.89673	2.61755	1.10746	0.00137952	0.00465222
ENSMUSG00000104136	Gm36955	luminal-differentiated_adipocytes	8.89673	2.59882	1.20821	0.00200626	0.00630136
ENSMUSG00000104136	Gm36955	stromal_adipocytes	8.89673	1.68271	1.05563	0.015547	0.0426288
ENSMUSG00000104136	Gm36955	luminal-differentiated_endothelial	8.89673	1.72004	1.11422	0.0128484	0.0332008
ENSMUSG00000052331	Ankrd44	basal_adipocytes	1091.84	1.24956	0.362301	0.000146001	0.000646558
ENSMUSG00000052331	Ankrd44	luminal-progenitors_adipocytes	1091.84	-1.28584	0.36451	7.05028e-05	0.000306607
ENSMUSG00000052331	Ankrd44	luminal-progenitors_basal	1091.84	-2.76731	0.36206	7.21649e-15	1.64078e-13
ENSMUSG00000052331	Ankrd44	luminal-progenitors_endothelial	1091.84	-1.92086	0.382289	2.28741e-08	1.91977e-07
ENSMUSG00000052331	Ankrd44	luminal-progenitors_luminal-differentiated	1091.84	-1.82077	0.381792	9.3487e-08	1.38361e-06
ENSMUSG00000052331	Ankrd44	stromal_luminal-progenitors	1091.84	2.14941	0.370533	9.08238e-10	9.3677e-09
ENSMUSG00000102503	Gm37370	luminal-differentiated_basal	27.1427	-1.29655	0.784006	0.0141414	0.0356219
ENSMUSG00000102503	Gm37370	luminal-progenitors_basal	27.1427	-1.91245	0.878849	0.00173934	0.00641475
ENSMUSG00000102503	Gm37370	luminal-progenitors_endothelial	27.1427	-1.59318	0.855916	0.00446576	0.0150192
ENSMUSG00000102642	A130048G24Rik	luminal-progenitors_adipocytes	76.9482	-1.1599	0.644944	0.0170084	0.0421529
ENSMUSG00000102642	A130048G24Rik	luminal-differentiated_basal	76.9482	-1.63199	0.730682	0.00206526	0.00674197
ENSMUSG00000102642	A130048G24Rik	luminal-progenitors_basal	76.9482	-2.12875	0.754565	0.00025053	0.00115892
ENSMUSG00000102642	A130048G24Rik	luminal-progenitors_endothelial	76.9482	-1.39011	0.733685	0.00481381	0.0160627
ENSMUSG00000102642	A130048G24Rik	stromal_luminal-progenitors	76.9482	1.13632	0.722264	0.0118669	0.035303
ENSMUSG00000103030	E330011M16Rik	luminal-differentiated_adipocytes	30.6396	-1.13161	0.65524	0.0188045	0.0457413
ENSMUSG00000103030	E330011M16Rik	luminal-differentiated_endothelial	30.6396	-1.37343	0.709165	0.00635678	0.0180047
ENSMUSG00000103030	E330011M16Rik	luminal-progenitors_luminal-differentiated	30.6396	1.26403	0.742851	0.00565868	0.0259229
ENSMUSG00000103030	E330011M16Rik	stromal_luminal-differentiated	30.6396	2.10123	0.738036	0.000314231	0.00132332
ENSMUSG00000025981	Coq10b	luminal-progenitors_adipocytes	1044.39	1.69794	0.242536	1.53449e-13	2.24576e-12
ENSMUSG00000025981	Coq10b	luminal-progenitors_endothelial	1044.39	1.1122	0.241687	4.92076e-07	3.46359e-06
ENSMUSG00000025981	Coq10b	luminal-progenitors_luminal-differentiated	1044.39	1.10677	0.24636	3.81076e-07	5.04202e-06
ENSMUSG00000025981	Coq10b	stromal_luminal-progenitors	1044.39	-1.29089	0.249954	8.59216e-09	7.85871e-08
ENSMUSG00000101122	Gm17971	endothelial_adipocytes	67.6719	1.52457	0.551204	0.000911162	0.00345435
ENSMUSG00000101122	Gm17971	luminal-differentiated_adipocytes	67.6719	1.14344	0.536437	0.00696818	0.0191818
ENSMUSG00000101122	Gm17971	luminal-progenitors_adipocytes	67.6719	2.62674	0.562182	1.95476e-07	1.28665e-06
ENSMUSG00000101122	Gm17971	stromal_adipocytes	67.6719	1.0731	0.544225	0.0122912	0.0349945
ENSMUSG00000101122	Gm17971	luminal-progenitors_basal	67.6719	1.62944	0.602055	0.000345642	0.00154092
ENSMUSG00000101122	Gm17971	stromal_luminal-progenitors	67.6719	-1.06179	0.570943	0.00612214	0.0199138
ENSMUSG00000025980	Hspd1	basal_adipocytes	3351.73	-1.43379	0.204727	4.41835e-13	9.29886e-12
ENSMUSG00000025980	Hspd1	endothelial_adipocytes	3351.73	-1.5246	0.205137	1.53947e-14	3.09201e-13
ENSMUSG00000025980	Hspd1	stromal_adipocytes	3351.73	-1.09267	0.206182	2.03822e-08	2.30838e-07
ENSMUSG00000025978	Rftn2	basal_adipocytes	447.115	1.95708	0.478941	5.56453e-06	3.44511e-05
ENSMUSG00000025978	Rftn2	luminal-progenitors_adipocytes	447.115	2.05012	0.495097	1.8753e-06	1.07077e-05
ENSMUSG00000025978	Rftn2	stromal_adipocytes	447.115	1.82621	0.478048	1.91263e-05	0.000120221
ENSMUSG00000025978	Rftn2	endothelial_basal	447.115	-1.05141	0.530923	0.00176613	0.013631
ENSMUSG00000025978	Rftn2	luminal-differentiated_basal	447.115	-2.91861	0.472302	1.32494e-10	1.45709e-09
ENSMUSG00000025978	Rftn2	luminal-differentiated_endothelial	447.115	-1.28938	0.48879	0.00100577	0.00346014
ENSMUSG00000025978	Rftn2	luminal-progenitors_endothelial	447.115	1.28881	0.500524	0.000805363	0.00324865
ENSMUSG00000025978	Rftn2	stromal_endothelial	447.115	1.00644	0.514025	0.00425625	0.0181131
ENSMUSG00000025978	Rftn2	luminal-progenitors_luminal-differentiated	447.115	2.96259	0.462313	2.93216e-11	7.67009e-10
ENSMUSG00000025978	Rftn2	stromal_luminal-differentiated	447.115	2.7874	0.473917	7.43058e-10	6.91065e-09
ENSMUSG00000097649	Gm10561	luminal-progenitors_adipocytes	13.2389	2.26838	1.09037	0.00262425	0.00817225
ENSMUSG00000097649	Gm10561	luminal-differentiated_basal	13.2389	-2.23619	1.13344	0.00359119	0.0109371
ENSMUSG00000097649	Gm10561	luminal-progenitors_endothelial	13.2389	1.47602	1.0462	0.0156307	0.0445503
ENSMUSG00000097649	Gm10561	luminal-progenitors_luminal-differentiated	13.2389	3.02757	1.0553	0.000145565	0.00108454
ENSMUSG00000097649	Gm10561	stromal_luminal-differentiated	13.2389	1.93599	1.13352	0.00742115	0.021911
ENSMUSG00000046994	Mars2	luminal-progenitors_adipocytes	264.791	1.79273	0.287812	2.58759e-11	2.86631e-10
ENSMUSG00000046994	Mars2	luminal-progenitors_basal	264.791	1.41893	0.292125	4.93077e-08	4.67296e-07
ENSMUSG00000046994	Mars2	luminal-progenitors_endothelial	264.791	1.14939	0.286811	6.4116e-06	3.79432e-05
ENSMUSG00000046994	Mars2	luminal-progenitors_luminal-differentiated	264.791	1.49586	0.293069	1.0638e-08	1.87011e-07
ENSMUSG00000046994	Mars2	stromal_luminal-progenitors	264.791	-1.45524	0.295521	3.05732e-08	2.61245e-07
ENSMUSG00000025977	Boll	basal_adipocytes	4.39277	6.64803	2.4445	2.99991e-05	0.000156618
ENSMUSG00000025977	Boll	endothelial_adipocytes	4.39277	-9.78677	2.05503	1.39488e-07	1.09418e-06
ENSMUSG00000025977	Boll	luminal-differentiated_adipocytes	4.39277	10.1537	1.96223	8.87366e-09	6.82627e-08
ENSMUSG00000025977	Boll	luminal-progenitors_adipocytes	4.39277	10.2737	1.9569	3.91331e-09	3.28446e-08
ENSMUSG00000025977	Boll	stromal_adipocytes	4.39277	3.47678	2.24038	0.00189353	0.0071473
ENSMUSG00000025977	Boll	endothelial_basal	4.39277	-17.9564	1.95887	6.91407e-21	6.60784e-19
ENSMUSG00000025977	Boll	luminal-differentiated_endothelial	4.39277	20.6965	1.90602	1.70408e-28	6.92802e-27
ENSMUSG00000025977	Boll	luminal-progenitors_endothelial	4.39277	20.7434	1.92166	3.6397e-29	2.49468e-27
ENSMUSG00000025977	Boll	stromal_endothelial	4.39277	16.0824	1.98884	1.35945e-16	5.68552e-15
ENSMUSG00000025977	Boll	stromal_luminal-differentiated	4.39277	-2.79671	2.06587	0.0131052	0.0356445
ENSMUSG00000025977	Boll	stromal_luminal-progenitors	4.39277	-2.9811	2.13475	0.00894718	0.0277081
ENSMUSG00000038349	Plcl1	basal_adipocytes	504.343	2.70684	0.583382	4.22425e-07	3.37479e-06
ENSMUSG00000038349	Plcl1	endothelial_adipocytes	504.343	1.90963	0.596763	0.000146539	0.000660453
ENSMUSG00000038349	Plcl1	luminal-progenitors_adipocytes	504.343	1.41769	0.596856	0.00248252	0.00777425
ENSMUSG00000038349	Plcl1	stromal_adipocytes	504.343	1.77907	0.600804	0.000406646	0.00184971
ENSMUSG00000038349	Plcl1	luminal-differentiated_basal	504.343	-2.27288	0.632461	2.0384e-05	0.000105849
ENSMUSG00000038349	Plcl1	luminal-differentiated_endothelial	504.343	-1.38695	0.617893	0.00274069	0.00852736
ENSMUSG00000038349	Plcl1	stromal_luminal-differentiated	504.343	1.20651	0.632049	0.00631577	0.0190246
ENSMUSG00000102145	Gm38056	basal_adipocytes	48.2552	1.97787	0.657288	0.000337441	0.00135082
ENSMUSG00000102145	Gm38056	endothelial_adipocytes	48.2552	1.47495	0.644786	0.00392123	0.0126064
ENSMUSG00000102145	Gm38056	luminal-progenitors_adipocytes	48.2552	1.60228	0.669629	0.00179991	0.00581684
ENSMUSG00000102145	Gm38056	stromal_adipocytes	48.2552	1.42249	0.657498	0.00523184	0.0170649
ENSMUSG00000102145	Gm38056	luminal-differentiated_basal	48.2552	-1.68806	0.684294	0.000971457	0.00345534
ENSMUSG00000102145	Gm38056	luminal-differentiated_endothelial	48.2552	-1.1814	0.63668	0.010124	0.0269999
ENSMUSG00000102145	Gm38056	luminal-progenitors_luminal-differentiated	48.2552	1.21819	0.685658	0.00486682	0.0228289
ENSMUSG00000102145	Gm38056	stromal_luminal-differentiated	48.2552	1.0899	0.652172	0.0133662	0.0362543
ENSMUSG00000102831	Gm37382	basal_adipocytes	16.1021	2.57918	1.00298	0.000839999	0.00300959
ENSMUSG00000102831	Gm37382	luminal-progenitors_adipocytes	16.1021	1.99845	1.06213	0.00524507	0.0151006
ENSMUSG00000102831	Gm37382	luminal-differentiated_basal	16.1021	-3.59023	0.996503	3.45395e-05	0.000171579
ENSMUSG00000102831	Gm37382	luminal-differentiated_endothelial	16.1021	-2.10072	1.12082	0.00451682	0.0133053
ENSMUSG00000102831	Gm37382	luminal-progenitors_luminal-differentiated	16.1021	2.68853	1.04456	0.000349724	0.00235584
ENSMUSG00000102831	Gm37382	stromal_luminal-differentiated	16.1021	2.27535	1.10731	0.00284215	0.00946633
ENSMUSG00000038331	Satb2	luminal-differentiated_adipocytes	72.8835	-1.77978	0.65439	0.000497735	0.00179262
ENSMUSG00000038331	Satb2	luminal-progenitors_adipocytes	72.8835	1.73263	0.617427	0.000420268	0.00156449
ENSMUSG00000038331	Satb2	luminal-differentiated_basal	72.8835	-3.09735	0.611268	7.08717e-08	5.41862e-07
ENSMUSG00000038331	Satb2	luminal-differentiated_endothelial	72.8835	-3.05194	0.624087	1.13706e-07	7.49449e-07
ENSMUSG00000038331	Satb2	luminal-progenitors_luminal-differentiated	72.8835	3.90658	0.596315	3.50191e-12	1.0779e-10
ENSMUSG00000038331	Satb2	stromal_luminal-differentiated	72.8835	3.21939	0.605741	2.14828e-08	1.70775e-07
ENSMUSG00000087022	9130024F11Rik	stromal_adipocytes	4.83809	2.3412	1.53022	0.00694616	0.0217
ENSMUSG00000087022	9130024F11Rik	luminal-progenitors_luminal-differentiated	4.83809	2.65983	1.8547	0.00331611	0.0165154
ENSMUSG00000087022	9130024F11Rik	stromal_luminal-differentiated	4.83809	5.29635	1.7166	0.000108817	0.000505008
ENSMUSG00000038323	1700066M21Rik	luminal-differentiated_adipocytes	74.188	-3.0197	0.555324	7.21482e-09	5.61386e-08
ENSMUSG00000038323	1700066M21Rik	luminal-differentiated_basal	74.188	-2.22959	0.598231	1.18827e-05	6.46592e-05
ENSMUSG00000038323	1700066M21Rik	luminal-differentiated_endothelial	74.188	-2.87146	0.566301	3.91575e-08	2.72168e-07
ENSMUSG00000038323	1700066M21Rik	luminal-progenitors_luminal-differentiated	74.188	2.14699	0.583538	1.34096e-05	0.000127663
ENSMUSG00000038323	1700066M21Rik	stromal_luminal-differentiated	74.188	3.11512	0.550088	3.04882e-09	2.65159e-08
ENSMUSG00000048495	Tyw5	stromal_adipocytes	114.535	-1.32603	0.444816	0.000464759	0.00208643
ENSMUSG00000025971	Maip1	endothelial_adipocytes	264.388	-1.10273	0.243459	1.7021e-06	1.11166e-05
ENSMUSG00000038305	Spats2l	basal_adipocytes	417.127	2.46158	0.5153	2.2744e-07	1.91437e-06
ENSMUSG00000038305	Spats2l	endothelial_adipocytes	417.127	2.41401	0.51651	2.5957e-07	1.94375e-06
ENSMUSG00000038305	Spats2l	luminal-differentiated_adipocytes	417.127	1.1203	0.506886	0.00596213	0.0167094
ENSMUSG00000038305	Spats2l	stromal_adipocytes	417.127	3.17682	0.506879	2.79862e-11	4.94759e-10
ENSMUSG00000038305	Spats2l	luminal-progenitors_basal	417.127	-2.01044	0.560353	1.54622e-05	9.28623e-05
ENSMUSG00000038305	Spats2l	luminal-progenitors_endothelial	417.127	-1.97617	0.554816	1.72437e-05	9.53861e-05
ENSMUSG00000038305	Spats2l	stromal_luminal-differentiated	417.127	1.80125	0.550883	7.674e-05	0.00036746
ENSMUSG00000038305	Spats2l	stromal_luminal-progenitors	417.127	2.84045	0.509572	5.87698e-09	5.48146e-08
ENSMUSG00000063558	Aox1	basal_adipocytes	1233.97	-4.20493	0.409892	3.00163e-26	2.06669e-24
ENSMUSG00000063558	Aox1	endothelial_adipocytes	1233.97	-4.13697	0.416625	2.20411e-25	1.24532e-23
ENSMUSG00000063558	Aox1	luminal-differentiated_adipocytes	1233.97	-4.00909	0.406281	1.19118e-23	3.81148e-22
ENSMUSG00000063558	Aox1	luminal-progenitors_adipocytes	1233.97	-6.04542	0.412849	1.85372e-50	4.74204e-48
ENSMUSG00000063558	Aox1	stromal_adipocytes	1233.97	-1.92265	0.411254	4.90359e-07	4.30562e-06
ENSMUSG00000063558	Aox1	luminal-progenitors_basal	1233.97	-1.62092	0.4523	1.37222e-05	8.32896e-05
ENSMUSG00000063558	Aox1	stromal_basal	1233.97	2.16592	0.417991	2.31068e-08	5.16059e-07
ENSMUSG00000063558	Aox1	luminal-progenitors_endothelial	1233.97	-1.70254	0.444816	5.95674e-06	3.54774e-05
ENSMUSG00000063558	Aox1	stromal_endothelial	1233.97	2.09852	0.40936	6.61404e-08	9.41589e-07
ENSMUSG00000063558	Aox1	luminal-progenitors_luminal-differentiated	1233.97	-1.9038	0.436785	7.02687e-07	8.78744e-06
ENSMUSG00000063558	Aox1	stromal_luminal-differentiated	1233.97	1.93311	0.427688	5.78588e-07	3.86727e-06
ENSMUSG00000063558	Aox1	stromal_luminal-progenitors	1233.97	4.01556	0.410374	2.85768e-23	9.47083e-22
ENSMUSG00000064294	Aox3	luminal-differentiated_adipocytes	267.475	-3.78077	0.97622	9.34076e-06	4.64465e-05
ENSMUSG00000064294	Aox3	stromal_adipocytes	267.475	4.52631	0.996139	2.61223e-08	2.91376e-07
ENSMUSG00000064294	Aox3	endothelial_basal	267.475	1.79837	1.11786	0.00227672	0.0167761
ENSMUSG00000064294	Aox3	luminal-differentiated_basal	267.475	-2.43352	1.06733	0.00150927	0.00510661
ENSMUSG00000064294	Aox3	stromal_basal	267.475	6.01984	0.975126	1.39811e-12	6.9561e-11
ENSMUSG00000064294	Aox3	luminal-differentiated_endothelial	267.475	-5.41448	0.929929	7.01389e-10	5.9466e-09
ENSMUSG00000064294	Aox3	luminal-progenitors_endothelial	267.475	-2.97074	0.992141	0.000167282	0.00077683
ENSMUSG00000064294	Aox3	stromal_endothelial	267.475	2.98634	0.910212	5.08616e-05	0.000388134
ENSMUSG00000064294	Aox3	stromal_luminal-differentiated	267.475	9.13225	0.950717	5.42553e-24	1.48943e-22
ENSMUSG00000064294	Aox3	stromal_luminal-progenitors	267.475	6.72079	0.901131	5.86558e-15	9.64169e-14
ENSMUSG00000038242	Aox4	stromal_luminal-differentiated	10.6184	3.35599	1.72964	0.00306157	0.0101078
ENSMUSG00000079554	Aox2	luminal-differentiated_basal	4.49482	3.45424	1.65897	0.00222663	0.0071972
ENSMUSG00000079554	Aox2	luminal-progenitors_basal	4.49482	2.54429	1.67076	0.00908739	0.0271744
ENSMUSG00000079554	Aox2	stromal_basal	4.49482	2.67174	1.67321	0.00196644	0.0113951
ENSMUSG00000079554	Aox2	luminal-differentiated_endothelial	4.49482	2.96638	1.64809	0.00436445	0.0129024
ENSMUSG00000079554	Aox2	luminal-progenitors_endothelial	4.49482	1.98862	1.57024	0.0168463	0.0474359
ENSMUSG00000079554	Aox2	stromal_endothelial	4.49482	2.36612	1.5529	0.0038673	0.0166784
ENSMUSG00000026035	Ppil3	endothelial_adipocytes	174.972	-1.06343	0.297227	0.000108544	0.000503223
ENSMUSG00000026037	Orc2	endothelial_adipocytes	424.758	-1.55396	0.435763	5.37952e-05	0.000265285
ENSMUSG00000038174	Fam126b	basal_adipocytes	658.334	-2.07341	0.372194	3.2606e-09	3.82915e-08
ENSMUSG00000038174	Fam126b	endothelial_adipocytes	658.334	-1.96032	0.372388	1.54646e-08	1.41328e-07
ENSMUSG00000038174	Fam126b	luminal-differentiated_adipocytes	658.334	-1.80231	0.384232	1.49043e-07	9.78512e-07
ENSMUSG00000038174	Fam126b	luminal-progenitors_adipocytes	658.334	-2.04471	0.381064	4.08505e-09	3.41459e-08
ENSMUSG00000038174	Fam126b	stromal_adipocytes	658.334	-2.56419	0.363478	3.47919e-13	7.79972e-12
ENSMUSG00000026032	Ndufb3	basal_adipocytes	311.23	-1.94668	0.274264	1.62521e-13	3.5947e-12
ENSMUSG00000026032	Ndufb3	endothelial_adipocytes	311.23	-2.72421	0.277776	1.13678e-23	5.55893e-22
ENSMUSG00000026032	Ndufb3	luminal-differentiated_adipocytes	311.23	-1.38632	0.273907	4.28617e-08	3.02455e-07
ENSMUSG00000026032	Ndufb3	luminal-progenitors_adipocytes	311.23	-1.8439	0.276313	1.29586e-12	1.68201e-11
ENSMUSG00000026032	Ndufb3	stromal_adipocytes	311.23	-2.20942	0.270648	8.69407e-17	2.91967e-15
ENSMUSG00000026032	Ndufb3	luminal-differentiated_endothelial	311.23	1.21957	0.284289	2.2708e-06	1.26219e-05
ENSMUSG00000047528	Flacc1	basal_adipocytes	57.6697	-7.9991	1.90032	2.0038e-07	1.70283e-06
ENSMUSG00000047528	Flacc1	endothelial_adipocytes	57.6697	-7.72829	1.83896	5.32173e-07	3.78619e-06
ENSMUSG00000047528	Flacc1	luminal-differentiated_adipocytes	57.6697	-6.17699	1.79301	9.88916e-06	4.90179e-05
ENSMUSG00000047528	Flacc1	luminal-progenitors_adipocytes	57.6697	-9.42281	1.80204	2.73277e-09	2.35479e-08
ENSMUSG00000047528	Flacc1	stromal_adipocytes	57.6697	-5.92233	2.05343	1.36777e-05	8.90989e-05
ENSMUSG00000102059	Gm20257	endothelial_adipocytes	59.137	-3.01113	0.770685	4.02182e-06	2.46016e-05
ENSMUSG00000102059	Gm20257	luminal-differentiated_adipocytes	59.137	-2.84509	0.793982	2.4529e-05	0.000113468
ENSMUSG00000102059	Gm20257	luminal-progenitors_adipocytes	59.137	-4.62484	0.749965	5.88903e-11	6.26615e-10
ENSMUSG00000102059	Gm20257	stromal_adipocytes	59.137	-1.87203	0.759572	0.00167538	0.006431
ENSMUSG00000102059	Gm20257	endothelial_basal	59.137	-1.47491	0.920209	0.0028387	0.0199801
ENSMUSG00000102059	Gm20257	luminal-differentiated_basal	59.137	-1.40309	0.803639	0.00994382	0.0263465
ENSMUSG00000102059	Gm20257	luminal-progenitors_basal	59.137	-3.48573	0.756462	9.58061e-07	7.27419e-06
ENSMUSG00000102059	Gm20257	stromal_luminal-progenitors	59.137	2.20043	0.871795	0.000643498	0.00271436
ENSMUSG00000026031	Cflar	luminal-differentiated_endothelial	3339.69	-1.22254	0.204526	2.87347e-10	2.53874e-09
ENSMUSG00000026031	Cflar	luminal-progenitors_endothelial	3339.69	-1.14084	0.204402	2.73531e-09	2.6041e-08
ENSMUSG00000026029	Casp8	endothelial_adipocytes	978.147	1.56118	0.220083	1.81903e-13	3.22945e-12
ENSMUSG00000026029	Casp8	luminal-progenitors_endothelial	978.147	-1.82777	0.22225	8.01527e-18	1.91679e-16
ENSMUSG00000026029	Casp8	stromal_endothelial	978.147	-1.99745	0.216815	1.32757e-20	8.08376e-19
ENSMUSG00000102719	Gm37760	endothelial_adipocytes	92.0119	1.55815	0.563356	0.00087538	0.00333128
ENSMUSG00000102719	Gm37760	luminal-progenitors_basal	92.0119	-1.95182	0.629875	9.06093e-05	0.000463276
ENSMUSG00000102719	Gm37760	stromal_basal	92.0119	-1.42533	0.638291	0.00104372	0.00669781
ENSMUSG00000102719	Gm37760	luminal-differentiated_endothelial	92.0119	-1.38535	0.585452	0.00194995	0.00629733
ENSMUSG00000102719	Gm37760	luminal-progenitors_endothelial	92.0119	-3.0014	0.566258	1.89995e-08	1.61676e-07
ENSMUSG00000102719	Gm37760	stromal_endothelial	92.0119	-2.54759	0.549635	6.24442e-07	7.1875e-06
ENSMUSG00000026028	Trak2	luminal-progenitors_basal	1738.73	-1.00423	0.235371	3.09119e-06	2.13272e-05
ENSMUSG00000026028	Trak2	luminal-differentiated_endothelial	1738.73	-1.09209	0.237725	6.7889e-07	4.04758e-06
ENSMUSG00000026028	Trak2	luminal-progenitors_endothelial	1738.73	-1.66869	0.241828	2.07596e-13	3.18711e-12
ENSMUSG00000026027	Stradb	basal_adipocytes	256.592	-2.23196	0.30053	1.62734e-14	4.09441e-13
ENSMUSG00000026027	Stradb	endothelial_adipocytes	256.592	-2.33616	0.300031	7.94801e-16	1.86514e-14
ENSMUSG00000026027	Stradb	luminal-differentiated_adipocytes	256.592	-1.70179	0.30582	1.45618e-09	1.23328e-08
ENSMUSG00000026027	Stradb	luminal-progenitors_adipocytes	256.592	-2.79402	0.299462	1.28011e-21	4.10939e-20
ENSMUSG00000026027	Stradb	stromal_adipocytes	256.592	-2.2453	0.295312	7.40417e-15	2.01454e-13
ENSMUSG00000038079	Tmem237	basal_adipocytes	128.317	1.878	0.366928	3.95503e-08	3.84295e-07
ENSMUSG00000038079	Tmem237	stromal_adipocytes	128.317	1.45958	0.372795	1.26497e-05	8.31387e-05
ENSMUSG00000038079	Tmem237	luminal-differentiated_basal	128.317	-2.10123	0.368931	7.69396e-10	7.70991e-09
ENSMUSG00000038079	Tmem237	luminal-progenitors_basal	128.317	-2.88082	0.355629	2.1882e-16	6.07899e-15
ENSMUSG00000038079	Tmem237	luminal-progenitors_endothelial	128.317	-1.69767	0.381451	3.79676e-07	2.71897e-06
ENSMUSG00000038079	Tmem237	stromal_luminal-differentiated	128.317	1.67309	0.372679	5.66637e-07	3.79036e-06
ENSMUSG00000038079	Tmem237	stromal_luminal-progenitors	128.317	2.46603	0.358844	1.5881e-12	2.11157e-11
ENSMUSG00000079550	Mpp4	luminal-differentiated_basal	11.588	-2.05125	1.29474	0.0106058	0.0278525
ENSMUSG00000079550	Mpp4	luminal-differentiated_endothelial	11.588	-2.54937	1.33315	0.00363463	0.0109586
ENSMUSG00000026024	Als2	luminal-progenitors_basal	823.885	-1.15924	0.231638	4.93798e-08	4.67803e-07
ENSMUSG00000026024	Als2	stromal_basal	823.885	-1.07403	0.239035	2.58877e-07	4.56759e-06
ENSMUSG00000026023	Cdk15	luminal-progenitors_adipocytes	43.03	-2.73748	1.01558	0.000386897	0.00145038
ENSMUSG00000026023	Cdk15	luminal-progenitors_basal	43.03	-3.84753	0.926226	6.08499e-06	3.95769e-05
ENSMUSG00000026023	Cdk15	luminal-differentiated_endothelial	43.03	-1.37137	0.917556	0.0190499	0.0466245
ENSMUSG00000026023	Cdk15	luminal-progenitors_endothelial	43.03	-3.96847	0.938045	2.86215e-06	1.79466e-05
ENSMUSG00000026023	Cdk15	stromal_luminal-differentiated	43.03	1.80157	1.00216	0.00610866	0.0185073
ENSMUSG00000026023	Cdk15	stromal_luminal-progenitors	43.03	4.3556	0.924384	4.01349e-07	2.95808e-06
ENSMUSG00000104502	Gm37737	basal_adipocytes	1.87627	16.1159	3.52241	2.25992e-07	1.90281e-06
ENSMUSG00000104502	Gm37737	luminal-progenitors_adipocytes	1.87627	12.7719	3.94296	9.32565e-06	4.7475e-05
ENSMUSG00000104502	Gm37737	endothelial_basal	1.87627	-6.69929	5.30047	0.00160371	0.012631
ENSMUSG00000104502	Gm37737	luminal-differentiated_basal	1.87627	-6.94282	4.44583	0.00143515	0.00488097
ENSMUSG00000104502	Gm37737	luminal-progenitors_endothelial	1.87627	3.22539	3.59539	0.0158594	0.0450821
ENSMUSG00000104502	Gm37737	stromal_luminal-progenitors	1.87627	-3.42026	3.5468	0.0129723	0.0381251
ENSMUSG00000041075	Fzd7	basal_adipocytes	2498.82	2.16188	0.358721	2.23833e-10	3.15174e-09
ENSMUSG00000041075	Fzd7	stromal_adipocytes	2498.82	2.00084	0.35556	3.66274e-09	4.68555e-08
ENSMUSG00000041075	Fzd7	endothelial_basal	2498.82	-2.25784	0.364116	4.1905e-11	1.52676e-09
ENSMUSG00000041075	Fzd7	luminal-differentiated_basal	2498.82	-1.84045	0.375856	4.36047e-08	3.43857e-07
ENSMUSG00000041075	Fzd7	luminal-progenitors_basal	2498.82	-1.1388	0.366874	0.000190815	0.000905215
ENSMUSG00000041075	Fzd7	stromal_endothelial	2498.82	2.10674	0.353727	7.60317e-10	1.4992e-08
ENSMUSG00000041075	Fzd7	stromal_luminal-differentiated	2498.82	1.68516	0.372649	4.91651e-07	3.31735e-06
ENSMUSG00000047361	Gm973	basal_adipocytes	278.317	3.71767	0.788598	1.19506e-07	1.05512e-06
ENSMUSG00000047361	Gm973	endothelial_adipocytes	278.317	2.43878	0.809167	0.000167357	0.000746765
ENSMUSG00000047361	Gm973	luminal-differentiated_adipocytes	278.317	2.89245	0.842164	4.18487e-05	0.00018548
ENSMUSG00000047361	Gm973	luminal-progenitors_adipocytes	278.317	1.28232	0.775554	0.0193833	0.0473599
ENSMUSG00000047361	Gm973	stromal_adipocytes	278.317	2.04724	0.802722	0.0011681	0.00468472
ENSMUSG00000047361	Gm973	luminal-progenitors_basal	278.317	-1.83951	0.903378	0.00263209	0.00921931
ENSMUSG00000103821	D430013B06Rik	endothelial_adipocytes	49.0927	1.15473	0.597749	0.0151158	0.0405513
ENSMUSG00000026020	Nop58	basal_adipocytes	1700.77	1.00663	0.327626	0.000838181	0.00300382
ENSMUSG00000026020	Nop58	luminal-differentiated_basal	1700.77	-1.47256	0.349215	1.42877e-06	8.9914e-06
ENSMUSG00000026020	Nop58	luminal-differentiated_endothelial	1700.77	-1.05214	0.337159	0.00031827	0.00122217
ENSMUSG00000077345	Snord70	luminal-differentiated_adipocytes	56.3997	-1.0569	0.484769	0.00735091	0.0201118
ENSMUSG00000077345	Snord70	stromal_basal	56.3997	1.12997	0.543024	0.00219707	0.0124906
ENSMUSG00000077345	Snord70	stromal_endothelial	56.3997	1.50706	0.554636	0.000360691	0.00216876
ENSMUSG00000077345	Snord70	stromal_luminal-differentiated	56.3997	2.01963	0.517368	8.09867e-06	4.60345e-05
ENSMUSG00000077358	Gm26293	endothelial_adipocytes	44.4409	-10.223	1.07496	4.7822e-22	2.02304e-20
ENSMUSG00000077358	Gm26293	stromal_adipocytes	44.4409	1.54731	0.929151	0.0157181	0.0430181
ENSMUSG00000077358	Gm26293	endothelial_basal	44.4409	-10.5525	1.06176	1.27426e-23	1.55417e-21
ENSMUSG00000077358	Gm26293	luminal-differentiated_endothelial	44.4409	10.1451	1.08236	1.27928e-22	3.31305e-21
ENSMUSG00000077358	Gm26293	luminal-progenitors_endothelial	44.4409	11.008	1.05844	1.63636e-26	9.06173e-25
ENSMUSG00000077358	Gm26293	stromal_endothelial	44.4409	12.5961	1.04843	1.22709e-33	3.00433e-31
ENSMUSG00000077358	Gm26293	stromal_luminal-differentiated	44.4409	1.68267	1.0431	0.0103068	0.0290607
ENSMUSG00000089512	Gm26287	basal_adipocytes	11.0663	-1.38879	0.782813	0.0189496	0.0454627
ENSMUSG00000089512	Gm26287	luminal-progenitors_basal	11.0663	1.50805	0.857381	0.00654873	0.0204279
ENSMUSG00000089512	Gm26287	stromal_basal	11.0663	2.48894	0.816001	9.2914e-05	0.000850273
ENSMUSG00000089512	Gm26287	stromal_endothelial	11.0663	1.44925	0.711213	0.00263268	0.0120457
ENSMUSG00000089512	Gm26287	stromal_luminal-differentiated	11.0663	1.16702	0.622793	0.00722659	0.0213987
ENSMUSG00000089093	Snord11	luminal-differentiated_basal	100.297	-1.16146	0.45603	0.00154665	0.00522409
ENSMUSG00000067336	Bmpr2	endothelial_adipocytes	5625.03	1.96606	0.242512	6.11623e-17	1.61411e-15
ENSMUSG00000067336	Bmpr2	luminal-progenitors_basal	5625.03	-1.0225	0.242624	3.65014e-06	2.48151e-05
ENSMUSG00000067336	Bmpr2	luminal-differentiated_endothelial	5625.03	-1.73623	0.245556	1.10481e-13	1.36968e-12
ENSMUSG00000067336	Bmpr2	luminal-progenitors_endothelial	5625.03	-2.04921	0.246207	4.94159e-18	1.20005e-16
ENSMUSG00000104052	Gm38125	basal_adipocytes	56.3352	1.42891	0.614509	0.0044414	0.0130128
ENSMUSG00000104052	Gm38125	endothelial_adipocytes	56.3352	2.25188	0.621443	2.44632e-05	0.000129088
ENSMUSG00000104052	Gm38125	luminal-differentiated_basal	56.3352	-2.76354	0.638699	1.64606e-06	1.02431e-05
ENSMUSG00000104052	Gm38125	luminal-progenitors_basal	56.3352	-2.47813	0.655008	1.20937e-05	7.40141e-05
ENSMUSG00000104052	Gm38125	stromal_basal	56.3352	-1.08811	0.65106	0.00719498	0.0328774
ENSMUSG00000104052	Gm38125	luminal-differentiated_endothelial	56.3352	-3.63218	0.612786	6.69504e-10	5.69701e-09
ENSMUSG00000104052	Gm38125	luminal-progenitors_endothelial	56.3352	-3.34164	0.60862	8.17794e-09	7.2904e-08
ENSMUSG00000104052	Gm38125	stromal_endothelial	56.3352	-2.18089	0.624353	4.49737e-05	0.000347718
ENSMUSG00000041040	Fam117b	basal_adipocytes	1464.45	1.6816	0.257301	8.59566e-12	1.51002e-10
ENSMUSG00000041040	Fam117b	endothelial_adipocytes	1464.45	2.06187	0.25574	8.78709e-17	2.27485e-15
ENSMUSG00000041040	Fam117b	luminal-progenitors_adipocytes	1464.45	1.20839	0.254171	4.00539e-07	2.52411e-06
ENSMUSG00000041040	Fam117b	stromal_adipocytes	1464.45	1.1401	0.259854	1.94926e-06	1.52144e-05
ENSMUSG00000041040	Fam117b	luminal-differentiated_endothelial	1464.45	-1.04163	0.256544	8.51032e-06	4.31548e-05
ENSMUSG00000103696	Gm37531	basal_adipocytes	118.8	1.08795	0.516321	0.0123945	0.0316478
ENSMUSG00000103696	Gm37531	endothelial_adipocytes	118.8	1.02732	0.511034	0.0152444	0.0408483
ENSMUSG00000103696	Gm37531	luminal-differentiated_basal	118.8	-1.62387	0.578667	0.000331782	0.00133156
ENSMUSG00000103696	Gm37531	luminal-progenitors_basal	118.8	-1.16994	0.557637	0.00378278	0.0126392
ENSMUSG00000103696	Gm37531	stromal_basal	118.8	-1.04741	0.566754	0.00482859	0.0237195
ENSMUSG00000103696	Gm37531	luminal-differentiated_endothelial	118.8	-1.57699	0.567246	0.000443628	0.00165011
ENSMUSG00000103696	Gm37531	luminal-progenitors_endothelial	118.8	-1.12498	0.553109	0.00479872	0.016023
ENSMUSG00000103696	Gm37531	stromal_endothelial	118.8	-1.05733	0.583591	0.00608666	0.0242888
ENSMUSG00000026018	Ica1l	basal_adipocytes	67.7756	2.88977	0.706831	4.28966e-06	2.7216e-05
ENSMUSG00000026018	Ica1l	endothelial_adipocytes	67.7756	1.91288	0.722379	0.000855973	0.00326734
ENSMUSG00000026018	Ica1l	luminal-differentiated_adipocytes	67.7756	1.96878	0.774688	0.000788424	0.00272055
ENSMUSG00000026018	Ica1l	stromal_adipocytes	67.7756	2.92841	0.697759	2.2161e-06	1.70531e-05
ENSMUSG00000026018	Ica1l	luminal-progenitors_basal	67.7756	-3.59192	0.679782	3.90867e-08	3.76258e-07
ENSMUSG00000026018	Ica1l	luminal-progenitors_endothelial	67.7756	-2.6197	0.744216	2.8481e-05	0.000151276
ENSMUSG00000026018	Ica1l	luminal-progenitors_luminal-differentiated	67.7756	-2.54622	0.717679	2.49857e-05	0.000224737
ENSMUSG00000026018	Ica1l	stromal_luminal-progenitors	67.7756	3.67868	0.685543	1.72533e-08	1.51812e-07
ENSMUSG00000026019	Wdr12	endothelial_basal	344.573	-1.13014	0.395247	0.000138592	0.00159468
ENSMUSG00000049439	Cyp20a1	stromal_luminal-differentiated	400.837	1.2302	0.239269	1.77368e-08	1.42188e-07
ENSMUSG00000049439	Cyp20a1	stromal_luminal-progenitors	400.837	1.57141	0.238728	1.95524e-12	2.58433e-11
ENSMUSG00000026782	Abi2	endothelial_adipocytes	711.988	1.16608	0.270371	4.13079e-06	2.52148e-05
ENSMUSG00000026782	Abi2	luminal-differentiated_adipocytes	711.988	1.139	0.269219	4.82685e-06	2.52737e-05
ENSMUSG00000026782	Abi2	stromal_adipocytes	711.988	1.23818	0.276453	1.1237e-06	9.16722e-06
ENSMUSG00000026782	Abi2	luminal-progenitors_basal	711.988	-1.34524	0.279636	7.4138e-08	6.82755e-07
ENSMUSG00000026782	Abi2	luminal-progenitors_endothelial	711.988	-1.68687	0.278706	5.85701e-11	6.82204e-10
ENSMUSG00000026782	Abi2	luminal-progenitors_luminal-differentiated	711.988	-1.68098	0.278846	7.01439e-11	1.71671e-09
ENSMUSG00000026782	Abi2	stromal_luminal-progenitors	711.988	1.77851	0.277043	9.29422e-12	1.14813e-10
ENSMUSG00000026014	Raph1	luminal-differentiated_endothelial	1700.48	-1.59151	0.293301	4.63857e-09	3.56994e-08
ENSMUSG00000026014	Raph1	luminal-progenitors_luminal-differentiated	1700.48	1.18549	0.303094	4.15971e-06	4.4329e-05
ENSMUSG00000101188	Eif4a-ps4	endothelial_adipocytes	1756.06	-9.79874	1.14151	2.2214e-18	6.82917e-17
ENSMUSG00000101188	Eif4a-ps4	luminal-differentiated_adipocytes	1756.06	3.29361	1.09843	0.000168703	0.000668365
ENSMUSG00000101188	Eif4a-ps4	luminal-progenitors_adipocytes	1756.06	4.30246	1.04445	2.42018e-06	1.35913e-05
ENSMUSG00000101188	Eif4a-ps4	stromal_adipocytes	1756.06	2.00875	1.02257	0.00500534	0.0164157
ENSMUSG00000101188	Eif4a-ps4	endothelial_basal	1756.06	-11.5815	1.11096	8.32476e-26	1.23966e-23
ENSMUSG00000101188	Eif4a-ps4	luminal-progenitors_basal	1756.06	2.57208	1.14893	0.00153592	0.00574881
ENSMUSG00000101188	Eif4a-ps4	luminal-differentiated_endothelial	1756.06	13.7303	1.1153	1.21229e-35	8.62512e-34
ENSMUSG00000101188	Eif4a-ps4	luminal-progenitors_endothelial	1756.06	14.6161	1.11169	1.35597e-40	2.39549e-38
ENSMUSG00000101188	Eif4a-ps4	stromal_endothelial	1756.06	12.7684	1.11026	5.25261e-31	9.57034e-29
ENSMUSG00000026012	Cd28	basal_adipocytes	113.018	2.19608	1.02403	0.00352628	0.0106508
ENSMUSG00000026012	Cd28	stromal_adipocytes	113.018	2.73851	1.02588	0.000417005	0.00189305
ENSMUSG00000026012	Cd28	endothelial_basal	113.018	-3.05075	1.18963	0.000162111	0.00183399
ENSMUSG00000026012	Cd28	luminal-differentiated_basal	113.018	-3.14988	1.08688	0.000280121	0.00114339
ENSMUSG00000026012	Cd28	luminal-progenitors_basal	113.018	-2.57912	1.13985	0.00144286	0.00543479
ENSMUSG00000026012	Cd28	stromal_endothelial	113.018	3.63567	1.04542	1.11348e-05	9.90955e-05
ENSMUSG00000026012	Cd28	stromal_luminal-differentiated	113.018	3.84663	1.01643	2.0104e-05	0.000107455
ENSMUSG00000026012	Cd28	stromal_luminal-progenitors	113.018	3.342	1.05979	0.00013382	0.000654912
ENSMUSG00000083355	Gm11581	stromal_luminal-differentiated	1.87282	2.83152	2.25657	0.0157227	0.0416491
ENSMUSG00000026011	Ctla4	endothelial_basal	47.4286	-5.37416	1.6028	1.13011e-05	0.000171885
ENSMUSG00000026011	Ctla4	luminal-progenitors_basal	47.4286	-2.6409	1.49529	0.00500372	0.0161694
ENSMUSG00000026011	Ctla4	luminal-differentiated_endothelial	47.4286	2.09775	1.51006	0.0157666	0.0396222
ENSMUSG00000026011	Ctla4	stromal_endothelial	47.4286	5.3187	1.65063	5.04911e-06	4.8817e-05
ENSMUSG00000026011	Ctla4	stromal_luminal-progenitors	47.4286	2.92813	1.51529	0.00281304	0.0100792
ENSMUSG00000081382	Rpl18-ps1	luminal-differentiated_endothelial	2.3286	-3.1349	0.998756	0.000117227	0.000490851
ENSMUSG00000081382	Rpl18-ps1	luminal-progenitors_luminal-differentiated	2.3286	1.62825	1.03658	0.00604321	0.0273745
ENSMUSG00000081382	Rpl18-ps1	stromal_luminal-differentiated	2.3286	2.43452	1.05209	0.00142993	0.00518765
ENSMUSG00000026009	Icos	endothelial_adipocytes	29.5011	-10.3747	1.57153	7.64384e-12	1.11744e-10
ENSMUSG00000026009	Icos	luminal-differentiated_adipocytes	29.5011	-12.2583	1.64099	1.18903e-14	1.78185e-13
ENSMUSG00000026009	Icos	luminal-progenitors_adipocytes	29.5011	-2.05279	1.58669	0.0198771	0.0484171
ENSMUSG00000026009	Icos	endothelial_basal	29.5011	-12.3278	1.54977	6.88182e-16	4.23712e-14
ENSMUSG00000026009	Icos	luminal-differentiated_basal	29.5011	-14.1564	1.65283	5.55335e-19	1.38498e-17
ENSMUSG00000026009	Icos	luminal-progenitors_basal	29.5011	-4.37063	1.67972	0.000480448	0.00206379
ENSMUSG00000026009	Icos	luminal-progenitors_endothelial	29.5011	6.08615	1.7852	1.88553e-05	0.000103729
ENSMUSG00000026009	Icos	stromal_endothelial	29.5011	13.8098	1.54848	1.59172e-19	8.59633e-18
ENSMUSG00000026009	Icos	luminal-progenitors_luminal-differentiated	29.5011	8.37394	1.91327	1.81229e-07	2.54553e-06
ENSMUSG00000026009	Icos	stromal_luminal-differentiated	29.5011	15.6487	1.62241	8.58174e-23	2.21131e-21
ENSMUSG00000026009	Icos	stromal_luminal-progenitors	29.5011	6.0642	1.60249	9.04391e-06	5.41708e-05
ENSMUSG00000052062	Pard3b	luminal-differentiated_adipocytes	930.593	-2.51185	0.352275	9.75049e-14	1.33007e-12
ENSMUSG00000052062	Pard3b	stromal_adipocytes	930.593	1.32555	0.355303	2.8406e-05	0.000171958
ENSMUSG00000052062	Pard3b	luminal-differentiated_basal	930.593	-3.27077	0.345809	9.25033e-22	2.91784e-20
ENSMUSG00000052062	Pard3b	luminal-differentiated_endothelial	930.593	-3.17842	0.347201	1.24879e-20	2.73378e-19
ENSMUSG00000052062	Pard3b	luminal-progenitors_luminal-differentiated	930.593	2.79161	0.343265	1.05752e-16	6.00205e-15
ENSMUSG00000052062	Pard3b	stromal_luminal-differentiated	930.593	3.97065	0.344739	3.15633e-31	1.35416e-29
ENSMUSG00000103656	Gm37205	basal_adipocytes	15.2898	2.27664	0.924341	0.0014479	0.00484961
ENSMUSG00000103656	Gm37205	luminal-differentiated_adipocytes	15.2898	-4.77109	1.18807	3.14362e-06	1.68975e-05
ENSMUSG00000103656	Gm37205	stromal_adipocytes	15.2898	1.4887	0.895682	0.0168459	0.0456664
ENSMUSG00000103656	Gm37205	luminal-differentiated_basal	15.2898	-7.85216	1.14151	1.08816e-13	1.65998e-12
ENSMUSG00000103656	Gm37205	luminal-differentiated_endothelial	15.2898	-6.07496	1.14542	8.05208e-09	6.03387e-08
ENSMUSG00000103656	Gm37205	luminal-progenitors_luminal-differentiated	15.2898	5.94622	1.24946	6.83429e-09	1.24056e-07
ENSMUSG00000103656	Gm37205	stromal_luminal-differentiated	15.2898	7.13164	1.14141	1.21987e-11	1.34328e-10
ENSMUSG00000104402	Gm38012	stromal_adipocytes	13.7977	1.9837	0.945426	0.00382034	0.013039
ENSMUSG00000104402	Gm38012	luminal-differentiated_basal	13.7977	-3.54481	1.0945	0.000107948	0.000486688
ENSMUSG00000104402	Gm38012	luminal-differentiated_endothelial	13.7977	-3.13952	1.15946	0.000415903	0.00155648
ENSMUSG00000104402	Gm38012	luminal-progenitors_luminal-differentiated	13.7977	3.03602	1.10759	0.000195924	0.00141315
ENSMUSG00000104402	Gm38012	stromal_luminal-differentiated	13.7977	4.45801	1.02703	2.17466e-06	1.34475e-05
ENSMUSG00000104081	Gm38278	endothelial_adipocytes	2.81389	2.23192	1.66039	0.0106615	0.0300375
ENSMUSG00000104081	Gm38278	stromal_adipocytes	2.81389	1.93114	1.52929	0.0178131	0.0478743
ENSMUSG00000103002	Gm38075	luminal-differentiated_adipocytes	10.628	-5.12456	1.35051	5.42588e-06	2.80994e-05
ENSMUSG00000103002	Gm38075	luminal-differentiated_basal	10.628	-3.30466	1.54196	0.00199142	0.00652587
ENSMUSG00000103002	Gm38075	stromal_basal	10.628	1.68757	1.25525	0.00841376	0.0372702
ENSMUSG00000103002	Gm38075	luminal-differentiated_endothelial	10.628	-6.71047	1.30858	1.28648e-08	9.41717e-08
ENSMUSG00000103002	Gm38075	luminal-progenitors_luminal-differentiated	10.628	4.76251	1.42338	7.8015e-06	7.81895e-05
ENSMUSG00000103002	Gm38075	stromal_luminal-differentiated	10.628	6.72939	1.29829	9.01862e-09	7.45864e-08
ENSMUSG00000102359	Gm38351	luminal-differentiated_adipocytes	6.57081	-3.28578	1.42192	0.00105322	0.00353081
ENSMUSG00000102359	Gm38351	endothelial_basal	6.57081	2.06457	1.54767	0.00347455	0.0235995
ENSMUSG00000102359	Gm38351	stromal_basal	6.57081	1.91815	1.35877	0.00582799	0.0277441
ENSMUSG00000102359	Gm38351	luminal-differentiated_endothelial	6.57081	-4.53187	1.33757	5.53831e-05	0.000246657
ENSMUSG00000102359	Gm38351	luminal-progenitors_luminal-differentiated	6.57081	1.70872	1.36791	0.0113402	0.0460323
ENSMUSG00000102359	Gm38351	stromal_luminal-differentiated	6.57081	4.30172	1.33322	0.000107917	0.000501104
ENSMUSG00000100750	Gm29084	basal_adipocytes	162.134	1.56777	0.729422	0.00617831	0.0173362
ENSMUSG00000025969	Nrp2	basal_adipocytes	2747.17	3.26087	0.445836	3.33542e-14	7.98413e-13
ENSMUSG00000025969	Nrp2	endothelial_adipocytes	2747.17	3.5288	0.453231	2.07074e-16	5.16367e-15
ENSMUSG00000025969	Nrp2	luminal-differentiated_adipocytes	2747.17	-2.33431	0.472471	4.9924e-08	3.50026e-07
ENSMUSG00000025969	Nrp2	luminal-progenitors_adipocytes	2747.17	-2.55505	0.466692	2.97579e-09	2.54278e-08
ENSMUSG00000025969	Nrp2	luminal-differentiated_basal	2747.17	-5.79013	0.449988	8.77498e-39	1.10716e-36
ENSMUSG00000025969	Nrp2	luminal-progenitors_basal	2747.17	-5.99353	0.450195	1.42129e-41	5.09351e-39
ENSMUSG00000025969	Nrp2	stromal_basal	2747.17	-3.30469	0.446172	1.38177e-14	9.85324e-13
ENSMUSG00000025969	Nrp2	luminal-differentiated_endothelial	2747.17	-6.07958	0.451484	1.83601e-42	2.13753e-40
ENSMUSG00000025969	Nrp2	luminal-progenitors_endothelial	2747.17	-6.29581	0.45347	2.1991e-45	5.30449e-43
ENSMUSG00000025969	Nrp2	stromal_endothelial	2747.17	-3.57162	0.448769	7.95978e-17	3.3954e-15
ENSMUSG00000025969	Nrp2	stromal_luminal-differentiated	2747.17	2.31171	0.466044	8.86851e-08	6.56311e-07
ENSMUSG00000025969	Nrp2	stromal_luminal-progenitors	2747.17	2.54723	0.458024	5.53545e-09	5.17077e-08
ENSMUSG00000103032	Gm37121	basal_adipocytes	16.6694	1.94783	1.08413	0.0100468	0.0264498
ENSMUSG00000103032	Gm37121	endothelial_adipocytes	16.6694	2.09979	1.10591	0.0046427	0.0146077
ENSMUSG00000103032	Gm37121	luminal-progenitors_adipocytes	16.6694	-2.01033	1.23823	0.00994118	0.0263096
ENSMUSG00000103032	Gm37121	luminal-differentiated_basal	16.6694	-3.53524	1.20684	0.000261951	0.00107556
ENSMUSG00000103032	Gm37121	luminal-progenitors_basal	16.6694	-5.31298	1.13854	3.43818e-07	2.82788e-06
ENSMUSG00000103032	Gm37121	stromal_basal	16.6694	-3.61866	1.20826	4.84333e-05	0.000484756
ENSMUSG00000103032	Gm37121	luminal-differentiated_endothelial	16.6694	-3.84925	1.18872	9.42823e-05	0.000401272
ENSMUSG00000103032	Gm37121	luminal-progenitors_endothelial	16.6694	-5.65678	1.18454	9.1426e-08	7.09407e-07
ENSMUSG00000103032	Gm37121	stromal_endothelial	16.6694	-3.93728	1.22213	1.59601e-05	0.000137057
ENSMUSG00000101599	Gm20342	basal_adipocytes	158.033	1.32403	0.414885	0.000331814	0.00133329
ENSMUSG00000025968	Ndufs1	basal_adipocytes	1746.56	-1.71811	0.174257	8.03576e-24	4.52352e-22
ENSMUSG00000025968	Ndufs1	endothelial_adipocytes	1746.56	-1.70662	0.175219	2.57161e-23	1.21262e-21
ENSMUSG00000025968	Ndufs1	luminal-differentiated_adipocytes	1746.56	-1.44277	0.174089	9.38372e-18	1.88832e-16
ENSMUSG00000025968	Ndufs1	luminal-progenitors_adipocytes	1746.56	-2.09687	0.174127	1.07244e-34	9.68269e-33
ENSMUSG00000025968	Ndufs1	stromal_adipocytes	1746.56	-1.85969	0.172957	1.45051e-27	1.28578e-25
ENSMUSG00000025967	Eef1b2	luminal-progenitors_adipocytes	8570.82	1.09943	0.16556	8.46654e-12	9.95792e-11
ENSMUSG00000025967	Eef1b2	luminal-progenitors_basal	8570.82	1.28283	0.168737	1.52149e-15	3.77155e-14
ENSMUSG00000025967	Eef1b2	luminal-progenitors_endothelial	8570.82	1.20756	0.167572	5.76359e-14	9.38258e-13
ENSMUSG00000064612	Gm26457	stromal_luminal-differentiated	1.50704	2.05521	1.5012	0.0167944	0.0440641
ENSMUSG00000064602	Snora41	basal_adipocytes	166.8	-1.77688	0.44205	8.01829e-06	4.77278e-05
ENSMUSG00000064602	Snora41	luminal-differentiated_adipocytes	166.8	-1.0766	0.417141	0.00237697	0.0073371
ENSMUSG00000064602	Snora41	stromal_basal	166.8	2.08721	0.444921	2.10987e-07	3.80078e-06
ENSMUSG00000064602	Snora41	stromal_luminal-differentiated	166.8	1.39681	0.457272	0.000162731	0.000726009
ENSMUSG00000046856	Gpr1	endothelial_adipocytes	92.3721	2.20226	0.869302	0.000873636	0.00332716
ENSMUSG00000046856	Gpr1	luminal-differentiated_adipocytes	92.3721	-5.54615	1.10308	1.51523e-08	1.13229e-07
ENSMUSG00000046856	Gpr1	luminal-progenitors_adipocytes	92.3721	-4.96001	1.04195	9.22006e-08	6.40165e-07
ENSMUSG00000046856	Gpr1	stromal_adipocytes	92.3721	2.28899	0.858569	0.000697879	0.00298652
ENSMUSG00000046856	Gpr1	luminal-differentiated_basal	92.3721	-6.48751	1.06274	6.62822e-11	7.52187e-10
ENSMUSG00000046856	Gpr1	luminal-progenitors_basal	92.3721	-5.89891	1.01245	4.2428e-10	5.51476e-09
ENSMUSG00000046856	Gpr1	luminal-differentiated_endothelial	92.3721	-8.59499	1.08885	4.34991e-17	7.26772e-16
ENSMUSG00000046856	Gpr1	luminal-progenitors_endothelial	92.3721	-8.04437	1.04281	2.50051e-16	5.23605e-15
ENSMUSG00000046856	Gpr1	stromal_luminal-differentiated	92.3721	8.60653	1.09049	2.75082e-17	4.83907e-16
ENSMUSG00000046856	Gpr1	stromal_luminal-progenitors	92.3721	7.99953	1.02815	1.56835e-16	2.97877e-15
ENSMUSG00000027520	Zdbf2	basal_adipocytes	53.0709	3.19566	0.888621	2.12693e-05	0.00011481
ENSMUSG00000027520	Zdbf2	endothelial_adipocytes	53.0709	2.6562	0.91461	0.000183611	0.000811213
ENSMUSG00000027520	Zdbf2	luminal-differentiated_adipocytes	53.0709	-1.77458	0.998587	0.00793565	0.0214673
ENSMUSG00000027520	Zdbf2	luminal-differentiated_basal	53.0709	-5.92779	0.909189	7.29869e-12	9.18222e-11
ENSMUSG00000027520	Zdbf2	luminal-progenitors_basal	53.0709	-2.32808	1.01362	0.00127503	0.00488104
ENSMUSG00000027520	Zdbf2	luminal-differentiated_endothelial	53.0709	-5.49574	0.914393	2.13423e-10	1.91401e-09
ENSMUSG00000027520	Zdbf2	luminal-progenitors_endothelial	53.0709	-1.66616	0.989918	0.00688258	0.0220113
ENSMUSG00000027520	Zdbf2	luminal-progenitors_luminal-differentiated	53.0709	2.81014	0.985968	0.000170709	0.00125363
ENSMUSG00000027520	Zdbf2	stromal_luminal-differentiated	53.0709	4.00966	0.922324	2.31078e-06	1.42103e-05
ENSMUSG00000025964	Adam23	basal_adipocytes	620.609	3.16907	0.723676	1.04487e-06	7.63646e-06
ENSMUSG00000025964	Adam23	luminal-differentiated_adipocytes	620.609	-3.91731	0.745036	2.11234e-08	1.54942e-07
ENSMUSG00000025964	Adam23	luminal-progenitors_adipocytes	620.609	-3.82476	0.73946	2.65715e-08	1.99493e-07
ENSMUSG00000025964	Adam23	stromal_adipocytes	620.609	2.60571	0.722897	3.02153e-05	0.000181901
ENSMUSG00000025964	Adam23	endothelial_basal	620.609	-3.48363	0.749893	1.78113e-07	3.926e-06
ENSMUSG00000025964	Adam23	luminal-differentiated_basal	620.609	-7.5298	0.748404	2.01372e-25	8.62497e-24
ENSMUSG00000025964	Adam23	luminal-progenitors_basal	620.609	-7.41973	0.739124	1.63436e-25	1.24619e-23
ENSMUSG00000025964	Adam23	luminal-differentiated_endothelial	620.609	-3.74574	0.752733	1.13956e-07	7.50899e-07
ENSMUSG00000025964	Adam23	luminal-progenitors_endothelial	620.609	-3.6417	0.738661	1.44502e-07	1.09252e-06
ENSMUSG00000025964	Adam23	stromal_endothelial	620.609	2.86061	0.719564	6.55778e-06	6.16783e-05
ENSMUSG00000025964	Adam23	stromal_luminal-differentiated	620.609	7.01539	0.749026	2.42675e-22	6.04634e-21
ENSMUSG00000025964	Adam23	stromal_luminal-progenitors	620.609	6.93251	0.73423	2.17369e-22	6.70622e-21
ENSMUSG00000069085	Dytn	basal_adipocytes	3.87066	9.0455	3.63188	8.02496e-05	0.00037897
ENSMUSG00000069085	Dytn	endothelial_adipocytes	3.87066	8.30739	3.64514	0.000165417	0.000738897
ENSMUSG00000069085	Dytn	luminal-progenitors_adipocytes	3.87066	7.26303	3.56364	0.000305771	0.00116819
ENSMUSG00000069085	Dytn	stromal_adipocytes	3.87066	9.36159	3.64918	6.48094e-05	0.000362499
ENSMUSG00000069085	Dytn	luminal-differentiated_basal	3.87066	-7.62427	3.29929	0.000245086	0.00101395
ENSMUSG00000069085	Dytn	luminal-differentiated_endothelial	3.87066	-7.33834	3.4106	0.000485112	0.00178677
ENSMUSG00000069085	Dytn	luminal-progenitors_luminal-differentiated	3.87066	5.66264	3.96111	0.00086898	0.00526298
ENSMUSG00000069085	Dytn	stromal_luminal-differentiated	3.87066	8.02879	3.3577	0.000200026	0.000877121
ENSMUSG00000044689	Gm13749	luminal-differentiated_basal	2.55594	-3.64282	3.09311	0.0118899	0.0307488
ENSMUSG00000044689	Gm13749	luminal-progenitors_basal	2.55594	-3.35059	2.96379	0.0108838	0.0316926
ENSMUSG00000025959	Klf7	basal_adipocytes	1768.14	1.69651	0.394002	2.37971e-06	1.60062e-05
ENSMUSG00000025959	Klf7	endothelial_adipocytes	1768.14	2.89898	0.385434	4.5702e-15	9.74071e-14
ENSMUSG00000025959	Klf7	luminal-differentiated_adipocytes	1768.14	-1.92119	0.40867	1.35893e-07	8.99237e-07
ENSMUSG00000025959	Klf7	luminal-progenitors_adipocytes	1768.14	1.27631	0.388152	0.000174816	0.000701035
ENSMUSG00000025959	Klf7	stromal_adipocytes	1768.14	1.13938	0.396457	0.000803491	0.00337571
ENSMUSG00000025959	Klf7	luminal-differentiated_basal	1768.14	-3.81468	0.386989	1.8326e-23	6.63908e-22
ENSMUSG00000025959	Klf7	luminal-differentiated_endothelial	1768.14	-5.0141	0.386925	3.78851e-39	3.4532e-37
ENSMUSG00000025959	Klf7	luminal-progenitors_endothelial	1768.14	-1.39514	0.409545	4.19901e-05	0.000216876
ENSMUSG00000025959	Klf7	stromal_endothelial	1768.14	-1.60611	0.413148	6.90146e-06	6.44542e-05
ENSMUSG00000025959	Klf7	luminal-progenitors_luminal-differentiated	1768.14	3.39101	0.38482	1.85595e-19	1.56236e-17
ENSMUSG00000025959	Klf7	stromal_luminal-differentiated	1768.14	3.28681	0.388209	6.65868e-18	1.22433e-16
ENSMUSG00000025958	Creb1	basal_adipocytes	1592.21	1.19804	0.203366	1.04587e-09	1.32547e-08
ENSMUSG00000025958	Creb1	endothelial_adipocytes	1592.21	1.7541	0.204184	1.06646e-18	3.38219e-17
ENSMUSG00000025958	Creb1	luminal-differentiated_endothelial	1592.21	-1.48827	0.204259	3.06028e-14	3.98287e-13
ENSMUSG00000025958	Creb1	luminal-progenitors_endothelial	1592.21	-1.16201	0.204208	1.38281e-09	1.36411e-08
ENSMUSG00000025958	Creb1	stromal_endothelial	1592.21	-1.24881	0.212674	1.35284e-10	3.00256e-09
ENSMUSG00000025956	Mettl21a	luminal-progenitors_adipocytes	128.05	-1.18935	0.348641	0.000137459	0.000564124
ENSMUSG00000087213	2810408I11Rik	endothelial_adipocytes	19.295	2.04992	0.996	0.00347655	0.0113204
ENSMUSG00000087213	2810408I11Rik	luminal-progenitors_adipocytes	19.295	3.03787	1.04401	0.000194468	0.0007719
ENSMUSG00000087213	2810408I11Rik	stromal_adipocytes	19.295	2.32903	0.975994	0.00135405	0.00534588
ENSMUSG00000087213	2810408I11Rik	endothelial_basal	19.295	1.84456	1.22066	0.00275428	0.0194939
ENSMUSG00000087213	2810408I11Rik	luminal-progenitors_basal	19.295	3.25888	1.02929	0.000141912	0.000694772
ENSMUSG00000087213	2810408I11Rik	stromal_basal	19.295	2.29808	1.09254	0.00103926	0.00667767
ENSMUSG00000070871	Ccnyl1	basal_adipocytes	461.736	1.26995	0.362834	0.000116528	0.000527691
ENSMUSG00000070871	Ccnyl1	endothelial_adipocytes	461.736	2.77508	0.360269	1.27275e-15	2.89206e-14
ENSMUSG00000070871	Ccnyl1	luminal-differentiated_adipocytes	461.736	-1.12526	0.361971	0.00040444	0.0014846
ENSMUSG00000070871	Ccnyl1	stromal_adipocytes	461.736	1.0297	0.367454	0.00119334	0.0047722
ENSMUSG00000070871	Ccnyl1	endothelial_basal	461.736	1.28724	0.395959	3.2315e-05	0.000441197
ENSMUSG00000070871	Ccnyl1	luminal-differentiated_basal	461.736	-2.62331	0.366002	1.40441e-13	2.11968e-12
ENSMUSG00000070871	Ccnyl1	luminal-progenitors_basal	461.736	-1.89802	0.385691	3.38978e-08	3.29214e-07
ENSMUSG00000070871	Ccnyl1	luminal-differentiated_endothelial	461.736	-4.12203	0.360516	8.87088e-31	4.42042e-29
ENSMUSG00000070871	Ccnyl1	luminal-progenitors_endothelial	461.736	-3.43212	0.359439	4.07482e-22	1.49227e-20
ENSMUSG00000070871	Ccnyl1	stromal_endothelial	461.736	-1.60864	0.382045	1.89965e-06	2.00581e-05
ENSMUSG00000070871	Ccnyl1	stromal_luminal-differentiated	461.736	2.39496	0.367932	1.1963e-11	1.31903e-10
ENSMUSG00000070871	Ccnyl1	stromal_luminal-progenitors	461.736	1.66124	0.390469	9.35029e-07	6.51048e-06
ENSMUSG00000045005	Fzd5	basal_adipocytes	515.947	1.22225	0.320824	3.73369e-05	0.00019088
ENSMUSG00000045005	Fzd5	endothelial_adipocytes	515.947	1.81381	0.324048	2.55779e-09	2.62375e-08
ENSMUSG00000045005	Fzd5	luminal-progenitors_adipocytes	515.947	1.62242	0.328375	5.84075e-08	4.16847e-07
ENSMUSG00000045005	Fzd5	luminal-differentiated_basal	515.947	-1.26294	0.329293	1.2026e-05	6.53283e-05
ENSMUSG00000045005	Fzd5	luminal-differentiated_endothelial	515.947	-1.90133	0.330051	5.09638e-10	4.38326e-09
ENSMUSG00000045005	Fzd5	stromal_endothelial	515.947	-1.54304	0.338265	3.55317e-07	4.28914e-06
ENSMUSG00000045005	Fzd5	luminal-progenitors_luminal-differentiated	515.947	1.7194	0.335871	1.33564e-08	2.31074e-07
ENSMUSG00000045005	Fzd5	stromal_luminal-progenitors	515.947	-1.32094	0.345458	5.27649e-06	3.27968e-05
ENSMUSG00000102140	Gm38058	luminal-differentiated_basal	8.0289	-1.69381	1.15461	0.0167477	0.0411984
ENSMUSG00000102140	Gm38058	stromal_luminal-differentiated	8.0289	2.4218	1.2208	0.00334077	0.0109184
ENSMUSG00000051344	Plekhm3	basal_adipocytes	709.365	1.34288	0.317978	5.22527e-06	3.24605e-05
ENSMUSG00000051344	Plekhm3	endothelial_basal	709.365	-1.06155	0.343567	7.45809e-05	0.000929558
ENSMUSG00000051344	Plekhm3	luminal-differentiated_basal	709.365	-1.54839	0.330594	1.36967e-07	1.00664e-06
ENSMUSG00000051344	Plekhm3	luminal-progenitors_basal	709.365	-1.78033	0.333373	3.10065e-09	3.54849e-08
ENSMUSG00000051344	Plekhm3	stromal_luminal-progenitors	709.365	1.01865	0.330928	0.000160751	0.000772399
ENSMUSG00000025955	Akr1cl	luminal-differentiated_adipocytes	8.12827	-2.75293	2.38998	0.0161504	0.0401136
ENSMUSG00000025955	Akr1cl	luminal-progenitors_adipocytes	8.12827	-3.20703	2.49115	0.0079094	0.021563
ENSMUSG00000025950	Idh1	basal_adipocytes	2862.01	-3.2569	0.255005	3.57087e-38	5.13825e-36
ENSMUSG00000025950	Idh1	endothelial_adipocytes	2862.01	-3.08834	0.255892	1.19209e-34	1.36552e-32
ENSMUSG00000025950	Idh1	luminal-differentiated_adipocytes	2862.01	-4.43807	0.25586	3.06269e-68	1.70735e-65
ENSMUSG00000025950	Idh1	luminal-progenitors_adipocytes	2862.01	-2.84171	0.256504	2.18721e-29	1.30372e-27
ENSMUSG00000025950	Idh1	stromal_adipocytes	2862.01	-1.67991	0.258127	1.27263e-11	2.34227e-10
ENSMUSG00000025950	Idh1	luminal-differentiated_basal	2862.01	-1.07049	0.257904	5.65595e-06	3.24448e-05
ENSMUSG00000025950	Idh1	stromal_basal	2862.01	1.50304	0.270179	7.43232e-10	2.20774e-08
ENSMUSG00000025950	Idh1	luminal-differentiated_endothelial	2862.01	-1.2459	0.261987	2.41489e-07	1.52271e-06
ENSMUSG00000025950	Idh1	stromal_endothelial	2862.01	1.3483	0.273074	3.35603e-08	5.02741e-07
ENSMUSG00000025950	Idh1	luminal-progenitors_luminal-differentiated	2862.01	1.52538	0.269309	4.73841e-10	1.02827e-08
ENSMUSG00000025950	Idh1	stromal_luminal-differentiated	2862.01	2.71609	0.257359	1.02756e-26	3.35699e-25
ENSMUSG00000025950	Idh1	stromal_luminal-progenitors	2862.01	1.03257	0.266906	7.38093e-06	4.48444e-05
ENSMUSG00000015222	Map2	basal_adipocytes	903.106	2.34908	0.611954	1.42208e-05	8.01051e-05
ENSMUSG00000015222	Map2	luminal-progenitors_adipocytes	903.106	3.91307	0.600082	1.02997e-11	1.19877e-10
ENSMUSG00000015222	Map2	stromal_adipocytes	903.106	1.13559	0.604987	0.0145094	0.0402412
ENSMUSG00000015222	Map2	luminal-differentiated_basal	903.106	-1.21376	0.621742	0.00737498	0.0203862
ENSMUSG00000015222	Map2	luminal-progenitors_basal	903.106	1.03749	0.613831	0.01354	0.0381644
ENSMUSG00000015222	Map2	luminal-progenitors_endothelial	903.106	2.64447	0.636243	2.68658e-06	1.69221e-05
ENSMUSG00000015222	Map2	luminal-progenitors_luminal-differentiated	903.106	2.85302	0.599737	2.6046e-07	3.55104e-06
ENSMUSG00000015222	Map2	stromal_luminal-progenitors	903.106	-2.447	0.638476	1.22308e-05	7.17374e-05
ENSMUSG00000055567	Unc80	stromal_luminal-differentiated	45.3379	1.93381	1.35827	0.0152868	0.0406375
ENSMUSG00000026005	Rpe	basal_adipocytes	649.469	-1.56925	0.208441	7.54854e-15	1.96684e-13
ENSMUSG00000026005	Rpe	endothelial_adipocytes	649.469	-1.77014	0.209838	4.03651e-18	1.20261e-16
ENSMUSG00000026005	Rpe	luminal-progenitors_adipocytes	649.469	-1.26822	0.206093	1.28219e-10	1.30927e-09
ENSMUSG00000026005	Rpe	stromal_adipocytes	649.469	-1.4964	0.209127	1.16374e-13	2.77794e-12
ENSMUSG00000026004	Kansl1l	luminal-differentiated_basal	445.437	-1.58239	0.286841	1.48128e-09	1.42311e-08
ENSMUSG00000026004	Kansl1l	luminal-progenitors_luminal-differentiated	445.437	1.07862	0.287935	1.06022e-05	0.000103168
ENSMUSG00000102776	Gm38162	luminal-differentiated_adipocytes	9.21472	-1.81395	1.10162	0.0107781	0.0282057
ENSMUSG00000103706	6820402A03Rik	luminal-differentiated_adipocytes	58.5956	-1.28058	0.655189	0.00856084	0.0229638
ENSMUSG00000103706	6820402A03Rik	luminal-differentiated_basal	58.5956	-2.2688	0.709569	8.48221e-05	0.000390887
ENSMUSG00000103706	6820402A03Rik	stromal_basal	58.5956	-1.12186	0.692751	0.00783845	0.0351822
ENSMUSG00000103706	6820402A03Rik	luminal-differentiated_endothelial	58.5956	-1.74151	0.708067	0.00102932	0.00353498
ENSMUSG00000103706	6820402A03Rik	luminal-progenitors_luminal-differentiated	58.5956	1.14312	0.70502	0.00790917	0.0342135
ENSMUSG00000103756	Gm37285	luminal-differentiated_adipocytes	18.5517	-1.89924	0.900715	0.00296936	0.00895413
ENSMUSG00000103756	Gm37285	endothelial_basal	18.5517	-1.1792	0.907476	0.00761555	0.043774
ENSMUSG00000103756	Gm37285	luminal-differentiated_basal	18.5517	-3.90989	0.817748	3.36035e-07	2.33059e-06
ENSMUSG00000103756	Gm37285	stromal_basal	18.5517	-2.39401	0.879109	0.000225715	0.00181958
ENSMUSG00000103756	Gm37285	luminal-differentiated_endothelial	18.5517	-1.40244	0.872537	0.0140647	0.0359125
ENSMUSG00000103756	Gm37285	luminal-progenitors_luminal-differentiated	18.5517	1.94149	0.941617	0.00155383	0.00865052
ENSMUSG00000026003	Acadl	basal_adipocytes	3563.95	-2.37802	0.172428	5.33138e-44	1.0115e-41
ENSMUSG00000026003	Acadl	endothelial_adipocytes	3563.95	-2.45528	0.172846	1.10178e-46	2.5831e-44
ENSMUSG00000026003	Acadl	luminal-differentiated_adipocytes	3563.95	-1.41454	0.173532	3.16075e-17	6.02054e-16
ENSMUSG00000026003	Acadl	stromal_adipocytes	3563.95	-2.50717	0.171854	8.20577e-49	2.6391e-46
ENSMUSG00000026003	Acadl	luminal-progenitors_basal	3563.95	1.4957	0.176348	6.39135e-19	2.33722e-17
ENSMUSG00000026003	Acadl	luminal-progenitors_endothelial	3563.95	1.58069	0.175858	1.01162e-20	3.24106e-19
ENSMUSG00000026003	Acadl	stromal_luminal-differentiated	3563.95	-1.03456	0.176718	3.70216e-10	3.54083e-09
ENSMUSG00000026003	Acadl	stromal_luminal-progenitors	3563.95	-1.64176	0.175505	4.62429e-22	1.39856e-20
ENSMUSG00000082769	Gm15793	endothelial_adipocytes	24.4837	-1.31369	0.712014	0.0147387	0.039684
ENSMUSG00000082769	Gm15793	luminal-progenitors_adipocytes	24.4837	1.19235	0.596295	0.0100006	0.0264479
ENSMUSG00000082769	Gm15793	endothelial_basal	24.4837	-1.74108	0.894549	0.00105874	0.00898227
ENSMUSG00000082769	Gm15793	luminal-progenitors_endothelial	24.4837	3.13023	0.745315	3.08806e-06	1.92656e-05
ENSMUSG00000082769	Gm15793	stromal_endothelial	24.4837	1.26254	0.803575	0.00996673	0.0365343
ENSMUSG00000082769	Gm15793	luminal-progenitors_luminal-differentiated	24.4837	1.34596	0.677892	0.00246566	0.0128567
ENSMUSG00000082769	Gm15793	stromal_luminal-progenitors	24.4837	-1.00965	0.633529	0.0132374	0.0387468
ENSMUSG00000061816	Myl1	basal_adipocytes	463.905	-4.05286	0.929434	3.32477e-07	2.70979e-06
ENSMUSG00000061816	Myl1	endothelial_adipocytes	463.905	-1.55332	0.878721	0.0126774	0.0349017
ENSMUSG00000061816	Myl1	luminal-differentiated_adipocytes	463.905	-9.73962	1.01716	7.88734e-23	2.36112e-21
ENSMUSG00000061816	Myl1	luminal-progenitors_adipocytes	463.905	-7.78867	0.973553	7.62482e-18	1.73702e-16
ENSMUSG00000061816	Myl1	endothelial_basal	463.905	1.24336	1.03687	0.00894333	0.0498182
ENSMUSG00000061816	Myl1	luminal-differentiated_basal	463.905	-4.87069	1.00645	2.08991e-07	1.4923e-06
ENSMUSG00000061816	Myl1	luminal-progenitors_basal	463.905	-2.97608	1.03667	0.00030409	0.00137449
ENSMUSG00000061816	Myl1	stromal_basal	463.905	5.24544	0.979796	3.27612e-10	1.04414e-08
ENSMUSG00000061816	Myl1	luminal-differentiated_endothelial	463.905	-7.3154	1.03148	3.64034e-14	4.70434e-13
ENSMUSG00000061816	Myl1	luminal-progenitors_endothelial	463.905	-5.4348	0.95036	6.7685e-10	6.94457e-09
ENSMUSG00000061816	Myl1	stromal_endothelial	463.905	2.66222	0.948262	0.000236027	0.00149894
ENSMUSG00000061816	Myl1	stromal_luminal-differentiated	463.905	10.8023	1.02909	1.07403e-27	3.72752e-26
ENSMUSG00000061816	Myl1	stromal_luminal-progenitors	463.905	8.83361	0.951521	1.71796e-22	5.34722e-21
ENSMUSG00000026000	Lancl1	endothelial_adipocytes	502.144	-1.08692	0.27319	2.06819e-05	0.000111003
ENSMUSG00000026000	Lancl1	luminal-differentiated_endothelial	502.144	1.08978	0.277586	1.37488e-05	6.75776e-05
ENSMUSG00000026000	Lancl1	luminal-progenitors_endothelial	502.144	1.19967	0.28024	1.75032e-06	1.13283e-05
ENSMUSG00000026000	Lancl1	stromal_endothelial	502.144	1.00813	0.296363	3.16699e-05	0.000253618
ENSMUSG00000062209	Erbb4	basal_adipocytes	307.547	-2.8353	0.886111	0.000108851	0.000496704
ENSMUSG00000062209	Erbb4	endothelial_adipocytes	307.547	-1.85813	0.914273	0.00469231	0.0147397
ENSMUSG00000062209	Erbb4	luminal-differentiated_adipocytes	307.547	1.79725	0.931237	0.00520313	0.0148072
[truncated: 99,158 more rows]
