# Supplementary material for: Dynamic allelic expression in mouse mammary glands across the adult developmental cycle
Source: Nucleic Acids Res. 2025 Sep 9;53(17):gkaf804. doi: 10.1093/nar/gkaf804 (PMC12419806; doi:10.1093/nar/gkaf804)
Supplement: gkaf804_Supplemental_Files [file gkaf804_supplemental_files.zip › Supp Table 12 - DEG between cell types_Inv d14.xlsx]

## Sheet: renamed-t9 (1)
Gene_ID	Gene_Name	Comparison	baseMean	log2FoldChange	lfcSE	pvalue	padj
ENSMUSG00000051951	Xkr4	basal_adipocytes	98.2563	6.65684	1.01662	1.24064e-12	1.14295e-11
ENSMUSG00000051951	Xkr4	luminal-differentiated_adipocytes	98.2563	-2.88414	1.2521	0.00127256	0.00367202
ENSMUSG00000051951	Xkr4	stromal_adipocytes	98.2563	3.50653	1.00719	3.11105e-05	0.000122571
ENSMUSG00000051951	Xkr4	endothelial_basal	98.2563	-6.6084	1.08055	1.99157e-11	6.41851e-10
ENSMUSG00000051951	Xkr4	luminal-differentiated_basal	98.2563	-10.3741	1.14704	2.42875e-21	6.87157e-20
ENSMUSG00000051951	Xkr4	luminal-progenitors_basal	98.2563	-6.84976	1.02448	2.03523e-13	4.95687e-12
ENSMUSG00000051951	Xkr4	stromal_basal	98.2563	-2.24388	1.12185	0.00160206	0.00981465
ENSMUSG00000051951	Xkr4	luminal-differentiated_endothelial	98.2563	-3.09983	1.32522	0.000906627	0.00323807
ENSMUSG00000051951	Xkr4	stromal_endothelial	98.2563	3.2996	1.08649	0.000121989	0.000755154
ENSMUSG00000051951	Xkr4	luminal-progenitors_luminal-differentiated	98.2563	2.24755	1.21861	0.00204779	0.0105463
ENSMUSG00000051951	Xkr4	stromal_luminal-differentiated	98.2563	7.26065	1.10539	3.74592e-12	3.93536e-11
ENSMUSG00000051951	Xkr4	stromal_luminal-progenitors	98.2563	3.85963	0.969698	1.11649e-05	6.85442e-05
ENSMUSG00000103377	Gm37180	basal_adipocytes	14.6428	7.47884	1.68227	1.22359e-07	6.44313e-07
ENSMUSG00000103377	Gm37180	endothelial_adipocytes	14.6428	-3.99632	1.75199	0.00106858	0.00296823
ENSMUSG00000103377	Gm37180	luminal-differentiated_adipocytes	14.6428	-7.05328	1.72421	1.75755e-06	7.79224e-06
ENSMUSG00000103377	Gm37180	luminal-progenitors_adipocytes	14.6428	-6.26483	1.73962	8.17073e-06	3.44544e-05
ENSMUSG00000103377	Gm37180	stromal_adipocytes	14.6428	2.65912	1.61583	0.00727755	0.0183086
ENSMUSG00000103377	Gm37180	endothelial_basal	14.6428	-13.2158	1.52564	8.8849e-19	7.20117e-17
ENSMUSG00000103377	Gm37180	luminal-differentiated_basal	14.6428	-15.754	1.51936	5.99127e-26	2.45632e-24
ENSMUSG00000103377	Gm37180	luminal-progenitors_basal	14.6428	-15.0573	1.48415	5.74362e-25	4.73962e-23
ENSMUSG00000103377	Gm37180	stromal_basal	14.6428	-2.56895	1.62607	0.00297738	0.0164348
ENSMUSG00000103377	Gm37180	stromal_endothelial	14.6428	8.90927	1.59695	2.90292e-10	4.66934e-09
ENSMUSG00000103377	Gm37180	stromal_luminal-differentiated	14.6428	11.5677	1.52193	1.20844e-15	1.67942e-14
ENSMUSG00000103377	Gm37180	stromal_luminal-progenitors	14.6428	10.7708	1.51651	1.05212e-14	1.70557e-13
ENSMUSG00000104017	Gm37363	basal_adipocytes	12.8637	15.0749	1.55545	7.89613e-23	1.67017e-21
ENSMUSG00000104017	Gm37363	stromal_adipocytes	12.8637	11.2415	1.5602	5.51153e-14	5.55338e-13
ENSMUSG00000104017	Gm37363	endothelial_basal	12.8637	-13.1213	1.55338	5.89244e-18	4.46625e-16
ENSMUSG00000104017	Gm37363	luminal-differentiated_basal	12.8637	-15.6523	1.53463	3.37688e-25	1.3101e-23
ENSMUSG00000104017	Gm37363	luminal-progenitors_basal	12.8637	-14.8719	1.49679	4.97206e-24	3.74561e-22
ENSMUSG00000104017	Gm37363	stromal_basal	12.8637	-2.18869	1.60805	0.0058405	0.0286575
ENSMUSG00000104017	Gm37363	stromal_endothelial	12.8637	9.07536	1.6276	2.97336e-10	4.77945e-09
ENSMUSG00000104017	Gm37363	stromal_luminal-differentiated	12.8637	11.7217	1.53387	9.41109e-16	1.31719e-14
ENSMUSG00000104017	Gm37363	stromal_luminal-progenitors	12.8637	10.8365	1.52854	1.17493e-14	1.89387e-13
ENSMUSG00000103025	Gm37686	basal_adipocytes	4.23275	4.76843	2.51217	0.00181944	0.00491837
ENSMUSG00000103025	Gm37686	luminal-differentiated_basal	4.23275	-4.22865	2.62382	0.00348695	0.0115501
ENSMUSG00000103025	Gm37686	luminal-progenitors_basal	4.23275	-6.41619	2.66372	0.000196115	0.0011078
ENSMUSG00000103201	Gm37329	basal_adipocytes	5.18877	4.41732	2.33226	0.0021769	0.00578985
ENSMUSG00000103201	Gm37329	endothelial_basal	5.18877	-3.8205	2.79956	0.00254516	0.0136026
ENSMUSG00000103201	Gm37329	luminal-differentiated_basal	5.18877	-6.2708	2.38935	0.000252093	0.00111568
ENSMUSG00000103201	Gm37329	luminal-progenitors_basal	5.18877	-7.49868	2.47142	2.72942e-05	0.000182831
ENSMUSG00000103201	Gm37329	stromal_luminal-progenitors	5.18877	3.71792	2.39559	0.00475014	0.01699
ENSMUSG00000103161	Gm38148	basal_adipocytes	11.2157	23.4568	1.39472	1.00986e-64	2.66668e-62
ENSMUSG00000103161	Gm38148	endothelial_adipocytes	11.2157	5.32629	1.69363	4.52329e-05	0.000162094
ENSMUSG00000103161	Gm38148	luminal-differentiated_adipocytes	11.2157	6.30966	1.61332	4.66792e-06	1.96457e-05
ENSMUSG00000103161	Gm38148	stromal_adipocytes	11.2157	19.4388	1.36731	1.85583e-46	1.30946e-44
ENSMUSG00000103161	Gm38148	endothelial_basal	11.2157	-16.815	1.44965	2.49206e-32	8.16e-30
ENSMUSG00000103161	Gm38148	luminal-differentiated_basal	11.2157	-16.4535	1.39285	6.77825e-33	4.34622e-31
ENSMUSG00000103161	Gm38148	luminal-progenitors_basal	11.2157	-24.0675	1.3942	1.8516e-68	2.58052e-65
ENSMUSG00000103161	Gm38148	stromal_basal	11.2157	-3.0322	1.38181	0.000695564	0.0048158
ENSMUSG00000103161	Gm38148	luminal-progenitors_endothelial	11.2157	-6.31316	1.63047	6.31512e-06	4.30299e-05
ENSMUSG00000103161	Gm38148	stromal_endothelial	11.2157	12.8432	1.43984	4.61338e-20	2.42061e-18
ENSMUSG00000103161	Gm38148	luminal-progenitors_luminal-differentiated	11.2157	-7.26934	1.73301	4.8773e-07	6.43634e-06
ENSMUSG00000103161	Gm38148	stromal_luminal-differentiated	11.2157	12.3409	1.39056	4.4954e-20	8.52262e-19
ENSMUSG00000103161	Gm38148	stromal_luminal-progenitors	11.2157	20.0406	1.36991	1.11578e-49	3.44318e-47
ENSMUSG00000102331	Gm19938	basal_adipocytes	8.55853	20.9962	1.72083	2.69595e-35	1.26649e-33
ENSMUSG00000102331	Gm19938	endothelial_adipocytes	8.55853	15.2434	1.81869	1.25236e-17	1.84828e-16
ENSMUSG00000102331	Gm19938	stromal_adipocytes	8.55853	18.6952	1.67171	1.38459e-29	3.78885e-28
ENSMUSG00000102331	Gm19938	endothelial_basal	8.55853	-3.94967	2.19879	0.000936285	0.00585856
ENSMUSG00000102331	Gm19938	luminal-differentiated_basal	8.55853	-23.01	1.71207	2.96404e-42	3.56818e-40
ENSMUSG00000102331	Gm19938	luminal-progenitors_basal	8.55853	-24.0142	1.72006	5.43312e-46	2.16342e-43
ENSMUSG00000102331	Gm19938	luminal-differentiated_endothelial	8.55853	-17.2314	1.8245	2.94186e-22	8.65223e-21
ENSMUSG00000102331	Gm19938	luminal-progenitors_endothelial	8.55853	-18.2564	1.81863	8.49781e-25	5.21953e-23
ENSMUSG00000102331	Gm19938	stromal_luminal-differentiated	8.55853	20.6305	1.66582	3.79205e-36	1.83602e-34
ENSMUSG00000102331	Gm19938	stromal_luminal-progenitors	8.55853	21.705	1.67778	1.06537e-39	1.60513e-37
ENSMUSG00000104123	Gm37483	luminal-differentiated_adipocytes	2.68519	-4.18615	4.1847	0.0162858	0.0371152
ENSMUSG00000104123	Gm37483	luminal-differentiated_basal	2.68519	-3.87782	4.30377	0.015098	0.040988
ENSMUSG00000104123	Gm37483	stromal_endothelial	2.68519	13.4451	4.77846	3.37387e-05	0.000237122
ENSMUSG00000104123	Gm37483	stromal_luminal-differentiated	2.68519	15.4903	4.12789	5.6049e-06	3.01847e-05
ENSMUSG00000025902	Sox17	endothelial_adipocytes	1039.98	3.54293	0.871203	4.81429e-06	2.01276e-05
ENSMUSG00000025902	Sox17	luminal-differentiated_adipocytes	1039.98	-5.07248	0.901355	2.33088e-09	1.4445e-08
ENSMUSG00000025902	Sox17	luminal-progenitors_adipocytes	1039.98	-13.7658	0.968368	1.92685e-46	1.73085e-44
ENSMUSG00000025902	Sox17	stromal_adipocytes	1039.98	-3.34514	0.872225	8.7753e-06	3.76927e-05
ENSMUSG00000025902	Sox17	endothelial_basal	1039.98	3.36705	0.902026	1.05726e-05	0.000115912
ENSMUSG00000025902	Sox17	luminal-differentiated_basal	1039.98	-5.10376	0.926052	6.67105e-09	6.14047e-08
ENSMUSG00000025902	Sox17	luminal-progenitors_basal	1039.98	-13.7392	0.993323	3.66493e-44	1.31341e-41
ENSMUSG00000025902	Sox17	stromal_basal	1039.98	-3.24097	0.88262	1.70439e-05	0.000190951
ENSMUSG00000025902	Sox17	luminal-differentiated_endothelial	1039.98	-9.00519	0.932763	9.95134e-24	3.2936e-22
ENSMUSG00000025902	Sox17	luminal-progenitors_endothelial	1039.98	-17.6044	0.991285	1.44596e-71	1.94923e-68
ENSMUSG00000025902	Sox17	stromal_endothelial	1039.98	-7.35871	0.880783	1.12664e-18	5.157e-17
ENSMUSG00000025902	Sox17	luminal-progenitors_luminal-differentiated	1039.98	-8.41754	1.03486	1.14596e-16	6.3601e-15
ENSMUSG00000025902	Sox17	stromal_luminal-progenitors	1039.98	9.91576	1.00173	2.92293e-25	1.23949e-23
ENSMUSG00000104238	Gm37587	endothelial_adipocytes	19.6776	4.60579	1.55176	0.000127717	0.000424136
ENSMUSG00000104238	Gm37587	endothelial_basal	19.6776	2.33269	1.72416	0.00589115	0.0272406
ENSMUSG00000104238	Gm37587	luminal-differentiated_basal	19.6776	-2.37317	1.87048	0.0128509	0.0356884
ENSMUSG00000104238	Gm37587	luminal-differentiated_endothelial	19.6776	-7.55952	1.58033	9.58509e-08	6.88076e-07
ENSMUSG00000104238	Gm37587	luminal-progenitors_endothelial	19.6776	-6.18992	1.50784	2.80907e-06	2.02558e-05
ENSMUSG00000104238	Gm37587	stromal_endothelial	19.6776	-6.8152	1.57785	4.08853e-07	4.17203e-06
ENSMUSG00000102269	Gm7357	endothelial_adipocytes	13.7283	5.14118	1.70993	7.80708e-05	0.000269029
ENSMUSG00000102269	Gm7357	luminal-differentiated_basal	13.7283	-4.37447	1.94433	0.00085632	0.0033483
ENSMUSG00000102269	Gm7357	luminal-progenitors_basal	13.7283	-2.75952	1.83849	0.00631682	0.0231774
ENSMUSG00000102269	Gm7357	luminal-differentiated_endothelial	13.7283	-7.48395	1.65104	3.24117e-07	2.14431e-06
ENSMUSG00000102269	Gm7357	luminal-progenitors_endothelial	13.7283	-6.2779	1.59866	5.26656e-06	3.64082e-05
ENSMUSG00000102269	Gm7357	stromal_endothelial	13.7283	-4.47495	1.73093	0.000285917	0.00162894
ENSMUSG00000033845	Mrpl15	endothelial_adipocytes	592.832	-1.29579	0.260859	1.95584e-07	9.86475e-07
ENSMUSG00000033845	Mrpl15	luminal-progenitors_adipocytes	592.832	-1.3127	0.248543	3.98051e-08	2.24537e-07
ENSMUSG00000025903	Lypla1	basal_adipocytes	1015.87	-1.49136	0.241624	1.16339e-10	8.75635e-10
ENSMUSG00000025903	Lypla1	luminal-progenitors_adipocytes	1015.87	-1.3181	0.227159	2.02103e-09	1.30605e-08
ENSMUSG00000025903	Lypla1	stromal_adipocytes	1015.87	-1.36787	0.229566	4.65606e-10	3.28981e-09
ENSMUSG00000025903	Lypla1	luminal-differentiated_basal	1015.87	1.08733	0.244698	9.13231e-07	6.27176e-06
ENSMUSG00000104217	Gm37988	basal_adipocytes	4.58427	-18.8669	2.48446	3.87156e-15	4.52995e-14
ENSMUSG00000104217	Gm37988	endothelial_adipocytes	4.58427	-10.2408	2.82796	3.55496e-06	1.51646e-05
ENSMUSG00000104217	Gm37988	luminal-differentiated_adipocytes	4.58427	-9.33674	2.61471	8.66961e-06	3.52941e-05
ENSMUSG00000104217	Gm37988	stromal_adipocytes	4.58427	-21.2861	2.38845	9.28629e-20	1.42938e-18
ENSMUSG00000104217	Gm37988	endothelial_basal	4.58427	5.17742	3.60382	0.00165311	0.00947205
ENSMUSG00000104217	Gm37988	luminal-differentiated_basal	4.58427	7.19237	2.98846	0.000315593	0.00136932
ENSMUSG00000104217	Gm37988	luminal-progenitors_basal	4.58427	17.4315	2.47818	1.71177e-13	4.21698e-12
ENSMUSG00000104217	Gm37988	luminal-progenitors_endothelial	4.58427	8.29333	2.7263	3.5341e-05	0.000209535
ENSMUSG00000104217	Gm37988	stromal_endothelial	4.58427	-8.7628	3.00949	3.42866e-05	0.000240778
ENSMUSG00000104217	Gm37988	luminal-progenitors_luminal-differentiated	4.58427	7.85448	3.08005	8.566e-05	0.000679161
ENSMUSG00000104217	Gm37988	stromal_luminal-differentiated	4.58427	-10.3062	2.67549	3.21821e-06	1.7966e-05
ENSMUSG00000104217	Gm37988	stromal_luminal-progenitors	4.58427	-19.8268	2.40571	8.74392e-18	1.871e-16
ENSMUSG00000103280	Gm37277	luminal-progenitors_adipocytes	4.54633	3.61078	2.32256	0.00579143	0.0144509
ENSMUSG00000103280	Gm37277	luminal-progenitors_basal	4.54633	3.44113	2.50318	0.00546924	0.0204717
ENSMUSG00000103280	Gm37277	luminal-progenitors_endothelial	4.54633	4.84252	2.57963	0.00154701	0.00641615
ENSMUSG00000002459	Rgs20	luminal-differentiated_adipocytes	50.1121	2.72674	1.0433	0.000532234	0.00164841
ENSMUSG00000002459	Rgs20	luminal-progenitors_adipocytes	50.1121	5.70579	0.952847	1.09529e-10	8.07412e-10
ENSMUSG00000002459	Rgs20	stromal_adipocytes	50.1121	1.80507	0.97684	0.0080878	0.0201102
ENSMUSG00000002459	Rgs20	luminal-differentiated_basal	50.1121	2.63059	1.23396	0.0012955	0.0048476
ENSMUSG00000002459	Rgs20	luminal-progenitors_basal	50.1121	5.64731	1.05429	3.12736e-09	4.17748e-08
ENSMUSG00000002459	Rgs20	luminal-differentiated_endothelial	50.1121	2.24329	1.11243	0.00249357	0.00802582
ENSMUSG00000002459	Rgs20	luminal-progenitors_endothelial	50.1121	5.38463	0.961401	2.90982e-09	3.22219e-08
ENSMUSG00000002459	Rgs20	luminal-progenitors_luminal-differentiated	50.1121	1.99069	0.983825	0.00182893	0.00959109
ENSMUSG00000002459	Rgs20	stromal_luminal-progenitors	50.1121	-3.24177	0.959018	6.9258e-05	0.000372513
ENSMUSG00000102653	Gm37079	luminal-progenitors_adipocytes	8.66751	5.99135	1.7329	1.50851e-05	6.08711e-05
ENSMUSG00000102653	Gm37079	luminal-progenitors_basal	8.66751	2.44011	1.7826	0.00958176	0.0329294
ENSMUSG00000102653	Gm37079	luminal-progenitors_endothelial	8.66751	4.13945	1.84376	0.000916511	0.00403274
ENSMUSG00000102653	Gm37079	luminal-progenitors_luminal-differentiated	8.66751	3.23782	1.78397	0.000819873	0.00481671
ENSMUSG00000102653	Gm37079	stromal_luminal-progenitors	8.66751	-4.40603	1.666	0.000435103	0.00199647
ENSMUSG00000085623	Gm16041	luminal-progenitors_adipocytes	1.95532	13.9102	4.06774	1.71436e-05	6.87006e-05
ENSMUSG00000085623	Gm16041	luminal-progenitors_basal	1.95532	13.5363	4.34967	2.31932e-05	0.000157847
ENSMUSG00000085623	Gm16041	luminal-progenitors_endothelial	1.95532	3.43682	3.79723	0.013921	0.0442434
ENSMUSG00000085623	Gm16041	luminal-progenitors_luminal-differentiated	1.95532	14.865	3.70682	3.4933e-06	3.82677e-05
ENSMUSG00000085623	Gm16041	stromal_luminal-progenitors	1.95532	-3.36903	3.66515	0.0149856	0.0458613
ENSMUSG00000033793	Atp6v1h	basal_adipocytes	1114.43	-1.98028	0.179269	1.4939e-29	4.89882e-28
ENSMUSG00000033793	Atp6v1h	endothelial_adipocytes	1114.43	-1.02163	0.173451	1.82429e-09	1.19056e-08
ENSMUSG00000033793	Atp6v1h	luminal-differentiated_adipocytes	1114.43	-1.18036	0.168276	6.39104e-13	5.64971e-12
ENSMUSG00000033793	Atp6v1h	luminal-progenitors_adipocytes	1114.43	-1.26521	0.16716	1.32135e-14	1.37227e-13
ENSMUSG00000033793	Atp6v1h	stromal_adipocytes	1114.43	-1.39334	0.168616	2.39761e-17	3.11409e-16
ENSMUSG00000025905	Oprk1	basal_adipocytes	3.83425	8.68592	4.37433	0.00055538	0.00166157
ENSMUSG00000025905	Oprk1	endothelial_basal	3.83425	-11.1734	4.16885	8.67759e-05	0.000747053
ENSMUSG00000025905	Oprk1	luminal-differentiated_basal	3.83425	-10.687	4.10461	0.000111847	0.00053283
ENSMUSG00000025905	Oprk1	luminal-progenitors_basal	3.83425	-10.7263	4.20557	9.2199e-05	0.000559346
ENSMUSG00000025905	Oprk1	stromal_basal	3.83425	-11.6633	4.15446	4.84037e-05	0.000477197
ENSMUSG00000033740	St18	luminal-progenitors_endothelial	4.52015	-3.5876	2.7726	0.0073816	0.0255183
ENSMUSG00000102135	Gm37108	endothelial_adipocytes	23.7794	1.38594	0.521558	0.00199077	0.00522701
ENSMUSG00000102135	Gm37108	luminal-differentiated_adipocytes	23.7794	1.75965	0.515027	6.94234e-05	0.000248763
ENSMUSG00000102135	Gm37108	luminal-progenitors_adipocytes	23.7794	2.17198	0.519427	1.57774e-06	7.33716e-06
ENSMUSG00000102135	Gm37108	stromal_adipocytes	23.7794	1.02017	0.477835	0.012326	0.0293188
ENSMUSG00000102135	Gm37108	luminal-progenitors_basal	23.7794	1.44004	0.632823	0.001087	0.00506282
ENSMUSG00000103509	Gm38372	basal_adipocytes	139.804	1.18956	0.468989	0.00361233	0.00915712
ENSMUSG00000103509	Gm38372	endothelial_adipocytes	139.804	1.61685	0.485707	0.000148558	0.000488195
ENSMUSG00000025909	Sntg1	basal_adipocytes	8.40869	9.06429	2.03384	1.02756e-07	5.46826e-07
ENSMUSG00000025909	Sntg1	endothelial_adipocytes	8.40869	8.55462	2.07414	2.75756e-07	1.36203e-06
ENSMUSG00000025909	Sntg1	luminal-progenitors_adipocytes	8.40869	6.13738	1.98256	4.53412e-05	0.000170217
ENSMUSG00000025909	Sntg1	stromal_adipocytes	8.40869	11.2259	1.81275	4.22412e-11	3.28852e-10
ENSMUSG00000025909	Sntg1	luminal-differentiated_basal	8.40869	-13.0286	1.95368	1.09421e-12	1.52075e-11
ENSMUSG00000025909	Sntg1	luminal-differentiated_endothelial	8.40869	-12.4649	1.95638	3.58685e-12	4.29896e-11
ENSMUSG00000025909	Sntg1	luminal-progenitors_luminal-differentiated	8.40869	10.5843	1.83669	2.41195e-09	4.92722e-08
ENSMUSG00000025909	Sntg1	stromal_luminal-differentiated	8.40869	14.828	1.80673	3.37075e-17	5.20404e-16
ENSMUSG00000025909	Sntg1	stromal_luminal-progenitors	8.40869	2.52441	1.96	0.0122907	0.0386687
ENSMUSG00000025911	Adhfe1	basal_adipocytes	321.266	-5.35099	0.773035	4.40141e-13	4.21749e-12
ENSMUSG00000025911	Adhfe1	endothelial_adipocytes	321.266	-9.55327	0.940101	5.29581e-26	1.53729e-24
ENSMUSG00000025911	Adhfe1	luminal-differentiated_adipocytes	321.266	-6.79387	0.745709	4.48358e-21	7.12034e-20
ENSMUSG00000025911	Adhfe1	luminal-progenitors_adipocytes	321.266	-8.31709	0.768772	4.361e-29	1.27513e-27
ENSMUSG00000025911	Adhfe1	stromal_adipocytes	321.266	-4.70028	0.72887	9.83151e-12	8.17049e-11
ENSMUSG00000025911	Adhfe1	endothelial_basal	321.266	-3.47872	0.99542	1.98907e-05	0.000204469
ENSMUSG00000025911	Adhfe1	luminal-progenitors_basal	321.266	-2.46364	0.910332	0.000392346	0.00204879
ENSMUSG00000025911	Adhfe1	luminal-differentiated_endothelial	321.266	2.05454	1.06269	0.00335064	0.0104224
ENSMUSG00000025911	Adhfe1	stromal_endothelial	321.266	4.39324	0.927453	2.57999e-07	2.71096e-06
ENSMUSG00000025911	Adhfe1	stromal_luminal-differentiated	321.266	1.44295	0.806816	0.00658942	0.0197907
ENSMUSG00000025911	Adhfe1	stromal_luminal-progenitors	321.266	3.2999	0.778143	3.77845e-06	2.48274e-05
ENSMUSG00000079671	2610203C22Rik	basal_adipocytes	43.3432	2.58619	0.977275	0.000598506	0.00177388
ENSMUSG00000079671	2610203C22Rik	luminal-differentiated_basal	43.3432	-1.75579	0.970078	0.00415062	0.0134616
ENSMUSG00000081441	Gm6161	endothelial_adipocytes	10.3134	-13.6234	1.7379	1.06529e-15	1.32665e-14
ENSMUSG00000081441	Gm6161	endothelial_basal	10.3134	-11.7144	1.83381	4.18403e-11	1.2941e-09
ENSMUSG00000081441	Gm6161	luminal-differentiated_endothelial	10.3134	10.4267	1.8484	2.75682e-10	2.67914e-09
ENSMUSG00000081441	Gm6161	luminal-progenitors_endothelial	10.3134	11.4762	1.82595	3.49926e-12	5.60166e-11
ENSMUSG00000081441	Gm6161	stromal_endothelial	10.3134	12.8481	1.76636	2.65133e-14	7.25673e-13
ENSMUSG00000067879	Vxn	basal_adipocytes	8.23797	4.80281	1.4276	4.29286e-05	0.000156915
ENSMUSG00000067879	Vxn	endothelial_basal	8.23797	-4.78419	1.68445	5.00793e-05	0.000462522
ENSMUSG00000067879	Vxn	luminal-differentiated_basal	8.23797	-5.91695	1.39004	2.20676e-06	1.42953e-05
ENSMUSG00000067879	Vxn	luminal-progenitors_basal	8.23797	-4.82865	1.37994	2.54661e-05	0.000171732
ENSMUSG00000067879	Vxn	stromal_basal	8.23797	-4.94925	1.52187	1.35848e-05	0.000156333
ENSMUSG00000025912	Mybl1	endothelial_adipocytes	85.0825	1.38318	0.578018	0.00429781	0.0104646
ENSMUSG00000025912	Mybl1	luminal-progenitors_adipocytes	85.0825	1.02613	0.52279	0.0224901	0.0484219
ENSMUSG00000097893	1700034P13Rik	basal_adipocytes	9.31446	-7.46591	1.44587	3.06213e-09	1.96161e-08
ENSMUSG00000097893	1700034P13Rik	luminal-differentiated_adipocytes	9.31446	-1.86954	1.30312	0.0203047	0.0452023
ENSMUSG00000097893	1700034P13Rik	endothelial_basal	9.31446	7.16566	1.53507	8.35407e-08	1.47809e-06
ENSMUSG00000097893	1700034P13Rik	luminal-differentiated_basal	9.31446	4.3641	1.56217	0.000235051	0.00104648
ENSMUSG00000097893	1700034P13Rik	luminal-progenitors_basal	9.31446	5.89472	1.42113	9.14644e-07	8.02545e-06
ENSMUSG00000097893	1700034P13Rik	stromal_basal	9.31446	5.8638	1.53974	1.17599e-06	1.70887e-05
ENSMUSG00000025915	Sgk3	luminal-progenitors_endothelial	567.81	-1.74378	0.326485	3.87709e-09	4.22031e-08
ENSMUSG00000025915	Sgk3	stromal_endothelial	567.81	-1.06116	0.328816	8.79762e-05	0.000564377
ENSMUSG00000098234	Snhg6	luminal-differentiated_endothelial	104.145	1.32864	0.434336	0.000195251	0.000809825
ENSMUSG00000098234	Snhg6	luminal-progenitors_endothelial	104.145	1.04606	0.430571	0.00165433	0.00681448
ENSMUSG00000093178	Snord87	luminal-progenitors_basal	8.6845	-1.56996	0.706551	0.00124343	0.0056952
ENSMUSG00000093178	Snord87	luminal-progenitors_luminal-differentiated	8.6845	-1.43794	0.622157	0.00113279	0.00636729
ENSMUSG00000099032	Tcf24	basal_adipocytes	30.3964	13.1182	1.20212	2.43037e-28	7.41707e-27
ENSMUSG00000099032	Tcf24	luminal-differentiated_adipocytes	30.3964	15.382	1.15239	2.86345e-41	1.63073e-39
ENSMUSG00000099032	Tcf24	luminal-progenitors_adipocytes	30.3964	12.9433	1.15945	1.29101e-29	3.92865e-28
ENSMUSG00000099032	Tcf24	stromal_adipocytes	30.3964	14.5986	1.15387	4.7066e-37	2.00917e-35
ENSMUSG00000099032	Tcf24	endothelial_basal	30.3964	-14.4354	1.23184	1.41412e-32	4.89127e-30
ENSMUSG00000099032	Tcf24	luminal-differentiated_endothelial	30.3964	16.7852	1.19247	5.08346e-46	8.43511e-44
ENSMUSG00000099032	Tcf24	luminal-progenitors_endothelial	30.3964	14.3088	1.20291	5.38823e-34	7.66716e-32
ENSMUSG00000099032	Tcf24	stromal_endothelial	30.3964	15.9308	1.18802	1.08123e-41	4.25952e-39
ENSMUSG00000099032	Tcf24	luminal-progenitors_luminal-differentiated	30.3964	-1.4954	1.01252	0.00918479	0.0367449
ENSMUSG00000025917	Cops5	endothelial_adipocytes	620.104	-1.02894	0.185607	1.38105e-08	8.10411e-08
ENSMUSG00000025917	Cops5	luminal-differentiated_endothelial	620.104	1.07865	0.18933	1.36618e-09	1.22896e-08
ENSMUSG00000056763	Cspp1	basal_adipocytes	857.954	1.11362	0.293694	5.70437e-05	0.000204691
ENSMUSG00000056763	Cspp1	endothelial_adipocytes	857.954	1.27714	0.295583	4.64332e-06	1.94359e-05
ENSMUSG00000056763	Cspp1	luminal-differentiated_adipocytes	857.954	1.23629	0.286682	4.00858e-06	1.70353e-05
ENSMUSG00000056763	Cspp1	luminal-progenitors_adipocytes	857.954	1.03259	0.279659	0.00011118	0.000391255
ENSMUSG00000102556	Gm37569	basal_adipocytes	17.1713	2.26168	1.03682	0.00276321	0.00718693
ENSMUSG00000102556	Gm37569	endothelial_adipocytes	17.1713	3.02701	0.995134	0.000192988	0.000620017
ENSMUSG00000102556	Gm37569	luminal-progenitors_adipocytes	17.1713	2.39316	0.994672	0.00113977	0.00332393
ENSMUSG00000102556	Gm37569	stromal_adipocytes	17.1713	2.20186	0.988973	0.00214513	0.00606235
ENSMUSG00000042501	Cpa6	basal_adipocytes	28.5709	22.4713	1.60658	1.24895e-45	1.08412e-43
ENSMUSG00000042501	Cpa6	endothelial_adipocytes	28.5709	6.64146	1.90976	5.88842e-06	2.42875e-05
ENSMUSG00000042501	Cpa6	luminal-differentiated_adipocytes	28.5709	16.9998	1.60866	8.49976e-27	1.9088e-25
ENSMUSG00000042501	Cpa6	luminal-progenitors_adipocytes	28.5709	6.93278	1.8108	2.73542e-06	1.23517e-05
ENSMUSG00000042501	Cpa6	stromal_adipocytes	28.5709	16.519	1.62602	1.09469e-24	2.23235e-23
ENSMUSG00000042501	Cpa6	endothelial_basal	28.5709	-14.589	1.59734	8.49392e-21	8.54892e-19
ENSMUSG00000042501	Cpa6	luminal-differentiated_basal	28.5709	-4.6078	1.70495	0.000291633	0.0012755
ENSMUSG00000042501	Cpa6	luminal-progenitors_basal	28.5709	-14.7066	1.54457	2.98347e-22	1.94904e-20
ENSMUSG00000042501	Cpa6	stromal_basal	28.5709	-4.87842	1.79115	6.53654e-05	0.000621465
ENSMUSG00000042501	Cpa6	luminal-differentiated_endothelial	28.5709	8.88829	1.67875	3.18816e-09	2.75261e-08
ENSMUSG00000042501	Cpa6	stromal_endothelial	28.5709	8.22309	1.75234	3.79897e-08	4.56238e-07
ENSMUSG00000042501	Cpa6	luminal-progenitors_luminal-differentiated	28.5709	-9.31076	1.58002	8.48112e-10	1.88384e-08
ENSMUSG00000042501	Cpa6	stromal_luminal-progenitors	28.5709	8.17362	1.64483	1.23515e-08	1.10422e-07
ENSMUSG00000048960	Prex2	basal_adipocytes	3990.17	2.14172	0.529556	3.73065e-06	1.59978e-05
ENSMUSG00000048960	Prex2	endothelial_adipocytes	3990.17	3.64386	0.503288	8.62837e-14	8.84372e-13
ENSMUSG00000048960	Prex2	luminal-differentiated_adipocytes	3990.17	-1.40766	0.492899	0.000792917	0.00237966
ENSMUSG00000048960	Prex2	stromal_adipocytes	3990.17	1.90405	0.510688	1.45697e-05	6.03523e-05
ENSMUSG00000048960	Prex2	endothelial_basal	3990.17	1.01892	0.595898	0.00606761	0.0279147
ENSMUSG00000048960	Prex2	luminal-differentiated_basal	3990.17	-3.89014	0.509454	3.69232e-15	6.37666e-14
ENSMUSG00000048960	Prex2	luminal-progenitors_basal	3990.17	-2.00298	0.552749	1.72725e-05	0.000120461
ENSMUSG00000048960	Prex2	luminal-differentiated_endothelial	3990.17	-5.31894	0.503048	1.0411e-26	4.29705e-25
ENSMUSG00000048960	Prex2	luminal-progenitors_endothelial	3990.17	-3.49753	0.506584	9.74047e-13	1.67551e-11
ENSMUSG00000048960	Prex2	stromal_endothelial	3990.17	-1.31796	0.567718	0.00105667	0.00517193
ENSMUSG00000048960	Prex2	luminal-progenitors_luminal-differentiated	3990.17	1.55056	0.541279	0.000214649	0.00151639
ENSMUSG00000048960	Prex2	stromal_luminal-differentiated	3990.17	3.66212	0.495654	1.48405e-14	1.87154e-13
ENSMUSG00000048960	Prex2	stromal_luminal-progenitors	3990.17	1.74254	0.552388	6.46971e-05	0.000349449
ENSMUSG00000057715	A830018L16Rik	basal_adipocytes	42.1876	-4.94647	1.25212	5.48012e-06	2.292e-05
ENSMUSG00000057715	A830018L16Rik	endothelial_adipocytes	42.1876	-3.10691	1.25095	0.0010084	0.00281603
ENSMUSG00000057715	A830018L16Rik	luminal-differentiated_adipocytes	42.1876	-6.72719	1.23303	2.73203e-09	1.67878e-08
ENSMUSG00000057715	A830018L16Rik	luminal-progenitors_adipocytes	42.1876	-5.3106	1.17272	3.3808e-07	1.71334e-06
ENSMUSG00000057715	A830018L16Rik	stromal_adipocytes	42.1876	-4.53024	1.13644	3.76698e-06	1.7091e-05
ENSMUSG00000057715	A830018L16Rik	luminal-differentiated_endothelial	42.1876	-2.12079	1.46081	0.0111698	0.0298533
ENSMUSG00000016918	Sulf1	basal_adipocytes	1577.38	4.67941	0.541809	1.09397e-18	1.71414e-17
ENSMUSG00000016918	Sulf1	endothelial_adipocytes	1577.38	6.02496	0.547867	7.41133e-30	2.86626e-28
ENSMUSG00000016918	Sulf1	luminal-progenitors_adipocytes	1577.38	2.91558	0.548573	5.51621e-09	3.42747e-08
ENSMUSG00000016918	Sulf1	stromal_adipocytes	1577.38	5.86459	0.529802	4.53751e-30	1.27294e-28
ENSMUSG00000016918	Sulf1	luminal-differentiated_basal	1577.38	-3.60169	0.550828	8.02935e-12	1.02594e-10
ENSMUSG00000016918	Sulf1	luminal-progenitors_basal	1577.38	-1.39606	0.628106	0.00129064	0.0058878
ENSMUSG00000016918	Sulf1	luminal-differentiated_endothelial	1577.38	-4.98116	0.539497	6.96937e-21	1.81885e-19
ENSMUSG00000016918	Sulf1	luminal-progenitors_endothelial	1577.38	-2.98342	0.549313	8.56424e-09	8.92416e-08
ENSMUSG00000016918	Sulf1	luminal-progenitors_luminal-differentiated	1577.38	1.69388	0.573669	0.000171442	0.0012553
ENSMUSG00000016918	Sulf1	stromal_luminal-differentiated	1577.38	4.8058	0.52302	8.72938e-21	1.71725e-19
ENSMUSG00000016918	Sulf1	stromal_luminal-progenitors	1577.38	2.8249	0.530553	2.05947e-08	1.78569e-07
ENSMUSG00000025938	Slco5a1	basal_adipocytes	35.2721	13.3359	1.01713	7.76176e-40	4.89225e-38
ENSMUSG00000025938	Slco5a1	endothelial_adipocytes	35.2721	12.5859	1.02021	1.69042e-35	9.34988e-34
ENSMUSG00000025938	Slco5a1	luminal-differentiated_adipocytes	35.2721	11.9384	0.996425	4.0466e-34	1.44112e-32
ENSMUSG00000025938	Slco5a1	luminal-progenitors_adipocytes	35.2721	14.0883	0.98535	6.12926e-47	5.76327e-45
ENSMUSG00000025938	Slco5a1	stromal_adipocytes	35.2721	12.98	0.988203	8.22122e-40	4.04942e-38
ENSMUSG00000025938	Slco5a1	luminal-progenitors_luminal-differentiated	35.2721	1.41732	0.867404	0.00691997	0.0292624
ENSMUSG00000005886	Ncoa2	luminal-differentiated_adipocytes	2740.63	1.01744	0.183569	1.00065e-08	5.79722e-08
ENSMUSG00000005886	Ncoa2	luminal-progenitors_adipocytes	2740.63	1.13846	0.181998	1.74469e-10	1.26368e-09
ENSMUSG00000103506	Gm38376	basal_adipocytes	37.6288	1.35637	0.58515	0.00494358	0.012181
ENSMUSG00000103506	Gm38376	endothelial_adipocytes	37.6288	1.64208	0.591592	0.000952393	0.00267454
ENSMUSG00000103506	Gm38376	luminal-differentiated_adipocytes	37.6288	2.08358	0.586395	2.81806e-05	0.00010642
ENSMUSG00000103506	Gm38376	luminal-progenitors_adipocytes	37.6288	1.63069	0.561106	0.000558573	0.00174113
ENSMUSG00000103506	Gm38376	stromal_adipocytes	37.6288	1.85426	0.585417	0.00013365	0.000474121
ENSMUSG00000103495	Gm37409	basal_adipocytes	35.2251	1.68525	0.679482	0.00190846	0.00513411
ENSMUSG00000103495	Gm37409	endothelial_adipocytes	35.2251	1.63697	0.668028	0.0025867	0.00662194
ENSMUSG00000103495	Gm37409	luminal-differentiated_adipocytes	35.2251	1.78304	0.652682	0.000684845	0.00207895
ENSMUSG00000103495	Gm37409	luminal-progenitors_adipocytes	35.2251	1.90084	0.647985	0.000323034	0.0010487
ENSMUSG00000103495	Gm37409	stromal_adipocytes	35.2251	2.39573	0.663151	1.84984e-05	7.53018e-05
ENSMUSG00000103085	Gm38120	endothelial_adipocytes	73.6027	1.039	0.503639	0.0169898	0.0358943
ENSMUSG00000102664	Gm38380	endothelial_adipocytes	46.0281	1.4631	0.576268	0.00251888	0.00646515
ENSMUSG00000102664	Gm38380	luminal-progenitors_adipocytes	46.0281	1.23447	0.528952	0.00638265	0.0157666
ENSMUSG00000102664	Gm38380	luminal-differentiated_endothelial	46.0281	-1.19568	0.592917	0.00556819	0.0163023
ENSMUSG00000025935	Tram1	luminal-differentiated_adipocytes	2704.43	1.16903	0.202749	2.25334e-09	1.39877e-08
ENSMUSG00000025935	Tram1	luminal-progenitors_adipocytes	2704.43	1.13841	0.20052	5.98525e-09	3.70481e-08
ENSMUSG00000025935	Tram1	stromal_adipocytes	2704.43	1.32441	0.202685	1.30653e-11	1.07429e-10
ENSMUSG00000025937	Lactb2	basal_adipocytes	768.67	-2.24845	0.341556	2.7106e-12	2.40702e-11
ENSMUSG00000025937	Lactb2	endothelial_adipocytes	768.67	-2.74406	0.336638	3.70637e-17	5.24013e-16
ENSMUSG00000025937	Lactb2	luminal-differentiated_adipocytes	768.67	-1.39693	0.319831	2.46903e-06	1.07585e-05
ENSMUSG00000025937	Lactb2	luminal-progenitors_adipocytes	768.67	-1.5683	0.318765	1.46733e-07	7.76911e-07
ENSMUSG00000025937	Lactb2	stromal_adipocytes	768.67	-2.28881	0.326262	1.29678e-13	1.26869e-12
ENSMUSG00000025937	Lactb2	luminal-differentiated_endothelial	768.67	1.15458	0.345277	9.06233e-05	0.00040143
ENSMUSG00000102982	Gm38319	basal_adipocytes	20.2121	-1.97836	0.957528	0.00461191	0.011439
ENSMUSG00000102982	Gm38319	luminal-differentiated_basal	20.2121	1.56997	1.00007	0.00893634	0.0262197
ENSMUSG00000025932	Eya1	basal_adipocytes	56.3387	4.29195	0.904	2.50118e-07	1.2645e-06
ENSMUSG00000025932	Eya1	endothelial_adipocytes	56.3387	4.20855	0.893372	2.80519e-07	1.38472e-06
ENSMUSG00000025932	Eya1	stromal_adipocytes	56.3387	2.74058	0.939277	0.000214237	0.000730659
ENSMUSG00000025932	Eya1	luminal-differentiated_basal	56.3387	-5.37458	0.901732	5.00908e-10	5.248e-09
ENSMUSG00000025932	Eya1	luminal-progenitors_basal	56.3387	-6.27007	0.981783	2.72789e-12	5.66021e-11
ENSMUSG00000025932	Eya1	luminal-differentiated_endothelial	56.3387	-5.3314	0.897726	5.61293e-10	5.26718e-09
ENSMUSG00000025932	Eya1	luminal-progenitors_endothelial	56.3387	-6.29899	0.94759	3.04896e-12	4.9208e-11
ENSMUSG00000025932	Eya1	stromal_luminal-differentiated	56.3387	3.92276	0.916881	1.54432e-06	9.02455e-06
ENSMUSG00000025932	Eya1	stromal_luminal-progenitors	56.3387	4.93656	0.913883	1.46042e-08	1.29298e-07
ENSMUSG00000054493	Gm9947	basal_adipocytes	15.4184	7.22175	1.62616	1.41457e-07	7.36985e-07
ENSMUSG00000054493	Gm9947	endothelial_adipocytes	15.4184	9.90837	1.57185	4.996e-12	4.30497e-11
ENSMUSG00000054493	Gm9947	luminal-differentiated_adipocytes	15.4184	19.1855	1.32999	5.47453e-48	4.47201e-46
ENSMUSG00000054493	Gm9947	luminal-progenitors_adipocytes	15.4184	19.4573	1.33639	8.44415e-49	8.75913e-47
ENSMUSG00000054493	Gm9947	stromal_adipocytes	15.4184	23.2684	1.32331	4.7461e-70	1.16886e-67
ENSMUSG00000054493	Gm9947	luminal-differentiated_basal	15.4184	11.2005	1.38301	1.12999e-17	2.40055e-16
ENSMUSG00000054493	Gm9947	luminal-progenitors_basal	15.4184	11.5104	1.35635	2.97884e-18	1.30414e-16
ENSMUSG00000054493	Gm9947	stromal_basal	15.4184	15.2599	1.32795	2.62307e-31	9.33585e-29
ENSMUSG00000054493	Gm9947	luminal-differentiated_endothelial	15.4184	8.72629	1.34441	2.35015e-12	2.87856e-11
ENSMUSG00000054493	Gm9947	luminal-progenitors_endothelial	15.4184	8.94572	1.35759	7.28876e-13	1.27171e-11
ENSMUSG00000054493	Gm9947	stromal_endothelial	15.4184	12.9867	1.30613	3.18728e-24	2.57891e-22
ENSMUSG00000054493	Gm9947	stromal_luminal-differentiated	15.4184	3.39828	1.29761	0.000372896	0.00149118
ENSMUSG00000054493	Gm9947	stromal_luminal-progenitors	15.4184	3.13633	1.32155	0.000922238	0.00394082
ENSMUSG00000025930	Msc	basal_adipocytes	40.7523	21.2108	1.24999	1.20487e-65	3.25003e-63
ENSMUSG00000025930	Msc	endothelial_adipocytes	40.7523	6.34961	1.50568	3.49154e-07	1.70096e-06
ENSMUSG00000025930	Msc	luminal-differentiated_adipocytes	40.7523	22.6512	1.19527	3.27559e-81	1.78383e-78
ENSMUSG00000025930	Msc	luminal-progenitors_adipocytes	40.7523	20.9288	1.19872	3.73242e-69	1.30087e-66
ENSMUSG00000025930	Msc	stromal_adipocytes	40.7523	23.5998	1.19717	2.28492e-87	1.27225e-84
ENSMUSG00000025930	Msc	endothelial_basal	40.7523	-13.9663	1.25524	1.48324e-29	3.87505e-27
ENSMUSG00000025930	Msc	luminal-differentiated_endothelial	40.7523	15.5244	1.21329	1.31648e-38	1.33596e-36
ENSMUSG00000025930	Msc	luminal-progenitors_endothelial	40.7523	13.7399	1.22536	1.13845e-30	1.21496e-28
ENSMUSG00000025930	Msc	stromal_endothelial	40.7523	16.3728	1.20455	8.61305e-43	3.50814e-40
ENSMUSG00000025930	Msc	stromal_luminal-progenitors	40.7523	1.84866	1.16773	0.00658429	0.0225486
ENSMUSG00000073737	Gm10566	endothelial_adipocytes	3.51747	-2.35029	1.56795	0.0170899	0.036081
ENSMUSG00000073737	Gm10566	stromal_adipocytes	3.51747	-2.00948	1.45513	0.0205928	0.0460562
ENSMUSG00000092083	Kcnb2	basal_adipocytes	6.35721	19.5176	1.92643	4.64613e-25	1.13599e-23
ENSMUSG00000092083	Kcnb2	endothelial_adipocytes	6.35721	17.8165	1.93067	4.5483e-21	8.85081e-20
ENSMUSG00000092083	Kcnb2	luminal-differentiated_adipocytes	6.35721	16.3352	1.88827	9.88052e-19	1.35153e-17
ENSMUSG00000092083	Kcnb2	luminal-progenitors_adipocytes	6.35721	6.69369	2.19048	4.31733e-05	0.000162756
ENSMUSG00000092083	Kcnb2	stromal_adipocytes	6.35721	19.1685	1.85594	1.3741e-25	2.93289e-24
ENSMUSG00000092083	Kcnb2	luminal-progenitors_basal	6.35721	-11.5945	1.91314	1.03825e-10	1.71578e-09
ENSMUSG00000092083	Kcnb2	luminal-progenitors_endothelial	6.35721	-9.43728	1.99313	3.19723e-08	3.10427e-07
ENSMUSG00000092083	Kcnb2	luminal-progenitors_luminal-differentiated	6.35721	-8.39013	2.02796	1.26524e-06	1.52595e-05
ENSMUSG00000092083	Kcnb2	stromal_luminal-progenitors	6.35721	10.8948	1.91556	1.16744e-10	1.27675e-09
ENSMUSG00000025925	Terf1	basal_adipocytes	375.93	2.08332	0.314043	2.08081e-12	1.87228e-11
ENSMUSG00000025925	Terf1	endothelial_adipocytes	375.93	2.23587	0.310211	4.47312e-14	4.7637e-13
ENSMUSG00000025925	Terf1	luminal-differentiated_adipocytes	375.93	1.6091	0.297051	8.80576e-09	5.12656e-08
ENSMUSG00000025925	Terf1	luminal-progenitors_adipocytes	375.93	2.00959	0.299952	1.15556e-12	1.02049e-11
ENSMUSG00000025925	Terf1	stromal_adipocytes	375.93	1.9786	0.301451	2.98825e-12	2.60068e-11
ENSMUSG00000104379	Gm37509	basal_adipocytes	8.30979	3.91976	1.30155	0.000164012	0.000543659
ENSMUSG00000104379	Gm37509	luminal-differentiated_basal	8.30979	-3.50708	1.30501	0.000296023	0.00129332
ENSMUSG00000104379	Gm37509	stromal_basal	8.30979	-4.14876	1.27106	2.46273e-05	0.000263873
ENSMUSG00000104379	Gm37509	stromal_endothelial	8.30979	-1.77608	1.38322	0.0121653	0.041919
ENSMUSG00000104379	Gm37509	stromal_luminal-progenitors	8.30979	-1.73628	1.33802	0.0145027	0.0445821
ENSMUSG00000032719	Sbspon	basal_adipocytes	106.871	9.8099	1.12443	4.96081e-20	8.59439e-19
ENSMUSG00000032719	Sbspon	endothelial_adipocytes	106.871	5.97343	1.12985	2.66155e-09	1.70392e-08
ENSMUSG00000032719	Sbspon	luminal-differentiated_adipocytes	106.871	-10.2253	1.32235	3.50617e-16	4.04463e-15
ENSMUSG00000032719	Sbspon	luminal-progenitors_adipocytes	106.871	-9.31913	1.2539	2.69384e-15	2.94878e-14
ENSMUSG00000032719	Sbspon	stromal_adipocytes	106.871	4.34381	1.10852	5.3222e-06	2.35721e-05
ENSMUSG00000032719	Sbspon	endothelial_basal	106.871	-2.96676	0.893371	5.70341e-05	0.000517519
ENSMUSG00000032719	Sbspon	luminal-differentiated_basal	106.871	-20.3222	1.09631	1.54773e-77	1.18779e-74
ENSMUSG00000032719	Sbspon	luminal-progenitors_basal	106.871	-19.4065	1.00784	7.4198e-84	1.86133e-80
ENSMUSG00000032719	Sbspon	stromal_basal	106.871	-4.70334	0.877332	1.33438e-09	3.45095e-08
ENSMUSG00000032719	Sbspon	luminal-differentiated_endothelial	106.871	-16.8365	1.10274	1.22574e-53	3.04058e-51
ENSMUSG00000032719	Sbspon	luminal-progenitors_endothelial	106.871	-15.9374	1.01362	8.31603e-57	4.84087e-54
ENSMUSG00000032719	Sbspon	stromal_luminal-differentiated	106.871	15.2588	1.08321	1.00686e-45	8.0089e-44
ENSMUSG00000032719	Sbspon	stromal_luminal-progenitors	106.871	14.3363	0.996373	3.79427e-48	1.06794e-45
ENSMUSG00000067795	4930444P10Rik	basal_adipocytes	13.1559	3.00155	1.70544	0.00593344	0.0143328
ENSMUSG00000067795	4930444P10Rik	endothelial_basal	13.1559	-2.47176	1.8794	0.0056298	0.0262397
ENSMUSG00000067795	4930444P10Rik	luminal-progenitors_basal	13.1559	-3.6964	1.76297	0.00129724	0.00591469
ENSMUSG00000043716	Rpl7	basal_adipocytes	14534.5	1.02365	0.164552	2.27671e-10	1.65739e-09
ENSMUSG00000043716	Rpl7	luminal-progenitors_adipocytes	14534.5	2.03014	0.16089	7.77335e-38	4.03165e-36
ENSMUSG00000043716	Rpl7	stromal_adipocytes	14534.5	1.33224	0.159885	1.58252e-17	2.08289e-16
ENSMUSG00000043716	Rpl7	luminal-progenitors_endothelial	14534.5	1.13699	0.166371	1.00818e-12	1.72726e-11
ENSMUSG00000025921	Rdh10	basal_adipocytes	360.093	1.01682	0.275436	0.000100883	0.00034806
ENSMUSG00000025921	Rdh10	luminal-differentiated_adipocytes	360.093	-1.11905	0.272024	1.13401e-05	4.53326e-05
ENSMUSG00000025921	Rdh10	luminal-differentiated_basal	360.093	-2.2321	0.288371	6.49038e-16	1.18771e-14
ENSMUSG00000025921	Rdh10	luminal-differentiated_endothelial	360.093	-1.24324	0.292451	1.88707e-06	1.1202e-05
ENSMUSG00000025921	Rdh10	luminal-progenitors_luminal-differentiated	360.093	1.92322	0.270385	2.65987e-13	9.79815e-12
ENSMUSG00000025921	Rdh10	stromal_luminal-differentiated	360.093	1.78089	0.27687	9.98549e-12	1.0097e-10
ENSMUSG00000025920	Stau2	endothelial_adipocytes	438.247	-1.71313	0.311516	5.07087e-09	3.13284e-08
ENSMUSG00000025920	Stau2	luminal-differentiated_endothelial	438.247	1.12092	0.317477	4.75333e-05	0.000221503
ENSMUSG00000025920	Stau2	luminal-progenitors_endothelial	438.247	1.08196	0.314752	6.94217e-05	0.00038891
ENSMUSG00000025939	Ube2w	luminal-differentiated_adipocytes	443.041	-1.14632	0.218466	4.38743e-08	2.3516e-07
ENSMUSG00000102457	Gm38342	luminal-differentiated_adipocytes	14.2731	-6.16345	1.13029	3.78215e-09	2.2928e-08
ENSMUSG00000102457	Gm38342	luminal-progenitors_adipocytes	14.2731	-3.74958	1.05112	2.13713e-05	8.44897e-05
ENSMUSG00000102457	Gm38342	luminal-differentiated_basal	14.2731	-5.13069	1.18327	1.81601e-06	1.19309e-05
ENSMUSG00000102457	Gm38342	luminal-progenitors_basal	14.2731	-2.48364	1.23186	0.00220423	0.00935622
ENSMUSG00000102457	Gm38342	luminal-differentiated_endothelial	14.2731	-5.39908	1.15047	3.8384e-07	2.51369e-06
ENSMUSG00000102457	Gm38342	luminal-progenitors_endothelial	14.2731	-2.87289	1.18988	0.000735236	0.00331018
ENSMUSG00000102457	Gm38342	stromal_luminal-differentiated	14.2731	4.76846	1.15844	3.63168e-06	2.01077e-05
ENSMUSG00000102457	Gm38342	stromal_luminal-progenitors	14.2731	2.08634	1.21355	0.00449561	0.0161972
ENSMUSG00000079658	Eloc	luminal-progenitors_basal	438.244	-1.1665	0.299725	4.18139e-06	3.26876e-05
ENSMUSG00000097744	D030040B21Rik	luminal-differentiated_basal	3.71592	-2.34621	1.97013	0.0157573	0.0424959
ENSMUSG00000097744	D030040B21Rik	luminal-differentiated_endothelial	3.71592	-4.4695	1.95483	0.000902155	0.00322397
ENSMUSG00000025940	Tmem70	basal_adipocytes	426.563	-1.62799	0.227447	1.03674e-13	1.05938e-12
ENSMUSG00000025940	Tmem70	endothelial_adipocytes	426.563	-1.45819	0.222438	1.15696e-11	9.59238e-11
ENSMUSG00000025940	Tmem70	luminal-differentiated_adipocytes	426.563	-1.06875	0.211893	1.43068e-07	7.24345e-07
ENSMUSG00000025940	Tmem70	luminal-progenitors_adipocytes	426.563	-1.6515	0.212694	1.10897e-15	1.25982e-14
ENSMUSG00000025940	Tmem70	stromal_adipocytes	426.563	-1.58396	0.214405	1.54705e-14	1.61667e-13
ENSMUSG00000025779	Ly96	luminal-differentiated_adipocytes	64.3674	1.04571	0.478137	0.00930785	0.0224557
ENSMUSG00000025779	Ly96	stromal_luminal-differentiated	64.3674	-1.21409	0.513774	0.00176298	0.00610139
ENSMUSG00000042686	Jph1	luminal-differentiated_adipocytes	90.6848	-1.84519	0.628178	0.00032935	0.00105712
ENSMUSG00000042686	Jph1	endothelial_basal	90.6848	-1.33656	0.751889	0.00433416	0.0210852
ENSMUSG00000042686	Jph1	luminal-differentiated_basal	90.6848	-3.07029	0.652315	1.82985e-07	1.38773e-06
ENSMUSG00000042686	Jph1	luminal-progenitors_luminal-differentiated	90.6848	1.65522	0.6678	0.000684256	0.00413222
ENSMUSG00000042686	Jph1	stromal_luminal-differentiated	90.6848	2.14817	0.650814	5.25139e-05	0.000244375
ENSMUSG00000025777	Gdap1	stromal_adipocytes	6.29674	3.10658	1.69229	0.00363103	0.00978243
ENSMUSG00000025777	Gdap1	luminal-progenitors_endothelial	6.29674	-3.73329	1.99868	0.00226201	0.0090118
ENSMUSG00000025777	Gdap1	stromal_luminal-progenitors	6.29674	6.31547	1.63663	6.86978e-06	4.34459e-05
ENSMUSG00000067780	Pi15	basal_adipocytes	605.152	9.2028	1.1732	4.61996e-17	6.39252e-16
ENSMUSG00000067780	Pi15	endothelial_adipocytes	605.152	6.14174	1.17329	2.84599e-09	1.81443e-08
ENSMUSG00000067780	Pi15	luminal-progenitors_adipocytes	605.152	4.93311	1.13772	9.52555e-07	4.56961e-06
ENSMUSG00000067780	Pi15	stromal_adipocytes	605.152	12.4465	1.10335	5.22604e-30	1.4597e-28
ENSMUSG00000067780	Pi15	endothelial_basal	605.152	-2.02581	1.03304	0.00228702	0.0124231
ENSMUSG00000067780	Pi15	luminal-differentiated_basal	605.152	-9.94524	1.15452	1.14938e-19	2.88321e-18
ENSMUSG00000067780	Pi15	luminal-progenitors_basal	605.152	-3.68276	0.875198	4.43773e-06	3.44766e-05
ENSMUSG00000067780	Pi15	stromal_basal	605.152	2.53664	0.960716	0.000354259	0.00272382
ENSMUSG00000067780	Pi15	luminal-differentiated_endothelial	605.152	-7.07468	1.13329	3.69152e-11	3.95879e-10
ENSMUSG00000067780	Pi15	stromal_endothelial	605.152	5.53432	0.874382	1.97245e-11	3.74112e-10
ENSMUSG00000067780	Pi15	luminal-progenitors_luminal-differentiated	605.152	5.78228	1.26068	2.28431e-08	3.94115e-07
ENSMUSG00000067780	Pi15	stromal_luminal-differentiated	605.152	13.1497	1.10566	1.4681e-33	6.1442e-32
ENSMUSG00000067780	Pi15	stromal_luminal-progenitors	605.152	6.84261	0.847678	3.80286e-17	7.70591e-16
ENSMUSG00000100053	Gm28154	endothelial_adipocytes	7.09845	4.04538	1.45669	0.000302629	0.000936843
ENSMUSG00000100053	Gm28154	stromal_adipocytes	7.09845	4.71079	1.43164	3.70905e-05	0.000144487
ENSMUSG00000100053	Gm28154	endothelial_basal	7.09845	2.91309	1.6808	0.00191343	0.0107185
ENSMUSG00000100053	Gm28154	stromal_basal	7.09845	3.70975	1.60382	0.000342436	0.00264534
ENSMUSG00000100053	Gm28154	luminal-differentiated_endothelial	7.09845	-4.55797	1.5066	0.000144349	0.000615118
ENSMUSG00000100053	Gm28154	stromal_luminal-differentiated	7.09845	5.22463	1.40554	1.53772e-05	7.79912e-05
ENSMUSG00000100053	Gm28154	stromal_luminal-progenitors	7.09845	2.46372	1.5166	0.00554953	0.0194552
ENSMUSG00000085125	Gm16070	basal_adipocytes	48.1325	2.44475	1.14716	0.00290794	0.00752281
ENSMUSG00000085125	Gm16070	endothelial_adipocytes	48.1325	5.62596	1.0418	2.28931e-09	1.47677e-08
ENSMUSG00000085125	Gm16070	luminal-differentiated_adipocytes	48.1325	-9.39661	1.20913	2.06858e-16	2.4237e-15
ENSMUSG00000085125	Gm16070	luminal-progenitors_adipocytes	48.1325	-10.6949	1.2504	7.81473e-19	1.11688e-17
ENSMUSG00000085125	Gm16070	stromal_adipocytes	48.1325	4.53944	1.01721	5.4277e-07	2.77817e-06
ENSMUSG00000085125	Gm16070	endothelial_basal	48.1325	2.23886	1.06218	0.00150833	0.00874857
ENSMUSG00000085125	Gm16070	luminal-differentiated_basal	48.1325	-12.6519	1.11258	2.85887e-31	1.62143e-29
ENSMUSG00000085125	Gm16070	luminal-progenitors_basal	48.1325	-13.8479	1.15429	7.88935e-34	1.40363e-31
ENSMUSG00000085125	Gm16070	luminal-differentiated_endothelial	48.1325	-15.6123	1.07104	3.18297e-49	6.20376e-47
ENSMUSG00000085125	Gm16070	luminal-progenitors_endothelial	48.1325	-16.8093	1.12694	2.32352e-51	1.08204e-48
ENSMUSG00000085125	Gm16070	stromal_luminal-differentiated	48.1325	14.5391	1.04571	1.18217e-44	9.03847e-43
ENSMUSG00000085125	Gm16070	stromal_luminal-progenitors	48.1325	15.7244	1.10696	7.18882e-47	1.87885e-44
ENSMUSG00000025776	Crispld1	basal_adipocytes	774.441	4.15031	0.722369	1.47612e-09	9.83791e-09
ENSMUSG00000025776	Crispld1	endothelial_adipocytes	774.441	5.88476	0.726983	1.40351e-17	2.05776e-16
ENSMUSG00000025776	Crispld1	stromal_adipocytes	774.441	7.83815	0.712109	2.29333e-30	6.54839e-29
ENSMUSG00000025776	Crispld1	luminal-differentiated_basal	774.441	-5.64882	0.740049	5.0044e-15	8.53458e-14
ENSMUSG00000025776	Crispld1	luminal-progenitors_basal	774.441	-4.38469	0.715702	1.58366e-10	2.56142e-09
ENSMUSG00000025776	Crispld1	stromal_basal	774.441	3.2898	0.695074	2.71531e-07	4.50559e-06
ENSMUSG00000025776	Crispld1	luminal-differentiated_endothelial	774.441	-7.4092	0.741885	1.19403e-24	4.22523e-23
ENSMUSG00000025776	Crispld1	luminal-progenitors_endothelial	774.441	-6.21514	0.719441	6.61625e-19	2.35364e-17
ENSMUSG00000025776	Crispld1	stromal_endothelial	774.441	1.21543	0.779944	0.0087602	0.0318838
ENSMUSG00000025776	Crispld1	stromal_luminal-differentiated	774.441	9.29968	0.724645	2.40515e-39	1.41616e-37
ENSMUSG00000025776	Crispld1	stromal_luminal-progenitors	774.441	8.05497	0.703643	3.75703e-32	2.95181e-30
ENSMUSG00000025927	Tfap2b	basal_adipocytes	970.64	6.06934	0.733576	5.60077e-18	8.29404e-17
ENSMUSG00000025927	Tfap2b	endothelial_adipocytes	970.64	1.3618	0.720623	0.0161597	0.0343297
ENSMUSG00000025927	Tfap2b	luminal-differentiated_adipocytes	970.64	8.84353	0.711398	4.25209e-37	1.81617e-35
ENSMUSG00000025927	Tfap2b	luminal-progenitors_adipocytes	970.64	5.18229	0.706434	1.97665e-14	2.02547e-13
ENSMUSG00000025927	Tfap2b	endothelial_basal	970.64	-4.17598	0.769935	1.07229e-09	2.63069e-08
ENSMUSG00000025927	Tfap2b	luminal-differentiated_basal	970.64	2.2915	0.805041	0.000168826	0.000775484
ENSMUSG00000025927	Tfap2b	stromal_basal	970.64	-6.84714	0.76262	2.51307e-21	3.07864e-19
ENSMUSG00000025927	Tfap2b	luminal-differentiated_endothelial	970.64	7.01676	0.717364	1.28137e-23	4.20131e-22
ENSMUSG00000025927	Tfap2b	luminal-progenitors_endothelial	970.64	3.41245	0.73517	4.66935e-07	3.82953e-06
ENSMUSG00000025927	Tfap2b	stromal_endothelial	970.64	-1.9984	0.876774	0.000908048	0.00452349
ENSMUSG00000025927	Tfap2b	luminal-progenitors_luminal-differentiated	970.64	-3.17626	0.685837	1.79007e-07	2.58822e-06
ENSMUSG00000025927	Tfap2b	stromal_luminal-differentiated	970.64	-9.54981	0.720717	9.8758e-42	6.67412e-40
ENSMUSG00000025927	Tfap2b	stromal_luminal-progenitors	970.64	-5.89667	0.710733	1.45355e-17	3.05914e-16
ENSMUSG00000043760	Pkhd1	luminal-differentiated_adipocytes	15.6007	5.24284	2.12316	0.000483033	0.00150644
ENSMUSG00000043760	Pkhd1	luminal-differentiated_basal	15.6007	4.378	2.32319	0.00190121	0.00681505
ENSMUSG00000043760	Pkhd1	luminal-differentiated_endothelial	15.6007	4.69521	2.22408	0.00126473	0.00435675
ENSMUSG00000043760	Pkhd1	luminal-progenitors_luminal-differentiated	15.6007	-4.20407	2.43922	0.000620169	0.00379083
ENSMUSG00000041859	Mcm3	basal_adipocytes	881.853	2.4187	0.407523	1.74983e-10	1.28917e-09
ENSMUSG00000041859	Mcm3	endothelial_adipocytes	881.853	2.72075	0.399814	9.74594e-13	9.0218e-12
ENSMUSG00000041859	Mcm3	luminal-differentiated_adipocytes	881.853	1.69851	0.386888	1.37711e-06	6.19902e-06
ENSMUSG00000041859	Mcm3	luminal-progenitors_adipocytes	881.853	1.26515	0.371495	0.000215476	0.00072277
ENSMUSG00000041859	Mcm3	stromal_adipocytes	881.853	1.43549	0.383624	2.9518e-05	0.000116566
ENSMUSG00000041859	Mcm3	luminal-progenitors_endothelial	881.853	-1.18862	0.411692	0.00033616	0.00163008
ENSMUSG00000025931	Paqr8	basal_adipocytes	100.084	3.19479	0.647223	7.15217e-08	3.87431e-07
ENSMUSG00000025931	Paqr8	endothelial_adipocytes	100.084	4.26529	0.617253	8.2943e-13	7.73316e-12
ENSMUSG00000025931	Paqr8	luminal-differentiated_adipocytes	100.084	2.03903	0.640269	0.000114875	0.000398041
ENSMUSG00000025931	Paqr8	stromal_adipocytes	100.084	2.2377	0.643622	3.23559e-05	0.000126956
ENSMUSG00000025931	Paqr8	luminal-progenitors_basal	100.084	-2.96759	0.619574	3.77173e-07	3.54772e-06
ENSMUSG00000025931	Paqr8	luminal-differentiated_endothelial	100.084	-1.78745	0.662052	0.00043838	0.00168874
ENSMUSG00000025931	Paqr8	luminal-progenitors_endothelial	100.084	-4.06283	0.612212	5.8436e-12	9.10414e-11
ENSMUSG00000025931	Paqr8	stromal_endothelial	100.084	-1.53706	0.695161	0.00123963	0.00593298
ENSMUSG00000025931	Paqr8	luminal-progenitors_luminal-differentiated	100.084	-1.72187	0.655416	0.000449596	0.00287645
ENSMUSG00000025931	Paqr8	stromal_luminal-progenitors	100.084	2.00886	0.675916	0.000136475	0.00069549
ENSMUSG00000041809	Efhc1	basal_adipocytes	48.6473	2.39112	0.920365	0.000743983	0.00216489
ENSMUSG00000041809	Efhc1	stromal_adipocytes	48.6473	3.34948	0.83415	4.37877e-06	1.96726e-05
ENSMUSG00000041809	Efhc1	endothelial_basal	48.6473	-2.01939	1.00057	0.00202255	0.0112121
ENSMUSG00000041809	Efhc1	luminal-differentiated_basal	48.6473	-3.63606	0.905255	4.45069e-06	2.74623e-05
ENSMUSG00000041809	Efhc1	luminal-progenitors_basal	48.6473	-2.40278	0.972996	0.000718204	0.00350523
ENSMUSG00000041809	Efhc1	stromal_endothelial	48.6473	3.18424	0.87953	2.14498e-05	0.000157248
ENSMUSG00000041809	Efhc1	stromal_luminal-differentiated	48.6473	4.53404	0.819276	4.29805e-09	3.42733e-08
ENSMUSG00000041809	Efhc1	stromal_luminal-progenitors	48.6473	3.45528	0.814268	3.91367e-06	2.56501e-05
ENSMUSG00000041779	Tram2	basal_adipocytes	981.622	1.38197	0.371564	4.47005e-05	0.000162893
ENSMUSG00000041779	Tram2	endothelial_adipocytes	981.622	2.55433	0.377504	1.13144e-12	1.03911e-11
ENSMUSG00000041779	Tram2	stromal_adipocytes	981.622	2.7365	0.362539	3.91669e-15	4.28894e-14
ENSMUSG00000041779	Tram2	luminal-differentiated_basal	981.622	-1.46618	0.394814	1.01354e-05	5.88844e-05
ENSMUSG00000041779	Tram2	luminal-progenitors_basal	981.622	-1.13812	0.409342	0.000277065	0.00150998
ENSMUSG00000041779	Tram2	stromal_basal	981.622	1.04824	0.420752	0.000494115	0.00360716
ENSMUSG00000041779	Tram2	luminal-differentiated_endothelial	981.622	-2.68168	0.376503	9.19287e-14	1.29746e-12
ENSMUSG00000041779	Tram2	luminal-progenitors_endothelial	981.622	-2.39485	0.376885	2.48687e-11	3.60069e-10
ENSMUSG00000041779	Tram2	stromal_luminal-differentiated	981.622	2.86261	0.361791	2.21496e-16	3.24897e-15
ENSMUSG00000041779	Tram2	stromal_luminal-progenitors	981.622	2.5906	0.359486	1.30812e-13	1.90694e-12
ENSMUSG00000025933	Tmem14a	luminal-differentiated_endothelial	23.7786	1.35718	0.707751	0.00586785	0.0170718
ENSMUSG00000025933	Tmem14a	stromal_endothelial	23.7786	1.05542	0.715386	0.0128601	0.0439164
ENSMUSG00000025933	Tmem14a	luminal-progenitors_luminal-differentiated	23.7786	-1.09033	0.670762	0.00943583	0.0375964
ENSMUSG00000025934	Gsta3	basal_adipocytes	512.903	-5.08014	0.662715	2.37663e-15	2.82963e-14
ENSMUSG00000025934	Gsta3	endothelial_adipocytes	512.903	-8.19909	0.731896	1.18748e-31	5.17979e-30
ENSMUSG00000025934	Gsta3	luminal-differentiated_adipocytes	512.903	-8.78061	0.674546	2.34175e-40	1.24417e-38
ENSMUSG00000025934	Gsta3	luminal-progenitors_adipocytes	512.903	-6.33656	0.640337	1.15846e-24	2.49236e-23
ENSMUSG00000025934	Gsta3	stromal_adipocytes	512.903	-5.98236	0.640927	2.29293e-22	4.03357e-21
ENSMUSG00000025934	Gsta3	endothelial_basal	512.903	-2.68628	0.760392	3.80027e-05	0.000362784
ENSMUSG00000025934	Gsta3	luminal-differentiated_basal	512.903	-3.4242	0.733992	2.65766e-07	1.97121e-06
ENSMUSG00000025934	Gsta3	luminal-progenitors_endothelial	512.903	1.26251	0.788585	0.00974276	0.032539
ENSMUSG00000025934	Gsta3	stromal_endothelial	512.903	1.64867	0.840886	0.00231385	0.010212
ENSMUSG00000025934	Gsta3	luminal-progenitors_luminal-differentiated	512.903	1.97099	0.729588	0.000357312	0.00237193
ENSMUSG00000025934	Gsta3	stromal_luminal-differentiated	512.903	2.42834	0.733198	4.87382e-05	0.000228405
ENSMUSG00000028033	Kcnq5	basal_adipocytes	146.014	5.71224	0.927893	4.75902e-11	3.72844e-10
ENSMUSG00000028033	Kcnq5	endothelial_adipocytes	146.014	3.28477	0.961022	5.36278e-05	0.000189796
ENSMUSG00000028033	Kcnq5	luminal-differentiated_adipocytes	146.014	-2.99119	1.16836	0.000592909	0.00181952
ENSMUSG00000028033	Kcnq5	stromal_adipocytes	146.014	2.3257	0.968458	0.00120654	0.00358964
ENSMUSG00000028033	Kcnq5	endothelial_basal	146.014	-1.42643	1.04178	0.0117162	0.0474191
ENSMUSG00000028033	Kcnq5	luminal-differentiated_basal	146.014	-9.39961	1.07474	4.03398e-20	1.04501e-18
ENSMUSG00000028033	Kcnq5	luminal-progenitors_basal	146.014	-6.22071	0.946044	8.14595e-13	1.84264e-11
ENSMUSG00000028033	Kcnq5	stromal_basal	146.014	-2.56823	0.999895	0.000412685	0.00309362
ENSMUSG00000028033	Kcnq5	luminal-differentiated_endothelial	146.014	-6.97732	1.05428	3.39468e-12	4.08059e-11
ENSMUSG00000028033	Kcnq5	luminal-progenitors_endothelial	146.014	-3.92141	0.947398	4.01561e-06	2.83057e-05
ENSMUSG00000028033	Kcnq5	luminal-progenitors_luminal-differentiated	146.014	2.00239	1.14193	0.0031492	0.0152188
ENSMUSG00000028033	Kcnq5	stromal_luminal-differentiated	146.014	6.18627	1.0304	2.60143e-10	2.31758e-09
ENSMUSG00000028033	Kcnq5	stromal_luminal-progenitors	146.014	3.06959	0.977004	0.000130708	0.000668227
ENSMUSG00000104138	Gm36949	basal_adipocytes	4.41015	3.50854	2.6302	0.0106857	0.024336
ENSMUSG00000104138	Gm36949	luminal-differentiated_basal	4.41015	-4.71737	3.01774	0.00332881	0.0110921
ENSMUSG00000104138	Gm36949	luminal-progenitors_basal	4.41015	-4.805	3.05447	0.00200803	0.00865313
ENSMUSG00000104138	Gm36949	stromal_basal	4.41015	-2.83634	2.86052	0.00662231	0.0316957
ENSMUSG00000082935	Gm7658	basal_adipocytes	3.35938	4.21903	1.4117	0.00016253	0.000539101
ENSMUSG00000082935	Gm7658	endothelial_basal	3.35938	-3.6217	1.54278	0.000337229	0.00244514
ENSMUSG00000082935	Gm7658	luminal-differentiated_basal	3.35938	-6.11909	1.35869	7.47847e-07	5.19096e-06
ENSMUSG00000082935	Gm7658	luminal-progenitors_basal	3.35938	-4.3295	1.29664	5.69937e-05	0.000359503
ENSMUSG00000082935	Gm7658	stromal_basal	3.35938	-4.29041	1.38928	3.59234e-05	0.000365931
ENSMUSG00000103748	Gm38243	basal_adipocytes	12.3045	7.06898	1.57753	1.27657e-07	6.69677e-07
ENSMUSG00000103748	Gm38243	endothelial_basal	12.3045	-2.9547	1.65411	0.00168172	0.00960461
ENSMUSG00000103748	Gm38243	luminal-differentiated_basal	12.3045	-8.18612	1.51953	2.91488e-09	2.8061e-08
ENSMUSG00000103748	Gm38243	luminal-progenitors_basal	12.3045	-4.69569	1.3761	3.64075e-05	0.000238815
ENSMUSG00000103748	Gm38243	stromal_basal	12.3045	-4.47884	1.53292	4.90292e-05	0.000482589
ENSMUSG00000103748	Gm38243	luminal-differentiated_endothelial	12.3045	-3.00963	1.81373	0.00509079	0.0150572
ENSMUSG00000041670	Rims1	basal_adipocytes	6.26249	13.7955	1.68733	6.17927e-17	8.46142e-16
ENSMUSG00000041670	Rims1	endothelial_adipocytes	6.26249	7.03437	2.05653	6.09079e-06	2.50633e-05
ENSMUSG00000041670	Rims1	luminal-differentiated_adipocytes	6.26249	-9.27139	1.89017	2.61752e-08	1.44381e-07
ENSMUSG00000041670	Rims1	stromal_adipocytes	6.26249	12.0485	1.66324	6.99571e-14	6.9829e-13
ENSMUSG00000041670	Rims1	endothelial_basal	6.26249	-4.2292	2.18158	0.000614005	0.00407643
ENSMUSG00000041670	Rims1	luminal-differentiated_basal	6.26249	-23.5279	1.67305	4.83927e-46	7.38154e-44
ENSMUSG00000041670	Rims1	luminal-progenitors_basal	6.26249	-13.383	1.60599	1.49983e-17	6.11783e-16
ENSMUSG00000041670	Rims1	luminal-differentiated_endothelial	6.26249	-17.5977	1.80601	1.68602e-23	5.46242e-22
ENSMUSG00000041670	Rims1	luminal-progenitors_endothelial	6.26249	-6.81514	1.80387	6.92998e-06	4.69819e-05
ENSMUSG00000041670	Rims1	luminal-progenitors_luminal-differentiated	6.26249	9.94576	1.71851	1.86954e-09	3.90502e-08
ENSMUSG00000041670	Rims1	stromal_luminal-differentiated	6.26249	21.728	1.62488	8.4543e-42	5.72857e-40
ENSMUSG00000041670	Rims1	stromal_luminal-progenitors	6.26249	11.4176	1.62722	2.38784e-14	3.74982e-13
ENSMUSG00000097970	Gm27028	basal_adipocytes	22.2069	1.39095	0.811498	0.0208324	0.0440235
ENSMUSG00000097970	Gm27028	luminal-differentiated_basal	22.2069	-1.22334	0.844543	0.0174687	0.046343
ENSMUSG00000097970	Gm27028	stromal_basal	22.2069	-1.99071	0.988688	0.00168042	0.0101997
ENSMUSG00000097970	Gm27028	stromal_endothelial	22.2069	-1.77081	0.988159	0.00341768	0.0143579
ENSMUSG00000097970	Gm27028	stromal_luminal-progenitors	22.2069	-1.64009	0.956012	0.00476159	0.0170215
ENSMUSG00000026158	Ogfrl1	luminal-progenitors_adipocytes	1502.51	3.32932	0.393828	3.44027e-18	4.67891e-17
ENSMUSG00000026158	Ogfrl1	luminal-progenitors_basal	1502.51	2.41383	0.411159	8.78138e-10	1.27482e-08
ENSMUSG00000026158	Ogfrl1	luminal-progenitors_endothelial	1502.51	2.53558	0.411149	9.43305e-11	1.26443e-09
ENSMUSG00000026158	Ogfrl1	luminal-progenitors_luminal-differentiated	1502.51	2.7952	0.385439	5.94114e-14	2.38845e-12
ENSMUSG00000026158	Ogfrl1	stromal_luminal-progenitors	1502.51	-3.08534	0.39095	8.62024e-16	1.55377e-14
ENSMUSG00000026156	B3gat2	stromal_endothelial	5.04719	-3.02509	2.28686	0.00627472	0.024099
ENSMUSG00000026154	Sdhaf4	basal_adipocytes	149.177	-1.77078	0.474077	2.06883e-05	7.97091e-05
ENSMUSG00000026154	Sdhaf4	endothelial_adipocytes	149.177	-1.05733	0.429314	0.00589214	0.0138283
ENSMUSG00000026154	Sdhaf4	luminal-progenitors_adipocytes	149.177	-2.01188	0.441986	3.42353e-07	1.73298e-06
ENSMUSG00000026154	Sdhaf4	stromal_adipocytes	149.177	-1.06083	0.412271	0.00359373	0.00969417
ENSMUSG00000026154	Sdhaf4	luminal-differentiated_basal	149.177	1.81091	0.498422	1.11907e-05	6.44365e-05
ENSMUSG00000026154	Sdhaf4	luminal-differentiated_endothelial	149.177	1.02225	0.451538	0.00382686	0.0117343
ENSMUSG00000026154	Sdhaf4	luminal-progenitors_luminal-differentiated	149.177	-2.09421	0.428362	1.54901e-07	2.27069e-06
ENSMUSG00000026154	Sdhaf4	stromal_luminal-differentiated	149.177	-1.04729	0.440522	0.00224108	0.00758566
ENSMUSG00000026153	Fam135a	endothelial_adipocytes	615.782	1.45811	0.334118	2.72205e-06	1.18002e-05
ENSMUSG00000026153	Fam135a	luminal-progenitors_endothelial	615.782	-1.37958	0.348927	4.74376e-06	3.30528e-05
ENSMUSG00000026147	Col9a1	basal_adipocytes	213.206	5.1549	1.06219	1.06098e-07	5.63297e-07
ENSMUSG00000026147	Col9a1	endothelial_adipocytes	213.206	1.68314	1.06752	0.0237096	0.0481964
ENSMUSG00000026147	Col9a1	luminal-differentiated_adipocytes	213.206	5.39736	1.03781	2.0952e-08	1.17077e-07
ENSMUSG00000026147	Col9a1	luminal-progenitors_adipocytes	213.206	9.00856	1.05214	2.43079e-19	3.59394e-18
ENSMUSG00000026147	Col9a1	endothelial_basal	213.206	-2.44348	1.06839	0.000925138	0.0057958
ENSMUSG00000026147	Col9a1	luminal-progenitors_basal	213.206	3.22119	0.934521	5.93168e-05	0.000372938
ENSMUSG00000026147	Col9a1	stromal_basal	213.206	-3.8566	0.95815	2.64453e-06	3.54693e-05
ENSMUSG00000026147	Col9a1	luminal-differentiated_endothelial	213.206	2.82269	1.04902	0.000347905	0.00137276
ENSMUSG00000026147	Col9a1	luminal-progenitors_endothelial	213.206	6.46933	0.922308	2.19006e-13	4.11851e-12
ENSMUSG00000026147	Col9a1	luminal-progenitors_luminal-differentiated	213.206	2.83343	0.888156	5.44197e-05	0.000452644
ENSMUSG00000026147	Col9a1	stromal_luminal-differentiated	213.206	-4.26355	0.934611	5.06136e-07	3.1611e-06
ENSMUSG00000026147	Col9a1	stromal_luminal-progenitors	213.206	-7.70554	0.9123	6.87561e-19	1.64277e-17
ENSMUSG00000026141	Col19a1	endothelial_adipocytes	4.57251	3.78136	1.97197	0.002717	0.0069133
ENSMUSG00000026141	Col19a1	stromal_adipocytes	4.57251	2.37112	1.80938	0.017944	0.0408206
ENSMUSG00000067736	Gm10222	luminal-progenitors_basal	4210.65	-2.19469	1.70496	0.0127739	0.0419871
ENSMUSG00000101939	Gm28438	endothelial_adipocytes	920.538	-12.0819	1.90421	2.12838e-11	1.71485e-10
ENSMUSG00000101939	Gm28438	luminal-progenitors_adipocytes	920.538	-10.1012	1.89727	3.1252e-09	1.98621e-08
ENSMUSG00000101939	Gm28438	stromal_adipocytes	920.538	-10.8873	1.88179	3.61355e-10	2.57739e-09
ENSMUSG00000101939	Gm28438	endothelial_basal	920.538	-9.71208	1.96665	1.07756e-07	1.85964e-06
ENSMUSG00000101939	Gm28438	luminal-progenitors_basal	920.538	-7.28941	2.10383	6.54863e-06	4.9333e-05
ENSMUSG00000101939	Gm28438	stromal_basal	920.538	-8.28619	2.10698	1.30188e-06	1.87517e-05
ENSMUSG00000101939	Gm28438	luminal-differentiated_endothelial	920.538	10.2612	1.92861	1.7677e-09	1.57629e-08
ENSMUSG00000101939	Gm28438	luminal-progenitors_luminal-differentiated	920.538	-8.75341	1.86184	1.90962e-07	2.75472e-06
ENSMUSG00000101939	Gm28438	stromal_luminal-differentiated	920.538	-9.12513	1.85233	2.71494e-08	1.9868e-07
ENSMUSG00000101111	Gm28437	basal_adipocytes	66645.1	-3.35588	0.930018	2.30111e-05	8.79563e-05
ENSMUSG00000101111	Gm28437	endothelial_adipocytes	66645.1	-4.01902	0.883432	6.14724e-07	2.90315e-06
ENSMUSG00000101111	Gm28437	luminal-differentiated_adipocytes	66645.1	-2.42674	0.934225	0.000618875	0.00189475
ENSMUSG00000101111	Gm28437	luminal-progenitors_adipocytes	66645.1	-3.44546	0.900493	7.8298e-06	3.31451e-05
ENSMUSG00000101111	Gm28437	stromal_adipocytes	66645.1	-3.73618	0.871553	1.48318e-06	7.13269e-06
ENSMUSG00000100862	Gm10925	endothelial_adipocytes	60021.3	-3.01616	1.86838	0.0084485	0.0191737
ENSMUSG00000100862	Gm10925	luminal-differentiated_adipocytes	60021.3	-3.24461	1.97716	0.00625372	0.0156733
ENSMUSG00000100862	Gm10925	luminal-progenitors_adipocytes	60021.3	-5.04008	1.97808	0.000312019	0.00101496
ENSMUSG00000100862	Gm10925	stromal_adipocytes	60021.3	-2.19023	1.73096	0.0225543	0.0498476
ENSMUSG00000102070	Gm28661	basal_adipocytes	59659.3	-2.12237	1.1636	0.0079449	0.0186494
ENSMUSG00000102070	Gm28661	endothelial_adipocytes	59659.3	-2.89343	1.16959	0.00111629	0.0030882
ENSMUSG00000102070	Gm28661	luminal-differentiated_adipocytes	59659.3	-2.1371	1.15165	0.00597353	0.0150301
ENSMUSG00000102070	Gm28661	luminal-progenitors_adipocytes	59659.3	-2.60129	1.16325	0.00170898	0.0047999
ENSMUSG00000102070	Gm28661	stromal_adipocytes	59659.3	-3.00322	1.15434	0.00053004	0.00168981
ENSMUSG00000101249	Gm29216	stromal_adipocytes	5359.72	-12.6635	5.20993	0.000188727	0.000650062
ENSMUSG00000101249	Gm29216	stromal_basal	5359.72	-10.5904	5.89415	0.000312155	0.00243749
ENSMUSG00000101249	Gm29216	stromal_endothelial	5359.72	-10.1197	5.66828	0.000350012	0.00195972
ENSMUSG00000101249	Gm29216	stromal_luminal-differentiated	5359.72	-9.72585	5.28159	0.000747683	0.00280798
ENSMUSG00000101249	Gm29216	stromal_luminal-progenitors	5359.72	-8.41573	5.29932	0.000798851	0.00346326
ENSMUSG00000073725	Lmbrd1	basal_adipocytes	1258.76	1.29089	0.242381	2.71759e-08	1.55363e-07
ENSMUSG00000073725	Lmbrd1	luminal-progenitors_basal	1258.76	-1.10192	0.256892	7.98442e-07	7.07264e-06
ENSMUSG00000033569	Adgrb3	basal_adipocytes	7.16146	3.06226	1.93433	0.00852826	0.0198755
ENSMUSG00000033569	Adgrb3	luminal-differentiated_basal	7.16146	-5.77623	2.07886	0.000202128	0.000912305
ENSMUSG00000033569	Adgrb3	luminal-progenitors_basal	7.16146	-6.40514	2.11446	3.7637e-05	0.000246067
ENSMUSG00000033569	Adgrb3	luminal-progenitors_endothelial	7.16146	-2.60422	2.13316	0.0130636	0.0419411
ENSMUSG00000033569	Adgrb3	stromal_luminal-differentiated	7.16146	2.45699	2.03052	0.0154748	0.0413863
ENSMUSG00000033569	Adgrb3	stromal_luminal-progenitors	7.16146	3.46517	2.13726	0.00454506	0.016357
ENSMUSG00000102317	Gm37628	basal_adipocytes	2.42351	16.8309	3.21706	1.80597e-08	1.05728e-07
ENSMUSG00000102317	Gm37628	endothelial_adipocytes	2.42351	7.09484	4.1261	0.00102901	0.00286968
ENSMUSG00000102317	Gm37628	luminal-progenitors_adipocytes	2.42351	5.69968	3.83544	0.00305221	0.00810738
ENSMUSG00000102317	Gm37628	stromal_adipocytes	2.42351	14.4211	3.26426	9.24418e-07	4.56647e-06
ENSMUSG00000102317	Gm37628	luminal-differentiated_basal	2.42351	-17.9691	3.18393	1.56025e-09	1.55002e-08
ENSMUSG00000102317	Gm37628	luminal-progenitors_basal	2.42351	-4.32887	3.76601	0.00530532	0.0199444
ENSMUSG00000102317	Gm37628	luminal-differentiated_endothelial	2.42351	-8.99948	3.83356	0.000224643	0.000918238
ENSMUSG00000102317	Gm37628	luminal-progenitors_luminal-differentiated	2.42351	7.17888	4.51669	0.000716469	0.00430499
ENSMUSG00000102317	Gm37628	stromal_luminal-differentiated	2.42351	15.3024	3.17792	9.9896e-08	6.81576e-07
ENSMUSG00000073722	4931408C20Rik	basal_adipocytes	4.8216	4.26643	2.37649	0.00288595	0.00747594
ENSMUSG00000073722	4931408C20Rik	luminal-differentiated_basal	4.8216	-4.65872	2.56047	0.00203438	0.00723119
ENSMUSG00000104315	Gm37906	luminal-progenitors_adipocytes	65.0379	1.0906	0.462995	0.00782102	0.0189421
ENSMUSG00000104315	Gm37906	luminal-progenitors_basal	65.0379	1.01707	0.569224	0.00629712	0.0231186
ENSMUSG00000117310	Ptp4a1	basal_adipocytes	4585.09	-2.86213	0.250618	3.12572e-31	1.14303e-29
ENSMUSG00000117310	Ptp4a1	endothelial_adipocytes	4585.09	-3.31877	0.248479	2.32435e-41	1.8473e-39
ENSMUSG00000117310	Ptp4a1	luminal-differentiated_adipocytes	4585.09	-3.11047	0.241091	4.14393e-39	2.01717e-37
ENSMUSG00000117310	Ptp4a1	luminal-progenitors_adipocytes	4585.09	-1.79687	0.241549	9.19943e-15	9.67309e-14
ENSMUSG00000117310	Ptp4a1	stromal_adipocytes	4585.09	-2.6328	0.241427	9.74836e-29	2.55825e-27
ENSMUSG00000117310	Ptp4a1	luminal-progenitors_endothelial	4585.09	1.41342	0.25708	1.98961e-09	2.24197e-08
ENSMUSG00000117310	Ptp4a1	luminal-progenitors_luminal-differentiated	4585.09	1.20074	0.255662	9.40435e-08	1.44292e-06
ENSMUSG00000026064	Ptp4a1	basal_adipocytes	1108.78	-2.67197	0.381865	1.79683e-13	1.79726e-12
ENSMUSG00000026064	Ptp4a1	endothelial_adipocytes	1108.78	-2.12877	0.381721	2.07184e-09	1.34462e-08
ENSMUSG00000026064	Ptp4a1	luminal-differentiated_adipocytes	1108.78	-2.58781	0.368611	1.13777e-13	1.06868e-12
ENSMUSG00000026064	Ptp4a1	luminal-progenitors_adipocytes	1108.78	-1.11489	0.347871	0.000579361	0.00179992
ENSMUSG00000026064	Ptp4a1	stromal_adipocytes	1108.78	-1.6789	0.367674	4.68001e-07	2.41234e-06
ENSMUSG00000026064	Ptp4a1	luminal-progenitors_basal	1108.78	1.34091	0.415221	4.93814e-05	0.000315292
ENSMUSG00000026064	Ptp4a1	luminal-progenitors_luminal-differentiated	1108.78	1.26371	0.397171	6.59777e-05	0.000538075
ENSMUSG00000086727	4931428L18Rik	luminal-progenitors_adipocytes	4.08579	-4.1655	2.92763	0.00584332	0.0145651
ENSMUSG00000070960	Gm19680	endothelial_adipocytes	51.1755	-11.3044	1.74617	5.90926e-12	5.04062e-11
ENSMUSG00000070960	Gm19680	endothelial_basal	51.1755	-10.537	1.73501	3.29381e-10	8.87919e-09
ENSMUSG00000070960	Gm19680	luminal-differentiated_endothelial	51.1755	9.0849	1.76436	6.43879e-09	5.35831e-08
ENSMUSG00000070960	Gm19680	luminal-progenitors_endothelial	51.1755	8.03287	1.7576	1.39138e-07	1.231e-06
ENSMUSG00000070960	Gm19680	stromal_endothelial	51.1755	9.28901	1.81773	4.08482e-09	5.6318e-08
ENSMUSG00000026058	Khdrbs2	basal_adipocytes	3.30929	3.41264	2.52926	0.0109933	0.0249572
ENSMUSG00000026058	Khdrbs2	luminal-progenitors_basal	3.30929	-3.6338	2.76923	0.00547084	0.0204728
ENSMUSG00000104498	Gm37110	luminal-differentiated_adipocytes	67.1383	-1.34765	0.412513	0.000222391	0.000736515
ENSMUSG00000104498	Gm37110	luminal-differentiated_basal	67.1383	-2.28958	0.44841	1.71335e-08	1.49845e-07
ENSMUSG00000104498	Gm37110	luminal-progenitors_basal	67.1383	-1.10582	0.464299	0.00102304	0.00478894
ENSMUSG00000104498	Gm37110	luminal-differentiated_endothelial	67.1383	-1.6694	0.448304	1.29177e-05	6.66874e-05
ENSMUSG00000104498	Gm37110	stromal_luminal-differentiated	67.1383	1.08612	0.425028	0.00122041	0.00437732
ENSMUSG00000102917	Gm37724	luminal-progenitors_luminal-differentiated	36.0998	1.04206	0.606543	0.00782176	0.0322512
ENSMUSG00000026134	Prim2	basal_adipocytes	200.209	1.55074	0.307829	7.26592e-08	3.93253e-07
ENSMUSG00000026134	Prim2	endothelial_adipocytes	200.209	1.76779	0.304155	7.47342e-10	5.10663e-09
ENSMUSG00000026134	Prim2	luminal-differentiated_adipocytes	200.209	1.19051	0.289448	1.02969e-05	4.14158e-05
ENSMUSG00000026134	Prim2	luminal-progenitors_adipocytes	200.209	1.65964	0.289435	1.31089e-09	8.64665e-09
ENSMUSG00000026134	Prim2	stromal_adipocytes	200.209	1.41727	0.290382	1.72714e-07	9.40017e-07
ENSMUSG00000102714	Gm37618	basal_adipocytes	14.4296	3.1271	1.15272	0.000444556	0.00135737
ENSMUSG00000102714	Gm37618	endothelial_adipocytes	14.4296	5.16908	1.03832	3.68975e-08	2.05952e-07
ENSMUSG00000102714	Gm37618	luminal-differentiated_adipocytes	14.4296	1.89173	1.08093	0.00934772	0.0225352
ENSMUSG00000102714	Gm37618	luminal-progenitors_adipocytes	14.4296	3.33388	1.09732	0.000124318	0.000434159
ENSMUSG00000102714	Gm37618	stromal_adipocytes	14.4296	3.72306	1.05523	2.57083e-05	0.000102565
ENSMUSG00000102714	Gm37618	luminal-differentiated_endothelial	14.4296	-2.52575	1.00626	0.000600692	0.00223106
ENSMUSG00000103746	1700001G17Rik	endothelial_adipocytes	5.53809	2.5697	1.26806	0.00430381	0.0104761
ENSMUSG00000103746	1700001G17Rik	luminal-progenitors_adipocytes	5.53809	2.23919	1.23397	0.00671217	0.0164918
ENSMUSG00000103746	1700001G17Rik	endothelial_basal	5.53809	1.80603	1.35524	0.00960599	0.0406101
ENSMUSG00000103746	1700001G17Rik	luminal-progenitors_basal	5.53809	1.75966	1.35436	0.014755	0.0473207
ENSMUSG00000103746	1700001G17Rik	luminal-differentiated_endothelial	5.53809	-4.26243	1.30213	7.07423e-05	0.000319237
ENSMUSG00000103746	1700001G17Rik	luminal-progenitors_luminal-differentiated	5.53809	3.4622	1.32016	0.00011012	0.00085025
ENSMUSG00000103746	1700001G17Rik	stromal_luminal-differentiated	5.53809	2.92238	1.38519	0.00147373	0.00519427
ENSMUSG00000004768	Rab23	basal_adipocytes	359.411	2.20241	0.432166	2.18896e-08	1.26731e-07
ENSMUSG00000004768	Rab23	endothelial_adipocytes	359.411	2.09658	0.425684	7.4732e-08	3.99319e-07
ENSMUSG00000004768	Rab23	luminal-differentiated_adipocytes	359.411	1.35662	0.400858	0.000144415	0.000493854
ENSMUSG00000004768	Rab23	luminal-progenitors_adipocytes	359.411	1.05073	0.382797	0.00282067	0.00754991
ENSMUSG00000004768	Rab23	stromal_adipocytes	359.411	3.08376	0.400901	1.81798e-15	2.05127e-14
ENSMUSG00000004768	Rab23	stromal_luminal-differentiated	359.411	1.47475	0.421492	2.90149e-05	0.000141527
ENSMUSG00000004768	Rab23	stromal_luminal-progenitors	359.411	1.86957	0.421343	5.49093e-07	4.03556e-06
ENSMUSG00000042215	Bag2	luminal-differentiated_adipocytes	212.95	1.37073	0.341804	1.22556e-05	4.87908e-05
ENSMUSG00000042215	Bag2	luminal-differentiated_endothelial	212.95	1.98195	0.367428	5.1601e-09	4.35022e-08
ENSMUSG00000042215	Bag2	luminal-progenitors_endothelial	212.95	1.28486	0.375248	4.5776e-05	0.000265443
ENSMUSG00000042215	Bag2	stromal_luminal-differentiated	212.95	-1.61566	0.355719	3.39685e-07	2.16642e-06
ENSMUSG00000042197	Zfp451	basal_adipocytes	1195.44	1.21733	0.234483	6.58561e-08	3.58677e-07
ENSMUSG00000042182	Bend6	basal_adipocytes	83.013	6.36488	1.10601	2.61188e-10	1.89041e-09
ENSMUSG00000042182	Bend6	endothelial_adipocytes	83.013	4.46266	1.09199	3.4704e-06	1.48245e-05
ENSMUSG00000042182	Bend6	luminal-differentiated_adipocytes	83.013	4.57097	1.10203	2.92272e-06	1.26343e-05
ENSMUSG00000042182	Bend6	luminal-progenitors_adipocytes	83.013	6.67361	1.09004	2.1668e-11	1.71481e-10
ENSMUSG00000042182	Bend6	stromal_adipocytes	83.013	8.17405	1.10391	1.08881e-15	1.24833e-14
ENSMUSG00000042182	Bend6	luminal-progenitors_endothelial	83.013	1.30218	0.89521	0.0134622	0.0430148
ENSMUSG00000042182	Bend6	stromal_endothelial	83.013	3.06487	0.870857	2.91834e-05	0.000208226
ENSMUSG00000042182	Bend6	luminal-progenitors_luminal-differentiated	83.013	1.3348	0.85616	0.00887672	0.0357319
ENSMUSG00000042182	Bend6	stromal_luminal-differentiated	83.013	3.14994	0.847747	1.17911e-05	6.06559e-05
ENSMUSG00000026131	Dst	basal_adipocytes	31741.4	1.28963	0.218815	1.02569e-09	6.96736e-09
ENSMUSG00000026131	Dst	luminal-differentiated_basal	31741.4	-1.22446	0.224495	3.31572e-09	3.16839e-08
ENSMUSG00000026131	Dst	luminal-progenitors_basal	31741.4	-2.29602	0.220238	4.9433e-26	4.42884e-24
ENSMUSG00000026131	Dst	stromal_basal	31741.4	-2.07322	0.21887	1.14426e-21	1.476e-19
ENSMUSG00000026131	Dst	luminal-progenitors_endothelial	31741.4	-1.40449	0.22552	2.37805e-11	3.45093e-10
ENSMUSG00000026131	Dst	stromal_endothelial	31741.4	-1.17702	0.225756	1.2633e-08	1.63834e-07
ENSMUSG00000103596	Gm37354	basal_adipocytes	16.4684	11.515	1.43325	7.68182e-17	1.04222e-15
ENSMUSG00000103596	Gm37354	endothelial_adipocytes	16.4684	10.2477	1.46228	6.81153e-14	7.07592e-13
ENSMUSG00000103596	Gm37354	luminal-differentiated_adipocytes	16.4684	12.2498	1.33003	3.00006e-21	4.81705e-20
ENSMUSG00000103596	Gm37354	stromal_adipocytes	16.4684	12.8611	1.31376	4.10671e-23	7.63318e-22
ENSMUSG00000103596	Gm37354	luminal-progenitors_basal	16.4684	-9.24925	1.38256	3.88552e-13	9.13516e-12
ENSMUSG00000103596	Gm37354	luminal-progenitors_endothelial	16.4684	-7.79432	1.33891	2.08548e-10	2.68015e-09
ENSMUSG00000103596	Gm37354	luminal-progenitors_luminal-differentiated	16.4684	-10.1378	1.21586	3.30047e-17	1.93901e-15
ENSMUSG00000103596	Gm37354	stromal_luminal-progenitors	16.4684	10.4798	1.25463	5.21729e-19	1.26305e-17
ENSMUSG00000103364	Gm38157	basal_adipocytes	129.261	-3.39715	0.528618	1.71796e-11	1.40885e-10
ENSMUSG00000103364	Gm38157	endothelial_adipocytes	129.261	-1.77895	0.517574	7.96052e-05	0.000273802
ENSMUSG00000103364	Gm38157	luminal-differentiated_adipocytes	129.261	-3.25769	0.498375	5.37418e-12	4.39553e-11
ENSMUSG00000103364	Gm38157	luminal-progenitors_adipocytes	129.261	-4.94857	0.493987	1.52316e-24	3.24493e-23
ENSMUSG00000103364	Gm38157	stromal_adipocytes	129.261	-2.72009	0.500989	4.12958e-09	2.65423e-08
ENSMUSG00000103364	Gm38157	endothelial_basal	129.261	1.1197	0.628245	0.00464121	0.0223313
ENSMUSG00000103364	Gm38157	luminal-progenitors_basal	129.261	-1.14745	0.600906	0.00380927	0.0150392
ENSMUSG00000103364	Gm38157	luminal-differentiated_endothelial	129.261	-1.05687	0.518509	0.00657082	0.0188799
ENSMUSG00000103364	Gm38157	luminal-progenitors_endothelial	129.261	-2.9595	0.521533	2.22647e-09	2.4946e-08
ENSMUSG00000103364	Gm38157	luminal-progenitors_luminal-differentiated	129.261	-1.39312	0.560853	0.00068394	0.0041313
ENSMUSG00000103364	Gm38157	stromal_luminal-progenitors	129.261	2.04464	0.542724	9.84783e-06	6.09551e-05
ENSMUSG00000101462	Gm3052	luminal-differentiated_basal	6.07094	-2.59426	1.5919	0.00483486	0.0153941
ENSMUSG00000102336	Gm37233	luminal-progenitors_luminal-differentiated	45.02	1.18157	0.616655	0.00396134	0.0183788
ENSMUSG00000026126	Ptpn18	basal_adipocytes	557.294	4.42752	0.549969	1.70217e-16	2.23563e-15
ENSMUSG00000026126	Ptpn18	endothelial_adipocytes	557.294	5.50437	0.549999	6.64297e-25	1.75606e-23
ENSMUSG00000026126	Ptpn18	luminal-differentiated_adipocytes	557.294	5.16242	0.532603	5.20185e-23	9.28165e-22
ENSMUSG00000026126	Ptpn18	luminal-progenitors_adipocytes	557.294	5.83823	0.535249	4.72074e-29	1.37264e-27
ENSMUSG00000026126	Ptpn18	stromal_adipocytes	557.294	2.9367	0.549463	7.63795e-09	4.78783e-08
ENSMUSG00000026126	Ptpn18	stromal_basal	557.294	-1.02514	0.596393	0.00485096	0.0246238
ENSMUSG00000026126	Ptpn18	stromal_endothelial	557.294	-2.41538	0.540533	6.34305e-07	6.24456e-06
ENSMUSG00000026126	Ptpn18	stromal_luminal-differentiated	557.294	-1.96686	0.532758	1.31658e-05	6.72951e-05
ENSMUSG00000026126	Ptpn18	stromal_luminal-progenitors	557.294	-2.77311	0.50613	8.74517e-09	7.91484e-08
ENSMUSG00000100280	Gm28417	basal_adipocytes	11.4093	2.3755	1.46872	0.0114707	0.0259029
ENSMUSG00000100280	Gm28417	luminal-progenitors_adipocytes	11.4093	1.94067	1.33437	0.0202664	0.0441322
ENSMUSG00000100280	Gm28417	stromal_basal	11.4093	-2.73174	1.62544	0.00221371	0.0128278
ENSMUSG00000100280	Gm28417	stromal_luminal-differentiated	11.4093	-1.98856	1.48922	0.0139105	0.0378148
ENSMUSG00000100280	Gm28417	stromal_luminal-progenitors	11.4093	-2.79498	1.59925	0.0039894	0.0145577
ENSMUSG00000037509	Arhgef4	basal_adipocytes	111.932	2.63463	0.656468	3.85637e-06	1.65183e-05
ENSMUSG00000037509	Arhgef4	luminal-differentiated_adipocytes	111.932	2.16929	0.63217	4.16125e-05	0.000153446
ENSMUSG00000037509	Arhgef4	luminal-progenitors_adipocytes	111.932	2.79069	0.629712	4.37971e-07	2.18442e-06
ENSMUSG00000037509	Arhgef4	stromal_adipocytes	111.932	1.38678	0.59819	0.00394028	0.010527
ENSMUSG00000037509	Arhgef4	endothelial_basal	111.932	-1.93042	0.709013	0.000373776	0.00267771
ENSMUSG00000037509	Arhgef4	luminal-differentiated_endothelial	111.932	1.44057	0.660879	0.0026482	0.00846142
ENSMUSG00000037509	Arhgef4	luminal-progenitors_endothelial	111.932	2.13485	0.679739	8.44925e-05	0.000463803
ENSMUSG00000104002	Gm38336	basal_adipocytes	36.7657	1.90529	0.704382	0.000736207	0.00214376
ENSMUSG00000104002	Gm38336	endothelial_adipocytes	36.7657	2.21442	0.695329	0.000140412	0.00046316
ENSMUSG00000104002	Gm38336	luminal-progenitors_adipocytes	36.7657	2.78951	0.675844	1.73963e-06	8.04393e-06
ENSMUSG00000104002	Gm38336	stromal_adipocytes	36.7657	1.94127	0.675145	0.000341049	0.00112481
ENSMUSG00000104002	Gm38336	luminal-differentiated_basal	36.7657	-1.10875	0.658931	0.0121131	0.0339698
ENSMUSG00000104002	Gm38336	luminal-differentiated_endothelial	36.7657	-1.44981	0.690073	0.0032589	0.0101718
ENSMUSG00000104002	Gm38336	luminal-progenitors_luminal-differentiated	36.7657	2.06687	0.64665	8.84559e-05	0.000698899
ENSMUSG00000104002	Gm38336	stromal_luminal-differentiated	36.7657	1.19925	0.647558	0.00736426	0.0217807
ENSMUSG00000026123	Plekhb2	luminal-differentiated_adipocytes	717.072	1.1596	0.247087	7.46468e-07	3.46954e-06
ENSMUSG00000026123	Plekhb2	luminal-progenitors_luminal-differentiated	717.072	-1.2095	0.263335	1.57904e-07	2.30972e-06
ENSMUSG00000026123	Plekhb2	stromal_luminal-differentiated	717.072	-1.14975	0.254959	5.13837e-07	3.20607e-06
ENSMUSG00000045216	Hs6st1	basal_adipocytes	1462.08	2.42563	0.262105	1.27273e-21	2.45787e-20
ENSMUSG00000045216	Hs6st1	endothelial_adipocytes	1462.08	1.35253	0.258047	4.1167e-08	2.27955e-07
ENSMUSG00000045216	Hs6st1	luminal-differentiated_adipocytes	1462.08	1.51935	0.249943	2.08012e-10	1.44728e-09
ENSMUSG00000045216	Hs6st1	luminal-progenitors_adipocytes	1462.08	2.97414	0.25043	1.20337e-33	4.8845e-32
ENSMUSG00000045216	Hs6st1	stromal_adipocytes	1462.08	1.11651	0.246433	1.97138e-06	9.31259e-06
ENSMUSG00000045216	Hs6st1	stromal_basal	1462.08	-1.18247	0.28043	5.88316e-07	9.16162e-06
ENSMUSG00000045216	Hs6st1	luminal-progenitors_endothelial	1462.08	1.514	0.266362	5.66752e-10	6.85374e-09
ENSMUSG00000045216	Hs6st1	luminal-progenitors_luminal-differentiated	1462.08	1.35619	0.260156	8.44347e-09	1.57599e-07
ENSMUSG00000045216	Hs6st1	stromal_luminal-progenitors	1462.08	-1.78092	0.253153	1.75352e-13	2.52319e-12
ENSMUSG00000037470	Uggt1	endothelial_adipocytes	3215.02	1.02048	0.177604	4.32752e-09	2.69666e-08
ENSMUSG00000047180	Neurl3	basal_adipocytes	983.243	4.24766	0.756528	3.0756e-09	1.96974e-08
ENSMUSG00000047180	Neurl3	endothelial_adipocytes	983.243	6.29922	0.770273	3.50545e-18	5.3939e-17
ENSMUSG00000047180	Neurl3	luminal-differentiated_adipocytes	983.243	2.54629	0.795039	7.94926e-05	0.000281945
ENSMUSG00000047180	Neurl3	luminal-progenitors_adipocytes	983.243	1.54169	0.725746	0.00632886	0.0156537
ENSMUSG00000047180	Neurl3	stromal_adipocytes	983.243	4.27383	0.732283	5.77025e-10	4.03917e-09
ENSMUSG00000047180	Neurl3	endothelial_basal	983.243	1.42922	0.890534	0.00658104	0.0298242
ENSMUSG00000047180	Neurl3	luminal-progenitors_basal	983.243	-2.08269	0.871851	0.00083054	0.00398755
ENSMUSG00000047180	Neurl3	luminal-differentiated_endothelial	983.243	-3.45302	0.777248	7.55811e-07	4.76173e-06
ENSMUSG00000047180	Neurl3	luminal-progenitors_endothelial	983.243	-4.36918	0.745011	7.59022e-10	9.07178e-09
ENSMUSG00000047180	Neurl3	stromal_endothelial	983.243	-1.40484	0.851474	0.00593685	0.0229629
ENSMUSG00000047180	Neurl3	stromal_luminal-progenitors	983.243	2.18903	0.837943	0.000421815	0.0019442
ENSMUSG00000037447	Arid5a	basal_adipocytes	2795.53	1.0396	0.2759	7.17338e-05	0.000253025
ENSMUSG00000037447	Arid5a	luminal-differentiated_adipocytes	2795.53	-1.25224	0.271567	9.78505e-07	4.47483e-06
ENSMUSG00000037447	Arid5a	luminal-differentiated_basal	2795.53	-2.39451	0.285001	3.38459e-18	7.54253e-17
ENSMUSG00000037447	Arid5a	luminal-progenitors_basal	2795.53	-1.84645	0.28938	1.4462e-11	2.69334e-10
ENSMUSG00000037447	Arid5a	stromal_basal	2795.53	-1.45906	0.301821	4.50213e-08	8.75403e-07
ENSMUSG00000037447	Arid5a	luminal-differentiated_endothelial	2795.53	-2.20385	0.284518	8.6853e-16	1.47376e-14
ENSMUSG00000037447	Arid5a	luminal-progenitors_endothelial	2795.53	-1.63058	0.293183	1.07565e-09	1.25773e-08
ENSMUSG00000037447	Arid5a	stromal_endothelial	2795.53	-1.23846	0.294241	1.48244e-06	1.35609e-05
ENSMUSG00000102762	4930403P22Rik	luminal-differentiated_adipocytes	16.7169	-2.43225	1.08392	0.00176072	0.00495321
ENSMUSG00000102762	4930403P22Rik	luminal-differentiated_basal	16.7169	-3.78635	1.09969	3.46017e-05	0.000182272
ENSMUSG00000102762	4930403P22Rik	luminal-progenitors_basal	16.7169	-1.84613	1.11013	0.00564608	0.0210426
ENSMUSG00000102762	4930403P22Rik	luminal-differentiated_endothelial	16.7169	-3.16764	1.13501	0.000261511	0.00105559
ENSMUSG00000102762	4930403P22Rik	stromal_luminal-differentiated	16.7169	1.44497	1.03881	0.0174711	0.0459054
ENSMUSG00000001143	Lman2l	basal_adipocytes	545.141	-1.19578	0.260168	1.41337e-06	6.43246e-06
ENSMUSG00000001143	Lman2l	endothelial_adipocytes	545.141	-1.60734	0.263041	1.56249e-10	1.15195e-09
ENSMUSG00000001143	Lman2l	stromal_adipocytes	545.141	-1.82337	0.253822	4.4263e-14	4.48993e-13
ENSMUSG00000001143	Lman2l	luminal-differentiated_basal	545.141	1.20489	0.269764	5.90731e-07	4.16872e-06
ENSMUSG00000001143	Lman2l	luminal-differentiated_endothelial	545.141	1.64934	0.267183	4.9689e-11	5.25436e-10
ENSMUSG00000001143	Lman2l	stromal_luminal-differentiated	545.141	-1.87795	0.253017	1.08246e-14	1.38349e-13
ENSMUSG00000001143	Lman2l	stromal_luminal-progenitors	545.141	-1.07221	0.266021	2.09139e-06	1.42351e-05
ENSMUSG00000037408	Cnnm4	basal_adipocytes	418.986	1.23101	0.356559	0.000168094	0.000555646
ENSMUSG00000104316	Gm37909	basal_adipocytes	26.3679	1.49021	0.72695	0.00814333	0.0190688
ENSMUSG00000104316	Gm37909	endothelial_adipocytes	26.3679	1.95676	0.745062	0.00109403	0.00303242
ENSMUSG00000104316	Gm37909	luminal-progenitors_adipocytes	26.3679	1.47126	0.675025	0.0061718	0.0153022
ENSMUSG00000104316	Gm37909	stromal_adipocytes	26.3679	1.80691	0.72323	0.00130596	0.00385631
ENSMUSG00000104316	Gm37909	luminal-differentiated_basal	26.3679	-1.09722	0.702311	0.0163182	0.043784
ENSMUSG00000104316	Gm37909	luminal-differentiated_endothelial	26.3679	-1.62684	0.751413	0.00233078	0.00755832
ENSMUSG00000104316	Gm37909	luminal-progenitors_luminal-differentiated	26.3679	1.06348	0.700293	0.0127681	0.0483254
ENSMUSG00000104316	Gm37909	stromal_luminal-differentiated	26.3679	1.50903	0.722561	0.00280349	0.00925092
ENSMUSG00000067653	Ankrd23	basal_adipocytes	123.662	1.10796	0.534202	0.0139549	0.030819
ENSMUSG00000067653	Ankrd23	endothelial_adipocytes	123.662	1.18369	0.538548	0.00977413	0.0218829
ENSMUSG00000067653	Ankrd23	luminal-differentiated_adipocytes	123.662	1.09583	0.521422	0.0106771	0.0253888
ENSMUSG00000067653	Ankrd23	stromal_adipocytes	123.662	2.2658	0.563124	3.44198e-06	1.57175e-05
ENSMUSG00000067653	Ankrd23	stromal_luminal-progenitors	123.662	1.59908	0.611424	0.000350061	0.00163884
ENSMUSG00000079610	Ankrd39	luminal-differentiated_adipocytes	112.764	1.12448	0.39374	0.00122908	0.00356187
ENSMUSG00000026121	Sema4c	basal_adipocytes	1494.92	2.59102	0.339099	1.40795e-15	1.71123e-14
ENSMUSG00000026121	Sema4c	endothelial_adipocytes	1494.92	2.73097	0.335553	4.06137e-17	5.71898e-16
ENSMUSG00000026121	Sema4c	luminal-differentiated_adipocytes	1494.92	2.85619	0.325411	1.05448e-19	1.53731e-18
ENSMUSG00000026121	Sema4c	luminal-progenitors_adipocytes	1494.92	1.20891	0.314159	4.41265e-05	0.000166038
ENSMUSG00000026121	Sema4c	stromal_adipocytes	1494.92	1.49703	0.324305	5.33139e-07	2.7316e-06
ENSMUSG00000026121	Sema4c	luminal-progenitors_basal	1494.92	-1.18266	0.362158	4.82717e-05	0.000309151
ENSMUSG00000026121	Sema4c	luminal-progenitors_endothelial	1494.92	-1.33941	0.346519	7.40913e-06	4.9887e-05
ENSMUSG00000026121	Sema4c	luminal-progenitors_luminal-differentiated	1494.92	-1.50109	0.338113	5.19942e-07	6.83609e-06
ENSMUSG00000026121	Sema4c	stromal_luminal-differentiated	1494.92	-1.15968	0.333578	4.38692e-05	0.000207348
ENSMUSG00000087589	D430040D24Rik	basal_adipocytes	95.6086	1.8733	0.50893	2.23786e-05	8.57214e-05
ENSMUSG00000087589	D430040D24Rik	endothelial_adipocytes	95.6086	2.45348	0.502474	8.57586e-08	4.54774e-07
ENSMUSG00000087589	D430040D24Rik	luminal-differentiated_basal	95.6086	-1.72453	0.533865	5.24438e-05	0.000267313
ENSMUSG00000087589	D430040D24Rik	luminal-progenitors_basal	95.6086	-1.72291	0.549768	7.5102e-05	0.000462674
ENSMUSG00000087589	D430040D24Rik	stromal_basal	95.6086	-1.18848	0.572903	0.00154734	0.00953567
ENSMUSG00000087589	D430040D24Rik	luminal-differentiated_endothelial	95.6086	-2.3429	0.505216	2.43616e-07	1.64859e-06
ENSMUSG00000087589	D430040D24Rik	luminal-progenitors_endothelial	95.6086	-2.31309	0.507096	3.7602e-07	3.12796e-06
ENSMUSG00000087589	D430040D24Rik	stromal_endothelial	95.6086	-1.86228	0.527191	1.87134e-05	0.000138797
ENSMUSG00000046337	Fam178b	basal_adipocytes	20.3119	1.63902	0.900718	0.0120714	0.0270766
ENSMUSG00000046337	Fam178b	endothelial_adipocytes	20.3119	-2.90776	1.10361	0.000697635	0.00201512
ENSMUSG00000046337	Fam178b	luminal-progenitors_adipocytes	20.3119	-2.30435	1.01227	0.00177741	0.00497607
ENSMUSG00000046337	Fam178b	endothelial_basal	20.3119	-5.28798	1.17925	5.98067e-08	1.08314e-06
ENSMUSG00000046337	Fam178b	luminal-progenitors_basal	20.3119	-4.7351	0.957571	8.24606e-08	8.7537e-07
ENSMUSG00000046337	Fam178b	stromal_basal	20.3119	-2.36552	1.01746	0.000756671	0.00516319
ENSMUSG00000046337	Fam178b	luminal-differentiated_endothelial	20.3119	3.69331	1.13184	6.76897e-05	0.000306758
ENSMUSG00000046337	Fam178b	stromal_endothelial	20.3119	1.76805	1.21597	0.00802149	0.0296646
ENSMUSG00000046337	Fam178b	luminal-progenitors_luminal-differentiated	20.3119	-2.78051	0.991076	0.00015457	0.0011472
ENSMUSG00000061518	Cox5b	basal_adipocytes	2546.93	-1.92448	0.20817	1.68667e-21	3.23237e-20
ENSMUSG00000061518	Cox5b	endothelial_adipocytes	2546.93	-1.81529	0.20648	1.58583e-19	2.71392e-18
ENSMUSG00000061518	Cox5b	luminal-progenitors_adipocytes	2546.93	-1.48813	0.196961	8.77845e-15	9.26024e-14
ENSMUSG00000061518	Cox5b	stromal_adipocytes	2546.93	-1.98474	0.199876	1.62106e-24	3.27964e-23
ENSMUSG00000061518	Cox5b	luminal-differentiated_basal	2546.93	1.104	0.209196	1.2481e-08	1.11135e-07
ENSMUSG00000061518	Cox5b	stromal_luminal-differentiated	2546.93	-1.17364	0.202578	4.83024e-10	4.20234e-09
ENSMUSG00000102416	4933424G06Rik	luminal-differentiated_adipocytes	2.71559	3.83762	2.18101	0.00385048	0.0101025
ENSMUSG00000102416	4933424G06Rik	luminal-progenitors_adipocytes	2.71559	6.57102	2.04182	2.68276e-05	0.000104387
ENSMUSG00000102416	4933424G06Rik	stromal_adipocytes	2.71559	8.72068	2.02371	2.00894e-07	1.08463e-06
ENSMUSG00000102416	4933424G06Rik	luminal-progenitors_basal	2.71559	3.71946	2.17568	0.0026332	0.0109022
ENSMUSG00000102416	4933424G06Rik	stromal_basal	2.71559	5.95917	2.33293	7.42539e-05	0.000696269
ENSMUSG00000102416	4933424G06Rik	luminal-differentiated_endothelial	2.71559	5.66965	2.20446	0.000362064	0.00142197
ENSMUSG00000102416	4933424G06Rik	luminal-progenitors_endothelial	2.71559	8.08968	1.99038	1.22619e-06	9.39748e-06
ENSMUSG00000102416	4933424G06Rik	stromal_endothelial	2.71559	10.2074	2.01085	5.94402e-09	8.0838e-08
ENSMUSG00000026117	Zap70	basal_adipocytes	71.903	21.0856	1.49659	3.87367e-46	3.4955e-44
ENSMUSG00000026117	Zap70	endothelial_adipocytes	71.903	21.2932	1.48157	6.9934e-48	7.87817e-46
ENSMUSG00000026117	Zap70	luminal-differentiated_adipocytes	71.903	17.5962	1.49059	7.12247e-33	2.30994e-31
ENSMUSG00000026117	Zap70	luminal-progenitors_adipocytes	71.903	10.8529	1.56851	2.64431e-13	2.45114e-12
ENSMUSG00000026117	Zap70	stromal_adipocytes	71.903	22.3387	1.43681	2.75848e-55	3.09881e-53
ENSMUSG00000026117	Zap70	luminal-differentiated_basal	71.903	-2.09918	1.58053	0.012219	0.0342161
ENSMUSG00000026117	Zap70	luminal-progenitors_basal	71.903	-9.91013	1.46592	4.33111e-13	1.01353e-11
ENSMUSG00000026117	Zap70	luminal-differentiated_endothelial	71.903	-2.53389	1.59566	0.00685973	0.0195931
ENSMUSG00000026117	Zap70	luminal-progenitors_endothelial	71.903	-9.96387	1.45215	7.30166e-14	1.47374e-12
ENSMUSG00000026117	Zap70	luminal-progenitors_luminal-differentiated	71.903	-6.14013	1.67915	1.70195e-06	2.00259e-05
ENSMUSG00000026117	Zap70	stromal_luminal-differentiated	71.903	3.89907	1.51895	0.00042226	0.00167058
ENSMUSG00000026117	Zap70	stromal_luminal-progenitors	71.903	11.0442	1.39883	2.70543e-17	5.55687e-16
ENSMUSG00000102930	Gm38115	basal_adipocytes	38.0678	-2.34674	0.724295	8.52423e-05	0.000297164
ENSMUSG00000102930	Gm38115	luminal-progenitors_adipocytes	38.0678	-1.2865	0.568918	0.00698234	0.0170961
ENSMUSG00000095944	n-R5s210	luminal-differentiated_adipocytes	11.5641	-1.66986	0.636675	0.00110345	0.00322889
ENSMUSG00000095944	n-R5s210	luminal-differentiated_endothelial	11.5641	-1.17066	0.660951	0.0107792	0.0289529
ENSMUSG00000095944	n-R5s210	stromal_luminal-differentiated	11.5641	1.08262	0.62405	0.011709	0.0325947
ENSMUSG00000050122	Vwa3b	basal_adipocytes	13.0859	4.25013	1.71257	0.000617506	0.00182631
ENSMUSG00000050122	Vwa3b	endothelial_adipocytes	13.0859	4.16898	1.66232	0.000560008	0.00164861
ENSMUSG00000050122	Vwa3b	stromal_adipocytes	13.0859	6.69732	1.66725	8.35615e-07	4.15988e-06
ENSMUSG00000050122	Vwa3b	luminal-progenitors_basal	13.0859	-5.00305	1.6794	9.53979e-05	0.000576954
ENSMUSG00000050122	Vwa3b	luminal-progenitors_endothelial	13.0859	-5.2123	1.65344	8.43204e-05	0.000463156
ENSMUSG00000050122	Vwa3b	luminal-progenitors_luminal-differentiated	13.0859	-2.11996	1.64151	0.0059734	0.0258583
ENSMUSG00000050122	Vwa3b	stromal_luminal-differentiated	13.0859	2.84851	1.63296	0.00373155	0.0119381
ENSMUSG00000050122	Vwa3b	stromal_luminal-progenitors	13.0859	7.40587	1.54392	5.23401e-08	4.32308e-07
ENSMUSG00000026114	Cnga3	basal_adipocytes	4.68132	-7.44069	2.36361	2.39556e-05	9.13436e-05
ENSMUSG00000026114	Cnga3	luminal-differentiated_adipocytes	4.68132	-18.4878	2.00206	4.10002e-21	6.53105e-20
ENSMUSG00000026114	Cnga3	luminal-progenitors_adipocytes	4.68132	-9.22342	2.1685	4.29339e-07	2.14547e-06
ENSMUSG00000026114	Cnga3	endothelial_basal	4.68132	6.94722	2.70824	0.000108904	0.000914035
ENSMUSG00000026114	Cnga3	luminal-differentiated_basal	4.68132	-9.33319	2.27852	1.0628e-06	7.234e-06
ENSMUSG00000026114	Cnga3	stromal_basal	4.68132	6.14972	2.68908	0.000142937	0.00123949
ENSMUSG00000026114	Cnga3	luminal-differentiated_endothelial	4.68132	-17.9466	2.08793	6.60368e-19	1.47296e-17
ENSMUSG00000026114	Cnga3	luminal-progenitors_endothelial	4.68132	-8.24383	2.17848	3.36735e-06	2.40178e-05
ENSMUSG00000026114	Cnga3	luminal-progenitors_luminal-differentiated	4.68132	8.39214	2.33273	6.86895e-06	7.09697e-05
ENSMUSG00000026114	Cnga3	stromal_luminal-differentiated	4.68132	17.6441	1.99999	1.96681e-19	3.56265e-18
ENSMUSG00000026114	Cnga3	stromal_luminal-progenitors	4.68132	7.83761	2.0914	3.90021e-06	2.55685e-05
ENSMUSG00000026113	Inpp4a	basal_adipocytes	903.866	2.08797	0.245604	1.14116e-18	1.78585e-17
ENSMUSG00000026113	Inpp4a	endothelial_adipocytes	903.866	1.92383	0.243928	2.9243e-16	3.83627e-15
ENSMUSG00000026113	Inpp4a	stromal_adipocytes	903.866	1.43059	0.233858	1.4779e-10	1.09245e-09
ENSMUSG00000026113	Inpp4a	luminal-differentiated_basal	903.866	-1.15451	0.246342	2.32936e-07	1.74138e-06
ENSMUSG00000026113	Inpp4a	luminal-progenitors_basal	903.866	-1.13757	0.254457	3.27659e-07	3.12773e-06
ENSMUSG00000026112	Coa5	basal_adipocytes	1324.94	-2.5075	0.185151	5.52316e-43	4.08714e-41
ENSMUSG00000026112	Coa5	endothelial_adipocytes	1324.94	-2.89537	0.182096	8.7763e-58	1.73813e-55
ENSMUSG00000026112	Coa5	luminal-differentiated_adipocytes	1324.94	-1.72252	0.174048	5.36999e-24	1.02836e-22
ENSMUSG00000026112	Coa5	luminal-progenitors_adipocytes	1324.94	-1.78162	0.173977	1.20554e-25	2.76186e-24
ENSMUSG00000026112	Coa5	stromal_adipocytes	1324.94	-1.62829	0.174516	9.56335e-22	1.61787e-20
ENSMUSG00000026112	Coa5	luminal-differentiated_endothelial	1324.94	1.11192	0.185028	1.92503e-10	1.90932e-09
ENSMUSG00000026112	Coa5	luminal-progenitors_endothelial	1324.94	1.04674	0.182393	1.58343e-09	1.80894e-08
ENSMUSG00000026112	Coa5	stromal_endothelial	1324.94	1.20261	0.18549	6.23196e-12	1.25533e-10
ENSMUSG00000026110	Mgat4a	basal_adipocytes	1295.26	2.14955	0.418158	1.7759e-08	1.04017e-07
ENSMUSG00000026110	Mgat4a	endothelial_adipocytes	1295.26	3.31413	0.403116	3.57343e-17	5.06091e-16
ENSMUSG00000026110	Mgat4a	luminal-differentiated_adipocytes	1295.26	1.82201	0.397854	4.67471e-07	2.23109e-06
ENSMUSG00000026110	Mgat4a	luminal-progenitors_adipocytes	1295.26	2.27442	0.403501	7.17751e-10	4.86946e-09
ENSMUSG00000026110	Mgat4a	stromal_adipocytes	1295.26	1.05386	0.378163	0.00194371	0.00554329
ENSMUSG00000026110	Mgat4a	luminal-differentiated_endothelial	1295.26	-1.22755	0.420132	0.000356604	0.00140367
ENSMUSG00000026110	Mgat4a	stromal_endothelial	1295.26	-2.07459	0.418871	4.98855e-08	5.9025e-07
ENSMUSG00000103948	4930594C11Rik	basal_adipocytes	92.9101	2.58513	1.01248	0.000799625	0.00231339
ENSMUSG00000103948	4930594C11Rik	endothelial_adipocytes	92.9101	5.39001	0.917822	2.12259e-10	1.53947e-09
ENSMUSG00000103948	4930594C11Rik	luminal-differentiated_adipocytes	92.9101	3.70926	0.937955	5.50169e-06	2.29332e-05
ENSMUSG00000103948	4930594C11Rik	luminal-progenitors_adipocytes	92.9101	3.24876	0.957237	3.69192e-05	0.000140763
ENSMUSG00000103948	4930594C11Rik	stromal_adipocytes	92.9101	2.30518	0.966569	0.00127984	0.00378266
ENSMUSG00000103948	4930594C11Rik	endothelial_basal	92.9101	2.01877	0.991104	0.00194117	0.0108516
ENSMUSG00000103948	4930594C11Rik	luminal-progenitors_endothelial	92.9101	-1.43232	0.925061	0.00963555	0.0322271
ENSMUSG00000103948	4930594C11Rik	stromal_endothelial	92.9101	-2.46024	0.951406	0.000395809	0.00217609
ENSMUSG00000087233	Gm43213	basal_adipocytes	83.8219	1.68843	0.781248	0.00471251	0.0116563
ENSMUSG00000087233	Gm43213	endothelial_adipocytes	83.8219	4.30617	0.742124	9.37382e-10	6.3312e-09
ENSMUSG00000087233	Gm43213	luminal-progenitors_adipocytes	83.8219	1.9939	0.764205	0.000832901	0.00250138
ENSMUSG00000087233	Gm43213	endothelial_basal	83.8219	1.91886	0.867423	0.00133358	0.00789349
ENSMUSG00000087233	Gm43213	luminal-differentiated_endothelial	83.8219	-3.16624	0.778089	3.31353e-06	1.88583e-05
ENSMUSG00000087233	Gm43213	luminal-progenitors_endothelial	83.8219	-1.6404	0.832034	0.00284484	0.0110619
ENSMUSG00000087233	Gm43213	stromal_endothelial	83.8219	-3.63972	0.738107	1.12983e-07	1.25292e-06
ENSMUSG00000087233	Gm43213	stromal_luminal-progenitors	83.8219	-1.08335	0.772089	0.0151802	0.0463367
ENSMUSG00000026090	2010300C02Rik	basal_adipocytes	484.545	2.93233	0.724647	3.63547e-06	1.56244e-05
ENSMUSG00000026090	2010300C02Rik	endothelial_adipocytes	484.545	2.27911	0.7222	0.000151137	0.000495742
ENSMUSG00000026090	2010300C02Rik	luminal-differentiated_adipocytes	484.545	4.2248	0.662093	2.66729e-11	2.04048e-10
ENSMUSG00000026090	2010300C02Rik	luminal-progenitors_adipocytes	484.545	7.21202	0.667026	4.35636e-29	1.27513e-27
ENSMUSG00000026090	2010300C02Rik	luminal-progenitors_basal	484.545	3.97155	0.656253	3.53191e-10	5.40582e-09
ENSMUSG00000026090	2010300C02Rik	stromal_basal	484.545	-1.48383	0.807186	0.00280223	0.0156296
ENSMUSG00000026090	2010300C02Rik	luminal-differentiated_endothelial	484.545	1.31707	0.70218	0.00685121	0.0195733
ENSMUSG00000026090	2010300C02Rik	luminal-progenitors_endothelial	484.545	4.6049	0.661986	6.11087e-13	1.07572e-11
ENSMUSG00000026090	2010300C02Rik	luminal-progenitors_luminal-differentiated	484.545	2.63422	0.632026	2.81685e-06	3.16735e-05
ENSMUSG00000026090	2010300C02Rik	stromal_luminal-differentiated	484.545	-3.00369	0.674417	5.83282e-07	3.61734e-06
ENSMUSG00000026090	2010300C02Rik	stromal_luminal-progenitors	484.545	-6.01734	0.639126	5.86561e-22	1.85478e-20
ENSMUSG00000102650	Gm19863	luminal-progenitors_adipocytes	5.83964	5.34011	1.92008	0.000150495	0.00051838
ENSMUSG00000102650	Gm19863	luminal-progenitors_basal	5.83964	4.32557	2.03095	0.000885719	0.00422016
ENSMUSG00000102650	Gm19863	luminal-progenitors_luminal-differentiated	5.83964	2.42382	1.85058	0.0042225	0.0194466
ENSMUSG00000102650	Gm19863	stromal_luminal-progenitors	5.83964	-6.25713	1.77584	2.17797e-05	0.000127043
ENSMUSG00000060771	Tsga10	luminal-differentiated_adipocytes	142.077	-1.17676	0.386027	0.000609377	0.00186716
ENSMUSG00000060771	Tsga10	luminal-differentiated_basal	142.077	-2.09674	0.422681	3.21255e-08	2.70896e-07
ENSMUSG00000060771	Tsga10	luminal-progenitors_basal	142.077	-1.41692	0.446837	6.00065e-05	0.000376896
ENSMUSG00000060771	Tsga10	luminal-differentiated_endothelial	142.077	-1.01978	0.410866	0.00206527	0.00676614
ENSMUSG00000060771	Tsga10	stromal_luminal-differentiated	142.077	1.72778	0.406358	1.306e-06	7.72176e-06
ENSMUSG00000037216	Lipt1	basal_adipocytes	59.9594	-4.37514	0.649479	3.02008e-12	2.66861e-11
ENSMUSG00000037216	Lipt1	endothelial_adipocytes	59.9594	-3.11421	0.58743	1.3111e-08	7.71951e-08
ENSMUSG00000037216	Lipt1	luminal-differentiated_adipocytes	59.9594	-2.73471	0.559059	5.4809e-08	2.90787e-07
ENSMUSG00000037216	Lipt1	stromal_adipocytes	59.9594	-2.4666	0.558923	6.12805e-07	3.10746e-06
ENSMUSG00000037216	Lipt1	luminal-differentiated_basal	59.9594	1.12312	0.670564	0.0120274	0.0337641
ENSMUSG00000037216	Lipt1	luminal-progenitors_basal	59.9594	3.5127	0.645342	1.48656e-08	1.78601e-07
ENSMUSG00000037216	Lipt1	stromal_basal	59.9594	1.35523	0.785065	0.0039023	0.0205385
ENSMUSG00000037216	Lipt1	luminal-progenitors_endothelial	59.9594	2.19751	0.631191	2.69646e-05	0.000163621
ENSMUSG00000037216	Lipt1	luminal-progenitors_luminal-differentiated	59.9594	1.76744	0.579141	0.000129657	0.000984735
ENSMUSG00000037216	Lipt1	stromal_luminal-progenitors	59.9594	-1.47671	0.621877	0.00073646	0.00321893
ENSMUSG00000026088	Mitd1	endothelial_adipocytes	189.271	1.03156	0.371641	0.00247175	0.00635415
ENSMUSG00000026087	Mrpl30	basal_adipocytes	843.983	-1.82393	0.277765	4.51532e-12	3.92214e-11
ENSMUSG00000026087	Mrpl30	endothelial_adipocytes	843.983	-1.91679	0.276403	3.93575e-13	3.78248e-12
ENSMUSG00000026087	Mrpl30	luminal-differentiated_adipocytes	843.983	-1.78681	0.264625	1.57822e-12	1.35217e-11
ENSMUSG00000026087	Mrpl30	luminal-progenitors_adipocytes	843.983	-2.12892	0.266863	6.28557e-17	7.79434e-16
ENSMUSG00000026087	Mrpl30	stromal_adipocytes	843.983	-1.93925	0.267103	2.20661e-14	2.27894e-13
ENSMUSG00000026082	Rev1	endothelial_basal	566.15	1.13035	0.38354	0.000130178	0.00106813
ENSMUSG00000026082	Rev1	stromal_basal	566.15	1.16009	0.370974	5.13408e-05	0.000501323
ENSMUSG00000037138	Aff3	basal_adipocytes	454.658	1.28221	0.731701	0.0222043	0.0466239
ENSMUSG00000037138	Aff3	luminal-differentiated_adipocytes	454.658	-2.13911	0.799748	0.000576588	0.00177422
ENSMUSG00000037138	Aff3	stromal_adipocytes	454.658	2.77424	0.780727	2.35644e-05	9.44825e-05
ENSMUSG00000037138	Aff3	luminal-differentiated_basal	454.658	-4.10657	0.782561	2.15714e-08	1.86139e-07
ENSMUSG00000037138	Aff3	luminal-progenitors_basal	454.658	-3.12083	0.778515	9.48777e-06	6.94312e-05
ENSMUSG00000037138	Aff3	luminal-differentiated_endothelial	454.658	-1.99704	0.86546	0.0012474	0.00430429
ENSMUSG00000037138	Aff3	stromal_endothelial	454.658	2.87211	0.818106	2.89085e-05	0.000206387
ENSMUSG00000037138	Aff3	stromal_luminal-differentiated	454.658	5.49467	0.739448	2.14134e-14	2.66761e-13
ENSMUSG00000037138	Aff3	stromal_luminal-progenitors	454.658	4.55144	0.728299	1.1559e-10	1.26467e-09
ENSMUSG00000048814	Lonrf2	luminal-differentiated_adipocytes	54.1387	-2.89728	1.23565	0.00112866	0.00329535
ENSMUSG00000048814	Lonrf2	stromal_adipocytes	54.1387	4.5025	0.97751	2.94496e-07	1.55013e-06
ENSMUSG00000048814	Lonrf2	endothelial_basal	54.1387	-1.73503	1.19276	0.0079579	0.0348796
ENSMUSG00000048814	Lonrf2	luminal-differentiated_basal	54.1387	-5.2317	1.14143	6.41865e-07	4.50756e-06
ENSMUSG00000048814	Lonrf2	stromal_basal	54.1387	2.00521	1.16767	0.00326685	0.0177455
ENSMUSG00000048814	Lonrf2	luminal-differentiated_endothelial	54.1387	-1.78175	1.26082	0.0145864	0.0377982
ENSMUSG00000048814	Lonrf2	stromal_endothelial	54.1387	5.3068	1.02317	1.81351e-08	2.28889e-07
ENSMUSG00000048814	Lonrf2	luminal-progenitors_luminal-differentiated	54.1387	2.87571	1.20803	0.000361964	0.00239394
ENSMUSG00000048814	Lonrf2	stromal_luminal-differentiated	54.1387	8.23128	1.11083	4.95515e-15	6.51521e-14
ENSMUSG00000048814	Lonrf2	stromal_luminal-progenitors	54.1387	4.3035	0.957281	1.46811e-06	1.01932e-05
ENSMUSG00000026080	Chst10	basal_adipocytes	44.9255	5.64328	1.13584	4.03828e-08	2.26277e-07
ENSMUSG00000026080	Chst10	endothelial_adipocytes	44.9255	4.79674	1.11618	1.17474e-06	5.34343e-06
ENSMUSG00000026080	Chst10	luminal-progenitors_adipocytes	44.9255	3.24772	1.19286	0.000336697	0.00109007
ENSMUSG00000026080	Chst10	stromal_adipocytes	44.9255	7.73832	1.13737	8.1171e-14	8.06451e-13
ENSMUSG00000026080	Chst10	luminal-differentiated_basal	44.9255	-3.83016	1.00632	1.03713e-05	6.01552e-05
ENSMUSG00000026080	Chst10	luminal-progenitors_basal	44.9255	-1.48862	1.02614	0.0108401	0.0365456
ENSMUSG00000026080	Chst10	luminal-differentiated_endothelial	44.9255	-2.93011	1.04897	0.000257793	0.00104212
ENSMUSG00000026080	Chst10	stromal_endothelial	44.9255	2.03245	1.0224	0.00192416	0.00868836
ENSMUSG00000026080	Chst10	stromal_luminal-differentiated	44.9255	5.82377	0.891617	1.08096e-11	1.08916e-10
ENSMUSG00000026080	Chst10	stromal_luminal-progenitors	44.9255	3.92517	0.831752	5.57413e-07	4.09399e-06
ENSMUSG00000103182	Gm37091	luminal-differentiated_adipocytes	3.80874	-16.9361	1.96877	1.45152e-18	1.96391e-17
ENSMUSG00000103182	Gm37091	luminal-progenitors_adipocytes	3.80874	-6.48617	2.18742	6.00618e-05	0.000220911
ENSMUSG00000103182	Gm37091	stromal_adipocytes	3.80874	-6.79831	2.25034	3.19046e-05	0.000125352
ENSMUSG00000103182	Gm37091	endothelial_basal	3.80874	2.93917	2.44168	0.00514247	0.0243144
ENSMUSG00000103182	Gm37091	luminal-differentiated_basal	3.80874	-12.7046	2.10537	5.48849e-11	6.36386e-10
ENSMUSG00000103182	Gm37091	luminal-differentiated_endothelial	3.80874	-18.3195	2.02618	1.28985e-20	3.2996e-19
ENSMUSG00000103182	Gm37091	luminal-progenitors_endothelial	3.80874	-8.01591	2.0899	3.09539e-06	2.21955e-05
ENSMUSG00000103182	Gm37091	stromal_endothelial	3.80874	-8.46384	2.19488	1.5433e-06	1.40695e-05
ENSMUSG00000103182	Gm37091	luminal-progenitors_luminal-differentiated	3.80874	9.22636	2.0944	7.41806e-07	9.42225e-06
ENSMUSG00000103182	Gm37091	stromal_luminal-differentiated	3.80874	8.54119	2.10737	1.78895e-06	1.0376e-05
ENSMUSG00000026077	Npas2	luminal-progenitors_adipocytes	523.989	1.56757	0.577408	0.00115245	0.00335684
ENSMUSG00000026077	Npas2	stromal_adipocytes	523.989	2.15685	0.613738	2.8837e-05	0.000114087
ENSMUSG00000026077	Npas2	stromal_basal	523.989	1.57001	0.71618	0.00106962	0.00696757
ENSMUSG00000026077	Npas2	luminal-differentiated_endothelial	523.989	-1.25686	0.630684	0.0054481	0.0159945
ENSMUSG00000026077	Npas2	luminal-progenitors_luminal-differentiated	523.989	2.18798	0.593739	1.91555e-05	0.00017791
ENSMUSG00000026077	Npas2	stromal_luminal-differentiated	523.989	2.82915	0.602524	1.92426e-07	1.26699e-06
ENSMUSG00000092563	Gm3617	endothelial_adipocytes	4.55104	3.07138	1.39261	0.00213732	0.00557142
ENSMUSG00000092563	Gm3617	stromal_adipocytes	4.55104	2.91348	1.39114	0.0021632	0.00610938
ENSMUSG00000092563	Gm3617	luminal-differentiated_endothelial	4.55104	-1.78077	1.2994	0.0162174	0.0414515
ENSMUSG00000092563	Gm3617	stromal_luminal-differentiated	4.55104	1.65162	1.2387	0.0170417	0.0449247
ENSMUSG00000073702	Rpl31	luminal-progenitors_adipocytes	3350.74	1.08016	0.247857	6.19622e-06	2.66221e-05
ENSMUSG00000003134	Tbc1d8	basal_adipocytes	1513.42	2.68609	0.429978	2.84848e-11	2.28443e-10
ENSMUSG00000003134	Tbc1d8	endothelial_adipocytes	1513.42	4.61131	0.414158	1.3587e-29	5.10979e-28
ENSMUSG00000003134	Tbc1d8	luminal-differentiated_adipocytes	1513.42	4.57253	0.401815	1.07744e-30	3.07808e-29
ENSMUSG00000003134	Tbc1d8	luminal-progenitors_adipocytes	1513.42	3.87956	0.40163	9.43473e-23	1.78196e-21
ENSMUSG00000003134	Tbc1d8	stromal_adipocytes	1513.42	1.51019	0.409482	3.13254e-05	0.000123285
ENSMUSG00000003134	Tbc1d8	endothelial_basal	1513.42	1.78805	0.453342	7.39407e-06	8.44182e-05
ENSMUSG00000003134	Tbc1d8	luminal-differentiated_basal	1513.42	1.66121	0.445615	8.124e-06	4.80166e-05
ENSMUSG00000003134	Tbc1d8	stromal_endothelial	1513.42	-2.94494	0.416048	2.44471e-13	5.93422e-12
ENSMUSG00000003134	Tbc1d8	stromal_luminal-differentiated	1513.42	-2.87118	0.405818	1.29151e-13	1.5244e-12
ENSMUSG00000003134	Tbc1d8	stromal_luminal-progenitors	1513.42	-2.19387	0.412048	1.24398e-08	1.11173e-07
ENSMUSG00000102607	Gm37265	endothelial_adipocytes	18.6669	2.67781	1.18566	0.00220773	0.00573852
ENSMUSG00000102607	Gm37265	luminal-differentiated_adipocytes	18.6669	2.91564	1.1979	0.000870288	0.00259104
ENSMUSG00000102607	Gm37265	luminal-progenitors_adipocytes	18.6669	3.68872	1.14494	6.82369e-05	0.000248913
ENSMUSG00000102607	Gm37265	luminal-differentiated_basal	18.6669	1.7998	1.22834	0.00992442	0.0286501
ENSMUSG00000102607	Gm37265	luminal-progenitors_basal	18.6669	2.78836	1.24811	0.0012896	0.00588413
ENSMUSG00000102607	Gm37265	stromal_luminal-progenitors	18.6669	-2.16581	1.16016	0.00306047	0.0115787
ENSMUSG00000048234	Rnf149	endothelial_adipocytes	1808.39	-2.02467	0.296225	7.16111e-13	6.71487e-12
ENSMUSG00000048234	Rnf149	stromal_adipocytes	1808.39	-1.83286	0.286474	1.04366e-11	8.6649e-11
ENSMUSG00000048234	Rnf149	luminal-differentiated_endothelial	1808.39	1.5756	0.300847	1.15385e-08	9.31244e-08
ENSMUSG00000048234	Rnf149	luminal-progenitors_endothelial	1808.39	2.01822	0.299671	1.04243e-12	1.78355e-11
ENSMUSG00000048234	Rnf149	stromal_luminal-differentiated	1808.39	-1.38548	0.292708	1.33305e-07	8.97096e-07
ENSMUSG00000048234	Rnf149	stromal_luminal-progenitors	1808.39	-1.84278	0.288397	1.51163e-11	1.80164e-10
ENSMUSG00000050967	Creg2	endothelial_adipocytes	30.551	14.2914	1.36028	2.30724e-26	6.88472e-25
ENSMUSG00000050967	Creg2	stromal_adipocytes	30.551	12.1164	1.34646	5.21292e-20	8.0872e-19
ENSMUSG00000050967	Creg2	endothelial_basal	30.551	12.7812	1.32936	1.5237e-22	1.91892e-20
ENSMUSG00000050967	Creg2	stromal_basal	30.551	10.6257	1.31441	1.43953e-16	1.01295e-14
ENSMUSG00000050967	Creg2	luminal-differentiated_endothelial	30.551	-11.551	1.2978	9.0111e-21	2.33187e-19
ENSMUSG00000050967	Creg2	luminal-progenitors_endothelial	30.551	-13.0888	1.29785	1.42845e-25	9.52781e-24
ENSMUSG00000050967	Creg2	stromal_luminal-differentiated	30.551	9.29326	1.27644	8.88351e-15	1.14224e-13
ENSMUSG00000050967	Creg2	stromal_luminal-progenitors	30.551	10.7809	1.29085	5.74068e-19	1.38452e-17
ENSMUSG00000026074	Map4k4	luminal-differentiated_adipocytes	5653.25	-1.62002	0.192014	4.90625e-18	6.39329e-17
ENSMUSG00000026074	Map4k4	luminal-differentiated_basal	5653.25	-1.57609	0.20266	3.0604e-16	5.75037e-15
ENSMUSG00000026074	Map4k4	luminal-differentiated_endothelial	5653.25	-1.93558	0.199856	3.30026e-23	1.04041e-21
ENSMUSG00000026074	Map4k4	luminal-progenitors_luminal-differentiated	5653.25	1.39724	0.196595	7.03856e-14	2.79825e-12
ENSMUSG00000026074	Map4k4	stromal_luminal-differentiated	5653.25	1.83077	0.193018	2.4361e-22	5.2566e-21
ENSMUSG00000026073	Il1r2	basal_adipocytes	477.814	4.31853	0.962893	8.02849e-07	3.78221e-06
ENSMUSG00000026073	Il1r2	endothelial_adipocytes	477.814	3.41956	0.989143	4.65003e-05	0.000166296
ENSMUSG00000026073	Il1r2	luminal-differentiated_adipocytes	477.814	2.43251	1.04816	0.00141237	0.00403935
ENSMUSG00000026073	Il1r2	luminal-progenitors_adipocytes	477.814	2.2997	1.00037	0.00166752	0.00469556
ENSMUSG00000026073	Il1r2	stromal_adipocytes	477.814	7.84519	0.956364	1.69893e-18	2.4148e-17
ENSMUSG00000026073	Il1r2	stromal_basal	477.814	2.77259	0.991577	0.000227448	0.00185017
ENSMUSG00000026073	Il1r2	stromal_endothelial	477.814	3.81663	0.94102	4.86947e-06	4.06032e-05
ENSMUSG00000026073	Il1r2	stromal_luminal-differentiated	477.814	4.783	0.923106	3.02013e-08	2.19446e-07
ENSMUSG00000026073	Il1r2	stromal_luminal-progenitors	477.814	4.88111	0.875349	5.70539e-09	5.27301e-08
ENSMUSG00000097899	Gm16894	basal_adipocytes	6.39493	-2.575	1.62776	0.0111658	0.0252864
ENSMUSG00000097899	Gm16894	luminal-differentiated_adipocytes	6.39493	-2.15757	1.51077	0.0170451	0.0386668
ENSMUSG00000097899	Gm16894	luminal-progenitors_adipocytes	6.39493	-4.48238	1.61991	0.000218158	0.000730641
ENSMUSG00000097899	Gm16894	stromal_basal	6.39493	3.18798	1.82434	0.00142176	0.0088889
ENSMUSG00000097899	Gm16894	stromal_endothelial	6.39493	2.84321	1.7682	0.00381458	0.0157641
ENSMUSG00000097899	Gm16894	stromal_luminal-differentiated	6.39493	3.32898	1.69654	0.00199445	0.00682026
ENSMUSG00000097899	Gm16894	stromal_luminal-progenitors	6.39493	5.67319	1.48285	1.14455e-05	7.00987e-05
ENSMUSG00000102975	Gm37347	basal_adipocytes	127.742	9.49067	1.46545	1.23258e-12	1.13637e-11
ENSMUSG00000102975	Gm37347	endothelial_adipocytes	127.742	2.91998	1.44056	0.00359497	0.00890691
ENSMUSG00000102975	Gm37347	luminal-differentiated_adipocytes	127.742	11.5386	1.30509	6.01533e-20	8.90883e-19
ENSMUSG00000102975	Gm37347	luminal-progenitors_adipocytes	127.742	11.0371	1.26109	1.70762e-19	2.55069e-18
ENSMUSG00000102975	Gm37347	stromal_adipocytes	127.742	11.5219	1.25663	7.87585e-21	1.27512e-19
ENSMUSG00000102975	Gm37347	endothelial_basal	127.742	-5.03532	1.59232	1.67111e-05	0.000174858
ENSMUSG00000102975	Gm37347	luminal-differentiated_endothelial	127.742	7.30333	1.27235	6.75293e-10	6.27225e-09
ENSMUSG00000102975	Gm37347	luminal-progenitors_endothelial	127.742	6.74681	1.22511	2.61191e-09	2.90738e-08
ENSMUSG00000102975	Gm37347	stromal_endothelial	127.742	7.16282	1.26356	3.09372e-10	4.96628e-09
ENSMUSG00000026072	Il1r1	basal_adipocytes	783.398	-1.00789	0.365913	0.0026304	0.006875
ENSMUSG00000026072	Il1r1	luminal-differentiated_adipocytes	783.398	-1.27482	0.363735	0.000105177	0.000366773
ENSMUSG00000026072	Il1r1	stromal_adipocytes	783.398	1.46085	0.366207	1.00417e-05	4.27241e-05
ENSMUSG00000026072	Il1r1	endothelial_basal	783.398	1.72252	0.411545	2.63702e-06	3.35476e-05
ENSMUSG00000026072	Il1r1	stromal_basal	783.398	2.65052	0.373422	4.07093e-13	1.81771e-11
ENSMUSG00000026072	Il1r1	luminal-differentiated_endothelial	783.398	-1.99293	0.388883	2.16837e-08	1.68729e-07
ENSMUSG00000026072	Il1r1	luminal-progenitors_endothelial	783.398	-1.06814	0.391209	0.000686128	0.00311316
ENSMUSG00000026072	Il1r1	stromal_luminal-differentiated	783.398	2.94152	0.367823	1.09085e-16	1.63775e-15
ENSMUSG00000026072	Il1r1	stromal_luminal-progenitors	783.398	2.11277	0.372879	1.7728e-09	1.72847e-08
ENSMUSG00000103560	Gm38070	basal_adipocytes	198.287	-4.87837	0.619308	5.33701e-16	6.70427e-15
ENSMUSG00000103560	Gm38070	luminal-differentiated_adipocytes	198.287	-6.58226	0.602707	5.7585e-29	1.49185e-27
ENSMUSG00000103560	Gm38070	luminal-progenitors_adipocytes	198.287	-2.88147	0.599921	7.7082e-08	4.21004e-07
ENSMUSG00000103560	Gm38070	stromal_adipocytes	198.287	-2.42682	0.603182	3.43818e-06	1.57029e-05
ENSMUSG00000103560	Gm38070	endothelial_basal	198.287	3.74369	0.648468	3.43843e-10	9.21845e-09
ENSMUSG00000103560	Gm38070	luminal-differentiated_basal	198.287	-1.13685	0.665728	0.0108649	0.0309142
ENSMUSG00000103560	Gm38070	luminal-progenitors_basal	198.287	1.58705	0.736536	0.00150762	0.00675119
ENSMUSG00000103560	Gm38070	stromal_basal	198.287	2.10586	0.688587	0.000121564	0.00107503
ENSMUSG00000103560	Gm38070	luminal-differentiated_endothelial	198.287	-5.56056	0.61678	4.58202e-20	1.11743e-18
ENSMUSG00000103560	Gm38070	luminal-progenitors_endothelial	198.287	-1.71392	0.670057	0.000531375	0.00246873
ENSMUSG00000103560	Gm38070	stromal_endothelial	198.287	-1.14951	0.656726	0.00580662	0.0225245
ENSMUSG00000103560	Gm38070	luminal-progenitors_luminal-differentiated	198.287	3.32688	0.603693	1.45901e-09	3.11231e-08
ENSMUSG00000103560	Gm38070	stromal_luminal-differentiated	198.287	3.92812	0.611922	1.54198e-11	1.53041e-10
ENSMUSG00000070942	Il1rl2	basal_adipocytes	497.831	2.93314	0.672321	9.21571e-07	4.29632e-06
ENSMUSG00000070942	Il1rl2	endothelial_adipocytes	497.831	2.00863	0.669968	0.000309217	0.00095519
ENSMUSG00000070942	Il1rl2	luminal-differentiated_adipocytes	497.831	3.34389	0.636308	1.16675e-08	6.70749e-08
ENSMUSG00000070942	Il1rl2	luminal-progenitors_adipocytes	497.831	3.47224	0.628744	3.07722e-09	1.95809e-08
ENSMUSG00000070942	Il1rl2	stromal_adipocytes	497.831	7.44483	0.625432	7.20904e-35	2.69949e-33
ENSMUSG00000070942	Il1rl2	stromal_basal	497.831	4.17834	0.614258	3.67543e-13	1.6471e-11
ENSMUSG00000070942	Il1rl2	stromal_endothelial	497.831	5.10107	0.605461	4.33057e-18	1.85359e-16
ENSMUSG00000070942	Il1rl2	stromal_luminal-differentiated	497.831	3.93817	0.590067	2.86631e-12	3.04247e-11
ENSMUSG00000070942	Il1rl2	stromal_luminal-progenitors	497.831	3.81017	0.57818	1.39618e-11	1.67495e-10
ENSMUSG00000103230	Gm17970	luminal-differentiated_adipocytes	7.14334	5.91458	1.70042	2.41326e-05	9.2078e-05
ENSMUSG00000103230	Gm17970	luminal-progenitors_adipocytes	7.14334	17.1626	1.45378	8.47532e-33	3.27729e-31
ENSMUSG00000103230	Gm17970	stromal_adipocytes	7.14334	20.9706	1.42689	1.39481e-49	1.15243e-47
ENSMUSG00000103230	Gm17970	luminal-differentiated_basal	7.14334	6.3051	1.72318	1.6371e-05	9.15292e-05
ENSMUSG00000103230	Gm17970	luminal-progenitors_basal	7.14334	17.4425	1.51727	1.29884e-31	1.93945e-29
ENSMUSG00000103230	Gm17970	stromal_basal	7.14334	21.1724	1.48768	2.92364e-47	7.17987e-44
ENSMUSG00000103230	Gm17970	luminal-differentiated_endothelial	7.14334	6.13184	1.7151	2.29027e-05	0.000113123
ENSMUSG00000103230	Gm17970	luminal-progenitors_endothelial	7.14334	17.3185	1.51859	3.37577e-31	3.79227e-29
ENSMUSG00000103230	Gm17970	stromal_endothelial	7.14334	20.9962	1.48109	9.7027e-47	5.42245e-44
ENSMUSG00000103230	Gm17970	luminal-progenitors_luminal-differentiated	7.14334	10.4445	1.45376	2.69361e-13	9.90791e-12
ENSMUSG00000103230	Gm17970	stromal_luminal-differentiated	7.14334	14.1953	1.43398	6.31103e-24	1.47351e-22
ENSMUSG00000103230	Gm17970	stromal_luminal-progenitors	7.14334	2.82271	1.53925	0.00325603	0.0122014
ENSMUSG00000026069	Il1rl1	basal_adipocytes	193.173	15.0536	1.11934	8.19755e-42	5.74424e-40
ENSMUSG00000026069	Il1rl1	endothelial_adipocytes	193.173	4.83049	1.24773	6.02319e-06	2.48075e-05
ENSMUSG00000026069	Il1rl1	luminal-differentiated_adipocytes	193.173	11.6093	1.10814	7.95835e-27	1.79337e-25
ENSMUSG00000026069	Il1rl1	luminal-progenitors_adipocytes	193.173	13.0384	1.09344	1.94956e-33	7.82819e-32
ENSMUSG00000026069	Il1rl1	stromal_adipocytes	193.173	16.3761	1.08858	1.4487e-51	1.36921e-49
ENSMUSG00000026069	Il1rl1	endothelial_basal	193.173	-9.46661	1.12476	1.43546e-17	1.02776e-15
ENSMUSG00000026069	Il1rl1	luminal-differentiated_basal	193.173	-2.85638	1.15717	0.000513738	0.00213078
ENSMUSG00000026069	Il1rl1	luminal-differentiated_endothelial	193.173	5.83751	1.10491	1.93246e-08	1.51621e-07
ENSMUSG00000026069	Il1rl1	luminal-progenitors_endothelial	193.173	7.20247	1.10929	4.75503e-12	7.47498e-11
ENSMUSG00000026069	Il1rl1	stromal_endothelial	193.173	10.7207	1.12053	2.82252e-23	2.05539e-21
ENSMUSG00000026069	Il1rl1	stromal_luminal-differentiated	193.173	4.42133	0.984704	7.2925e-07	4.47277e-06
ENSMUSG00000026069	Il1rl1	stromal_luminal-progenitors	193.173	2.87587	1.08605	0.000460249	0.00210019
ENSMUSG00000026070	Il18r1	basal_adipocytes	145.861	1.6811	0.855156	0.00797777	0.0187178
ENSMUSG00000026070	Il18r1	luminal-differentiated_adipocytes	145.861	5.03568	0.791563	2.85955e-11	2.18127e-10
ENSMUSG00000026070	Il18r1	luminal-progenitors_adipocytes	145.861	5.14503	0.79239	7.48072e-12	6.16087e-11
ENSMUSG00000026070	Il18r1	stromal_adipocytes	145.861	2.33345	0.857955	0.000450733	0.00145637
ENSMUSG00000026070	Il18r1	luminal-differentiated_basal	145.861	2.65157	0.888356	0.000111512	0.000531546
ENSMUSG00000026070	Il18r1	luminal-progenitors_basal	145.861	2.89322	0.828783	4.92364e-05	0.000314526
ENSMUSG00000026070	Il18r1	luminal-differentiated_endothelial	145.861	3.29959	0.84623	6.7404e-06	3.64204e-05
ENSMUSG00000026070	Il18r1	luminal-progenitors_endothelial	145.861	3.47183	0.82	2.66953e-06	1.93265e-05
ENSMUSG00000026070	Il18r1	stromal_luminal-differentiated	145.861	-2.00908	0.832394	0.000838698	0.00311417
ENSMUSG00000026070	Il18r1	stromal_luminal-progenitors	145.861	-2.27716	0.858822	0.000389721	0.00180879
ENSMUSG00000026068	Il18rap	basal_adipocytes	51.805	2.81387	1.35517	0.00291634	0.00754065
ENSMUSG00000026068	Il18rap	endothelial_adipocytes	51.805	3.27045	1.30685	0.00090071	0.00254366
ENSMUSG00000026068	Il18rap	luminal-progenitors_adipocytes	51.805	2.13775	1.24815	0.00936248	0.0222244
ENSMUSG00000026068	Il18rap	stromal_adipocytes	51.805	4.03037	1.2552	6.52281e-05	0.000243434
ENSMUSG00000026068	Il18rap	luminal-differentiated_endothelial	51.805	-1.70395	1.24566	0.0171107	0.0434276
ENSMUSG00000026068	Il18rap	stromal_luminal-differentiated	51.805	2.59009	1.29278	0.0020723	0.00706386
ENSMUSG00000026065	Slc9a4	basal_adipocytes	80.8745	4.60143	1.25205	1.69465e-05	6.61054e-05
ENSMUSG00000026065	Slc9a4	luminal-differentiated_adipocytes	80.8745	1.97179	1.26639	0.0141141	0.0326151
ENSMUSG00000026065	Slc9a4	luminal-progenitors_adipocytes	80.8745	5.20662	1.21172	9.70944e-07	4.65185e-06
ENSMUSG00000026065	Slc9a4	endothelial_basal	80.8745	-2.47663	1.38066	0.00239405	0.0129216
ENSMUSG00000026065	Slc9a4	luminal-progenitors_endothelial	80.8745	3.56661	1.30947	0.00032787	0.0015932
ENSMUSG00000026065	Slc9a4	luminal-progenitors_luminal-differentiated	80.8745	1.68228	1.11604	0.00708982	0.0298115
ENSMUSG00000026065	Slc9a4	stromal_luminal-progenitors	80.8745	-2.34185	1.26199	0.00314913	0.0118773
ENSMUSG00000026062	Slc9a2	endothelial_adipocytes	33.0494	-3.17549	1.18158	0.000554578	0.00163399
ENSMUSG00000026062	Slc9a2	luminal-progenitors_adipocytes	33.0494	1.73479	0.932899	0.00944252	0.0223941
ENSMUSG00000026062	Slc9a2	stromal_adipocytes	33.0494	-2.32441	1.05903	0.00218937	0.00617785
ENSMUSG00000026062	Slc9a2	endothelial_basal	33.0494	-2.58133	1.31932	0.00162848	0.00935711
ENSMUSG00000026062	Slc9a2	luminal-progenitors_basal	33.0494	1.77263	1.15149	0.00790601	0.0280365
ENSMUSG00000026062	Slc9a2	stromal_basal	33.0494	-1.74908	1.19596	0.00651296	0.0313005
ENSMUSG00000026062	Slc9a2	luminal-progenitors_endothelial	33.0494	5.82223	1.11401	1.92551e-08	1.91156e-07
ENSMUSG00000026062	Slc9a2	luminal-progenitors_luminal-differentiated	33.0494	3.90993	1.02907	1.50186e-06	1.77967e-05
ENSMUSG00000026062	Slc9a2	stromal_luminal-progenitors	33.0494	-5.05702	0.962068	3.00349e-08	2.56001e-07
ENSMUSG00000103270	Gm37915	basal_adipocytes	3.02	-5.71495	2.4656	0.000462849	0.00140894
ENSMUSG00000103270	Gm37915	endothelial_adipocytes	3.02	9.93643	2.28139	1.66805e-07	8.48643e-07
ENSMUSG00000103270	Gm37915	luminal-differentiated_adipocytes	3.02	7.28583	2.21523	2.95837e-05	0.000111413
ENSMUSG00000103270	Gm37915	luminal-progenitors_adipocytes	3.02	7.81241	2.23533	8.17733e-06	3.44767e-05
ENSMUSG00000103270	Gm37915	stromal_adipocytes	3.02	7.01404	2.38573	3.92514e-05	0.000152279
ENSMUSG00000103270	Gm37915	endothelial_basal	3.02	17.3323	2.10602	8.69947e-18	6.41567e-16
ENSMUSG00000103270	Gm37915	luminal-differentiated_basal	3.02	15.4134	2.10175	2.53954e-14	4.08155e-13
ENSMUSG00000103270	Gm37915	luminal-progenitors_basal	3.02	15.7524	2.05063	2.05411e-15	6.53096e-14
ENSMUSG00000103270	Gm37915	stromal_basal	3.02	15.2289	2.08481	4.68275e-14	2.36138e-12
ENSMUSG00000041945	Mfsd9	endothelial_adipocytes	78.6058	-1.15564	0.47175	0.0052305	0.0124215
ENSMUSG00000079588	Tmem182	basal_adipocytes	1042.29	-1.48444	0.759162	0.0104084	0.0237865
ENSMUSG00000079588	Tmem182	luminal-differentiated_adipocytes	1042.29	-6.72054	0.813549	8.35135e-18	1.07064e-16
ENSMUSG00000079588	Tmem182	luminal-progenitors_adipocytes	1042.29	-5.34336	0.748583	7.20164e-14	7.06117e-13
ENSMUSG00000079588	Tmem182	stromal_adipocytes	1042.29	-6.41743	0.772446	1.3756e-18	1.97164e-17
ENSMUSG00000079588	Tmem182	luminal-differentiated_basal	1042.29	-4.76703	0.836473	2.28129e-09	2.22317e-08
ENSMUSG00000079588	Tmem182	luminal-progenitors_basal	1042.29	-3.3642	0.775968	2.82791e-06	2.2769e-05
ENSMUSG00000079588	Tmem182	stromal_basal	1042.29	-4.31534	0.801376	2.08322e-09	5.19389e-08
ENSMUSG00000079588	Tmem182	luminal-differentiated_endothelial	1042.29	-6.62552	0.827456	1.46512e-16	2.64951e-15
ENSMUSG00000079588	Tmem182	luminal-progenitors_endothelial	1042.29	-5.28748	0.768846	9.43027e-13	1.62651e-11
ENSMUSG00000079588	Tmem182	stromal_endothelial	1042.29	-6.32686	0.787007	3.78139e-17	1.43103e-15
ENSMUSG00000045515	Pou3f3	stromal_adipocytes	5.24949	3.61434	1.9668	0.00269916	0.00748118
ENSMUSG00000045515	Pou3f3	stromal_basal	5.24949	2.55918	2.12089	0.00555101	0.0274455
ENSMUSG00000045515	Pou3f3	stromal_luminal-differentiated	5.24949	6.35823	1.9521	5.05337e-05	0.000235845
ENSMUSG00000045515	Pou3f3	stromal_luminal-progenitors	5.24949	3.44601	2.05185	0.00406582	0.0148028
ENSMUSG00000060679	Mrps9	stromal_adipocytes	646.052	-1.0622	0.185516	3.94013e-09	2.53819e-08
ENSMUSG00000041907	Gpr45	basal_adipocytes	9.27787	5.55773	1.53554	1.23301e-05	4.90973e-05
ENSMUSG00000041907	Gpr45	stromal_adipocytes	9.27787	5.13472	1.51335	2.10011e-05	8.47624e-05
ENSMUSG00000041907	Gpr45	endothelial_basal	9.27787	-2.71601	1.68742	0.00277526	0.0146886
ENSMUSG00000041907	Gpr45	luminal-differentiated_basal	9.27787	-5.41526	1.49356	2.23539e-05	0.000122129
ENSMUSG00000041907	Gpr45	luminal-progenitors_basal	9.27787	-7.04569	1.59635	1.21142e-07	1.24984e-06
ENSMUSG00000041907	Gpr45	stromal_endothelial	9.27787	2.58013	1.66694	0.00477123	0.0191032
ENSMUSG00000041907	Gpr45	stromal_luminal-differentiated	9.27787	5.03959	1.46765	3.81438e-05	0.000182238
ENSMUSG00000041907	Gpr45	stromal_luminal-progenitors	9.27787	6.66429	1.43146	1.90892e-07	1.48296e-06
ENSMUSG00000010290	AI597479	endothelial_adipocytes	298.383	-1.34037	0.226497	8.61604e-10	5.84995e-09
ENSMUSG00000010290	AI597479	endothelial_basal	298.383	-1.08156	0.257685	8.7836e-07	1.24759e-05
ENSMUSG00000010290	AI597479	luminal-differentiated_endothelial	298.383	1.12358	0.231157	1.22792e-07	8.66284e-07
ENSMUSG00000010290	AI597479	stromal_endothelial	298.383	1.29053	0.232809	1.7128e-09	2.4991e-08
ENSMUSG00000008136	Fhl2	basal_adipocytes	227.751	4.67263	0.55444	6.62828e-18	9.75804e-17
ENSMUSG00000008136	Fhl2	endothelial_adipocytes	227.751	1.32602	0.556728	0.00482936	0.0116001
ENSMUSG00000008136	Fhl2	luminal-differentiated_adipocytes	227.751	3.98091	0.542568	3.44554e-14	3.39233e-13
ENSMUSG00000008136	Fhl2	luminal-progenitors_adipocytes	227.751	4.94075	0.538431	5.31011e-21	8.88076e-20
ENSMUSG00000008136	Fhl2	stromal_adipocytes	227.751	3.75297	0.539792	5.26628e-13	4.91027e-12
ENSMUSG00000008136	Fhl2	endothelial_basal	227.751	-3.00457	0.548947	7.44812e-09	1.56468e-07
ENSMUSG00000008136	Fhl2	luminal-differentiated_endothelial	227.751	2.30373	0.571448	3.44808e-06	1.95561e-05
ENSMUSG00000008136	Fhl2	luminal-progenitors_endothelial	227.751	3.36415	0.54216	1.00784e-10	1.34727e-09
ENSMUSG00000008136	Fhl2	stromal_endothelial	227.751	2.09238	0.587924	1.86713e-05	0.000138527
ENSMUSG00000066877	Nck2	basal_adipocytes	1315.57	1.68321	0.311261	7.4591e-09	4.56722e-08
ENSMUSG00000066877	Nck2	endothelial_adipocytes	1315.57	1.1913	0.302351	2.84046e-05	0.000105118
ENSMUSG00000066877	Nck2	luminal-differentiated_adipocytes	1315.57	4.13783	0.293895	1.08973e-45	7.86893e-44
ENSMUSG00000066877	Nck2	luminal-progenitors_adipocytes	1315.57	2.45806	0.300834	1.04531e-17	1.36691e-16
ENSMUSG00000066877	Nck2	luminal-differentiated_basal	1315.57	2.33749	0.311139	4.05939e-15	6.97136e-14
ENSMUSG00000066877	Nck2	stromal_basal	1315.57	-1.34831	0.338526	1.83278e-06	2.54435e-05
ENSMUSG00000066877	Nck2	luminal-differentiated_endothelial	1315.57	2.84789	0.306682	1.45293e-21	4.03469e-20
ENSMUSG00000066877	Nck2	luminal-progenitors_endothelial	1315.57	1.10754	0.311287	4.22638e-05	0.000246978
ENSMUSG00000066877	Nck2	luminal-progenitors_luminal-differentiated	1315.57	-1.57621	0.303351	1.61114e-08	2.85632e-07
ENSMUSG00000066877	Nck2	stromal_luminal-differentiated	1315.57	-3.82586	0.294286	1.50627e-39	8.99303e-38
ENSMUSG00000066877	Nck2	stromal_luminal-progenitors	1315.57	-2.16578	0.297216	5.30843e-14	8.06434e-13
ENSMUSG00000103422	Gm37536	basal_adipocytes	27.3531	1.69645	0.834633	0.00659102	0.0157544
ENSMUSG00000103422	Gm37536	luminal-differentiated_adipocytes	27.3531	4.03877	0.786288	3.12453e-08	1.70797e-07
ENSMUSG00000103422	Gm37536	luminal-progenitors_adipocytes	27.3531	3.11701	0.822207	8.03073e-06	3.39078e-05
ENSMUSG00000103422	Gm37536	luminal-differentiated_basal	27.3531	1.4127	0.827943	0.00737511	0.0222699
ENSMUSG00000103422	Gm37536	luminal-differentiated_endothelial	27.3531	2.46431	0.855086	0.000202141	0.000835438
ENSMUSG00000103422	Gm37536	luminal-progenitors_endothelial	27.3531	1.39517	0.860937	0.00825973	0.0281325
ENSMUSG00000103422	Gm37536	stromal_luminal-differentiated	27.3531	-2.47923	0.803687	0.000101076	0.000448494
ENSMUSG00000103422	Gm37536	stromal_luminal-progenitors	27.3531	-1.42644	0.856743	0.00584552	0.0203426
ENSMUSG00000103945	Gm38228	basal_adipocytes	50.8572	1.50939	0.716778	0.00686832	0.0163627
ENSMUSG00000103945	Gm38228	endothelial_adipocytes	50.8572	1.29817	0.684437	0.0172918	0.0364571
ENSMUSG00000103945	Gm38228	luminal-differentiated_adipocytes	50.8572	3.84511	0.684993	2.27628e-09	1.41167e-08
ENSMUSG00000103945	Gm38228	luminal-progenitors_adipocytes	50.8572	3.16468	0.705463	4.28353e-07	2.14095e-06
ENSMUSG00000103945	Gm38228	luminal-differentiated_basal	50.8572	1.59573	0.754096	0.00203349	0.00723012
ENSMUSG00000103945	Gm38228	luminal-differentiated_endothelial	50.8572	1.97185	0.739368	0.000443287	0.00170497
ENSMUSG00000103945	Gm38228	luminal-progenitors_endothelial	50.8572	1.18332	0.724403	0.00980009	0.0327091
ENSMUSG00000103945	Gm38228	stromal_luminal-differentiated	50.8572	-2.63346	0.68229	6.80329e-06	3.62196e-05
ENSMUSG00000103945	Gm38228	stromal_luminal-progenitors	50.8572	-1.93973	0.749045	0.000414375	0.00191301
ENSMUSG00000026051	Ecrg4	basal_adipocytes	226.425	7.74719	0.993248	4.8198e-17	6.65069e-16
ENSMUSG00000026051	Ecrg4	luminal-progenitors_adipocytes	226.425	4.38052	0.94335	3.08089e-07	1.56743e-06
ENSMUSG00000026051	Ecrg4	stromal_adipocytes	226.425	1.64645	0.946076	0.0123621	0.0293912
ENSMUSG00000026051	Ecrg4	endothelial_basal	226.425	-6.6077	1.01988	2.03076e-12	7.76812e-11
ENSMUSG00000026051	Ecrg4	luminal-differentiated_basal	226.425	-6.40522	0.92762	7.2604e-13	1.03124e-11
ENSMUSG00000026051	Ecrg4	luminal-progenitors_basal	226.425	-2.83127	1.01813	0.000346506	0.00183967
ENSMUSG00000026051	Ecrg4	stromal_basal	226.425	-5.2788	0.980736	6.32045e-10	1.71133e-08
ENSMUSG00000026051	Ecrg4	luminal-progenitors_endothelial	226.425	3.09054	1.04222	0.000173192	0.000894351
ENSMUSG00000026051	Ecrg4	luminal-progenitors_luminal-differentiated	226.425	2.67603	0.948538	0.000166533	0.00122404
ENSMUSG00000026051	Ecrg4	stromal_luminal-progenitors	226.425	-1.69546	1.06887	0.00670096	0.0229117
ENSMUSG00000047343	Mettl21c	basal_adipocytes	2.79269	11.5409	5.57918	0.000374624	0.0011604
ENSMUSG00000047343	Mettl21c	luminal-differentiated_basal	2.79269	-13.461	5.20853	9.33374e-05	0.000452463
ENSMUSG00000047343	Mettl21c	luminal-progenitors_basal	2.79269	-13.9492	5.11178	4.87869e-05	0.000311972
ENSMUSG00000047343	Mettl21c	luminal-differentiated_endothelial	2.79269	-4.57017	4.59986	0.0100216	0.0272245
ENSMUSG00000047343	Mettl21c	luminal-progenitors_endothelial	2.79269	-4.71309	4.73514	0.00634708	0.0223892
ENSMUSG00000047343	Mettl21c	stromal_luminal-progenitors	2.79269	3.50697	4.07785	0.0145502	0.0447066
ENSMUSG00000091844	Gm8251	luminal-differentiated_adipocytes	27.4155	-2.53243	1.03034	0.00090537	0.00268967
ENSMUSG00000091844	Gm8251	luminal-differentiated_basal	27.4155	-1.41403	1.03977	0.0173082	0.045988
ENSMUSG00000091844	Gm8251	luminal-differentiated_endothelial	27.4155	-2.12866	1.10393	0.00328809	0.0102499
ENSMUSG00000091844	Gm8251	luminal-progenitors_luminal-differentiated	27.4155	1.49961	0.996679	0.00862385	0.034882
ENSMUSG00000026049	Tex30	stromal_endothelial	96.4869	-1.00859	0.422598	0.00132517	0.00627736
ENSMUSG00000026049	Tex30	stromal_luminal-progenitors	96.4869	-1.08619	0.413547	0.000443288	0.00202821
ENSMUSG00000026047	Poglut2	basal_adipocytes	255.536	1.46917	0.320363	8.34415e-07	3.91988e-06
ENSMUSG00000026047	Poglut2	endothelial_adipocytes	255.536	1.50428	0.316129	3.79477e-07	1.84028e-06
ENSMUSG00000026047	Poglut2	luminal-differentiated_adipocytes	255.536	1.00483	0.30154	0.000294778	0.000954477
ENSMUSG00000026047	Poglut2	stromal_adipocytes	255.536	2.08128	0.30943	9.43626e-13	8.58582e-12
ENSMUSG00000026047	Poglut2	stromal_luminal-progenitors	255.536	1.09327	0.321391	2.73476e-05	0.000156666
ENSMUSG00000026048	Ercc5	basal_adipocytes	724.059	1.04499	0.239561	5.61825e-06	2.34391e-05
ENSMUSG00000056870	Gulp1	basal_adipocytes	377.614	1.5895	0.453306	6.87207e-05	0.000243252
ENSMUSG00000056870	Gulp1	luminal-differentiated_adipocytes	377.614	-2.80764	0.450261	2.58207e-11	1.9776e-10
ENSMUSG00000056870	Gulp1	stromal_adipocytes	377.614	1.35506	0.430726	0.000324163	0.0010741
ENSMUSG00000056870	Gulp1	luminal-differentiated_basal	377.614	-4.62561	0.450373	2.47897e-25	9.8033e-24
ENSMUSG00000056870	Gulp1	luminal-progenitors_basal	377.614	-1.41799	0.506216	0.000212022	0.00118696
ENSMUSG00000056870	Gulp1	luminal-differentiated_endothelial	377.614	-3.55336	0.456292	8.45647e-16	1.43819e-14
ENSMUSG00000056870	Gulp1	luminal-progenitors_luminal-differentiated	377.614	2.87596	0.430678	2.93921e-12	9.48946e-11
ENSMUSG00000056870	Gulp1	stromal_luminal-differentiated	377.614	4.39876	0.436121	1.19958e-24	2.96286e-23
ENSMUSG00000056870	Gulp1	stromal_luminal-progenitors	377.614	1.13708	0.480526	0.000940296	0.00401263
ENSMUSG00000102319	Gm37626	basal_adipocytes	50.7181	2.77152	0.685399	3.49299e-06	1.50556e-05
ENSMUSG00000102319	Gm37626	luminal-differentiated_adipocytes	50.7181	-1.42337	0.674717	0.00639781	0.0160022
ENSMUSG00000102319	Gm37626	stromal_adipocytes	50.7181	2.4503	0.664769	1.38225e-05	5.75012e-05
ENSMUSG00000102319	Gm37626	endothelial_basal	50.7181	-1.54487	0.766694	0.0022509	0.0122594
ENSMUSG00000102319	Gm37626	luminal-differentiated_basal	50.7181	-4.69944	0.670091	5.17628e-13	7.45567e-12
ENSMUSG00000102319	Gm37626	luminal-progenitors_basal	50.7181	-1.14186	0.702457	0.00830264	0.02922
ENSMUSG00000102319	Gm37626	luminal-differentiated_endothelial	50.7181	-2.56578	0.731539	2.5409e-05	0.000124451
ENSMUSG00000102319	Gm37626	stromal_endothelial	50.7181	1.17503	0.701601	0.00682379	0.0258566
ENSMUSG00000102319	Gm37626	luminal-progenitors_luminal-differentiated	50.7181	2.82771	0.643996	9.26346e-07	1.15577e-05
ENSMUSG00000102319	Gm37626	stromal_luminal-differentiated	50.7181	4.41137	0.65304	2.19465e-12	2.35294e-11
ENSMUSG00000103071	Gm38110	basal_adipocytes	15.849	3.43374	1.05481	7.93494e-05	0.000278011
ENSMUSG00000103071	Gm38110	endothelial_adipocytes	15.849	1.61886	0.986024	0.0216636	0.0445722
ENSMUSG00000103071	Gm38110	luminal-progenitors_adipocytes	15.849	2.34108	1.0336	0.00179676	0.00502646
ENSMUSG00000103071	Gm38110	stromal_adipocytes	15.849	3.07256	1.0246	0.000157944	0.000553562
ENSMUSG00000103071	Gm38110	luminal-differentiated_basal	15.849	-3.68044	1.05639	2.94716e-05	0.000157778
ENSMUSG00000103071	Gm38110	luminal-differentiated_endothelial	15.849	-1.60695	1.05997	0.0127396	0.0335146
ENSMUSG00000103071	Gm38110	luminal-progenitors_luminal-differentiated	15.849	2.30659	1.01478	0.000817372	0.00480427
ENSMUSG00000103071	Gm38110	stromal_luminal-differentiated	15.849	3.3393	1.02681	5.85288e-05	0.000270546
ENSMUSG00000026043	Col3a1	luminal-differentiated_adipocytes	101712	-5.36479	0.686875	7.85078e-16	8.84948e-15
ENSMUSG00000026043	Col3a1	luminal-progenitors_adipocytes	101712	-1.5925	0.685323	0.00343132	0.00900368
ENSMUSG00000026043	Col3a1	stromal_adipocytes	101712	4.7556	0.685847	3.52102e-13	3.32291e-12
ENSMUSG00000026043	Col3a1	endothelial_basal	101712	-1.67556	0.85551	0.0025574	0.0136561
ENSMUSG00000026043	Col3a1	luminal-differentiated_basal	101712	-6.94925	0.710216	1.36193e-23	4.54432e-22
ENSMUSG00000026043	Col3a1	luminal-progenitors_basal	101712	-3.37346	0.70608	4.24821e-07	3.95145e-06
ENSMUSG00000026043	Col3a1	stromal_basal	101712	3.07984	0.705319	1.62637e-06	2.28753e-05
ENSMUSG00000026043	Col3a1	luminal-differentiated_endothelial	101712	-4.7457	0.710515	5.16221e-12	6.10368e-11
ENSMUSG00000026043	Col3a1	stromal_endothelial	101712	5.39689	0.709121	2.5694e-15	7.81586e-14
ENSMUSG00000026043	Col3a1	luminal-progenitors_luminal-differentiated	101712	3.12616	0.686938	2.83512e-07	3.92504e-06
ENSMUSG00000026043	Col3a1	stromal_luminal-differentiated	101712	10.4141	0.690796	6.10296e-53	7.07309e-51
ENSMUSG00000026043	Col3a1	stromal_luminal-progenitors	101712	6.7987	0.685596	2.04291e-24	8.02531e-23
ENSMUSG00000026042	Col5a2	luminal-differentiated_adipocytes	7513.86	-6.55659	0.614624	9.26883e-28	2.22282e-26
ENSMUSG00000026042	Col5a2	luminal-progenitors_adipocytes	7513.86	-3.18221	0.619105	1.8048e-08	1.06112e-07
ENSMUSG00000026042	Col5a2	stromal_adipocytes	7513.86	3.49678	0.600286	6.91767e-10	4.8069e-09
ENSMUSG00000026042	Col5a2	luminal-differentiated_basal	7513.86	-7.49944	0.633644	1.66396e-33	1.11649e-31
ENSMUSG00000026042	Col5a2	luminal-progenitors_basal	7513.86	-4.1297	0.610953	3.1726e-12	6.52895e-11
ENSMUSG00000026042	Col5a2	stromal_basal	7513.86	2.48615	0.631565	9.7126e-06	0.000115284
ENSMUSG00000026042	Col5a2	luminal-differentiated_endothelial	7513.86	-6.9617	0.631701	3.02076e-29	1.54872e-27
ENSMUSG00000026042	Col5a2	luminal-progenitors_endothelial	7513.86	-3.63166	0.622866	9.74702e-10	1.14571e-08
ENSMUSG00000026042	Col5a2	stromal_endothelial	7513.86	3.08034	0.630054	1.26937e-07	1.39735e-06
ENSMUSG00000026042	Col5a2	luminal-progenitors_luminal-differentiated	7513.86	3.00194	0.608612	6.09084e-08	9.65832e-07
ENSMUSG00000026042	Col5a2	stromal_luminal-differentiated	7513.86	10.274	0.615109	3.0724e-64	6.6129e-62
ENSMUSG00000026042	Col5a2	stromal_luminal-progenitors	7513.86	6.88781	0.597238	4.75685e-32	3.71455e-30
ENSMUSG00000104476	Gm38211	luminal-differentiated_adipocytes	71.435	-7.04999	1.01487	1.77127e-13	1.63782e-12
ENSMUSG00000104476	Gm38211	luminal-progenitors_adipocytes	71.435	-14.7651	0.984024	1.92422e-51	2.33949e-49
ENSMUSG00000104476	Gm38211	luminal-differentiated_basal	71.435	-6.31052	1.02504	1.07818e-10	1.21236e-09
ENSMUSG00000104476	Gm38211	luminal-progenitors_basal	71.435	-14.0118	1.01298	3.46477e-44	1.25967e-41
ENSMUSG00000104476	Gm38211	luminal-differentiated_endothelial	71.435	-6.02649	1.01962	5.35546e-10	5.03905e-09
ENSMUSG00000104476	Gm38211	luminal-progenitors_endothelial	71.435	-13.7194	1.01851	8.21336e-43	2.14662e-40
ENSMUSG00000104476	Gm38211	stromal_endothelial	71.435	1.62869	1.00618	0.0056476	0.022032
ENSMUSG00000104476	Gm38211	luminal-progenitors_luminal-differentiated	71.435	-7.35164	1.1817	2.69217e-11	7.5207e-10
ENSMUSG00000104476	Gm38211	stromal_luminal-differentiated	71.435	8.48117	1.01286	1.85735e-18	3.14839e-17
ENSMUSG00000104476	Gm38211	stromal_luminal-progenitors	71.435	16.1199	0.984708	2.84379e-61	1.6939e-58
ENSMUSG00000025993	Slc40a1	basal_adipocytes	155.096	1.84557	0.645654	0.000475641	0.00144437
ENSMUSG00000025993	Slc40a1	endothelial_adipocytes	155.096	-2.69948	0.728318	1.78337e-05	6.81439e-05
ENSMUSG00000025993	Slc40a1	luminal-differentiated_adipocytes	155.096	1.08864	0.575755	0.0178481	0.0403135
ENSMUSG00000025993	Slc40a1	luminal-progenitors_adipocytes	155.096	1.44292	0.584311	0.00299061	0.0079648
ENSMUSG00000025993	Slc40a1	endothelial_basal	155.096	-4.88213	0.748166	3.88461e-13	1.65622e-11
ENSMUSG00000025993	Slc40a1	luminal-differentiated_endothelial	155.096	4.23713	0.694931	1.80602e-10	1.79637e-09
ENSMUSG00000025993	Slc40a1	luminal-progenitors_endothelial	155.096	4.57518	0.688472	5.23208e-12	8.20632e-11
ENSMUSG00000025993	Slc40a1	stromal_endothelial	155.096	3.93932	0.690189	1.82045e-09	2.64493e-08
ENSMUSG00000041144	Dnah7b	basal_adipocytes	93.847	3.35595	0.892798	1.31578e-05	5.21037e-05
ENSMUSG00000041144	Dnah7b	luminal-differentiated_adipocytes	93.847	3.48537	0.866646	3.93291e-06	1.67249e-05
ENSMUSG00000041144	Dnah7b	stromal_adipocytes	93.847	3.65069	0.83889	1.13362e-06	5.52949e-06
ENSMUSG00000041144	Dnah7b	endothelial_basal	93.847	-2.8206	0.922076	0.000127241	0.00104788
ENSMUSG00000041144	Dnah7b	luminal-differentiated_endothelial	93.847	3.10256	0.932796	4.98164e-05	0.000231134
ENSMUSG00000041144	Dnah7b	stromal_endothelial	93.847	3.31552	0.897878	1.718e-05	0.000128454
ENSMUSG00000041144	Dnah7b	luminal-progenitors_luminal-differentiated	93.847	-1.27098	0.856754	0.0112678	0.0435746
ENSMUSG00000041144	Dnah7b	stromal_luminal-progenitors	93.847	1.60878	0.955925	0.00524345	0.0185322
ENSMUSG00000096047	n-R5s211	basal_adipocytes	17.3563	-1.43725	0.656593	0.00613395	0.0147717
ENSMUSG00000096047	n-R5s211	luminal-differentiated_adipocytes	17.3563	-1.73283	0.598569	0.000435599	0.00137006
ENSMUSG00000096047	n-R5s211	luminal-differentiated_endothelial	17.3563	-1.17275	0.623246	0.00815721	0.0227512
ENSMUSG00000101262	Gm8326	basal_adipocytes	2.29542	2.22452	1.04972	0.00336474	0.00859026
ENSMUSG00000101262	Gm8326	endothelial_basal	2.29542	-2.61959	1.19804	0.00101205	0.00626202
ENSMUSG00000101262	Gm8326	stromal_basal	2.29542	-2.63862	1.08227	0.000534088	0.0038475
ENSMUSG00000101337	Dnah7c	basal_adipocytes	21.8384	2.37818	1.76739	0.0211658	0.0446377
ENSMUSG00000025986	Slc39a10	basal_adipocytes	2115.18	1.33587	0.348247	3.07164e-05	0.000115145
ENSMUSG00000025986	Slc39a10	endothelial_adipocytes	2115.18	2.62275	0.353621	1.08959e-14	1.23309e-13
ENSMUSG00000025986	Slc39a10	stromal_adipocytes	2115.18	1.08713	0.329895	0.000341882	0.00112727
ENSMUSG00000025986	Slc39a10	endothelial_basal	2115.18	1.01833	0.406633	0.000608622	0.00404946
ENSMUSG00000025986	Slc39a10	luminal-differentiated_basal	2115.18	-1.56305	0.369653	1.0205e-06	6.9538e-06
ENSMUSG00000025986	Slc39a10	luminal-progenitors_basal	2115.18	-1.31169	0.38475	2.56983e-05	0.000173158
ENSMUSG00000025986	Slc39a10	luminal-differentiated_endothelial	2115.18	-2.88064	0.352543	2.7557e-17	5.33291e-16
ENSMUSG00000025986	Slc39a10	luminal-progenitors_endothelial	2115.18	-2.64786	0.350409	7.56678e-15	1.71057e-13
ENSMUSG00000025986	Slc39a10	stromal_endothelial	2115.18	-1.32674	0.373022	1.88148e-05	0.00013942
ENSMUSG00000025986	Slc39a10	stromal_luminal-differentiated	2115.18	1.31156	0.355009	1.50374e-05	7.63586e-05
ENSMUSG00000025986	Slc39a10	stromal_luminal-progenitors	2115.18	1.01572	0.363276	0.000291607	0.00138519
ENSMUSG00000100213	Gm28151	basal_adipocytes	12.9346	2.181	1.21848	0.00835944	0.0195111
ENSMUSG00000100213	Gm28151	endothelial_adipocytes	12.9346	1.86103	1.14315	0.0181628	0.0381103
ENSMUSG00000103129	Gm37393	basal_adipocytes	13.7712	2.71998	1.70363	0.00997838	0.0228893
ENSMUSG00000103129	Gm37393	endothelial_adipocytes	13.7712	4.59124	1.65409	0.00021668	0.000690174
ENSMUSG00000103129	Gm37393	luminal-differentiated_endothelial	13.7712	-3.70681	1.75068	0.00150017	0.00507524
ENSMUSG00000103129	Gm37393	luminal-progenitors_endothelial	13.7712	-3.74769	1.73836	0.00121276	0.00519701
ENSMUSG00000103129	Gm37393	stromal_endothelial	13.7712	-4.51139	1.69543	0.000238897	0.00138403
ENSMUSG00000081185	Gm4852	basal_adipocytes	2.2555	-2.07575	1.47922	0.0227263	0.0475767
ENSMUSG00000081185	Gm4852	luminal-progenitors_adipocytes	2.2555	-1.88337	1.32628	0.0229716	0.0492923
ENSMUSG00000100033	Gm8337	luminal-differentiated_endothelial	9.247	-1.36276	0.717293	0.00610564	0.0176694
ENSMUSG00000100033	Gm8337	luminal-progenitors_luminal-differentiated	9.247	1.05402	0.67402	0.0115158	0.0443756
ENSMUSG00000026109	Tmeff2	basal_adipocytes	519.618	4.73863	0.917223	2.91568e-08	1.65932e-07
ENSMUSG00000026109	Tmeff2	luminal-differentiated_adipocytes	519.618	-2.7364	1.15084	0.00107117	0.00314257
ENSMUSG00000026109	Tmeff2	stromal_adipocytes	519.618	8.42173	0.916012	3.33732e-22	5.81488e-21
ENSMUSG00000026109	Tmeff2	endothelial_basal	519.618	-2.63058	1.01924	0.000440695	0.00306242
ENSMUSG00000026109	Tmeff2	luminal-differentiated_basal	519.618	-8.15995	1.0582	4.84005e-16	8.91688e-15
ENSMUSG00000026109	Tmeff2	luminal-progenitors_basal	519.618	-4.48257	0.915605	1.35171e-07	1.3801e-06
ENSMUSG00000026109	Tmeff2	stromal_basal	519.618	2.94991	0.9501	9.9736e-05	0.000906056
ENSMUSG00000026109	Tmeff2	luminal-differentiated_endothelial	519.618	-4.82284	1.06646	8.24622e-07	5.15688e-06
ENSMUSG00000026109	Tmeff2	stromal_endothelial	519.618	6.47634	0.919182	6.71155e-14	1.7531e-12
ENSMUSG00000026109	Tmeff2	luminal-progenitors_luminal-differentiated	519.618	2.6243	1.13081	0.000539195	0.00336725
ENSMUSG00000026109	Tmeff2	stromal_luminal-differentiated	519.618	11.8093	1.02423	5.02612e-32	1.88483e-30
ENSMUSG00000026109	Tmeff2	stromal_luminal-progenitors	519.618	8.09432	0.907131	7.16482e-21	2.05963e-19
ENSMUSG00000099924	Gm28320	basal_adipocytes	12.3246	19.4114	1.84911	1.05274e-26	2.88308e-25
ENSMUSG00000099924	Gm28320	stromal_adipocytes	12.3246	23.0111	1.74931	2.35691e-40	1.20977e-38
ENSMUSG00000099924	Gm28320	endothelial_basal	12.3246	-19.4638	1.91676	6.478e-26	1.16975e-23
ENSMUSG00000099924	Gm28320	luminal-differentiated_basal	12.3246	-18.678	1.84056	5.85915e-25	2.22051e-23
ENSMUSG00000099924	Gm28320	luminal-progenitors_basal	12.3246	-18.8492	1.84781	1.26872e-25	1.09749e-23
ENSMUSG00000099924	Gm28320	stromal_endothelial	12.3246	23.0343	1.80615	1.27762e-38	4.149e-36
ENSMUSG00000099924	Gm28320	stromal_luminal-differentiated	12.3246	22.1449	1.74252	4.60452e-38	2.49864e-36
ENSMUSG00000099924	Gm28320	stromal_luminal-progenitors	12.3246	22.4617	1.75716	6.16175e-39	8.67148e-37
ENSMUSG00000099625	Gm29325	stromal_adipocytes	3.65146	3.10031	2.30479	0.00994568	0.024255
ENSMUSG00000099625	Gm29325	luminal-differentiated_basal	3.65146	-3.02544	2.56942	0.0127367	0.0354333
ENSMUSG00000099625	Gm29325	luminal-progenitors_basal	3.65146	-3.17794	2.54231	0.00781822	0.0277566
ENSMUSG00000099625	Gm29325	stromal_luminal-differentiated	3.65146	4.57821	2.63832	0.00255958	0.00853295
ENSMUSG00000099625	Gm29325	stromal_luminal-progenitors	3.65146	4.92705	2.51761	0.00141317	0.0057802
ENSMUSG00000101799	9330175M20Rik	stromal_luminal-differentiated	3.53371	3.28528	2.37805	0.00784193	0.0230075
ENSMUSG00000045954	Cavin2	luminal-differentiated_adipocytes	8104.16	-7.76855	0.462562	7.95195e-65	1.61135e-62
ENSMUSG00000045954	Cavin2	luminal-progenitors_adipocytes	8104.16	-5.69073	0.453002	1.78313e-37	9.06831e-36
ENSMUSG00000045954	Cavin2	stromal_adipocytes	8104.16	-2.26926	0.469927	7.89586e-08	4.44769e-07
ENSMUSG00000045954	Cavin2	endothelial_basal	8104.16	1.56743	0.545707	0.000206252	0.00159935
ENSMUSG00000045954	Cavin2	luminal-differentiated_basal	8104.16	-7.05842	0.476212	1.01444e-50	2.02542e-48
ENSMUSG00000045954	Cavin2	luminal-progenitors_basal	8104.16	-4.96958	0.466595	1.70497e-27	1.76012e-25
ENSMUSG00000045954	Cavin2	stromal_basal	8104.16	-1.47402	0.544328	0.000227151	0.00184873
ENSMUSG00000045954	Cavin2	luminal-differentiated_endothelial	8104.16	-8.84621	0.477428	2.57684e-78	2.53129e-75
ENSMUSG00000045954	Cavin2	luminal-progenitors_endothelial	8104.16	-6.78199	0.466953	7.52585e-49	2.87701e-46
ENSMUSG00000045954	Cavin2	stromal_endothelial	8104.16	-3.4111	0.467659	5.41424e-14	1.43135e-12
ENSMUSG00000045954	Cavin2	luminal-progenitors_luminal-differentiated	8104.16	1.87244	0.483507	8.81774e-06	8.88391e-05
ENSMUSG00000045954	Cavin2	stromal_luminal-differentiated	8104.16	5.35028	0.459902	6.77459e-32	2.49307e-30
ENSMUSG00000045954	Cavin2	stromal_luminal-progenitors	8104.16	3.29506	0.452555	1.00096e-13	1.47767e-12
ENSMUSG00000026107	Nabp1	basal_adipocytes	2501.08	-1.45571	0.364309	1.23697e-05	4.92393e-05
ENSMUSG00000026107	Nabp1	endothelial_adipocytes	2501.08	-3.16925	0.364395	5.50927e-19	9.07422e-18
ENSMUSG00000026107	Nabp1	luminal-differentiated_adipocytes	2501.08	-2.59996	0.358675	2.16706e-14	2.17538e-13
ENSMUSG00000026107	Nabp1	luminal-progenitors_adipocytes	2501.08	-1.84056	0.356257	2.06206e-08	1.20237e-07
ENSMUSG00000026107	Nabp1	stromal_adipocytes	2501.08	-3.66047	0.350234	2.60212e-26	5.83608e-25
ENSMUSG00000026107	Nabp1	endothelial_basal	2501.08	-1.52247	0.410461	1.16376e-05	0.000126179
ENSMUSG00000026107	Nabp1	stromal_basal	2501.08	-2.0612	0.367027	4.21985e-09	9.86024e-08
ENSMUSG00000026107	Nabp1	luminal-progenitors_endothelial	2501.08	1.07735	0.377826	0.000471234	0.00221341
ENSMUSG00000026107	Nabp1	stromal_luminal-progenitors	2501.08	-1.65482	0.378423	5.28135e-07	3.89269e-06
ENSMUSG00000099413	Gm17767	stromal_luminal-progenitors	6.00265	-2.00728	1.61997	0.0158854	0.0481051
ENSMUSG00000018417	Myo1b	basal_adipocytes	1672.86	1.86154	0.45723	4.39403e-06	1.86386e-05
ENSMUSG00000018417	Myo1b	endothelial_adipocytes	1672.86	3.4949	0.441199	4.54991e-16	5.89017e-15
ENSMUSG00000018417	Myo1b	luminal-differentiated_adipocytes	1672.86	3.33141	0.432388	1.3282e-15	1.46804e-14
ENSMUSG00000018417	Myo1b	luminal-progenitors_adipocytes	1672.86	1.02438	0.407216	0.00568923	0.0142312
ENSMUSG00000018417	Myo1b	endothelial_basal	1672.86	1.30026	0.529201	0.000639356	0.00422532
ENSMUSG00000018417	Myo1b	luminal-differentiated_basal	1672.86	1.09858	0.452905	0.00178144	0.00643551
ENSMUSG00000018417	Myo1b	luminal-progenitors_endothelial	1672.86	-2.29543	0.459442	4.66646e-08	4.41366e-07
ENSMUSG00000018417	Myo1b	stromal_endothelial	1672.86	-2.40395	0.453596	1.15988e-08	1.51402e-07
ENSMUSG00000018417	Myo1b	luminal-progenitors_luminal-differentiated	1672.86	-2.08667	0.427635	1.61156e-07	2.35318e-06
ENSMUSG00000018417	Myo1b	stromal_luminal-differentiated	1672.86	-2.20887	0.439585	4.02375e-08	2.89658e-07
ENSMUSG00000101724	Gm29453	endothelial_adipocytes	15.3813	2.76658	1.18241	0.0017024	0.00454134
ENSMUSG00000101724	Gm29453	luminal-differentiated_adipocytes	15.3813	2.57025	1.19887	0.00219873	0.00606593
ENSMUSG00000101724	Gm29453	luminal-progenitors_endothelial	15.3813	-2.65938	1.22369	0.00136206	0.0057502
ENSMUSG00000101724	Gm29453	luminal-progenitors_luminal-differentiated	15.3813	-2.16718	1.09919	0.00173973	0.00917251
ENSMUSG00000100313	Gm28323	basal_adipocytes	27.2559	4.03713	1.10792	2.13581e-05	8.21132e-05
ENSMUSG00000100313	Gm28323	endothelial_adipocytes	27.2559	5.69222	1.06469	2.81e-09	1.79242e-08
ENSMUSG00000100313	Gm28323	luminal-differentiated_adipocytes	27.2559	2.52987	1.14616	0.00187236	0.00523517
ENSMUSG00000100313	Gm28323	stromal_adipocytes	27.2559	2.05722	1.09424	0.00606246	0.0155542
ENSMUSG00000100313	Gm28323	luminal-progenitors_basal	27.2559	-3.3882	0.982299	5.87035e-05	0.000369359
ENSMUSG00000100313	Gm28323	luminal-differentiated_endothelial	27.2559	-2.50772	0.992755	0.000575696	0.00214993
ENSMUSG00000100313	Gm28323	luminal-progenitors_endothelial	27.2559	-5.17243	0.919208	2.65314e-09	2.94943e-08
ENSMUSG00000100313	Gm28323	stromal_endothelial	27.2559	-2.9578	0.964438	0.000111071	0.00069491
ENSMUSG00000100313	Gm28323	luminal-progenitors_luminal-differentiated	27.2559	-1.58228	0.983445	0.00636303	0.0273186
ENSMUSG00000072324	Gm8420	basal_adipocytes	5.10674	-5.27772	2.57777	0.00104376	0.00295161
ENSMUSG00000072324	Gm8420	stromal_adipocytes	5.10674	-18.5135	2.15899	2.76286e-18	3.86272e-17
ENSMUSG00000072324	Gm8420	endothelial_basal	5.10674	4.96404	3.15104	0.0012231	0.00734217
ENSMUSG00000072324	Gm8420	luminal-differentiated_basal	5.10674	5.3606	2.66975	0.00115962	0.00438559
ENSMUSG00000072324	Gm8420	luminal-progenitors_basal	5.10674	9.03345	2.48754	3.56209e-06	2.82156e-05
ENSMUSG00000072324	Gm8420	stromal_basal	5.10674	-10.8402	2.41349	4.31934e-07	6.92026e-06
ENSMUSG00000072324	Gm8420	stromal_endothelial	5.10674	-18.2128	2.2114	2.17949e-17	8.44762e-16
ENSMUSG00000072324	Gm8420	stromal_luminal-differentiated	5.10674	-18.2148	2.14431	3.20845e-18	5.3606e-17
ENSMUSG00000072324	Gm8420	stromal_luminal-progenitors	5.10674	-21.0621	2.11002	7.80813e-25	3.18455e-23
ENSMUSG00000062939	Stat4	basal_adipocytes	81.7154	14.233	1.24463	7.46115e-31	2.63992e-29
ENSMUSG00000062939	Stat4	endothelial_adipocytes	81.7154	14.8074	1.24182	2.46293e-33	1.20728e-31
ENSMUSG00000062939	Stat4	luminal-differentiated_adipocytes	81.7154	10.6651	1.25397	7.39244e-19	1.01973e-17
ENSMUSG00000062939	Stat4	luminal-progenitors_adipocytes	81.7154	13.4345	1.21474	4.55635e-29	1.32779e-27
ENSMUSG00000062939	Stat4	stromal_adipocytes	81.7154	14.8503	1.2111	6.16552e-35	2.31891e-33
ENSMUSG00000062939	Stat4	luminal-differentiated_basal	81.7154	-2.81658	1.26921	0.00101029	0.00387727
ENSMUSG00000062939	Stat4	luminal-differentiated_endothelial	81.7154	-3.61585	1.17888	0.000121489	0.000525178
ENSMUSG00000062939	Stat4	luminal-progenitors_luminal-differentiated	81.7154	1.59091	1.0935	0.00867614	0.0350652
ENSMUSG00000062939	Stat4	stromal_luminal-differentiated	81.7154	3.62069	1.13595	7.37461e-05	0.000334845
ENSMUSG00000101628	Gm28177	basal_adipocytes	5.84134	9.78014	3.5887	7.72345e-05	0.000271093
ENSMUSG00000101628	Gm28177	luminal-differentiated_adipocytes	5.84134	14.16	2.95084	1.10161e-07	5.65072e-07
ENSMUSG00000101628	Gm28177	luminal-progenitors_adipocytes	5.84134	17.2172	2.78528	1.04692e-10	7.74156e-10
ENSMUSG00000101628	Gm28177	stromal_adipocytes	5.84134	18.5682	2.79096	7.2867e-12	6.12117e-11
ENSMUSG00000101628	Gm28177	endothelial_basal	5.84134	-9.99481	3.63888	8.45413e-05	0.000729246
ENSMUSG00000101628	Gm28177	stromal_basal	5.84134	2.8979	3.24887	0.00776403	0.036091
ENSMUSG00000101628	Gm28177	luminal-differentiated_endothelial	5.84134	14.0563	3.15721	1.63222e-07	1.13328e-06
ENSMUSG00000101628	Gm28177	luminal-progenitors_endothelial	5.84134	17.1338	2.94768	2.27259e-10	2.90313e-09
ENSMUSG00000101628	Gm28177	stromal_endothelial	5.84134	18.1442	2.84871	1.82815e-11	3.48393e-10
ENSMUSG00000078291	Gm3940	luminal-progenitors_adipocytes	2.47746	1.82035	1.07013	0.0126866	0.0291566
ENSMUSG00000078291	Gm3940	luminal-progenitors_basal	2.47746	1.94686	1.308	0.00865678	0.0302373
ENSMUSG00000078291	Gm3940	luminal-progenitors_luminal-differentiated	2.47746	1.51138	1.06131	0.010064	0.0397082
ENSMUSG00000109599	Gm31812	luminal-progenitors_adipocytes	3.04777	-2.7467	2.48618	0.0231098	0.0495643
ENSMUSG00000026104	Stat1	basal_adipocytes	2328.01	-1.42721	0.240799	6.17065e-10	4.29514e-09
ENSMUSG00000026104	Stat1	luminal-differentiated_adipocytes	2328.01	-1.38382	0.231151	4.50985e-10	3.0243e-09
ENSMUSG00000026104	Stat1	luminal-progenitors_adipocytes	2328.01	-1.53782	0.230428	4.59384e-12	3.85499e-11
ENSMUSG00000026103	Gls	basal_adipocytes	2436.09	1.38041	0.307651	1.61267e-06	7.28007e-06
ENSMUSG00000026103	Gls	endothelial_adipocytes	2436.09	1.92335	0.31285	7.69039e-11	5.86342e-10
ENSMUSG00000026103	Gls	stromal_adipocytes	2436.09	1.27632	0.295911	3.71709e-06	1.68835e-05
ENSMUSG00000026103	Gls	luminal-differentiated_basal	2436.09	-1.3656	0.321598	1.18051e-06	7.98866e-06
ENSMUSG00000026103	Gls	luminal-differentiated_endothelial	2436.09	-1.94308	0.314249	5.03482e-11	5.31807e-10
ENSMUSG00000026103	Gls	luminal-progenitors_endothelial	2436.09	-1.22969	0.317787	9.33251e-06	6.1856e-05
ENSMUSG00000026103	Gls	stromal_luminal-differentiated	2436.09	1.27689	0.310895	2.71844e-06	1.53499e-05
ENSMUSG00000100007	Gm5527	luminal-differentiated_basal	5.80504	-3.04999	1.34733	0.000890839	0.00346597
ENSMUSG00000100007	Gm5527	luminal-differentiated_endothelial	5.80504	-2.17307	1.29734	0.00621625	0.017962
ENSMUSG00000043015	Nemp2	basal_adipocytes	99.199	3.96484	0.502227	6.15896e-16	7.70208e-15
ENSMUSG00000043015	Nemp2	endothelial_adipocytes	99.199	4.30261	0.495305	7.09258e-19	1.16042e-17
ENSMUSG00000043015	Nemp2	luminal-differentiated_adipocytes	99.199	2.97186	0.502251	2.0877e-10	1.45178e-09
ENSMUSG00000043015	Nemp2	luminal-progenitors_adipocytes	99.199	3.15409	0.496457	1.58473e-11	1.26759e-10
ENSMUSG00000043015	Nemp2	stromal_adipocytes	99.199	3.3816	0.488163	5.93039e-13	5.49455e-12
ENSMUSG00000043015	Nemp2	luminal-differentiated_endothelial	99.199	-1.08066	0.455836	0.00253514	0.00815001
ENSMUSG00000103630	Gm37242	luminal-progenitors_adipocytes	4.11613	4.36896	1.72945	0.000428931	0.00136402
ENSMUSG00000103630	Gm37242	luminal-progenitors_basal	4.11613	2.12858	1.74569	0.0152753	0.0487156
ENSMUSG00000103630	Gm37242	luminal-progenitors_endothelial	4.11613	4.6563	1.81975	0.000407608	0.00194378
ENSMUSG00000041439	Mfsd6	basal_adipocytes	1397.79	4.72662	0.402929	1.75516e-32	7.12458e-31
ENSMUSG00000041439	Mfsd6	endothelial_adipocytes	1397.79	4.87581	0.40215	9.4399e-35	4.99623e-33
ENSMUSG00000041439	Mfsd6	luminal-differentiated_adipocytes	1397.79	4.40719	0.390083	2.7873e-30	7.80086e-29
ENSMUSG00000041439	Mfsd6	luminal-progenitors_adipocytes	1397.79	5.45152	0.390476	1.8623e-45	1.56529e-43
ENSMUSG00000041439	Mfsd6	stromal_adipocytes	1397.79	3.36399	0.391184	1.26919e-18	1.82526e-17
ENSMUSG00000041439	Mfsd6	stromal_basal	1397.79	-1.09611	0.458841	0.000642249	0.00450381
ENSMUSG00000041439	Mfsd6	stromal_endothelial	1397.79	-1.313	0.435313	0.000127815	0.000788176
ENSMUSG00000041439	Mfsd6	stromal_luminal-progenitors	1397.79	-1.99563	0.40241	6.00775e-08	4.91776e-07
ENSMUSG00000100302	Gm29670	endothelial_adipocytes	11.467	2.31972	1.23556	0.00722002	0.01663
ENSMUSG00000100302	Gm29670	luminal-progenitors_adipocytes	11.467	4.21713	1.19701	2.41906e-05	9.46903e-05
ENSMUSG00000100302	Gm29670	luminal-progenitors_basal	11.467	1.80736	1.28555	0.0110735	0.0372272
ENSMUSG00000100302	Gm29670	luminal-progenitors_luminal-differentiated	11.467	1.99963	1.11536	0.00292578	0.0143073
ENSMUSG00000100302	Gm29670	stromal_luminal-progenitors	11.467	-2.42149	1.22984	0.00237341	0.00922041
ENSMUSG00000026102	Inpp1	basal_adipocytes	594.065	1.14244	0.433737	0.00297012	0.00766783
ENSMUSG00000026102	Inpp1	endothelial_adipocytes	594.065	2.38338	0.456453	1.43721e-08	8.41958e-08
ENSMUSG00000026102	Inpp1	luminal-progenitors_adipocytes	594.065	1.21442	0.41401	0.0011807	0.00343043
ENSMUSG00000026102	Inpp1	stromal_adipocytes	594.065	1.32015	0.426198	0.000411616	0.00134046
ENSMUSG00000026102	Inpp1	luminal-differentiated_endothelial	594.065	-1.80303	0.468203	7.50466e-06	4.02753e-05
ENSMUSG00000041426	Hibch	basal_adipocytes	763.198	-4.2968	0.369956	8.53324e-32	3.28825e-30
ENSMUSG00000041426	Hibch	endothelial_adipocytes	763.198	-3.31222	0.367446	3.68688e-20	6.63314e-19
ENSMUSG00000041426	Hibch	luminal-differentiated_adipocytes	763.198	-3.20789	0.356472	2.17312e-20	3.31807e-19
ENSMUSG00000041426	Hibch	luminal-progenitors_adipocytes	763.198	-3.21411	0.355154	1.53392e-20	2.48276e-19
ENSMUSG00000041426	Hibch	stromal_adipocytes	763.198	-3.78515	0.352048	1.04032e-27	2.53287e-26
ENSMUSG00000043629	1700019D03Rik	basal_adipocytes	186.846	2.62215	0.86896	0.000175621	0.000578547
ENSMUSG00000043629	1700019D03Rik	stromal_adipocytes	186.846	5.96426	0.781612	5.45607e-16	6.43992e-15
ENSMUSG00000043629	1700019D03Rik	endothelial_basal	186.846	-4.28089	0.960192	1.39971e-07	2.34956e-06
ENSMUSG00000043629	1700019D03Rik	luminal-differentiated_basal	186.846	-2.04783	0.894174	0.000941468	0.00364333
ENSMUSG00000043629	1700019D03Rik	stromal_basal	186.846	2.82362	0.783363	2.68776e-05	0.000283709
ENSMUSG00000043629	1700019D03Rik	luminal-differentiated_endothelial	186.846	1.47943	0.945847	0.0125892	0.0331653
ENSMUSG00000043629	1700019D03Rik	luminal-progenitors_endothelial	186.846	3.05578	0.959004	9.16101e-05	0.000498599
ENSMUSG00000043629	1700019D03Rik	stromal_endothelial	186.846	7.71347	0.891979	7.12067e-20	3.67993e-18
ENSMUSG00000043629	1700019D03Rik	stromal_luminal-differentiated	186.846	5.60199	0.735694	5.18679e-15	6.8058e-14
ENSMUSG00000043629	1700019D03Rik	stromal_luminal-progenitors	186.846	4.35891	0.723126	4.8096e-10	4.97529e-09
ENSMUSG00000026100	Mstn	stromal_luminal-differentiated	4.18174	3.34907	3.25786	0.0162201	0.0430914
ENSMUSG00000026100	Mstn	stromal_luminal-progenitors	4.18174	3.49105	3.21134	0.0113882	0.0361758
ENSMUSG00000026098	Pms1	basal_adipocytes	127.145	1.3171	0.467083	0.00123018	0.00342549
ENSMUSG00000026098	Pms1	luminal-differentiated_adipocytes	127.145	1.33363	0.452405	0.000664205	0.00202123
ENSMUSG00000026098	Pms1	luminal-progenitors_adipocytes	127.145	1.31733	0.43934	0.000782337	0.00236474
ENSMUSG00000026097	Ormdl1	basal_adipocytes	123.356	-1.0459	0.394353	0.00333985	0.0085354
ENSMUSG00000026097	Ormdl1	luminal-differentiated_adipocytes	123.356	1.95844	0.373988	1.33391e-08	7.61154e-08
ENSMUSG00000026097	Ormdl1	luminal-differentiated_basal	123.356	3.20497	0.408079	4.51292e-16	8.3455e-15
ENSMUSG00000026097	Ormdl1	luminal-progenitors_basal	123.356	1.51804	0.449768	2.91611e-05	0.000194454
ENSMUSG00000026097	Ormdl1	luminal-differentiated_endothelial	123.356	2.61829	0.388134	1.30113e-12	1.63276e-11
ENSMUSG00000026097	Ormdl1	luminal-progenitors_luminal-differentiated	123.356	-1.44347	0.391815	1.11914e-05	0.0001104
ENSMUSG00000026097	Ormdl1	stromal_luminal-differentiated	123.356	-2.25452	0.37023	1.07761e-10	9.92838e-10
ENSMUSG00000026096	Osgepl1	basal_adipocytes	165.133	-1.66321	0.324487	3.63379e-08	2.04664e-07
ENSMUSG00000026096	Osgepl1	endothelial_adipocytes	165.133	-2.39505	0.320397	6.1432e-15	7.13983e-14
ENSMUSG00000026096	Osgepl1	luminal-differentiated_adipocytes	165.133	-1.51985	0.298413	5.86836e-08	3.10335e-07
ENSMUSG00000026096	Osgepl1	luminal-progenitors_adipocytes	165.133	-2.19535	0.304629	2.28539e-14	2.32905e-13
ENSMUSG00000026096	Osgepl1	stromal_adipocytes	165.133	-1.86467	0.304212	5.68316e-11	4.38178e-10
ENSMUSG00000026095	Asnsd1	basal_adipocytes	606.39	-1.51452	0.304165	1.06351e-07	5.64522e-07
ENSMUSG00000026095	Asnsd1	endothelial_adipocytes	606.39	-1.65108	0.301661	6.51472e-09	3.97092e-08
ENSMUSG00000026095	Asnsd1	luminal-progenitors_adipocytes	606.39	-1.21545	0.28208	6.08791e-06	2.62042e-05
ENSMUSG00000026095	Asnsd1	stromal_adipocytes	606.39	-1.17097	0.284061	1.10669e-05	4.67055e-05
ENSMUSG00000117809	Gm50478	basal_adipocytes	14.2345	19.0787	1.85438	1.00714e-25	2.57544e-24
ENSMUSG00000117809	Gm50478	endothelial_adipocytes	14.2345	19.1361	1.85386	7.33056e-26	2.10063e-24
ENSMUSG00000117809	Gm50478	luminal-differentiated_adipocytes	14.2345	18.7049	1.7757	9.5531e-27	2.138e-25
ENSMUSG00000117809	Gm50478	luminal-progenitors_adipocytes	14.2345	18.9971	1.77284	1.4898e-27	3.88658e-26
ENSMUSG00000117809	Gm50478	stromal_adipocytes	14.2345	19.6709	1.77739	4.42682e-29	1.17618e-27
ENSMUSG00000096141	Dnah7a	endothelial_adipocytes	11.2657	-7.4642	2.49016	2.47242e-05	9.25011e-05
ENSMUSG00000096141	Dnah7a	stromal_adipocytes	11.2657	10.6326	2.0712	9.88785e-09	6.12769e-08
ENSMUSG00000096141	Dnah7a	endothelial_basal	11.2657	-9.03248	2.34368	5.05395e-06	6.00169e-05
ENSMUSG00000096141	Dnah7a	stromal_basal	11.2657	9.50724	2.13711	3.14376e-07	5.15384e-06
ENSMUSG00000096141	Dnah7a	luminal-differentiated_endothelial	11.2657	9.83295	2.22814	2.00149e-07	1.37489e-06
ENSMUSG00000096141	Dnah7a	luminal-progenitors_endothelial	11.2657	11.7739	2.21945	1.25916e-09	1.45866e-08
ENSMUSG00000096141	Dnah7a	stromal_endothelial	11.2657	19.2101	2.01551	1.64813e-22	1.08214e-20
ENSMUSG00000096141	Dnah7a	stromal_luminal-differentiated	11.2657	8.20795	2.03129	2.06075e-06	1.18292e-05
ENSMUSG00000096141	Dnah7a	stromal_luminal-progenitors	11.2657	5.93691	2.03367	0.00013147	0.00067172
ENSMUSG00000026094	Stk17b	endothelial_adipocytes	1210.14	1.39802	0.507844	0.00145905	0.00394661
ENSMUSG00000026094	Stk17b	luminal-progenitors_endothelial	1210.14	-1.10379	0.544208	0.00417566	0.0155362
ENSMUSG00000042807	Hecw2	basal_adipocytes	700.946	2.80034	0.831724	5.07014e-05	0.000183297
ENSMUSG00000042807	Hecw2	endothelial_adipocytes	700.946	3.48	0.786695	1.07452e-06	4.91215e-06
ENSMUSG00000042807	Hecw2	luminal-differentiated_adipocytes	700.946	-2.39231	0.822059	0.000230705	0.00076154
ENSMUSG00000042807	Hecw2	stromal_adipocytes	700.946	3.06211	0.784076	6.42994e-06	2.81811e-05
ENSMUSG00000042807	Hecw2	luminal-differentiated_basal	700.946	-5.74473	0.769998	1.79641e-14	2.93131e-13
ENSMUSG00000042807	Hecw2	luminal-progenitors_basal	700.946	-4.47694	0.761429	6.49968e-10	9.61953e-09
ENSMUSG00000042807	Hecw2	luminal-differentiated_endothelial	700.946	-6.36418	0.769052	1.92072e-17	3.77957e-16
ENSMUSG00000042807	Hecw2	luminal-progenitors_endothelial	700.946	-5.17772	0.767076	2.32894e-12	3.82625e-11
ENSMUSG00000042807	Hecw2	stromal_luminal-differentiated	700.946	5.99235	0.744877	1.49224e-16	2.21698e-15
ENSMUSG00000042807	Hecw2	stromal_luminal-progenitors	700.946	4.7925	0.734796	1.81325e-11	2.14906e-10
ENSMUSG00000102868	Gm37633	basal_adipocytes	5.11404	7.06102	2.20101	2.19928e-05	8.43723e-05
ENSMUSG00000102868	Gm37633	endothelial_adipocytes	5.11404	17.1057	1.89721	3.63417e-20	6.54791e-19
ENSMUSG00000102868	Gm37633	stromal_adipocytes	5.11404	20.1906	1.79628	5.87423e-30	1.63718e-28
ENSMUSG00000102868	Gm37633	endothelial_basal	5.11404	8.62494	2.07224	1.59537e-06	2.15152e-05
ENSMUSG00000102868	Gm37633	luminal-differentiated_basal	5.11404	-9.31191	2.08248	1.99989e-07	1.50839e-06
ENSMUSG00000102868	Gm37633	luminal-progenitors_basal	5.11404	-10.1809	2.09894	2.95557e-08	3.38092e-07
ENSMUSG00000102868	Gm37633	stromal_basal	5.11404	11.799	1.82719	2.23851e-11	7.68858e-10
ENSMUSG00000102868	Gm37633	luminal-differentiated_endothelial	5.11404	-18.8517	1.89677	2.4808e-24	8.52076e-23
ENSMUSG00000102868	Gm37633	luminal-progenitors_endothelial	5.11404	-19.4895	1.89368	6.17664e-26	4.27573e-24
ENSMUSG00000102868	Gm37633	stromal_luminal-differentiated	5.11404	21.8517	1.78894	2.38215e-35	1.10134e-33
ENSMUSG00000102868	Gm37633	stromal_luminal-progenitors	5.11404	22.5675	1.80492	2.0814e-37	2.66554e-35
ENSMUSG00000025983	Ccdc150	luminal-progenitors_adipocytes	6.83117	-2.01303	1.39107	0.0194254	0.0425382
ENSMUSG00000025983	Ccdc150	luminal-progenitors_endothelial	6.83117	-3.10968	1.67036	0.00266228	0.010444
ENSMUSG00000025983	Ccdc150	luminal-progenitors_luminal-differentiated	6.83117	-3.6882	1.63011	0.000216616	0.00152798
ENSMUSG00000025983	Ccdc150	stromal_luminal-differentiated	6.83117	-2.76425	1.56472	0.00360501	0.0115824
ENSMUSG00000041303	Gtf3c3	basal_adipocytes	467.122	-1.16719	0.316029	7.61059e-05	0.000267357
ENSMUSG00000073678	Pgap1	luminal-differentiated_adipocytes	309.265	1.064	0.372759	0.00135332	0.00388617
ENSMUSG00000073678	Pgap1	luminal-differentiated_endothelial	309.265	1.58745	0.414364	8.69096e-06	4.62275e-05
ENSMUSG00000073678	Pgap1	luminal-progenitors_luminal-differentiated	309.265	-1.03274	0.410039	0.000760801	0.00453228
ENSMUSG00000104136	Gm36955	basal_adipocytes	8.89673	2.19398	1.26833	0.00966255	0.0222238
ENSMUSG00000104136	Gm36955	luminal-differentiated_adipocytes	8.89673	2.29887	1.2437	0.00553069	0.0140171
ENSMUSG00000104136	Gm36955	luminal-progenitors_adipocytes	8.89673	1.72124	1.12464	0.0208815	0.045317
ENSMUSG00000104136	Gm36955	stromal_adipocytes	8.89673	1.7078	1.13785	0.020405	0.0456848
ENSMUSG00000052331	Ankrd44	basal_adipocytes	1091.84	1.36073	0.373238	6.2317e-05	0.000222026
ENSMUSG00000052331	Ankrd44	endothelial_adipocytes	1091.84	1.49247	0.376347	1.48043e-05	5.72992e-05
ENSMUSG00000052331	Ankrd44	luminal-progenitors_basal	1091.84	-1.99258	0.391283	3.10808e-08	3.54375e-07
ENSMUSG00000052331	Ankrd44	luminal-progenitors_endothelial	1091.84	-2.10321	0.389884	4.48763e-09	4.85396e-08
ENSMUSG00000052331	Ankrd44	luminal-progenitors_luminal-differentiated	1091.84	-1.07494	0.397028	0.000386521	0.00252507
ENSMUSG00000052331	Ankrd44	stromal_luminal-progenitors	1091.84	1.26479	0.402979	6.0687e-05	0.000329806
ENSMUSG00000102503	Gm37370	basal_adipocytes	27.1427	2.00071	0.865064	0.00224957	0.00596293
ENSMUSG00000102503	Gm37370	endothelial_adipocytes	27.1427	1.4633	0.791743	0.0157375	0.0335081
ENSMUSG00000102503	Gm37370	stromal_adipocytes	27.1427	2.1674	0.827072	0.000669689	0.00209487
ENSMUSG00000102503	Gm37370	luminal-progenitors_basal	27.1427	-2.32022	0.930431	0.000663287	0.00326451
ENSMUSG00000102503	Gm37370	luminal-progenitors_endothelial	27.1427	-1.55971	0.907378	0.0057515	0.0205372
ENSMUSG00000102503	Gm37370	stromal_luminal-progenitors	27.1427	2.56835	0.850937	0.000156162	0.000786892
ENSMUSG00000103030	E330011M16Rik	luminal-progenitors_basal	30.6396	1.51406	0.910361	0.0060424	0.0222813
ENSMUSG00000103030	E330011M16Rik	stromal_basal	30.6396	1.96269	0.908318	0.00118894	0.00760759
ENSMUSG00000103030	E330011M16Rik	luminal-progenitors_luminal-differentiated	30.6396	1.63531	0.743055	0.00145995	0.00790508
ENSMUSG00000103030	E330011M16Rik	stromal_luminal-differentiated	30.6396	2.15469	0.733238	0.000169581	0.000721987
ENSMUSG00000101122	Gm17971	luminal-differentiated_endothelial	67.6719	-1.06173	0.571745	0.0103188	0.0279127
ENSMUSG00000101122	Gm17971	luminal-progenitors_luminal-differentiated	67.6719	1.7446	0.586503	0.000162972	0.00120068
ENSMUSG00000101122	Gm17971	stromal_luminal-differentiated	67.6719	1.12498	0.56338	0.00561947	0.017226
ENSMUSG00000025980	Hspd1	basal_adipocytes	3351.73	-1.75306	0.213072	1.84238e-17	2.62603e-16
ENSMUSG00000025980	Hspd1	endothelial_adipocytes	3351.73	-1.55688	0.211401	3.03791e-14	3.28222e-13
ENSMUSG00000025980	Hspd1	stromal_adipocytes	3351.73	-1.35601	0.203233	4.73933e-12	4.04898e-11
ENSMUSG00000073676	Hspe1	basal_adipocytes	1543.71	-1.11849	0.286697	3.62255e-05	0.000134292
ENSMUSG00000073676	Hspe1	endothelial_adipocytes	1543.71	-1.28876	0.288388	2.29791e-06	1.00646e-05
ENSMUSG00000073676	Hspe1	luminal-progenitors_adipocytes	1543.71	-1.13822	0.273792	1.37224e-05	5.58553e-05
ENSMUSG00000025979	Mob4	endothelial_adipocytes	518.769	1.28028	0.286091	2.26756e-06	9.93874e-06
ENSMUSG00000025979	Mob4	luminal-differentiated_adipocytes	518.769	1.03634	0.275937	5.64883e-05	0.000204714
ENSMUSG00000025979	Mob4	stromal_endothelial	518.769	-1.30904	0.301421	7.50478e-07	7.27354e-06
ENSMUSG00000025979	Mob4	stromal_luminal-differentiated	518.769	-1.05973	0.285212	2.09906e-05	0.000104395
ENSMUSG00000025978	Rftn2	basal_adipocytes	447.115	3.69712	0.488606	7.09702e-15	8.1332e-14
ENSMUSG00000025978	Rftn2	endothelial_adipocytes	447.115	2.06499	0.506539	4.38395e-06	1.84162e-05
ENSMUSG00000025978	Rftn2	luminal-progenitors_adipocytes	447.115	4.03076	0.46962	1.83277e-18	2.55104e-17
ENSMUSG00000025978	Rftn2	stromal_adipocytes	447.115	3.72901	0.470292	3.53688e-16	4.23715e-15
ENSMUSG00000025978	Rftn2	endothelial_basal	447.115	-1.22607	0.585622	0.00186149	0.010449
ENSMUSG00000025978	Rftn2	luminal-differentiated_basal	447.115	-3.01626	0.499245	1.36855e-10	1.5249e-09
ENSMUSG00000025978	Rftn2	luminal-differentiated_endothelial	447.115	-1.28546	0.515536	0.0012811	0.00440694
ENSMUSG00000025978	Rftn2	luminal-progenitors_endothelial	447.115	1.65257	0.532928	9.54524e-05	0.000517861
ENSMUSG00000025978	Rftn2	stromal_endothelial	447.115	1.28239	0.541022	0.000951576	0.00470715
ENSMUSG00000025978	Rftn2	luminal-progenitors_luminal-differentiated	447.115	3.25697	0.468297	1.87094e-13	7.08978e-12
ENSMUSG00000025978	Rftn2	stromal_luminal-differentiated	447.115	3.05705	0.479906	1.55985e-11	1.54735e-10
ENSMUSG00000097649	Gm10561	basal_adipocytes	13.2389	3.426	1.20663	0.000294037	0.00092911
ENSMUSG00000097649	Gm10561	endothelial_adipocytes	13.2389	1.78814	1.12307	0.0209281	0.0432365
ENSMUSG00000097649	Gm10561	luminal-progenitors_adipocytes	13.2389	2.92853	1.18774	0.000776839	0.00235225
ENSMUSG00000097649	Gm10561	stromal_adipocytes	13.2389	3.82779	1.13199	4.07928e-05	0.000157805
ENSMUSG00000097649	Gm10561	luminal-differentiated_basal	13.2389	-4.51423	1.15376	8.51011e-06	5.00218e-05
ENSMUSG00000097649	Gm10561	luminal-differentiated_endothelial	13.2389	-2.70909	1.29734	0.0018351	0.00607363
ENSMUSG00000097649	Gm10561	luminal-progenitors_luminal-differentiated	13.2389	3.63098	1.16741	2.405e-05	0.000218593
ENSMUSG00000097649	Gm10561	stromal_luminal-differentiated	13.2389	4.93412	1.08634	6.43577e-07	3.9698e-06
ENSMUSG00000046994	Mars2	basal_adipocytes	264.791	1.05989	0.287574	9.57945e-05	0.000331781
ENSMUSG00000046994	Mars2	luminal-progenitors_adipocytes	264.791	1.57629	0.278943	2.65217e-09	1.69713e-08
ENSMUSG00000046994	Mars2	luminal-progenitors_luminal-differentiated	264.791	1.41268	0.292662	6.98075e-08	1.10144e-06
ENSMUSG00000046994	Mars2	stromal_luminal-progenitors	264.791	-1.26078	0.299611	7.59009e-07	5.4762e-06
ENSMUSG00000025977	Boll	basal_adipocytes	4.39277	-7.87769	2.37624	1.22956e-05	4.89676e-05
ENSMUSG00000025977	Boll	luminal-differentiated_adipocytes	4.39277	11.0265	1.96494	7.9169e-10	5.16465e-09
ENSMUSG00000025977	Boll	luminal-progenitors_adipocytes	4.39277	10.9325	1.96821	1.28944e-09	8.51593e-09
ENSMUSG00000025977	Boll	endothelial_basal	4.39277	11.3147	2.09697	1.39078e-08	2.7836e-07
ENSMUSG00000025977	Boll	luminal-differentiated_basal	4.39277	20.0821	1.98168	5.53598e-25	2.10128e-23
ENSMUSG00000025977	Boll	luminal-progenitors_basal	4.39277	19.837	1.99209	1.16251e-24	9.31718e-23
ENSMUSG00000025977	Boll	stromal_basal	4.39277	7.00003	2.6163	5.17242e-05	0.000504666
ENSMUSG00000025977	Boll	luminal-differentiated_endothelial	4.39277	7.57054	2.00458	6.60021e-06	3.57258e-05
ENSMUSG00000025977	Boll	luminal-progenitors_endothelial	4.39277	7.29315	2.0161	9.46647e-06	6.26047e-05
ENSMUSG00000025977	Boll	stromal_luminal-differentiated	4.39277	-11.7755	1.94002	5.21493e-11	4.93789e-10
ENSMUSG00000025977	Boll	stromal_luminal-progenitors	4.39277	-11.4172	1.98412	8.78104e-11	9.73209e-10
ENSMUSG00000100215	Gm8292	basal_adipocytes	5.88214	19.4197	1.35164	1.00526e-47	9.77442e-46
ENSMUSG00000100215	Gm8292	endothelial_adipocytes	5.88214	18.201	1.36862	3.75574e-41	2.91878e-39
ENSMUSG00000100215	Gm8292	luminal-differentiated_adipocytes	5.88214	19.3758	1.31089	2.88412e-50	2.69253e-48
ENSMUSG00000100215	Gm8292	luminal-progenitors_adipocytes	5.88214	16.4856	1.3576	1.56366e-34	6.65702e-33
ENSMUSG00000100215	Gm8292	stromal_adipocytes	5.88214	18.1167	1.30551	2.6801e-44	1.66615e-42
ENSMUSG00000038349	Plcl1	basal_adipocytes	504.343	4.76616	0.624584	3.95694e-15	4.62552e-14
ENSMUSG00000038349	Plcl1	endothelial_adipocytes	504.343	2.94987	0.647654	5.00593e-07	2.38663e-06
ENSMUSG00000038349	Plcl1	luminal-progenitors_adipocytes	504.343	2.43739	0.650651	8.8582e-06	3.71675e-05
ENSMUSG00000038349	Plcl1	stromal_adipocytes	504.343	3.76774	0.609704	8.51209e-11	6.46944e-10
ENSMUSG00000038349	Plcl1	endothelial_basal	504.343	-1.30996	0.729717	0.00416513	0.0204003
ENSMUSG00000038349	Plcl1	luminal-differentiated_basal	504.343	-3.55185	0.61716	1.00056e-09	1.01118e-08
ENSMUSG00000038349	Plcl1	luminal-progenitors_basal	504.343	-1.96861	0.686997	0.000203359	0.00114408
ENSMUSG00000038349	Plcl1	luminal-differentiated_endothelial	504.343	-1.52995	0.655891	0.00157709	0.00530331
ENSMUSG00000038349	Plcl1	stromal_luminal-differentiated	504.343	2.48087	0.61663	3.62708e-06	2.00891e-05
ENSMUSG00000102145	Gm38056	basal_adipocytes	48.2552	2.9828	0.715956	2.23189e-06	9.87812e-06
ENSMUSG00000102145	Gm38056	endothelial_adipocytes	48.2552	1.37684	0.673377	0.0108676	0.0240786
ENSMUSG00000102145	Gm38056	luminal-progenitors_adipocytes	48.2552	1.96029	0.683587	0.000372192	0.00119537
ENSMUSG00000102145	Gm38056	stromal_adipocytes	48.2552	2.43253	0.696571	2.93842e-05	0.000116073
ENSMUSG00000102145	Gm38056	luminal-differentiated_basal	48.2552	-2.02807	0.738535	0.000240378	0.00106826
ENSMUSG00000102145	Gm38056	stromal_luminal-differentiated	48.2552	1.48372	0.683075	0.00227242	0.00767755
ENSMUSG00000102831	Gm37382	basal_adipocytes	16.1021	3.36738	1.21931	0.000372867	0.00115521
ENSMUSG00000102831	Gm37382	endothelial_adipocytes	16.1021	2.20542	1.1554	0.00714329	0.0164765
ENSMUSG00000102831	Gm37382	luminal-progenitors_adipocytes	16.1021	3.21686	1.14923	0.000267213	0.000879274
ENSMUSG00000102831	Gm37382	stromal_adipocytes	16.1021	4.2668	1.07443	4.51784e-06	2.02477e-05
ENSMUSG00000102831	Gm37382	stromal_luminal-differentiated	16.1021	2.32403	1.08874	0.00159217	0.00556728
ENSMUSG00000038331	Satb2	basal_adipocytes	72.8835	2.1382	0.654589	8.61989e-05	0.000300251
ENSMUSG00000038331	Satb2	endothelial_adipocytes	72.8835	1.73305	0.625223	0.000861341	0.00244146
ENSMUSG00000038331	Satb2	luminal-progenitors_adipocytes	72.8835	1.49299	0.577413	0.00195274	0.00542912
ENSMUSG00000038331	Satb2	luminal-differentiated_basal	72.8835	-2.35828	0.679016	2.08183e-05	0.000114375
ENSMUSG00000038331	Satb2	luminal-differentiated_endothelial	72.8835	-1.91079	0.666884	0.000246178	0.000999445
ENSMUSG00000038331	Satb2	luminal-progenitors_luminal-differentiated	72.8835	1.65124	0.649337	0.00057099	0.00353675
ENSMUSG00000038331	Satb2	stromal_luminal-differentiated	72.8835	1.03443	0.595559	0.012598	0.0346923
ENSMUSG00000038323	1700066M21Rik	luminal-differentiated_adipocytes	74.188	-1.70326	0.550694	0.000235688	0.000776518
ENSMUSG00000038323	1700066M21Rik	stromal_luminal-differentiated	74.188	1.13006	0.557416	0.00514028	0.0159161
ENSMUSG00000048495	Tyw5	luminal-differentiated_adipocytes	114.535	-1.09099	0.423116	0.00299067	0.00802713
ENSMUSG00000025971	Maip1	basal_adipocytes	264.388	-1.40287	0.257907	1.13101e-08	6.7747e-08
ENSMUSG00000025971	Maip1	endothelial_adipocytes	264.388	-1.2977	0.250913	6.65289e-08	3.57666e-07
ENSMUSG00000025971	Maip1	stromal_adipocytes	264.388	-1.17482	0.238755	2.54521e-07	1.35306e-06
ENSMUSG00000038305	Spats2l	basal_adipocytes	417.127	5.90723	0.542971	7.81703e-29	2.43298e-27
ENSMUSG00000038305	Spats2l	endothelial_adipocytes	417.127	4.56118	0.538735	3.92578e-18	6.01431e-17
ENSMUSG00000038305	Spats2l	luminal-differentiated_adipocytes	417.127	3.85034	0.528996	4.9688e-14	4.84102e-13
ENSMUSG00000038305	Spats2l	luminal-progenitors_adipocytes	417.127	2.47078	0.556285	3.91686e-07	1.96708e-06
ENSMUSG00000038305	Spats2l	stromal_adipocytes	417.127	5.59088	0.526439	8.70585e-28	2.13381e-26
ENSMUSG00000038305	Spats2l	luminal-differentiated_basal	417.127	-1.8141	0.577874	6.95777e-05	0.00034659
ENSMUSG00000038305	Spats2l	luminal-progenitors_basal	417.127	-3.259	0.520814	1.32056e-10	2.16096e-09
ENSMUSG00000038305	Spats2l	luminal-progenitors_endothelial	417.127	-1.79616	0.584234	0.000100873	0.000545079
ENSMUSG00000038305	Spats2l	stromal_luminal-differentiated	417.127	1.48457	0.549616	0.000468461	0.00183747
ENSMUSG00000038305	Spats2l	stromal_luminal-progenitors	417.127	2.9658	0.511213	1.56599e-09	1.53325e-08
ENSMUSG00000063558	Aox1	basal_adipocytes	1233.97	-3.84204	0.423948	2.82131e-20	4.97019e-19
ENSMUSG00000063558	Aox1	endothelial_adipocytes	1233.97	-5.49231	0.425426	1.9393e-39	1.38446e-37
ENSMUSG00000063558	Aox1	luminal-differentiated_adipocytes	1233.97	-4.96946	0.408313	8.11341e-35	3.01257e-33
ENSMUSG00000063558	Aox1	luminal-progenitors_adipocytes	1233.97	-6.70061	0.412786	5.32513e-61	1.09606e-58
ENSMUSG00000063558	Aox1	stromal_adipocytes	1233.97	-2.18213	0.42353	1.45967e-08	8.88887e-08
ENSMUSG00000063558	Aox1	endothelial_basal	1233.97	-1.47792	0.501216	0.000151981	0.00121972
ENSMUSG00000063558	Aox1	luminal-progenitors_basal	1233.97	-2.77757	0.427824	2.66411e-11	4.81845e-10
ENSMUSG00000063558	Aox1	stromal_basal	1233.97	1.38829	0.493101	0.000153738	0.00132195
ENSMUSG00000063558	Aox1	stromal_endothelial	1233.97	3.20081	0.427562	1.25952e-14	3.53179e-13
ENSMUSG00000063558	Aox1	luminal-progenitors_luminal-differentiated	1233.97	-1.56383	0.446874	2.54116e-05	0.00022902
ENSMUSG00000063558	Aox1	stromal_luminal-differentiated	1233.97	2.62536	0.417084	2.78608e-11	2.71125e-10
ENSMUSG00000063558	Aox1	stromal_luminal-progenitors	1233.97	4.39641	0.40891	1.98173e-27	1.00711e-25
ENSMUSG00000064294	Aox3	basal_adipocytes	267.475	14.67	1.08225	2.01417e-42	1.45612e-40
ENSMUSG00000064294	Aox3	endothelial_adipocytes	267.475	11.5523	1.11024	4.11153e-26	1.20061e-24
ENSMUSG00000064294	Aox3	luminal-progenitors_adipocytes	267.475	11.8512	1.06277	1.02588e-29	3.15859e-28
ENSMUSG00000064294	Aox3	stromal_adipocytes	267.475	18.173	1.04928	1.0341e-67	2.13599e-65
ENSMUSG00000064294	Aox3	endothelial_basal	267.475	-2.29573	1.12471	0.00167829	0.00959167
ENSMUSG00000064294	Aox3	luminal-differentiated_basal	267.475	-14.6347	1.06776	1.44781e-43	1.90135e-41
ENSMUSG00000064294	Aox3	luminal-progenitors_basal	267.475	-2.18324	1.11822	0.00261633	0.0108413
ENSMUSG00000064294	Aox3	stromal_basal	267.475	2.87817	1.00513	0.000185181	0.00155224
ENSMUSG00000064294	Aox3	luminal-differentiated_endothelial	267.475	-11.4179	1.1071	9.6638e-27	4.00885e-25
ENSMUSG00000064294	Aox3	stromal_endothelial	267.475	6.25063	0.969867	5.10785e-12	1.04199e-10
ENSMUSG00000064294	Aox3	luminal-progenitors_luminal-differentiated	267.475	11.8092	1.03531	1.59914e-30	3.26147e-28
ENSMUSG00000064294	Aox3	stromal_luminal-differentiated	267.475	18.0974	1.03045	9.31917e-70	2.71241e-67
ENSMUSG00000064294	Aox3	stromal_luminal-progenitors	267.475	6.00967	0.897107	2.49147e-12	3.19549e-11
ENSMUSG00000038242	Aox4	basal_adipocytes	10.6184	3.5649	1.81258	0.00282792	0.00734001
ENSMUSG00000038242	Aox4	luminal-progenitors_adipocytes	10.6184	4.62038	1.75265	0.000293211	0.000959027
ENSMUSG00000038242	Aox4	stromal_adipocytes	10.6184	2.1123	1.59563	0.02138	0.04756
ENSMUSG00000038242	Aox4	luminal-differentiated_basal	10.6184	-3.54313	1.97066	0.00270215	0.00926936
ENSMUSG00000038242	Aox4	luminal-progenitors_luminal-differentiated	10.6184	4.12892	1.98056	0.00026058	0.00180379
ENSMUSG00000079554	Aox2	endothelial_basal	4.49482	-2.03293	1.70625	0.0100167	0.0419849
ENSMUSG00000103839	Gm37607	stromal_luminal-progenitors	18.7732	-1.15699	0.835485	0.014864	0.0455395
ENSMUSG00000026035	Ppil3	basal_adipocytes	174.972	-1.3083	0.310562	6.5605e-06	2.70641e-05
ENSMUSG00000026035	Ppil3	endothelial_adipocytes	174.972	-1.55802	0.310977	9.55073e-08	5.02888e-07
ENSMUSG00000026035	Ppil3	luminal-differentiated_adipocytes	174.972	-1.33949	0.29423	1.14257e-06	5.18789e-06
ENSMUSG00000026035	Ppil3	luminal-progenitors_endothelial	174.972	1.10235	0.315536	5.40616e-05	0.000309564
ENSMUSG00000026037	Orc2	basal_adipocytes	424.758	-1.08131	0.430067	0.00465819	0.0115352
ENSMUSG00000026037	Orc2	luminal-differentiated_adipocytes	424.758	-1.6527	0.435824	1.92412e-05	7.45685e-05
ENSMUSG00000026037	Orc2	stromal_adipocytes	424.758	-1.20738	0.420804	0.0010999	0.00329918
ENSMUSG00000026037	Orc2	luminal-differentiated_endothelial	424.758	-1.44262	0.471717	0.000173705	0.000729455
ENSMUSG00000085054	Gm15834	luminal-differentiated_adipocytes	9.13977	1.81231	1.14796	0.0151372	0.0347093
ENSMUSG00000085054	Gm15834	luminal-progenitors_adipocytes	9.13977	2.30346	1.17939	0.00445313	0.0114044
ENSMUSG00000085054	Gm15834	luminal-progenitors_endothelial	9.13977	1.80475	1.28538	0.0113891	0.0372362
ENSMUSG00000038174	Fam126b	basal_adipocytes	658.334	-2.43305	0.394042	3.95454e-11	3.12452e-10
ENSMUSG00000038174	Fam126b	endothelial_adipocytes	658.334	-1.80715	0.388745	4.0003e-07	1.93309e-06
ENSMUSG00000038174	Fam126b	luminal-differentiated_adipocytes	658.334	-1.70012	0.372654	6.16509e-07	2.89796e-06
ENSMUSG00000038174	Fam126b	luminal-progenitors_adipocytes	658.334	-1.61789	0.367937	1.64909e-06	7.64448e-06
ENSMUSG00000038174	Fam126b	stromal_adipocytes	658.334	-2.37669	0.376997	1.71757e-11	1.39746e-10
ENSMUSG00000026032	Ndufb3	basal_adipocytes	311.23	-2.83844	0.294578	4.99043e-23	1.06817e-21
ENSMUSG00000026032	Ndufb3	endothelial_adipocytes	311.23	-2.16993	0.285159	2.17966e-15	2.64544e-14
ENSMUSG00000026032	Ndufb3	luminal-differentiated_adipocytes	311.23	-1.48028	0.269456	7.08073e-09	4.16682e-08
ENSMUSG00000026032	Ndufb3	luminal-progenitors_adipocytes	311.23	-2.08504	0.273449	1.12241e-15	1.27398e-14
ENSMUSG00000026032	Ndufb3	stromal_adipocytes	311.23	-2.44659	0.273295	2.33321e-20	3.67991e-19
ENSMUSG00000026032	Ndufb3	luminal-differentiated_basal	311.23	1.19896	0.301759	5.52586e-06	3.35985e-05
ENSMUSG00000047528	Flacc1	basal_adipocytes	57.6697	-6.71333	1.88326	7.36424e-06	3.02009e-05
ENSMUSG00000047528	Flacc1	endothelial_adipocytes	57.6697	-9.41742	1.97093	1.74886e-08	1.01461e-07
ENSMUSG00000047528	Flacc1	luminal-differentiated_adipocytes	57.6697	-9.55546	1.77514	2.07649e-09	1.29298e-08
ENSMUSG00000047528	Flacc1	luminal-progenitors_adipocytes	57.6697	-5.01028	1.71519	0.000116874	0.000409967
ENSMUSG00000047528	Flacc1	stromal_adipocytes	57.6697	-9.94146	1.80181	8.36409e-10	5.78061e-09
ENSMUSG00000047528	Flacc1	stromal_luminal-progenitors	57.6697	-2.57961	1.96207	0.011371	0.0361258
ENSMUSG00000102059	Gm20257	basal_adipocytes	59.137	-1.86636	0.819462	0.00280943	0.00729504
ENSMUSG00000102059	Gm20257	luminal-differentiated_adipocytes	59.137	-4.73813	0.770395	1.15333e-10	8.23264e-10
ENSMUSG00000102059	Gm20257	luminal-progenitors_adipocytes	59.137	-4.54395	0.754683	2.20304e-10	1.57644e-09
ENSMUSG00000102059	Gm20257	stromal_adipocytes	59.137	-3.52232	0.765545	3.79324e-07	1.97071e-06
ENSMUSG00000102059	Gm20257	luminal-differentiated_basal	59.137	-2.0476	0.938795	0.00128469	0.00481228
ENSMUSG00000102059	Gm20257	luminal-progenitors_basal	59.137	-1.92846	0.951233	0.00214929	0.00916294
ENSMUSG00000102059	Gm20257	luminal-differentiated_endothelial	59.137	-3.13165	0.860238	1.69029e-05	8.56232e-05
ENSMUSG00000102059	Gm20257	luminal-progenitors_endothelial	59.137	-2.9753	0.842501	3.0748e-05	0.000184308
ENSMUSG00000102059	Gm20257	stromal_endothelial	59.137	-1.67312	0.919613	0.00331022	0.0139607
ENSMUSG00000026029	Casp8	endothelial_adipocytes	978.147	1.6733	0.22653	2.07152e-14	2.27515e-13
ENSMUSG00000026029	Casp8	endothelial_basal	978.147	1.40397	0.245006	5.86704e-10	1.52792e-08
ENSMUSG00000026029	Casp8	luminal-progenitors_endothelial	978.147	-1.83208	0.229606	6.61301e-17	1.88618e-15
ENSMUSG00000026029	Casp8	stromal_endothelial	978.147	-2.1321	0.226568	5.74643e-22	3.53178e-20
ENSMUSG00000026029	Casp8	luminal-progenitors_luminal-differentiated	978.147	-1.02219	0.22896	3.25272e-07	4.45889e-06
ENSMUSG00000026029	Casp8	stromal_luminal-differentiated	978.147	-1.3385	0.223253	1.2002e-10	1.10261e-09
ENSMUSG00000102719	Gm37760	endothelial_adipocytes	92.0119	1.70646	0.589712	0.000598129	0.00175117
ENSMUSG00000102719	Gm37760	stromal_adipocytes	92.0119	-1.14481	0.54274	0.0104207	0.02528
ENSMUSG00000102719	Gm37760	endothelial_basal	92.0119	1.58073	0.700428	0.00119244	0.00718625
ENSMUSG00000102719	Gm37760	luminal-differentiated_endothelial	92.0119	-1.85097	0.624853	0.000184915	0.000771516
ENSMUSG00000102719	Gm37760	luminal-progenitors_endothelial	92.0119	-2.69541	0.597082	6.36383e-07	5.09684e-06
ENSMUSG00000102719	Gm37760	stromal_endothelial	92.0119	-3.26755	0.583582	3.28754e-09	4.60122e-08
ENSMUSG00000026028	Trak2	luminal-progenitors_endothelial	1738.73	-1.17294	0.246736	2.0834e-07	1.80217e-06
ENSMUSG00000026027	Stradb	basal_adipocytes	256.592	-2.48255	0.324401	1.19429e-15	1.45926e-14
ENSMUSG00000026027	Stradb	endothelial_adipocytes	256.592	-2.30065	0.31588	2.55082e-14	2.78537e-13
ENSMUSG00000026027	Stradb	luminal-differentiated_adipocytes	256.592	-2.07403	0.302159	4.50052e-13	4.03719e-12
ENSMUSG00000026027	Stradb	luminal-progenitors_adipocytes	256.592	-2.55708	0.303175	1.19928e-18	1.69363e-17
ENSMUSG00000026027	Stradb	stromal_adipocytes	256.592	-2.17918	0.303364	3.66245e-14	3.74327e-13
ENSMUSG00000038079	Tmem237	basal_adipocytes	128.317	2.08418	0.386993	4.8325e-09	3.02628e-08
ENSMUSG00000038079	Tmem237	stromal_adipocytes	128.317	1.72256	0.370197	2.84082e-07	1.4987e-06
ENSMUSG00000038079	Tmem237	luminal-differentiated_basal	128.317	-1.42255	0.390308	1.41448e-05	8.00389e-05
ENSMUSG00000038079	Tmem237	luminal-progenitors_basal	128.317	-2.32655	0.375174	1.07507e-10	1.77313e-09
ENSMUSG00000038079	Tmem237	luminal-progenitors_endothelial	128.317	-1.06109	0.387797	0.000684699	0.00310723
ENSMUSG00000038079	Tmem237	stromal_luminal-differentiated	128.317	1.07188	0.366999	0.000388284	0.00154644
ENSMUSG00000038079	Tmem237	stromal_luminal-progenitors	128.317	1.96711	0.368809	8.7037e-09	7.88288e-08
ENSMUSG00000097573	G730003C15Rik	luminal-differentiated_adipocytes	13.6494	-1.89021	0.819577	0.00214617	0.00593471
ENSMUSG00000079550	Mpp4	endothelial_adipocytes	11.588	1.95204	1.2086	0.0174626	0.0367824
ENSMUSG00000079550	Mpp4	luminal-progenitors_basal	11.588	-2.61588	1.49333	0.00394315	0.0154849
ENSMUSG00000079550	Mpp4	stromal_basal	11.588	-1.93609	1.45768	0.00757626	0.0353789
ENSMUSG00000079550	Mpp4	luminal-progenitors_endothelial	11.588	-4.5779	1.31367	3.73845e-05	0.00022068
ENSMUSG00000079550	Mpp4	stromal_endothelial	11.588	-4.20163	1.37007	9.96599e-05	0.000632241
ENSMUSG00000026024	Als2	luminal-progenitors_luminal-differentiated	823.885	-1.2127	0.240564	1.61828e-08	2.86378e-07
ENSMUSG00000026024	Als2	stromal_luminal-differentiated	823.885	-1.01984	0.232081	1.2112e-06	7.20783e-06
ENSMUSG00000026023	Cdk15	basal_adipocytes	43.03	2.67338	1.06354	0.000880382	0.0025249
ENSMUSG00000026023	Cdk15	stromal_adipocytes	43.03	3.52329	0.963072	1.67849e-05	6.87417e-05
ENSMUSG00000026023	Cdk15	luminal-progenitors_basal	43.03	-2.95312	1.04437	0.000310648	0.00166836
ENSMUSG00000026023	Cdk15	luminal-progenitors_endothelial	43.03	-1.48017	1.04938	0.0132007	0.0423007
ENSMUSG00000026023	Cdk15	stromal_luminal-progenitors	43.03	3.87776	0.904851	3.54532e-06	2.34037e-05
ENSMUSG00000104502	Gm37737	basal_adipocytes	1.87627	15.3111	4.07142	5.73525e-06	2.38875e-05
ENSMUSG00000104502	Gm37737	endothelial_adipocytes	1.87627	3.89299	3.90507	0.0138309	0.0298969
ENSMUSG00000104502	Gm37737	luminal-progenitors_adipocytes	1.87627	15.8927	3.72873	1.32633e-06	6.23793e-06
ENSMUSG00000104502	Gm37737	luminal-differentiated_basal	1.87627	-16.2461	3.95329	1.41399e-06	9.45923e-06
ENSMUSG00000104502	Gm37737	stromal_basal	1.87627	-16.4033	3.81127	8.72668e-07	1.3028e-05
ENSMUSG00000104502	Gm37737	luminal-differentiated_endothelial	1.87627	-5.16466	4.35034	0.00600216	0.0174089
ENSMUSG00000104502	Gm37737	luminal-progenitors_luminal-differentiated	1.87627	16.4151	3.51336	2.829e-07	3.91874e-06
ENSMUSG00000104502	Gm37737	stromal_luminal-progenitors	1.87627	-17.0167	3.83015	1.66142e-07	1.30055e-06
ENSMUSG00000041075	Fzd7	basal_adipocytes	2498.82	3.98698	0.366876	4.07033e-28	1.23022e-26
ENSMUSG00000041075	Fzd7	luminal-progenitors_adipocytes	2498.82	1.42646	0.352048	1.19758e-05	4.93143e-05
ENSMUSG00000041075	Fzd7	stromal_adipocytes	2498.82	2.28619	0.365557	2.25763e-11	1.80985e-10
ENSMUSG00000041075	Fzd7	endothelial_basal	2498.82	-3.9019	0.382377	5.79243e-26	1.05371e-23
ENSMUSG00000041075	Fzd7	luminal-differentiated_basal	2498.82	-3.17651	0.371421	1.3599e-18	3.13582e-17
ENSMUSG00000041075	Fzd7	luminal-progenitors_basal	2498.82	-2.43272	0.370466	1.20941e-11	2.27944e-10
ENSMUSG00000041075	Fzd7	stromal_basal	2498.82	-1.54026	0.406154	5.52385e-06	6.87904e-05
ENSMUSG00000041075	Fzd7	luminal-progenitors_endothelial	2498.82	1.34729	0.390555	3.70991e-05	0.000219096
ENSMUSG00000041075	Fzd7	stromal_endothelial	2498.82	2.25983	0.377257	2.0923e-10	3.43679e-09
ENSMUSG00000041075	Fzd7	stromal_luminal-differentiated	2498.82	1.41776	0.37626	1.03024e-05	5.34702e-05
ENSMUSG00000047361	Gm973	endothelial_adipocytes	278.317	2.6622	0.92044	0.000332472	0.00102022
ENSMUSG00000047361	Gm973	luminal-differentiated_adipocytes	278.317	4.76068	0.844776	2.37568e-09	1.47018e-08
ENSMUSG00000047361	Gm973	luminal-progenitors_adipocytes	278.317	2.64572	0.916069	0.000215819	0.000723826
ENSMUSG00000047361	Gm973	stromal_adipocytes	278.317	3.23502	0.881896	1.61856e-05	6.64254e-05
ENSMUSG00000047361	Gm973	luminal-differentiated_basal	278.317	2.90784	0.917725	6.5504e-05	0.000327627
ENSMUSG00000047361	Gm973	luminal-differentiated_endothelial	278.317	1.24861	0.829181	0.0183761	0.0461667
ENSMUSG00000103821	D430013B06Rik	endothelial_basal	49.0927	1.47984	0.817516	0.00385126	0.0191332
ENSMUSG00000026020	Nop58	basal_adipocytes	1700.77	1.50488	0.346349	2.39864e-06	1.05695e-05
ENSMUSG00000026020	Nop58	luminal-differentiated_basal	1700.77	-1.5766	0.363485	6.15729e-07	4.33517e-06
ENSMUSG00000077345	Snord70	endothelial_basal	56.3997	-1.49066	0.626796	0.00084027	0.00534733
ENSMUSG00000077345	Snord70	luminal-differentiated_endothelial	56.3997	1.15809	0.535842	0.00399727	0.0121868
ENSMUSG00000077358	Gm26293	endothelial_basal	44.4409	-1.80885	1.16931	0.00624451	0.0285733
ENSMUSG00000077358	Gm26293	luminal-differentiated_endothelial	44.4409	1.54556	1.06394	0.015599	0.0400898
ENSMUSG00000077358	Gm26293	stromal_endothelial	44.4409	1.57483	1.13643	0.0104531	0.0369193
ENSMUSG00000089512	Gm26287	basal_adipocytes	11.0663	1.19281	0.645243	0.0204991	0.0433922
ENSMUSG00000089093	Snord11	stromal_basal	100.297	-1.04017	0.529798	0.00241011	0.0137838
ENSMUSG00000067336	Bmpr2	endothelial_adipocytes	5625.03	2.03308	0.253036	7.95686e-17	1.09839e-15
ENSMUSG00000067336	Bmpr2	stromal_adipocytes	5625.03	1.11104	0.23883	1.11743e-06	5.45573e-06
ENSMUSG00000067336	Bmpr2	endothelial_basal	5625.03	1.1259	0.28169	2.13972e-06	2.79062e-05
ENSMUSG00000067336	Bmpr2	luminal-differentiated_endothelial	5625.03	-2.02796	0.25285	9.62109e-17	1.76193e-15
ENSMUSG00000067336	Bmpr2	luminal-progenitors_endothelial	5625.03	-1.95544	0.25572	1.20138e-15	2.94742e-14
ENSMUSG00000067336	Bmpr2	stromal_luminal-differentiated	5625.03	1.07944	0.248102	1.2665e-06	7.50729e-06
ENSMUSG00000104052	Gm38125	endothelial_adipocytes	56.3352	1.86819	0.658031	0.00059847	0.00175196
ENSMUSG00000104052	Gm38125	luminal-differentiated_basal	56.3352	-1.76404	0.732568	0.000763595	0.00303044
ENSMUSG00000104052	Gm38125	luminal-progenitors_basal	56.3352	-1.22968	0.735164	0.00677884	0.0246027
ENSMUSG00000104052	Gm38125	luminal-differentiated_endothelial	56.3352	-3.19293	0.66271	1.19609e-07	8.44795e-07
ENSMUSG00000104052	Gm38125	luminal-progenitors_endothelial	56.3352	-2.72808	0.663388	3.44337e-06	2.45191e-05
ENSMUSG00000104052	Gm38125	stromal_endothelial	56.3352	-1.26259	0.707647	0.00472216	0.0189256
ENSMUSG00000104052	Gm38125	stromal_luminal-differentiated	56.3352	1.14549	0.643212	0.00950609	0.0272027
ENSMUSG00000041040	Fam117b	basal_adipocytes	1464.45	1.52579	0.2654	1.44313e-09	9.62828e-09
ENSMUSG00000041040	Fam117b	endothelial_adipocytes	1464.45	2.19167	0.266281	1.45593e-17	2.13079e-16
ENSMUSG00000041040	Fam117b	luminal-progenitors_adipocytes	1464.45	1.13756	0.249724	2.25205e-06	1.02666e-05
ENSMUSG00000041040	Fam117b	luminal-differentiated_endothelial	1464.45	-1.40714	0.270004	1.38365e-08	1.10216e-07
ENSMUSG00000041040	Fam117b	stromal_endothelial	1464.45	-1.24772	0.272893	2.82493e-07	2.94005e-06
ENSMUSG00000103696	Gm37531	endothelial_adipocytes	118.8	1.21741	0.53335	0.00745232	0.0171233
ENSMUSG00000103696	Gm37531	luminal-differentiated_basal	118.8	-1.16654	0.578043	0.00474084	0.0151517
ENSMUSG00000103696	Gm37531	luminal-differentiated_endothelial	118.8	-2.34962	0.582939	3.45584e-06	1.95911e-05
ENSMUSG00000103696	Gm37531	luminal-progenitors_endothelial	118.8	-1.68486	0.610665	0.000290136	0.00142717
ENSMUSG00000103696	Gm37531	stromal_endothelial	118.8	-1.27883	0.615898	0.00215523	0.00959116
ENSMUSG00000026018	Ica1l	basal_adipocytes	67.7756	13.7647	0.887886	9.70526e-55	1.39124e-52
ENSMUSG00000026018	Ica1l	endothelial_adipocytes	67.7756	12.3186	0.889653	3.93078e-44	3.71277e-42
ENSMUSG00000026018	Ica1l	luminal-differentiated_adipocytes	67.7756	13.1579	0.869165	1.53892e-52	1.66229e-50
ENSMUSG00000026018	Ica1l	luminal-progenitors_adipocytes	67.7756	9.70317	0.891581	5.31029e-29	1.53722e-27
ENSMUSG00000026018	Ica1l	stromal_adipocytes	67.7756	13.6603	0.866867	2.68584e-56	3.18483e-54
ENSMUSG00000026018	Ica1l	luminal-progenitors_basal	67.7756	-3.82426	0.686748	6.55887e-09	8.30989e-08
ENSMUSG00000026018	Ica1l	luminal-progenitors_endothelial	67.7756	-2.25459	0.787531	0.000207649	0.00105568
ENSMUSG00000026018	Ica1l	luminal-progenitors_luminal-differentiated	67.7756	-3.0567	0.667913	2.88372e-07	3.98573e-06
ENSMUSG00000026018	Ica1l	stromal_luminal-progenitors	67.7756	3.75899	0.667684	5.17964e-09	4.81897e-08
ENSMUSG00000049439	Cyp20a1	stromal_luminal-differentiated	400.837	1.1689	0.236316	5.59329e-08	3.95639e-07
ENSMUSG00000049439	Cyp20a1	stromal_luminal-progenitors	400.837	1.31813	0.242032	1.42532e-09	1.40249e-08
ENSMUSG00000026782	Abi2	basal_adipocytes	711.988	1.58387	0.282284	2.86108e-09	1.84175e-08
ENSMUSG00000026782	Abi2	endothelial_adipocytes	711.988	1.00865	0.274683	0.000113918	0.000381664
ENSMUSG00000026782	Abi2	luminal-differentiated_adipocytes	711.988	1.21974	0.269505	1.53442e-06	6.85989e-06
ENSMUSG00000026782	Abi2	stromal_adipocytes	711.988	1.74304	0.27398	1.52035e-11	1.24372e-10
ENSMUSG00000026782	Abi2	luminal-progenitors_basal	711.988	-1.29398	0.297778	5.24014e-07	4.78886e-06
ENSMUSG00000026782	Abi2	stromal_luminal-progenitors	711.988	1.47545	0.28362	6.88138e-09	6.30375e-08
ENSMUSG00000026014	Raph1	endothelial_adipocytes	1700.48	1.01459	0.291107	0.00022991	0.000728626
ENSMUSG00000026014	Raph1	luminal-differentiated_endothelial	1700.48	-1.69171	0.304992	2.10527e-09	1.86165e-08
ENSMUSG00000026014	Raph1	stromal_luminal-differentiated	1700.48	1.17179	0.297938	6.71811e-06	3.57811e-05
ENSMUSG00000026012	Cd28	endothelial_adipocytes	113.018	2.61549	1.21726	0.00305424	0.00767638
ENSMUSG00000026012	Cd28	luminal-differentiated_adipocytes	113.018	3.26156	1.12902	0.000212963	0.000707351
ENSMUSG00000026012	Cd28	luminal-progenitors_adipocytes	113.018	2.29289	1.10218	0.00315573	0.00835292
ENSMUSG00000026012	Cd28	stromal_adipocytes	113.018	3.78162	1.06889	2.4579e-05	9.8243e-05
ENSMUSG00000083355	Gm11581	luminal-differentiated_adipocytes	1.87282	-2.77533	2.25334	0.0192148	0.0430508
ENSMUSG00000083355	Gm11581	luminal-progenitors_adipocytes	1.87282	-3.07486	2.27105	0.0117382	0.0271777
ENSMUSG00000083355	Gm11581	stromal_luminal-differentiated	1.87282	3.44103	2.51178	0.0076649	0.0225553
ENSMUSG00000083355	Gm11581	stromal_luminal-progenitors	1.87282	3.87073	2.48518	0.00442484	0.0159737
ENSMUSG00000026011	Ctla4	basal_adipocytes	47.4286	12.5537	1.53327	4.04466e-17	5.61197e-16
ENSMUSG00000026011	Ctla4	endothelial_adipocytes	47.4286	5.15611	1.67316	6.21266e-05	0.00021743
ENSMUSG00000026011	Ctla4	luminal-differentiated_adipocytes	47.4286	13.3026	1.46454	1.45861e-20	2.2415e-19
ENSMUSG00000026011	Ctla4	luminal-progenitors_adipocytes	47.4286	12.679	1.46585	8.5564e-19	1.21954e-17
ENSMUSG00000026011	Ctla4	stromal_adipocytes	47.4286	12.0996	1.47597	4.9173e-17	6.2879e-16
ENSMUSG00000026011	Ctla4	endothelial_basal	47.4286	-5.66912	1.76303	1.34376e-05	0.000143416
ENSMUSG00000026011	Ctla4	luminal-differentiated_endothelial	47.4286	6.62071	1.43701	3.70921e-07	2.43428e-06
ENSMUSG00000026011	Ctla4	luminal-progenitors_endothelial	47.4286	5.88878	1.44811	3.69456e-06	2.61623e-05
ENSMUSG00000026011	Ctla4	stromal_endothelial	47.4286	5.09685	1.50813	3.14745e-05	0.000222656
ENSMUSG00000081382	Rpl18-ps1	luminal-progenitors_adipocytes	2.3286	1.93378	0.939616	0.00451469	0.0115474
ENSMUSG00000026009	Icos	basal_adipocytes	29.5011	20.3571	1.70026	4.91233e-34	2.17722e-32
ENSMUSG00000026009	Icos	endothelial_adipocytes	29.5011	20.1054	1.70762	5.8974e-33	2.80675e-31
ENSMUSG00000026009	Icos	luminal-differentiated_adipocytes	29.5011	6.94908	1.8933	9.03497e-06	3.66616e-05
ENSMUSG00000026009	Icos	luminal-progenitors_adipocytes	29.5011	9.00372	1.84896	2.25669e-08	1.30798e-07
ENSMUSG00000026009	Icos	stromal_adipocytes	29.5011	21.3693	1.63188	6.76176e-40	3.36289e-38
ENSMUSG00000026009	Icos	luminal-differentiated_basal	29.5011	-12.4955	1.73498	2.0843e-14	3.36974e-13
ENSMUSG00000026009	Icos	luminal-progenitors_basal	29.5011	-10.7611	1.6789	8.02211e-12	1.554e-10
ENSMUSG00000026009	Icos	luminal-differentiated_endothelial	29.5011	-12.1502	1.75511	8.06397e-14	1.14273e-12
ENSMUSG00000026009	Icos	luminal-progenitors_endothelial	29.5011	-10.2719	1.7239	2.73093e-11	3.93184e-10
ENSMUSG00000026009	Icos	stromal_luminal-differentiated	29.5011	13.4955	1.63286	1.42274e-17	2.26762e-16
ENSMUSG00000026009	Icos	stromal_luminal-progenitors	29.5011	11.6079	1.62499	1.03594e-14	1.68253e-13
ENSMUSG00000052062	Pard3b	luminal-differentiated_adipocytes	930.593	-2.09961	0.354245	2.05324e-10	1.42896e-09
ENSMUSG00000052062	Pard3b	stromal_adipocytes	930.593	1.76145	0.353131	4.85577e-08	2.79989e-07
ENSMUSG00000052062	Pard3b	luminal-differentiated_basal	930.593	-3.06316	0.362805	3.29619e-18	7.36559e-17
ENSMUSG00000052062	Pard3b	luminal-differentiated_endothelial	930.593	-2.75118	0.363946	3.56821e-15	5.74611e-14
ENSMUSG00000052062	Pard3b	stromal_endothelial	930.593	1.0518	0.38199	0.000418018	0.00228408
ENSMUSG00000052062	Pard3b	luminal-progenitors_luminal-differentiated	930.593	2.79177	0.342164	5.09117e-17	2.92929e-15
ENSMUSG00000052062	Pard3b	stromal_luminal-differentiated	930.593	4.03396	0.34646	3.66186e-32	1.38539e-30
ENSMUSG00000103656	Gm37205	luminal-differentiated_adipocytes	15.2898	-3.39149	1.26509	0.000396274	0.00125361
ENSMUSG00000103656	Gm37205	stromal_adipocytes	15.2898	1.76928	0.931754	0.00733896	0.0184414
ENSMUSG00000103656	Gm37205	luminal-differentiated_basal	15.2898	-5.50414	1.16313	3.21531e-07	2.35075e-06
ENSMUSG00000103656	Gm37205	luminal-differentiated_endothelial	15.2898	-4.40357	1.21655	2.41694e-05	0.000118901
ENSMUSG00000103656	Gm37205	luminal-progenitors_luminal-differentiated	15.2898	5.412	1.27553	9.33515e-08	1.43558e-06
ENSMUSG00000103656	Gm37205	stromal_luminal-differentiated	15.2898	6.08394	1.1146	6.23039e-09	4.86521e-08
ENSMUSG00000104402	Gm38012	basal_adipocytes	13.7977	2.29286	1.10733	0.00370771	0.00937428
ENSMUSG00000104402	Gm38012	stromal_adipocytes	13.7977	2.47844	1.07262	0.00146464	0.00428574
ENSMUSG00000104402	Gm38012	luminal-differentiated_basal	13.7977	-4.98617	1.11238	9.89985e-07	6.76274e-06
ENSMUSG00000104402	Gm38012	luminal-differentiated_endothelial	13.7977	-2.95793	1.28204	0.000997282	0.00352088
ENSMUSG00000104402	Gm38012	luminal-progenitors_luminal-differentiated	13.7977	3.28916	1.15336	7.50656e-05	0.000603363
ENSMUSG00000104402	Gm38012	stromal_luminal-differentiated	13.7977	5.17133	1.07081	1.77956e-07	1.17717e-06
ENSMUSG00000104081	Gm38278	luminal-differentiated_endothelial	2.81389	-3.63197	2.09159	0.00368401	0.0113528
ENSMUSG00000104081	Gm38278	stromal_luminal-differentiated	2.81389	4.46925	2.01193	0.000914013	0.00336553
ENSMUSG00000103002	Gm38075	stromal_adipocytes	10.628	1.83551	1.13607	0.013949	0.0326638
ENSMUSG00000103002	Gm38075	luminal-differentiated_basal	10.628	-2.03355	1.43964	0.0101092	0.0291026
ENSMUSG00000103002	Gm38075	luminal-differentiated_endothelial	10.628	-3.25029	1.41999	0.00102317	0.003604
ENSMUSG00000103002	Gm38075	luminal-progenitors_luminal-differentiated	10.628	2.03237	1.28219	0.00414512	0.0191465
ENSMUSG00000103002	Gm38075	stromal_luminal-differentiated	10.628	4.17	1.28684	6.64987e-05	0.00030502
ENSMUSG00000102359	Gm38351	stromal_adipocytes	6.57081	3.31547	1.39549	0.000881392	0.002692
ENSMUSG00000102359	Gm38351	stromal_luminal-differentiated	6.57081	2.00664	1.35057	0.00950812	0.0272042
ENSMUSG00000100750	Gm29084	endothelial_adipocytes	162.134	1.84849	0.778361	0.00257407	0.00659235
ENSMUSG00000025969	Nrp2	basal_adipocytes	2747.17	3.06201	0.474983	1.10863e-11	9.25412e-11
ENSMUSG00000025969	Nrp2	endothelial_adipocytes	2747.17	4.00469	0.462911	1.10231e-18	1.76931e-17
ENSMUSG00000025969	Nrp2	luminal-differentiated_adipocytes	2747.17	-2.14793	0.470734	3.34226e-07	1.62e-06
ENSMUSG00000025969	Nrp2	luminal-progenitors_adipocytes	2747.17	-1.70414	0.457572	2.46505e-05	9.63895e-05
ENSMUSG00000025969	Nrp2	luminal-differentiated_basal	2747.17	-5.40441	0.466433	1.27848e-31	7.44005e-30
ENSMUSG00000025969	Nrp2	luminal-progenitors_basal	2747.17	-4.95682	0.465405	1.738e-27	1.78686e-25
ENSMUSG00000025969	Nrp2	stromal_basal	2747.17	-2.76383	0.459756	4.91775e-10	1.35544e-08
ENSMUSG00000025969	Nrp2	luminal-differentiated_endothelial	2747.17	-6.34212	0.466606	7.15622e-43	9.76348e-41
ENSMUSG00000025969	Nrp2	luminal-progenitors_endothelial	2747.17	-5.93017	0.46536	4.87252e-38	9.90474e-36
ENSMUSG00000025969	Nrp2	stromal_endothelial	2747.17	-3.74969	0.465579	1.5099e-16	5.28927e-15
ENSMUSG00000025969	Nrp2	stromal_luminal-differentiated	2747.17	2.45016	0.465835	1.20027e-08	9.10618e-08
ENSMUSG00000025969	Nrp2	stromal_luminal-progenitors	2747.17	2.05267	0.481672	1.46648e-06	1.01846e-05
ENSMUSG00000103032	Gm37121	basal_adipocytes	16.6694	1.98855	1.31073	0.0185665	0.0397305
ENSMUSG00000103032	Gm37121	endothelial_adipocytes	16.6694	4.20474	1.28873	6.91919e-05	0.000240308
ENSMUSG00000103032	Gm37121	luminal-differentiated_basal	16.6694	-5.38406	1.41387	1.2468e-05	7.12234e-05
ENSMUSG00000103032	Gm37121	luminal-progenitors_basal	16.6694	-3.98455	1.41329	0.000250622	0.00137905
ENSMUSG00000103032	Gm37121	luminal-differentiated_endothelial	16.6694	-7.3869	1.35073	3.00495e-09	2.60119e-08
ENSMUSG00000103032	Gm37121	luminal-progenitors_endothelial	16.6694	-6.23124	1.30008	1.40382e-07	1.24115e-06
ENSMUSG00000103032	Gm37121	stromal_endothelial	16.6694	-2.24183	1.37865	0.00444363	0.0179561
ENSMUSG00000103032	Gm37121	stromal_luminal-differentiated	16.6694	3.89683	1.5161	0.000418696	0.00165853
ENSMUSG00000103032	Gm37121	stromal_luminal-progenitors	16.6694	2.49701	1.54222	0.00560215	0.0196129
ENSMUSG00000040865	Ino80d	basal_adipocytes	2384.7	1.002	0.176919	7.05396e-09	4.3329e-08
ENSMUSG00000040865	Ino80d	endothelial_adipocytes	2384.7	1.12406	0.176865	8.26649e-11	6.28899e-10
ENSMUSG00000084799	Ino80dos	basal_adipocytes	49.591	1.18283	0.484832	0.00478954	0.0118305
ENSMUSG00000101599	Gm20342	basal_adipocytes	158.033	1.61159	0.439008	3.48056e-05	0.000129353
ENSMUSG00000101599	Gm20342	endothelial_adipocytes	158.033	1.08292	0.418725	0.00399566	0.00980175
ENSMUSG00000101599	Gm20342	luminal-differentiated_adipocytes	158.033	1.00139	0.406919	0.00479209	0.0123111
ENSMUSG00000101599	Gm20342	luminal-progenitors_adipocytes	158.033	1.22963	0.401656	0.000758607	0.00230313
ENSMUSG00000101599	Gm20342	stromal_adipocytes	158.033	1.33315	0.413291	0.000257196	0.000865533
ENSMUSG00000025968	Ndufs1	basal_adipocytes	1746.56	-2.219	0.182481	2.83735e-35	1.33043e-33
ENSMUSG00000025968	Ndufs1	endothelial_adipocytes	1746.56	-2.08429	0.180489	6.01161e-32	2.69896e-30
ENSMUSG00000025968	Ndufs1	luminal-differentiated_adipocytes	1746.56	-1.78339	0.173016	7.18679e-26	1.52486e-24
ENSMUSG00000025968	Ndufs1	luminal-progenitors_adipocytes	1746.56	-2.12868	0.173837	6.79611e-36	3.07886e-34
ENSMUSG00000025968	Ndufs1	stromal_adipocytes	1746.56	-2.03041	0.173964	9.07206e-33	3.00988e-31
ENSMUSG00000025967	Eef1b2	luminal-progenitors_adipocytes	8570.82	1.55383	0.165967	1.38684e-21	2.41358e-20
ENSMUSG00000025967	Eef1b2	luminal-progenitors_basal	8570.82	1.12184	0.177613	1.10495e-11	2.10149e-10
ENSMUSG00000025967	Eef1b2	luminal-progenitors_endothelial	8570.82	1.23798	0.173859	8.83213e-14	1.76732e-12
ENSMUSG00000064602	Snora41	stromal_luminal-differentiated	166.8	1.09866	0.438837	0.00139594	0.00493707
ENSMUSG00000046856	Gpr1	basal_adipocytes	92.3721	10.723	1.07966	1.61827e-24	3.80825e-23
ENSMUSG00000046856	Gpr1	endothelial_adipocytes	92.3721	14.133	1.02975	2.20702e-43	1.98535e-41
ENSMUSG00000046856	Gpr1	luminal-differentiated_adipocytes	92.3721	6.84113	1.15856	1.88483e-10	1.31737e-09
ENSMUSG00000046856	Gpr1	stromal_adipocytes	92.3721	14.728	1.00481	5.27595e-49	4.19668e-47
ENSMUSG00000046856	Gpr1	endothelial_basal	92.3721	2.75603	1.00027	0.000274891	0.00204941
ENSMUSG00000046856	Gpr1	luminal-differentiated_basal	92.3721	-3.05079	1.22107	0.000476315	0.00199002
ENSMUSG00000046856	Gpr1	luminal-progenitors_basal	92.3721	-12.7676	1.05022	1.25242e-34	2.45454e-32
ENSMUSG00000046856	Gpr1	stromal_basal	92.3721	3.42468	0.921385	1.25895e-05	0.000145562
ENSMUSG00000046856	Gpr1	luminal-differentiated_endothelial	92.3721	-6.71609	1.0116	3.53972e-12	4.24663e-11
ENSMUSG00000046856	Gpr1	luminal-progenitors_endothelial	92.3721	-16.1444	1.02099	2.10785e-57	1.28544e-54
[truncated: 107,466 more rows]
