# Supplementary material for: Dynamic allelic expression in mouse mammary glands across the adult developmental cycle
Source: Nucleic Acids Res. 2025 Sep 9;53(17):gkaf804. doi: 10.1093/nar/gkaf804 (PMC12419806; doi:10.1093/nar/gkaf804)
Supplement: gkaf804_Supplemental_Files [file gkaf804_supplemental_files.zip › Supp Table 14 - DEG between cell types_Lac d10 (1).xlsx]

## Sheet: renamed-t5 (1)
Gene_ID	Gene_Name	Comparison	baseMean	log2FoldChange	lfcSE	pvalue	padj
ENSMUSG00000051951	Xkr4	basal_adipocytes	98.2563	5.47676	1.01092	6.33075e-10	5.48173e-09
ENSMUSG00000051951	Xkr4	endothelial_adipocytes	98.2563	3.47921	0.997324	3.35652e-05	0.000141772
ENSMUSG00000051951	Xkr4	luminal-progenitors_adipocytes	98.2563	3.73891	1.00125	1.22831e-05	5.53999e-05
ENSMUSG00000051951	Xkr4	stromal_adipocytes	98.2563	3.03654	1.05875	0.000232123	0.000823508
ENSMUSG00000051951	Xkr4	luminal-differentiated_basal	98.2563	-3.22993	0.878893	1.10498e-05	0.000116413
ENSMUSG00000051951	Xkr4	stromal_basal	98.2563	-1.42811	1.1244	0.00783573	0.0467943
ENSMUSG00000103377	Gm37180	basal_adipocytes	14.6428	11.3511	1.45989	3.55736e-16	6.5456e-15
ENSMUSG00000103377	Gm37180	endothelial_adipocytes	14.6428	10.2962	1.47836	1.1065e-13	1.33683e-12
ENSMUSG00000103377	Gm37180	luminal-differentiated_adipocytes	14.6428	8.00119	1.46052	1.96872e-09	1.40302e-08
ENSMUSG00000103377	Gm37180	luminal-progenitors_adipocytes	14.6428	8.75023	1.53582	1.87961e-10	1.74249e-09
ENSMUSG00000103377	Gm37180	stromal_adipocytes	14.6428	8.28071	1.57913	4.80188e-10	4.01399e-09
ENSMUSG00000104017	Gm37363	basal_adipocytes	12.8637	13.3917	1.52375	1.66415e-19	4.3317e-18
ENSMUSG00000104017	Gm37363	endothelial_adipocytes	12.8637	11.9376	1.53287	6.93722e-16	1.05262e-14
ENSMUSG00000104017	Gm37363	luminal-differentiated_adipocytes	12.8637	10.3297	1.56665	5.85943e-13	6.01069e-12
ENSMUSG00000104017	Gm37363	luminal-progenitors_adipocytes	12.8637	11.1095	1.53774	5.1204e-14	7.38644e-13
ENSMUSG00000104017	Gm37363	stromal_adipocytes	12.8637	10.7519	1.61278	2.6519e-13	3.25786e-12
ENSMUSG00000103161	Gm38148	basal_adipocytes	11.2157	3.97778	1.28476	9.07029e-05	0.000360909
ENSMUSG00000103161	Gm38148	luminal-progenitors_adipocytes	11.2157	2.84744	1.33391	0.00244663	0.00702567
ENSMUSG00000102331	Gm19938	basal_adipocytes	8.55853	10.3052	1.70473	1.14547e-11	1.23325e-10
ENSMUSG00000102331	Gm19938	endothelial_adipocytes	8.55853	7.63975	1.86047	8.89689e-08	5.47121e-07
ENSMUSG00000102331	Gm19938	luminal-differentiated_adipocytes	8.55853	3.19037	1.89588	0.00354913	0.00998278
ENSMUSG00000102331	Gm19938	luminal-progenitors_adipocytes	8.55853	8.50585	1.7468	1.16413e-08	8.43782e-08
ENSMUSG00000102331	Gm19938	stromal_adipocytes	8.55853	8.13835	1.77607	1.61409e-08	1.09821e-07
ENSMUSG00000102331	Gm19938	luminal-differentiated_basal	8.55853	-3.36199	1.7145	0.000313182	0.00219612
ENSMUSG00000104123	Gm37483	stromal_endothelial	2.68519	2.87458	3.70659	0.0101106	0.0363112
ENSMUSG00000025902	Sox17	basal_adipocytes	1039.98	4.34186	0.814164	6.17155e-09	4.66978e-08
ENSMUSG00000025902	Sox17	endothelial_adipocytes	1039.98	5.22972	0.836299	6.07771e-12	6.16509e-11
ENSMUSG00000025902	Sox17	luminal-progenitors_adipocytes	1039.98	1.5146	0.816685	0.0143996	0.0343011
ENSMUSG00000025902	Sox17	luminal-differentiated_basal	1039.98	-3.79206	0.800854	3.8641e-08	7.42866e-07
ENSMUSG00000025902	Sox17	luminal-progenitors_basal	1039.98	-1.87832	0.889288	0.000749522	0.00934354
ENSMUSG00000025902	Sox17	stromal_basal	1039.98	-4.3357	0.799963	3.97896e-09	1.68746e-07
ENSMUSG00000025902	Sox17	luminal-differentiated_endothelial	1039.98	-5.01975	0.817724	5.2238e-11	7.34746e-10
ENSMUSG00000025902	Sox17	luminal-progenitors_endothelial	1039.98	-3.22483	0.813407	9.04744e-06	8.38124e-05
ENSMUSG00000025902	Sox17	stromal_endothelial	1039.98	-5.29727	0.823247	3.60748e-12	1.05845e-10
ENSMUSG00000104238	Gm37587	endothelial_adipocytes	19.6776	2.77861	1.36516	0.00338518	0.00977284
ENSMUSG00000104238	Gm37587	luminal-differentiated_basal	19.6776	-2.09851	1.30592	0.00473954	0.0219706
ENSMUSG00000104238	Gm37587	stromal_basal	19.6776	-2.37023	1.58827	0.00281764	0.0209826
ENSMUSG00000104238	Gm37587	luminal-differentiated_endothelial	19.6776	-3.64532	1.43537	0.000522146	0.0023348
ENSMUSG00000104238	Gm37587	stromal_endothelial	19.6776	-3.83446	1.40835	0.000282816	0.00162762
ENSMUSG00000102269	Gm7357	basal_adipocytes	13.7283	2.17764	1.3809	0.0164613	0.0398584
ENSMUSG00000102269	Gm7357	endothelial_adipocytes	13.7283	3.24534	1.45873	0.00143767	0.00450213
ENSMUSG00000102269	Gm7357	luminal-differentiated_basal	13.7283	-3.23617	1.47626	0.000283149	0.00201719
ENSMUSG00000102269	Gm7357	stromal_basal	13.7283	-3.04384	1.66387	0.000943673	0.00870868
ENSMUSG00000102269	Gm7357	luminal-differentiated_endothelial	13.7283	-5.30966	1.51306	1.04415e-05	6.65268e-05
ENSMUSG00000102269	Gm7357	luminal-progenitors_endothelial	13.7283	-2.89221	1.55772	0.00211363	0.00989225
ENSMUSG00000102269	Gm7357	stromal_endothelial	13.7283	-4.71812	1.49195	4.37226e-05	0.000306034
ENSMUSG00000033845	Mrpl15	basal_adipocytes	592.832	-2.05725	0.251921	5.26606e-17	1.05705e-15
ENSMUSG00000033845	Mrpl15	endothelial_adipocytes	592.832	-1.93509	0.252566	2.13843e-15	3.08746e-14
ENSMUSG00000033845	Mrpl15	luminal-differentiated_adipocytes	592.832	-1.76654	0.249909	3.00738e-13	3.16297e-12
ENSMUSG00000033845	Mrpl15	luminal-progenitors_adipocytes	592.832	-1.49416	0.252069	5.48656e-10	4.77737e-09
ENSMUSG00000033845	Mrpl15	stromal_adipocytes	592.832	-2.20652	0.253954	2.00799e-19	4.81572e-18
ENSMUSG00000025903	Lypla1	luminal-differentiated_adipocytes	1015.87	-1.19915	0.228012	5.05068e-08	3.06032e-07
ENSMUSG00000025903	Lypla1	stromal_adipocytes	1015.87	-1.39589	0.228229	2.4452e-10	2.11372e-09
ENSMUSG00000104217	Gm37988	basal_adipocytes	4.58427	3.77255	2.37263	0.00267483	0.00792212
ENSMUSG00000104217	Gm37988	endothelial_adipocytes	4.58427	6.12118	2.87001	0.000171694	0.000642266
ENSMUSG00000104217	Gm37988	luminal-differentiated_adipocytes	4.58427	3.3907	2.54103	0.0066885	0.0177038
ENSMUSG00000104217	Gm37988	luminal-progenitors_basal	4.58427	-7.12276	3.54285	0.000119757	0.00210672
ENSMUSG00000104217	Gm37988	stromal_basal	4.58427	-6.93107	3.34298	3.85631e-05	0.000567837
ENSMUSG00000104217	Gm37988	luminal-progenitors_endothelial	4.58427	-9.70349	2.75398	4.15507e-06	4.1996e-05
ENSMUSG00000104217	Gm37988	stromal_endothelial	4.58427	-10.3679	2.82028	1.09825e-06	1.10513e-05
ENSMUSG00000104217	Gm37988	luminal-progenitors_luminal-differentiated	4.58427	-5.70527	3.48685	0.000381864	0.00373943
ENSMUSG00000104217	Gm37988	stromal_luminal-differentiated	4.58427	-5.95566	2.91283	0.000133102	0.0011015
ENSMUSG00000033793	Atp6v1h	basal_adipocytes	1114.43	-1.28007	0.16895	8.32688e-15	1.32552e-13
ENSMUSG00000033793	Atp6v1h	endothelial_adipocytes	1114.43	-1.51814	0.168531	4.56058e-20	1.01574e-18
ENSMUSG00000033793	Atp6v1h	luminal-differentiated_adipocytes	1114.43	-1.40842	0.168169	1.47347e-17	2.32854e-16
ENSMUSG00000033793	Atp6v1h	luminal-progenitors_adipocytes	1114.43	-1.504	0.169413	1.1577e-19	3.09946e-18
ENSMUSG00000033793	Atp6v1h	stromal_adipocytes	1114.43	-1.68072	0.168845	3.26481e-24	1.21695e-22
ENSMUSG00000025905	Oprk1	luminal-differentiated_adipocytes	3.83425	2.84601	2.96495	0.0169533	0.0404173
ENSMUSG00000025905	Oprk1	luminal-differentiated_endothelial	3.83425	6.2833	4.255	0.000795598	0.00341277
ENSMUSG00000025905	Oprk1	luminal-progenitors_luminal-differentiated	3.83425	-5.30486	4.67938	0.00113399	0.00927532
ENSMUSG00000090031	4732440D04Rik	stromal_adipocytes	96.0175	1.00197	0.500972	0.0211772	0.04924
ENSMUSG00000102135	Gm37108	endothelial_basal	23.7794	-1.02654	0.634742	0.00125571	0.0192857
ENSMUSG00000102135	Gm37108	luminal-differentiated_endothelial	23.7794	1.65102	0.50345	8.65232e-05	0.000460349
ENSMUSG00000051285	Pcmtd1	luminal-differentiated_adipocytes	2144	-1.5569	0.236088	9.80307e-12	8.96291e-11
ENSMUSG00000051285	Pcmtd1	luminal-progenitors_adipocytes	2144	-1.24319	0.235779	4.00271e-08	2.6798e-07
ENSMUSG00000051285	Pcmtd1	stromal_adipocytes	2144	-1.4193	0.23554	4.08788e-10	3.44238e-09
ENSMUSG00000025911	Adhfe1	basal_adipocytes	321.266	-5.55724	0.739568	5.6551e-16	1.01931e-14
ENSMUSG00000025911	Adhfe1	endothelial_adipocytes	321.266	-6.94328	0.770034	1.30727e-22	3.6198e-21
ENSMUSG00000025911	Adhfe1	luminal-differentiated_adipocytes	321.266	-5.7714	0.733314	2.99032e-16	4.22048e-15
ENSMUSG00000025911	Adhfe1	luminal-progenitors_adipocytes	321.266	-5.80227	0.758436	1.03409e-16	2.02983e-15
ENSMUSG00000025911	Adhfe1	stromal_adipocytes	321.266	-5.03564	0.72362	2.54642e-13	3.13135e-12
ENSMUSG00000025911	Adhfe1	stromal_endothelial	321.266	1.26708	0.845367	0.011161	0.0394405
ENSMUSG00000079671	2610203C22Rik	basal_adipocytes	43.3432	3.92883	0.795697	7.40493e-08	4.80766e-07
ENSMUSG00000079671	2610203C22Rik	endothelial_adipocytes	43.3432	3.46857	0.808761	1.58871e-06	8.20393e-06
ENSMUSG00000079671	2610203C22Rik	luminal-differentiated_adipocytes	43.3432	4.00103	0.865367	7.02529e-08	4.16229e-07
ENSMUSG00000079671	2610203C22Rik	luminal-progenitors_adipocytes	43.3432	4.5674	0.814	8.42467e-10	7.19093e-09
ENSMUSG00000079671	2610203C22Rik	stromal_adipocytes	43.3432	2.03752	0.846964	0.00167396	0.00503755
ENSMUSG00000079671	2610203C22Rik	stromal_luminal-progenitors	43.3432	-1.31691	0.899546	0.00162776	0.0227775
ENSMUSG00000045210	Vcpip1	luminal-differentiated_adipocytes	1271.74	1.20921	0.189175	5.61026e-11	4.77562e-10
ENSMUSG00000045210	Vcpip1	stromal_adipocytes	1271.74	1.11366	0.188139	1.40488e-09	1.10168e-08
ENSMUSG00000097893	1700034P13Rik	basal_adipocytes	9.31446	-2.17462	1.23217	0.0112764	0.0285483
ENSMUSG00000097893	1700034P13Rik	stromal_adipocytes	9.31446	-1.83886	1.22567	0.020603	0.0480653
ENSMUSG00000025915	Sgk3	luminal-differentiated_adipocytes	567.81	1.32785	0.297679	2.42406e-06	1.16383e-05
ENSMUSG00000025915	Sgk3	stromal_luminal-differentiated	567.81	-1.71121	0.304695	1.15674e-09	2.70919e-08
ENSMUSG00000046101	Mcmdc2	basal_adipocytes	4.03986	-2.68857	1.35487	0.00454453	0.0127087
ENSMUSG00000046101	Mcmdc2	endothelial_adipocytes	4.03986	-2.56068	1.38221	0.00616154	0.0166859
ENSMUSG00000046101	Mcmdc2	luminal-progenitors_adipocytes	4.03986	-4.15028	1.56469	0.000231729	0.000824444
ENSMUSG00000098234	Snhg6	endothelial_adipocytes	104.145	-1.12312	0.385353	0.00155286	0.00482862
ENSMUSG00000093178	Snord87	basal_adipocytes	8.6845	-1.13165	0.51467	0.00960724	0.0247855
ENSMUSG00000093178	Snord87	endothelial_adipocytes	8.6845	-2.00107	0.558386	4.41113e-05	0.00018276
ENSMUSG00000093178	Snord87	stromal_adipocytes	8.6845	-1.75532	0.547246	0.00017625	0.000639577
ENSMUSG00000099032	Tcf24	luminal-differentiated_adipocytes	30.3964	2.73379	1.18076	0.000982162	0.00309309
ENSMUSG00000099032	Tcf24	luminal-progenitors_adipocytes	30.3964	3.72933	1.12349	5.00048e-05	0.000202261
ENSMUSG00000099032	Tcf24	stromal_adipocytes	30.3964	4.28177	1.12145	7.21295e-06	3.31706e-05
ENSMUSG00000099032	Tcf24	luminal-progenitors_basal	30.3964	1.55815	1.04903	0.00314001	0.029154
ENSMUSG00000099032	Tcf24	stromal_basal	30.3964	2.58797	1.11751	0.000573716	0.0057374
ENSMUSG00000099032	Tcf24	luminal-progenitors_endothelial	30.3964	2.34332	1.08726	0.00168727	0.00813712
ENSMUSG00000099032	Tcf24	stromal_endothelial	30.3964	2.99469	1.03316	0.00028678	0.00164664
ENSMUSG00000025917	Cops5	basal_adipocytes	620.104	-1.29353	0.17959	1.36007e-13	1.86386e-12
ENSMUSG00000025917	Cops5	endothelial_adipocytes	620.104	-1.44137	0.17891	1.98858e-16	3.18933e-15
ENSMUSG00000025917	Cops5	luminal-differentiated_adipocytes	620.104	-1.24573	0.178346	9.28791e-13	9.3061e-12
ENSMUSG00000025917	Cops5	luminal-progenitors_adipocytes	620.104	-1.20179	0.178881	5.95377e-12	6.71868e-11
ENSMUSG00000025917	Cops5	stromal_adipocytes	620.104	-1.36318	0.178463	6.03667e-15	9.0898e-14
ENSMUSG00000102556	Gm37569	basal_adipocytes	17.1713	1.97931	0.927729	0.00536689	0.0147539
ENSMUSG00000102556	Gm37569	endothelial_adipocytes	17.1713	2.13578	0.925888	0.00285278	0.00836596
ENSMUSG00000102556	Gm37569	luminal-progenitors_adipocytes	17.1713	2.09412	0.942728	0.0033324	0.00929676
ENSMUSG00000042501	Cpa6	basal_adipocytes	28.5709	10.4349	1.54172	1.58574e-13	2.15124e-12
ENSMUSG00000042501	Cpa6	endothelial_adipocytes	28.5709	7.87079	1.68075	5.78928e-09	4.15353e-08
ENSMUSG00000042501	Cpa6	luminal-differentiated_adipocytes	28.5709	6.87664	1.53131	2.8209e-07	1.54456e-06
ENSMUSG00000042501	Cpa6	luminal-progenitors_adipocytes	28.5709	9.79089	1.50832	4.01243e-12	4.6236e-11
ENSMUSG00000042501	Cpa6	stromal_adipocytes	28.5709	6.99217	1.61486	9.46484e-08	5.76299e-07
ENSMUSG00000083422	Gm15604	endothelial_basal	3.11211	-3.24311	1.96128	0.000574414	0.0101317
ENSMUSG00000083422	Gm15604	luminal-differentiated_basal	3.11211	-2.38796	1.30086	0.00221009	0.0115785
ENSMUSG00000083422	Gm15604	stromal_basal	3.11211	-2.1389	1.57198	0.00419228	0.0287229
ENSMUSG00000048960	Prex2	basal_adipocytes	3990.17	3.25876	0.482997	2.787e-12	3.23295e-11
ENSMUSG00000048960	Prex2	endothelial_adipocytes	3990.17	4.03838	0.482922	7.21173e-18	1.32222e-16
ENSMUSG00000048960	Prex2	luminal-differentiated_basal	3990.17	-3.35375	0.474025	1.28537e-13	7.23389e-12
ENSMUSG00000048960	Prex2	luminal-progenitors_basal	3990.17	-2.29442	0.473448	9.92145e-08	5.06551e-06
ENSMUSG00000048960	Prex2	stromal_basal	3990.17	-2.49897	0.484142	6.9747e-08	2.1711e-06
ENSMUSG00000048960	Prex2	luminal-differentiated_endothelial	3990.17	-4.2638	0.482382	1.68321e-19	7.31953e-18
ENSMUSG00000048960	Prex2	luminal-progenitors_endothelial	3990.17	-3.23409	0.478883	3.58038e-12	1.33063e-10
ENSMUSG00000048960	Prex2	stromal_endothelial	3990.17	-3.29652	0.479467	2.27207e-12	6.95086e-11
ENSMUSG00000057715	A830018L16Rik	basal_adipocytes	42.1876	-2.85522	1.09853	0.000908014	0.00297899
ENSMUSG00000057715	A830018L16Rik	endothelial_adipocytes	42.1876	-3.52575	1.10952	8.94379e-05	0.000351076
ENSMUSG00000057715	A830018L16Rik	luminal-differentiated_adipocytes	42.1876	-3.5739	1.21885	7.94892e-05	0.000303734
ENSMUSG00000057715	A830018L16Rik	luminal-progenitors_adipocytes	42.1876	-7.83187	1.30607	1.41509e-11	1.52225e-10
ENSMUSG00000057715	A830018L16Rik	stromal_adipocytes	42.1876	-5.94985	1.15266	4.79716e-09	3.51773e-08
ENSMUSG00000057715	A830018L16Rik	luminal-progenitors_basal	42.1876	-3.14022	1.59646	0.000151463	0.00256453
ENSMUSG00000057715	A830018L16Rik	stromal_basal	42.1876	-1.60333	1.32882	0.0083261	0.0491487
ENSMUSG00000057715	A830018L16Rik	luminal-progenitors_endothelial	42.1876	-2.83812	1.34707	0.00140721	0.0069738
ENSMUSG00000057715	A830018L16Rik	luminal-progenitors_luminal-differentiated	42.1876	-2.32261	1.41795	0.001412	0.0111424
ENSMUSG00000016918	Sulf1	basal_adipocytes	1577.38	3.19748	0.524451	1.92762e-10	1.78819e-09
ENSMUSG00000016918	Sulf1	endothelial_adipocytes	1577.38	4.14866	0.523867	2.45796e-16	3.89577e-15
ENSMUSG00000016918	Sulf1	luminal-progenitors_adipocytes	1577.38	3.5156	0.525131	3.29795e-12	3.8302e-11
ENSMUSG00000016918	Sulf1	stromal_adipocytes	1577.38	4.68145	0.52547	6.04154e-20	1.54022e-18
ENSMUSG00000016918	Sulf1	luminal-differentiated_basal	1577.38	-2.94661	0.506084	9.37008e-10	2.54866e-08
ENSMUSG00000016918	Sulf1	luminal-differentiated_endothelial	1577.38	-4.02859	0.518712	1.65218e-15	4.26296e-14
ENSMUSG00000016918	Sulf1	luminal-progenitors_luminal-differentiated	1577.38	3.23848	0.532975	1.79174e-11	1.18943e-09
ENSMUSG00000016918	Sulf1	stromal_luminal-differentiated	1577.38	4.54151	0.520426	4.70548e-19	4.1097e-17
ENSMUSG00000025938	Slco5a1	luminal-differentiated_adipocytes	35.2721	1.70142	0.864011	0.00856911	0.0220842
ENSMUSG00000025938	Slco5a1	luminal-progenitors_adipocytes	35.2721	1.51947	0.878545	0.0192515	0.0443433
ENSMUSG00000025938	Slco5a1	stromal_adipocytes	35.2721	1.76639	0.900363	0.00755016	0.0196987
ENSMUSG00000025938	Slco5a1	luminal-differentiated_basal	35.2721	1.60717	0.868567	0.00567227	0.0252754
ENSMUSG00000025938	Slco5a1	stromal_basal	35.2721	1.45831	1.00577	0.00488793	0.0325109
ENSMUSG00000005886	Ncoa2	luminal-differentiated_adipocytes	2740.63	1.36665	0.183856	2.96687e-14	3.46294e-13
ENSMUSG00000005886	Ncoa2	luminal-progenitors_adipocytes	2740.63	1.25729	0.183963	2.37858e-12	2.81457e-11
ENSMUSG00000005886	Ncoa2	stromal_adipocytes	2740.63	1.11936	0.182654	3.82842e-10	3.23802e-09
ENSMUSG00000103506	Gm38376	luminal-differentiated_adipocytes	37.6288	1.15224	0.524468	0.0105755	0.0266345
ENSMUSG00000103495	Gm37409	luminal-differentiated_adipocytes	35.2251	1.39164	0.598531	0.00551852	0.0148829
ENSMUSG00000103085	Gm38120	luminal-differentiated_adipocytes	73.6027	1.29921	0.497348	0.00280072	0.00805764
ENSMUSG00000103085	Gm38120	stromal_adipocytes	73.6027	1.06632	0.484367	0.0118419	0.0294505
ENSMUSG00000025935	Tram1	basal_adipocytes	2704.43	1.15765	0.203174	3.59523e-09	2.80745e-08
ENSMUSG00000025935	Tram1	luminal-differentiated_adipocytes	2704.43	1.14719	0.202023	5.08685e-09	3.48266e-08
ENSMUSG00000025935	Tram1	luminal-progenitors_adipocytes	2704.43	1.27144	0.202574	9.72523e-11	9.38099e-10
ENSMUSG00000025935	Tram1	stromal_adipocytes	2704.43	1.74754	0.203567	1.06428e-18	2.35645e-17
ENSMUSG00000025937	Lactb2	basal_adipocytes	768.67	-3.16444	0.316804	3.72834e-24	1.53035e-22
ENSMUSG00000025937	Lactb2	endothelial_adipocytes	768.67	-3.05924	0.318246	1.11099e-22	3.09302e-21
ENSMUSG00000025937	Lactb2	luminal-differentiated_adipocytes	768.67	-2.87064	0.321283	1.53253e-20	3.12851e-19
ENSMUSG00000025937	Lactb2	luminal-progenitors_adipocytes	768.67	-2.56078	0.321795	2.24598e-16	4.22043e-15
ENSMUSG00000025937	Lactb2	stromal_adipocytes	768.67	-3.06876	0.320703	9.84711e-23	3.22908e-21
ENSMUSG00000102982	Gm38319	basal_adipocytes	20.2121	-1.66968	0.759901	0.0056149	0.0153588
ENSMUSG00000102982	Gm38319	luminal-progenitors_adipocytes	20.2121	-1.99242	0.808469	0.00179049	0.00530423
ENSMUSG00000025932	Eya1	basal_adipocytes	56.3387	3.36703	0.931634	2.94317e-05	0.000127466
ENSMUSG00000025932	Eya1	endothelial_adipocytes	56.3387	3.48777	0.944015	1.61878e-05	7.21326e-05
ENSMUSG00000025932	Eya1	luminal-differentiated_adipocytes	56.3387	1.68586	0.905613	0.0111228	0.0278388
ENSMUSG00000025932	Eya1	luminal-progenitors_adipocytes	56.3387	2.65606	0.980071	0.000598191	0.00196134
ENSMUSG00000025932	Eya1	stromal_adipocytes	56.3387	2.93128	1.00448	0.000203276	0.000729421
ENSMUSG00000054493	Gm9947	basal_adipocytes	15.4184	7.18342	1.42065	4.44148e-10	3.92546e-09
ENSMUSG00000054493	Gm9947	luminal-differentiated_adipocytes	15.4184	8.28485	1.26529	2.82349e-12	2.71493e-11
ENSMUSG00000054493	Gm9947	luminal-progenitors_adipocytes	15.4184	9.98751	1.26064	1.95484e-16	3.71227e-15
ENSMUSG00000054493	Gm9947	stromal_adipocytes	15.4184	12.0657	1.25292	2.63739e-23	9.06323e-22
ENSMUSG00000054493	Gm9947	endothelial_basal	15.4184	-9.41446	1.32143	2.16874e-13	4.02062e-11
ENSMUSG00000054493	Gm9947	stromal_basal	15.4184	3.40387	1.2219	0.000148817	0.00181904
ENSMUSG00000054493	Gm9947	luminal-differentiated_endothelial	15.4184	10.1045	1.36418	6.43019e-16	1.74098e-14
ENSMUSG00000054493	Gm9947	luminal-progenitors_endothelial	15.4184	11.7144	1.27574	1.41928e-20	2.40567e-18
ENSMUSG00000054493	Gm9947	stromal_endothelial	15.4184	13.813	1.26804	4.34632e-28	1.28273e-25
ENSMUSG00000054493	Gm9947	stromal_luminal-differentiated	15.4184	2.3373	1.42069	0.00195055	0.0113875
ENSMUSG00000025930	Msc	basal_adipocytes	40.7523	2.01601	1.11445	0.0116018	0.0292651
ENSMUSG00000025930	Msc	luminal-differentiated_adipocytes	40.7523	1.68672	1.05256	0.0188596	0.0444187
ENSMUSG00000025930	Msc	luminal-progenitors_adipocytes	40.7523	2.95887	1.15335	0.000761228	0.00244603
ENSMUSG00000025930	Msc	stromal_adipocytes	40.7523	4.81729	1.11846	8.26783e-07	4.38399e-06
ENSMUSG00000025930	Msc	stromal_basal	40.7523	1.56376	1.18531	0.00657079	0.0410119
ENSMUSG00000025930	Msc	luminal-progenitors_endothelial	40.7523	2.60211	1.17636	0.00132703	0.00663675
ENSMUSG00000025930	Msc	stromal_endothelial	40.7523	4.49176	1.04281	1.34816e-06	1.32575e-05
ENSMUSG00000025930	Msc	stromal_luminal-differentiated	40.7523	1.78883	1.17272	0.00343294	0.0184544
ENSMUSG00000082193	Rpl5-ps1	luminal-progenitors_basal	3.77754	-1.66742	1.22469	0.00286739	0.0271987
ENSMUSG00000082193	Rpl5-ps1	luminal-progenitors_luminal-differentiated	3.77754	-1.78973	1.22298	0.0038294	0.0249118
ENSMUSG00000073737	Gm10566	luminal-progenitors_adipocytes	3.51747	-3.03538	1.58766	0.00340293	0.00946933
ENSMUSG00000092083	Kcnb2	basal_adipocytes	6.35721	8.02345	2.12747	2.30756e-07	1.39132e-06
ENSMUSG00000092083	Kcnb2	luminal-differentiated_adipocytes	6.35721	6.25422	1.98425	3.00674e-05	0.000123684
ENSMUSG00000092083	Kcnb2	luminal-progenitors_adipocytes	6.35721	6.55462	2.12357	1.39698e-05	6.23902e-05
ENSMUSG00000092083	Kcnb2	stromal_adipocytes	6.35721	7.51412	2.01133	9.01032e-07	4.7456e-06
ENSMUSG00000092083	Kcnb2	endothelial_basal	6.35721	-11.1067	1.81214	2.51183e-10	2.42285e-08
ENSMUSG00000092083	Kcnb2	luminal-differentiated_endothelial	6.35721	8.5947	2.09655	1.01083e-07	8.88485e-07
ENSMUSG00000092083	Kcnb2	luminal-progenitors_endothelial	6.35721	9.48608	2.00109	4.16985e-08	6.81022e-07
ENSMUSG00000092083	Kcnb2	stromal_endothelial	6.35721	10.4513	1.98772	1.30387e-09	2.38403e-08
ENSMUSG00000025925	Terf1	basal_adipocytes	375.93	2.06619	0.295942	4.71715e-13	6.0501e-12
ENSMUSG00000025925	Terf1	endothelial_adipocytes	375.93	2.33398	0.296108	3.29309e-16	5.13365e-15
ENSMUSG00000025925	Terf1	luminal-differentiated_adipocytes	375.93	1.76095	0.293201	3.60819e-10	2.7988e-09
ENSMUSG00000025925	Terf1	luminal-progenitors_adipocytes	375.93	1.96157	0.298864	5.10167e-12	5.80411e-11
ENSMUSG00000025925	Terf1	stromal_adipocytes	375.93	1.4733	0.293229	1.09078e-07	6.57775e-07
ENSMUSG00000032719	Sbspon	basal_adipocytes	106.871	5.36212	1.02032	1.88205e-09	1.53178e-08
ENSMUSG00000032719	Sbspon	endothelial_adipocytes	106.871	4.0369	1.00146	3.10114e-06	1.54172e-05
ENSMUSG00000032719	Sbspon	luminal-differentiated_adipocytes	106.871	1.95228	0.999617	0.00624108	0.0166379
ENSMUSG00000032719	Sbspon	luminal-progenitors_adipocytes	106.871	3.04493	1.0416	0.000261963	0.000924017
ENSMUSG00000032719	Sbspon	stromal_adipocytes	106.871	3.41514	1.06138	6.95606e-05	0.000272273
ENSMUSG00000032719	Sbspon	luminal-differentiated_basal	106.871	-2.6577	0.783635	6.63235e-05	0.000573936
ENSMUSG00000032719	Sbspon	luminal-progenitors_basal	106.871	-1.37044	0.899876	0.00421965	0.0364881
ENSMUSG00000067795	4930444P10Rik	basal_adipocytes	13.1559	2.13193	1.36062	0.017527	0.0420809
ENSMUSG00000067795	4930444P10Rik	luminal-differentiated_adipocytes	13.1559	4.10748	1.6299	0.000246359	0.000860978
ENSMUSG00000067795	4930444P10Rik	luminal-progenitors_adipocytes	13.1559	2.1757	1.3909	0.0150254	0.0356332
ENSMUSG00000067795	4930444P10Rik	endothelial_basal	13.1559	-5.03081	1.85319	4.68628e-05	0.00115565
ENSMUSG00000067795	4930444P10Rik	luminal-differentiated_endothelial	13.1559	6.83714	1.60932	1.05964e-07	9.29159e-07
ENSMUSG00000067795	4930444P10Rik	luminal-progenitors_endothelial	13.1559	4.79631	1.64767	3.72992e-05	0.000294797
ENSMUSG00000067795	4930444P10Rik	stromal_endothelial	13.1559	4.0981	1.53654	0.000253814	0.00148074
ENSMUSG00000043716	Rpl7	luminal-differentiated_adipocytes	14534.5	1.76647	0.159796	4.15727e-29	1.64934e-27
ENSMUSG00000043716	Rpl7	luminal-progenitors_adipocytes	14534.5	1.15996	0.159484	1.23828e-13	1.71149e-12
ENSMUSG00000043716	Rpl7	stromal_adipocytes	14534.5	1.20966	0.159184	1.10539e-14	1.60752e-13
ENSMUSG00000043716	Rpl7	luminal-differentiated_endothelial	14534.5	1.49557	0.161135	1.71816e-21	9.44359e-20
ENSMUSG00000025920	Stau2	basal_adipocytes	438.247	-1.33607	0.297593	1.62512e-06	8.61398e-06
ENSMUSG00000025920	Stau2	endothelial_adipocytes	438.247	-1.94711	0.298582	8.23207e-12	8.24914e-11
ENSMUSG00000025920	Stau2	stromal_adipocytes	438.247	-1.55741	0.294951	2.33114e-08	1.55158e-07
ENSMUSG00000025920	Stau2	luminal-differentiated_endothelial	438.247	1.26841	0.303552	3.54902e-06	2.46211e-05
ENSMUSG00000025920	Stau2	luminal-progenitors_endothelial	438.247	1.15834	0.319802	1.40037e-05	0.000123609
ENSMUSG00000079658	Eloc	endothelial_adipocytes	438.244	-1.05592	0.264127	3.13998e-05	0.000133307
ENSMUSG00000079658	Eloc	luminal-differentiated_adipocytes	438.244	-1.03752	0.265182	4.01289e-05	0.000161476
ENSMUSG00000079658	Eloc	stromal_adipocytes	438.244	-1.71747	0.270334	2.67931e-11	2.59417e-10
ENSMUSG00000025940	Tmem70	basal_adipocytes	426.563	-1.77113	0.213695	1.76707e-17	3.72472e-16
ENSMUSG00000025940	Tmem70	endothelial_adipocytes	426.563	-1.76032	0.213303	2.2164e-17	3.89627e-16
ENSMUSG00000025940	Tmem70	luminal-differentiated_adipocytes	426.563	-1.53373	0.211601	9.94134e-14	1.09775e-12
ENSMUSG00000025940	Tmem70	luminal-progenitors_adipocytes	426.563	-1.71854	0.215037	1.55732e-16	2.99824e-15
ENSMUSG00000025940	Tmem70	stromal_adipocytes	426.563	-1.73365	0.213159	5.05083e-17	9.49102e-16
ENSMUSG00000025779	Ly96	basal_adipocytes	64.3674	1.1965	0.493533	0.0047637	0.013245
ENSMUSG00000025779	Ly96	endothelial_adipocytes	64.3674	1.17479	0.480258	0.00577998	0.015761
ENSMUSG00000025779	Ly96	luminal-differentiated_adipocytes	64.3674	1.67944	0.490948	0.000120987	0.000448144
ENSMUSG00000025779	Ly96	luminal-progenitors_adipocytes	64.3674	2.1246	0.510784	3.22862e-06	1.6016e-05
ENSMUSG00000025779	Ly96	stromal_luminal-progenitors	64.3674	-1.2608	0.57657	0.00032927	0.00674414
ENSMUSG00000042686	Jph1	luminal-differentiated_adipocytes	90.6848	-1.56364	0.588869	0.00174358	0.0052301
ENSMUSG00000042686	Jph1	luminal-differentiated_basal	90.6848	-2.22477	0.586154	2.62965e-05	0.000252368
ENSMUSG00000042686	Jph1	luminal-differentiated_endothelial	90.6848	-1.10925	0.62957	0.0115877	0.0358017
ENSMUSG00000101589	Rbm6-ps1	luminal-progenitors_adipocytes	5.0776	-2.15346	1.25815	0.0112668	0.0276366
ENSMUSG00000067780	Pi15	basal_adipocytes	605.152	3.44432	0.843058	4.78641e-06	2.34585e-05
ENSMUSG00000067780	Pi15	endothelial_adipocytes	605.152	2.23788	0.875132	0.00128599	0.00406592
ENSMUSG00000067780	Pi15	luminal-progenitors_adipocytes	605.152	4.22361	0.852935	4.46393e-08	2.9672e-07
ENSMUSG00000067780	Pi15	stromal_adipocytes	605.152	5.59872	0.855108	2.08279e-12	2.30985e-11
ENSMUSG00000067780	Pi15	luminal-differentiated_basal	605.152	-3.32126	0.796566	1.59066e-06	2.05955e-05
ENSMUSG00000067780	Pi15	luminal-differentiated_endothelial	605.152	-2.43463	0.926037	0.000606039	0.00267514
ENSMUSG00000067780	Pi15	stromal_endothelial	605.152	2.87041	0.873056	0.000104481	0.000669477
ENSMUSG00000067780	Pi15	luminal-progenitors_luminal-differentiated	605.152	4.34863	0.965292	1.14798e-08	4.07491e-07
ENSMUSG00000067780	Pi15	stromal_luminal-differentiated	605.152	5.76616	0.837097	3.27341e-13	1.31188e-11
ENSMUSG00000100053	Gm28154	luminal-differentiated_endothelial	7.09845	-2.25252	1.30253	0.00616484	0.0206567
ENSMUSG00000085125	Gm16070	basal_adipocytes	48.1325	2.58514	0.893524	0.000453707	0.0015772
ENSMUSG00000085125	Gm16070	endothelial_adipocytes	48.1325	3.93065	0.868258	4.35993e-07	2.4425e-06
ENSMUSG00000085125	Gm16070	luminal-differentiated_basal	48.1325	-2.68772	0.818086	8.57757e-05	0.000718716
ENSMUSG00000085125	Gm16070	luminal-progenitors_basal	48.1325	-1.39662	0.931933	0.00417744	0.0362498
ENSMUSG00000085125	Gm16070	luminal-differentiated_endothelial	48.1325	-4.30968	0.839413	3.50881e-08	3.28957e-07
ENSMUSG00000085125	Gm16070	luminal-progenitors_endothelial	48.1325	-3.32656	0.839385	8.43522e-06	7.87838e-05
ENSMUSG00000085125	Gm16070	stromal_endothelial	48.1325	-2.85985	0.885892	0.000123145	0.000773852
ENSMUSG00000025776	Crispld1	basal_adipocytes	774.441	4.66724	0.684539	4.35587e-13	5.60638e-12
ENSMUSG00000025776	Crispld1	endothelial_adipocytes	774.441	5.21654	0.69465	9.79528e-16	1.46975e-14
ENSMUSG00000025776	Crispld1	luminal-progenitors_adipocytes	774.441	3.5949	0.685922	1.84103e-08	1.29295e-07
ENSMUSG00000025776	Crispld1	stromal_adipocytes	774.441	4.97189	0.685336	3.27749e-14	4.48304e-13
ENSMUSG00000025776	Crispld1	luminal-differentiated_basal	774.441	-3.8514	0.661556	1.1129e-10	3.66358e-09
ENSMUSG00000025776	Crispld1	luminal-differentiated_endothelial	774.441	-4.6447	0.668924	4.13291e-13	7.69303e-12
ENSMUSG00000025776	Crispld1	luminal-progenitors_endothelial	774.441	-1.10144	0.738524	0.0140956	0.0486051
ENSMUSG00000025776	Crispld1	luminal-progenitors_luminal-differentiated	774.441	2.78277	0.675696	1.56761e-06	3.23304e-05
ENSMUSG00000025776	Crispld1	stromal_luminal-differentiated	774.441	4.38047	0.671401	1.04499e-11	3.31522e-10
ENSMUSG00000025927	Tfap2b	basal_adipocytes	970.64	4.46504	0.706933	1.62905e-11	1.71354e-10
ENSMUSG00000025927	Tfap2b	endothelial_adipocytes	970.64	2.85593	0.728746	8.401e-06	3.9194e-05
ENSMUSG00000025927	Tfap2b	luminal-differentiated_adipocytes	970.64	3.72783	0.758685	1.64498e-08	1.05808e-07
ENSMUSG00000025927	Tfap2b	luminal-progenitors_adipocytes	970.64	4.14086	0.711561	4.65451e-10	4.08691e-09
ENSMUSG00000025927	Tfap2b	stromal_basal	970.64	-3.25077	0.667865	2.47789e-07	6.60889e-06
ENSMUSG00000025927	Tfap2b	stromal_endothelial	970.64	-1.41991	0.808212	0.00524359	0.0207772
ENSMUSG00000025927	Tfap2b	stromal_luminal-differentiated	970.64	-2.36495	0.786285	5.63772e-05	0.00051733
ENSMUSG00000025927	Tfap2b	stromal_luminal-progenitors	970.64	-2.63713	0.77484	3.55613e-06	0.000148776
ENSMUSG00000043760	Pkhd1	luminal-differentiated_basal	15.6007	3.05507	1.90661	0.000799097	0.0048554
ENSMUSG00000043760	Pkhd1	luminal-differentiated_endothelial	15.6007	2.71569	1.90638	0.00843779	0.0271743
ENSMUSG00000043760	Pkhd1	luminal-progenitors_luminal-differentiated	15.6007	-2.51543	2.2386	0.00279032	0.019359
ENSMUSG00000043760	Pkhd1	stromal_luminal-differentiated	15.6007	-2.0169	1.95662	0.008386	0.0386457
ENSMUSG00000041859	Mcm3	basal_adipocytes	881.853	3.45775	0.379206	1.41859e-20	4.162e-19
ENSMUSG00000041859	Mcm3	endothelial_adipocytes	881.853	3.45849	0.379957	1.4438e-20	3.35877e-19
ENSMUSG00000041859	Mcm3	luminal-differentiated_adipocytes	881.853	4.40933	0.386002	9.15413e-32	4.5879e-30
ENSMUSG00000041859	Mcm3	luminal-progenitors_adipocytes	881.853	3.48746	0.3799	7.97042e-21	2.38599e-19
ENSMUSG00000041859	Mcm3	stromal_adipocytes	881.853	2.89718	0.38809	5.69863e-15	8.61699e-14
ENSMUSG00000041859	Mcm3	stromal_luminal-differentiated	881.853	-1.27835	0.407077	7.08316e-05	0.000633267
ENSMUSG00000025931	Paqr8	basal_adipocytes	100.084	2.90241	0.593837	1.64045e-07	1.01343e-06
ENSMUSG00000025931	Paqr8	endothelial_adipocytes	100.084	3.55409	0.589757	2.07869e-10	1.76647e-09
ENSMUSG00000025931	Paqr8	luminal-progenitors_adipocytes	100.084	1.37784	0.598775	0.00539232	0.0143524
ENSMUSG00000025931	Paqr8	stromal_adipocytes	100.084	1.24369	0.573321	0.00958894	0.024384
ENSMUSG00000025931	Paqr8	luminal-differentiated_basal	100.084	-1.91132	0.598858	0.0001835	0.00138888
ENSMUSG00000025931	Paqr8	luminal-differentiated_endothelial	100.084	-2.66314	0.59857	1.05733e-06	7.90694e-06
ENSMUSG00000025931	Paqr8	luminal-progenitors_endothelial	100.084	-1.82052	0.65964	0.000344986	0.00208494
ENSMUSG00000025931	Paqr8	stromal_endothelial	100.084	-2.00591	0.647488	0.000126882	0.000794653
ENSMUSG00000041809	Efhc1	stromal_adipocytes	48.6473	1.74621	0.818535	0.00496415	0.0135193
ENSMUSG00000041809	Efhc1	stromal_endothelial	48.6473	1.45418	0.923313	0.00846499	0.03121
ENSMUSG00000041809	Efhc1	stromal_luminal-differentiated	48.6473	2.11759	0.95497	0.000532459	0.00373642
ENSMUSG00000041779	Tram2	basal_adipocytes	981.622	2.0328	0.364554	3.78944e-09	2.95281e-08
ENSMUSG00000041779	Tram2	endothelial_adipocytes	981.622	2.34073	0.364287	1.34208e-11	1.31301e-10
ENSMUSG00000041779	Tram2	luminal-differentiated_adipocytes	981.622	2.72458	0.362585	2.87273e-15	3.66676e-14
ENSMUSG00000041779	Tram2	luminal-progenitors_adipocytes	981.622	2.22599	0.366392	1.20084e-10	1.14497e-09
ENSMUSG00000041779	Tram2	stromal_adipocytes	981.622	4.03318	0.357765	3.1448e-30	1.84755e-28
ENSMUSG00000041779	Tram2	stromal_basal	981.622	1.9154	0.366518	2.44777e-08	8.61234e-07
ENSMUSG00000041779	Tram2	stromal_endothelial	981.622	1.56067	0.387278	2.61418e-06	2.39778e-05
ENSMUSG00000041779	Tram2	stromal_luminal-differentiated	981.622	1.03898	0.386964	0.000372262	0.00273666
ENSMUSG00000041779	Tram2	stromal_luminal-progenitors	981.622	1.60908	0.375678	5.17566e-07	2.87565e-05
ENSMUSG00000025934	Gsta3	basal_adipocytes	512.903	-7.01917	0.658112	7.11877e-30	4.54696e-28
ENSMUSG00000025934	Gsta3	endothelial_adipocytes	512.903	-7.2932	0.662115	1.88077e-31	9.89162e-30
ENSMUSG00000025934	Gsta3	luminal-differentiated_adipocytes	512.903	-6.78872	0.632439	8.05771e-28	2.9143e-26
ENSMUSG00000025934	Gsta3	luminal-progenitors_adipocytes	512.903	-6.44616	0.656427	2.23163e-25	1.02909e-23
ENSMUSG00000025934	Gsta3	stromal_adipocytes	512.903	-6.04304	0.6366	4.32683e-23	1.45695e-21
ENSMUSG00000028033	Kcnq5	basal_adipocytes	146.014	6.13907	1.06324	2.41795e-11	2.48818e-10
ENSMUSG00000028033	Kcnq5	endothelial_adipocytes	146.014	4.46995	1.0142	4.14356e-07	2.32944e-06
ENSMUSG00000028033	Kcnq5	luminal-differentiated_adipocytes	146.014	3.84116	1.11923	1.2176e-05	5.30176e-05
ENSMUSG00000028033	Kcnq5	luminal-progenitors_adipocytes	146.014	4.67554	1.03676	1.971e-07	1.19836e-06
ENSMUSG00000028033	Kcnq5	stromal_adipocytes	146.014	4.31655	1.0252	1.60635e-06	8.17214e-06
ENSMUSG00000028033	Kcnq5	luminal-differentiated_basal	146.014	-1.61041	0.922967	0.00711536	0.030285
ENSMUSG00000082935	Gm7658	endothelial_basal	3.35938	-2.70939	1.70816	0.000810698	0.0135065
ENSMUSG00000103748	Gm38243	basal_adipocytes	12.3045	3.59413	1.35995	0.000444209	0.00154691
ENSMUSG00000103748	Gm38243	luminal-differentiated_basal	12.3045	-2.04275	1.23372	0.0049715	0.0227953
ENSMUSG00000041670	Rims1	luminal-differentiated_adipocytes	6.26249	-11.5933	1.67425	2.83507e-14	3.31541e-13
ENSMUSG00000041670	Rims1	luminal-differentiated_basal	6.26249	-11.601	1.59754	1.20013e-13	6.81802e-12
ENSMUSG00000041670	Rims1	luminal-differentiated_endothelial	6.26249	-9.13386	1.88416	2.87518e-09	3.14172e-08
ENSMUSG00000041670	Rims1	luminal-progenitors_luminal-differentiated	6.26249	10.7763	1.60131	3.42339e-12	2.62836e-10
ENSMUSG00000041670	Rims1	stromal_luminal-differentiated	6.26249	12.1038	1.70495	2.13331e-15	1.16334e-13
ENSMUSG00000097970	Gm27028	basal_adipocytes	22.2069	1.48881	0.76528	0.0125975	0.0314975
ENSMUSG00000097970	Gm27028	endothelial_adipocytes	22.2069	1.90413	0.774571	0.00225168	0.00676507
ENSMUSG00000097970	Gm27028	stromal_adipocytes	22.2069	-1.65503	0.808653	0.00698268	0.0183672
ENSMUSG00000097970	Gm27028	luminal-differentiated_basal	22.2069	-1.65793	0.809588	0.00353946	0.0171762
ENSMUSG00000097970	Gm27028	luminal-progenitors_basal	22.2069	-1.8124	0.817197	0.00070574	0.00894763
ENSMUSG00000097970	Gm27028	stromal_basal	22.2069	-3.66046	0.759209	2.17647e-07	5.89659e-06
ENSMUSG00000097970	Gm27028	luminal-differentiated_endothelial	22.2069	-2.2289	0.822287	0.000487511	0.00219525
ENSMUSG00000097970	Gm27028	luminal-progenitors_endothelial	22.2069	-2.63398	0.786381	7.81384e-05	0.000566854
ENSMUSG00000097970	Gm27028	stromal_endothelial	22.2069	-4.15142	0.766814	1.02585e-08	1.5454e-07
ENSMUSG00000026158	Ogfrl1	luminal-differentiated_adipocytes	1502.51	1.94697	0.38947	8.73436e-08	5.12051e-07
ENSMUSG00000026158	Ogfrl1	luminal-progenitors_adipocytes	1502.51	1.01393	0.37928	0.00332572	0.00928124
ENSMUSG00000026158	Ogfrl1	luminal-differentiated_endothelial	1502.51	1.7017	0.407746	2.565e-06	1.80835e-05
ENSMUSG00000026154	Sdhaf4	endothelial_adipocytes	149.177	-1.62662	0.430303	3.07154e-05	0.000130661
ENSMUSG00000026154	Sdhaf4	luminal-differentiated_adipocytes	149.177	-2.22538	0.428426	2.21081e-08	1.40256e-07
ENSMUSG00000026154	Sdhaf4	stromal_adipocytes	149.177	-1.91868	0.437227	1.0643e-06	5.53807e-06
ENSMUSG00000026154	Sdhaf4	luminal-differentiated_basal	149.177	-1.35102	0.466761	0.000362388	0.00250102
ENSMUSG00000026154	Sdhaf4	luminal-progenitors_luminal-differentiated	149.177	1.30276	0.483922	0.000317285	0.00322396
ENSMUSG00000026153	Fam135a	basal_adipocytes	615.782	1.32964	0.325597	1.03499e-05	4.83213e-05
ENSMUSG00000026153	Fam135a	endothelial_adipocytes	615.782	1.87132	0.325893	1.21914e-09	9.49399e-09
ENSMUSG00000026153	Fam135a	stromal_basal	615.782	-1.08496	0.372088	6.72618e-05	0.000911144
ENSMUSG00000026153	Fam135a	luminal-differentiated_endothelial	615.782	-1.55463	0.330957	2.48587e-07	2.06187e-06
ENSMUSG00000026153	Fam135a	luminal-progenitors_endothelial	615.782	-1.34167	0.348839	5.22993e-06	5.17343e-05
ENSMUSG00000026153	Fam135a	stromal_endothelial	615.782	-1.74584	0.336223	1.4939e-08	2.17883e-07
ENSMUSG00000026141	Col19a1	luminal-progenitors_basal	4.57251	2.99148	2.45297	0.000889926	0.0106974
ENSMUSG00000026141	Col19a1	luminal-progenitors_endothelial	4.57251	2.98451	1.89551	0.00301902	0.0133997
ENSMUSG00000067736	Gm10222	basal_adipocytes	4210.65	-2.91802	1.46176	0.00358422	0.0102929
ENSMUSG00000067736	Gm10222	endothelial_adipocytes	4210.65	-2.68369	1.4582	0.00560525	0.0153379
ENSMUSG00000067736	Gm10222	luminal-differentiated_adipocytes	4210.65	-2.04922	1.43459	0.0164826	0.0394137
ENSMUSG00000067736	Gm10222	luminal-progenitors_adipocytes	4210.65	-2.41293	1.46603	0.0102465	0.0254046
ENSMUSG00000067736	Gm10222	stromal_adipocytes	4210.65	-2.44493	1.50883	0.00934684	0.0238404
ENSMUSG00000101939	Gm28438	basal_adipocytes	920.538	-11.7402	1.75581	8.81258e-13	1.09306e-11
ENSMUSG00000101939	Gm28438	endothelial_adipocytes	920.538	-12.3646	1.71834	5.56712e-14	6.96925e-13
ENSMUSG00000101939	Gm28438	luminal-differentiated_adipocytes	920.538	-3.19413	1.9041	0.00358574	0.0100731
ENSMUSG00000101939	Gm28438	luminal-progenitors_adipocytes	920.538	-2.97344	1.74509	0.00540747	0.0143867
ENSMUSG00000101939	Gm28438	stromal_adipocytes	920.538	-14.1029	1.72191	1.52879e-17	3.02454e-16
ENSMUSG00000101939	Gm28438	luminal-differentiated_basal	920.538	4.77625	2.32218	4.42809e-05	0.000403346
ENSMUSG00000101939	Gm28438	luminal-progenitors_basal	920.538	6.49449	2.44481	2.67095e-05	0.000593067
ENSMUSG00000101939	Gm28438	luminal-differentiated_endothelial	920.538	6.41463	1.98808	8.97979e-06	5.77743e-05
ENSMUSG00000101939	Gm28438	luminal-progenitors_endothelial	920.538	7.00136	2.18846	5.21844e-06	5.16613e-05
ENSMUSG00000101939	Gm28438	stromal_luminal-differentiated	920.538	-8.29593	1.95262	6.25197e-08	1.06991e-06
ENSMUSG00000101939	Gm28438	stromal_luminal-progenitors	920.538	-9.53375	1.7834	3.28577e-08	2.52953e-06
ENSMUSG00000101111	Gm28437	basal_adipocytes	66645.1	-4.50197	0.841204	4.52213e-09	3.48137e-08
ENSMUSG00000101111	Gm28437	endothelial_adipocytes	66645.1	-4.04548	0.842378	1.12761e-07	6.8553e-07
ENSMUSG00000101111	Gm28437	luminal-differentiated_adipocytes	66645.1	-3.20892	0.914703	1.24539e-05	5.41505e-05
ENSMUSG00000101111	Gm28437	luminal-progenitors_adipocytes	66645.1	-3.77153	0.849805	7.46822e-07	4.13663e-06
ENSMUSG00000101111	Gm28437	stromal_adipocytes	66645.1	-4.75055	0.845976	1.5573e-09	1.2174e-08
ENSMUSG00000100862	Gm10925	basal_adipocytes	60021.3	-21.7241	1.83443	7.01779e-35	6.60833e-33
ENSMUSG00000100862	Gm10925	endothelial_adipocytes	60021.3	-8.86611	1.98341	2.878e-08	1.88866e-07
ENSMUSG00000100862	Gm10925	luminal-differentiated_adipocytes	60021.3	-6.88997	1.85663	5.04488e-06	2.31358e-05
ENSMUSG00000100862	Gm10925	luminal-progenitors_adipocytes	60021.3	-2.21035	1.63943	0.0213428	0.0485716
ENSMUSG00000100862	Gm10925	stromal_adipocytes	60021.3	-19.6526	1.82492	5.46735e-29	2.83376e-27
ENSMUSG00000100862	Gm10925	endothelial_basal	60021.3	12.4247	1.81727	2.82094e-12	4.00757e-10
ENSMUSG00000100862	Gm10925	luminal-differentiated_basal	60021.3	14.1121	1.81205	2.09791e-15	1.54647e-13
ENSMUSG00000100862	Gm10925	luminal-progenitors_basal	60021.3	17.901	1.818	5.06076e-24	5.64919e-21
ENSMUSG00000100862	Gm10925	luminal-progenitors_endothelial	60021.3	3.61618	1.98968	0.00116525	0.00594496
ENSMUSG00000100862	Gm10925	stromal_endothelial	60021.3	-10.0823	2.05877	5.23053e-09	8.35751e-08
ENSMUSG00000100862	Gm10925	stromal_luminal-differentiated	60021.3	-11.5761	2.01693	1.1322e-11	3.57638e-10
ENSMUSG00000100862	Gm10925	stromal_luminal-progenitors	60021.3	-15.8539	1.81939	3.19239e-19	2.01022e-16
ENSMUSG00000102070	Gm28661	basal_adipocytes	59659.3	-4.237	1.04772	2.78623e-06	1.41876e-05
ENSMUSG00000102070	Gm28661	endothelial_adipocytes	59659.3	-5.19628	1.08991	2.62155e-08	1.73324e-07
ENSMUSG00000102070	Gm28661	luminal-differentiated_adipocytes	59659.3	-5.8532	1.08753	3.76506e-09	2.61119e-08
ENSMUSG00000102070	Gm28661	luminal-progenitors_adipocytes	59659.3	-3.47302	1.08317	8.60609e-05	0.000332193
ENSMUSG00000102070	Gm28661	stromal_adipocytes	59659.3	-5.36379	1.06764	1.96172e-08	1.31652e-07
ENSMUSG00000102317	Gm37628	endothelial_adipocytes	2.42351	-7.16007	4.00418	0.000298067	0.00106551
ENSMUSG00000102317	Gm37628	luminal-differentiated_adipocytes	2.42351	3.11959	2.94559	0.0123129	0.0304787
ENSMUSG00000102317	Gm37628	luminal-progenitors_adipocytes	2.42351	2.84141	2.78072	0.0167547	0.0392554
ENSMUSG00000102317	Gm37628	luminal-differentiated_basal	2.42351	4.72453	4.32761	0.000566867	0.0036639
ENSMUSG00000102317	Gm37628	luminal-progenitors_basal	2.42351	5.32681	4.78376	0.000858508	0.0104103
ENSMUSG00000102317	Gm37628	stromal_basal	2.42351	2.00988	2.78843	0.00555904	0.0360317
ENSMUSG00000102317	Gm37628	luminal-differentiated_endothelial	2.42351	17.4544	3.04439	8.91652e-10	1.05536e-08
ENSMUSG00000102317	Gm37628	luminal-progenitors_endothelial	2.42351	16.7396	2.97814	1.90616e-09	4.17624e-08
ENSMUSG00000102317	Gm37628	stromal_endothelial	2.42351	15.6429	3.14867	5.72185e-08	7.47985e-07
ENSMUSG00000099492	Gm5525	luminal-progenitors_adipocytes	2.31471	-2.14385	1.08528	0.00611294	0.0160407
ENSMUSG00000099492	Gm5525	stromal_adipocytes	2.31471	-1.95434	1.01413	0.00675986	0.0178447
ENSMUSG00000117310	Ptp4a1	basal_adipocytes	4585.09	-2.89526	0.239243	2.45733e-34	2.17784e-32
ENSMUSG00000117310	Ptp4a1	endothelial_adipocytes	4585.09	-3.36917	0.239359	9.87521e-46	1.27744e-43
ENSMUSG00000117310	Ptp4a1	luminal-differentiated_adipocytes	4585.09	-2.42201	0.239975	5.52446e-25	1.59424e-23
ENSMUSG00000117310	Ptp4a1	luminal-progenitors_adipocytes	4585.09	-2.76977	0.240168	1.59449e-31	1.24222e-29
ENSMUSG00000117310	Ptp4a1	stromal_adipocytes	4585.09	-2.67455	0.241944	1.20707e-29	6.61148e-28
ENSMUSG00000026064	Ptp4a1	basal_adipocytes	1108.78	-2.10023	0.363941	1.24118e-09	1.03283e-08
ENSMUSG00000026064	Ptp4a1	endothelial_adipocytes	1108.78	-2.42285	0.363808	2.84394e-12	2.98533e-11
ENSMUSG00000026064	Ptp4a1	luminal-differentiated_adipocytes	1108.78	-1.21486	0.355073	0.000215527	0.000762009
ENSMUSG00000026064	Ptp4a1	luminal-progenitors_adipocytes	1108.78	-1.34288	0.359609	4.68077e-05	0.00019028
ENSMUSG00000026064	Ptp4a1	stromal_adipocytes	1108.78	-1.53402	0.359407	3.75726e-06	1.80426e-05
ENSMUSG00000026064	Ptp4a1	luminal-differentiated_endothelial	1108.78	1.01585	0.374031	0.00100033	0.00416607
ENSMUSG00000086727	4931428L18Rik	basal_adipocytes	4.08579	-2.45819	2.15231	0.0195842	0.0463424
ENSMUSG00000070960	Gm19680	endothelial_adipocytes	51.1755	-3.51408	1.58631	0.00112455	0.0036013
ENSMUSG00000070960	Gm19680	stromal_adipocytes	51.1755	-2.38831	1.55955	0.011811	0.0293887
ENSMUSG00000070960	Gm19680	luminal-differentiated_endothelial	51.1755	2.14394	1.61886	0.0156608	0.0463079
ENSMUSG00000104498	Gm37110	basal_adipocytes	67.1383	-1.14651	0.395464	0.00120621	0.00385077
ENSMUSG00000104498	Gm37110	luminal-progenitors_adipocytes	67.1383	-1.0911	0.389898	0.00200618	0.00588619
ENSMUSG00000104498	Gm37110	stromal_adipocytes	67.1383	-1.41645	0.393586	7.70417e-05	0.000299221
ENSMUSG00000026134	Prim2	luminal-differentiated_adipocytes	200.209	1.83512	0.286784	2.79669e-11	2.4407e-10
ENSMUSG00000026134	Prim2	luminal-progenitors_adipocytes	200.209	1.5857	0.291202	7.91139e-09	5.87175e-08
ENSMUSG00000026134	Prim2	stromal_adipocytes	200.209	1.2093	0.28395	7.42361e-06	3.40579e-05
ENSMUSG00000026134	Prim2	luminal-differentiated_endothelial	200.209	1.65521	0.288419	8.58061e-10	1.01748e-08
ENSMUSG00000026134	Prim2	luminal-progenitors_endothelial	200.209	1.39171	0.301613	1.695e-07	2.41732e-06
ENSMUSG00000102714	Gm37618	luminal-differentiated_adipocytes	14.4296	1.87049	0.926946	0.00602513	0.0161077
ENSMUSG00000102714	Gm37618	luminal-progenitors_adipocytes	14.4296	1.7485	0.952222	0.0119441	0.0290705
ENSMUSG00000102714	Gm37618	stromal_adipocytes	14.4296	1.79566	0.952761	0.00885709	0.0227443
ENSMUSG00000004768	Rab23	luminal-progenitors_adipocytes	359.411	1.59555	0.405143	1.32555e-05	5.94013e-05
ENSMUSG00000004768	Rab23	stromal_adipocytes	359.411	1.76738	0.40363	1.43764e-06	7.36164e-06
ENSMUSG00000004768	Rab23	luminal-differentiated_basal	359.411	-1.13236	0.442257	0.000910115	0.00542158
ENSMUSG00000004768	Rab23	luminal-differentiated_endothelial	359.411	-1.41835	0.41722	6.6061e-05	0.000358251
ENSMUSG00000004768	Rab23	luminal-progenitors_luminal-differentiated	359.411	2.07142	0.389446	2.16567e-08	7.16848e-07
ENSMUSG00000004768	Rab23	stromal_luminal-differentiated	359.411	2.26364	0.412856	1.30299e-09	3.02907e-08
ENSMUSG00000042215	Bag2	luminal-differentiated_basal	212.95	-1.00502	0.378358	0.00067028	0.00420342
ENSMUSG00000042182	Bend6	basal_adipocytes	83.013	3.56066	0.815851	1.39727e-06	7.48397e-06
ENSMUSG00000042182	Bend6	luminal-differentiated_adipocytes	83.013	5.82077	0.834242	2.26863e-13	2.41915e-12
ENSMUSG00000042182	Bend6	luminal-progenitors_adipocytes	83.013	4.25402	0.827168	1.64768e-08	1.16828e-07
ENSMUSG00000042182	Bend6	stromal_adipocytes	83.013	3.90597	0.83637	2.43503e-07	1.39943e-06
ENSMUSG00000042182	Bend6	endothelial_basal	83.013	-2.50654	0.938695	0.000122915	0.00268646
ENSMUSG00000042182	Bend6	luminal-differentiated_basal	83.013	1.49033	0.833845	0.00697416	0.0297951
ENSMUSG00000042182	Bend6	luminal-differentiated_endothelial	83.013	4.71367	0.767512	7.68211e-11	1.05843e-09
ENSMUSG00000042182	Bend6	luminal-progenitors_endothelial	83.013	3.28237	0.763068	2.4434e-06	2.62957e-05
ENSMUSG00000042182	Bend6	stromal_endothelial	83.013	2.95836	0.790517	2.68267e-05	0.00019586
ENSMUSG00000104416	Gm37067	luminal-differentiated_adipocytes	5.16347	2.52092	1.6184	0.00781976	0.0203862
ENSMUSG00000104416	Gm37067	luminal-differentiated_endothelial	5.16347	2.21376	1.59823	0.0132491	0.0402344
ENSMUSG00000026131	Dst	basal_adipocytes	31741.4	1.14449	0.212472	2.18603e-08	1.52356e-07
ENSMUSG00000026131	Dst	endothelial_adipocytes	31741.4	1.24557	0.211088	1.32211e-09	1.02429e-08
ENSMUSG00000026131	Dst	luminal-differentiated_basal	31741.4	-1.28831	0.217078	4.51863e-10	1.33893e-08
ENSMUSG00000026131	Dst	luminal-progenitors_basal	31741.4	-1.32413	0.209633	1.28304e-10	1.33512e-08
ENSMUSG00000026131	Dst	stromal_basal	31741.4	-1.71437	0.214879	2.38595e-16	6.30073e-14
ENSMUSG00000026131	Dst	luminal-differentiated_endothelial	31741.4	-1.37322	0.215037	2.03978e-11	3.01124e-10
ENSMUSG00000026131	Dst	luminal-progenitors_endothelial	31741.4	-1.4192	0.220345	5.29976e-12	1.88581e-10
ENSMUSG00000026131	Dst	stromal_endothelial	31741.4	-1.8141	0.215115	4.35746e-18	3.09664e-16
ENSMUSG00000103596	Gm37354	luminal-differentiated_adipocytes	16.4684	4.88265	1.33181	5.25645e-06	2.40746e-05
ENSMUSG00000103596	Gm37354	stromal_adipocytes	16.4684	2.25045	1.2588	0.00740952	0.019358
ENSMUSG00000103596	Gm37354	luminal-differentiated_basal	16.4684	1.68951	1.10604	0.00997191	0.0395176
ENSMUSG00000103596	Gm37354	luminal-differentiated_endothelial	16.4684	3.42531	1.15657	0.000207369	0.0010173
ENSMUSG00000103596	Gm37354	luminal-progenitors_luminal-differentiated	16.4684	-1.89726	1.22544	0.00289786	0.0198967
ENSMUSG00000103364	Gm38157	luminal-differentiated_adipocytes	129.261	-1.05629	0.470639	0.0106152	0.0267262
ENSMUSG00000103364	Gm38157	luminal-progenitors_adipocytes	129.261	-2.72625	0.508981	1.00746e-08	7.35322e-08
ENSMUSG00000103364	Gm38157	stromal_adipocytes	129.261	-1.48691	0.487098	0.000478481	0.00160106
ENSMUSG00000103364	Gm38157	luminal-progenitors_basal	129.261	-1.86107	0.491467	1.76021e-05	0.000423382
ENSMUSG00000103364	Gm38157	luminal-progenitors_endothelial	129.261	-2.19548	0.516138	2.90902e-06	3.06879e-05
ENSMUSG00000103364	Gm38157	luminal-progenitors_luminal-differentiated	129.261	-1.29192	0.576651	0.00113991	0.00931742
ENSMUSG00000026126	Ptpn18	basal_adipocytes	557.294	4.29812	0.503763	1.20457e-18	2.86469e-17
ENSMUSG00000026126	Ptpn18	endothelial_adipocytes	557.294	3.11763	0.508701	1.12814e-10	9.86856e-10
ENSMUSG00000026126	Ptpn18	luminal-differentiated_adipocytes	557.294	5.78162	0.507958	5.64227e-31	2.64433e-29
ENSMUSG00000026126	Ptpn18	luminal-progenitors_adipocytes	557.294	5.14891	0.512384	1.43631e-25	6.72227e-24
ENSMUSG00000026126	Ptpn18	stromal_adipocytes	557.294	4.3202	0.50476	1.65714e-18	3.59923e-17
ENSMUSG00000026126	Ptpn18	luminal-differentiated_basal	557.294	1.10762	0.556793	0.00468405	0.0217554
ENSMUSG00000026126	Ptpn18	luminal-differentiated_endothelial	557.294	2.46388	0.509139	1.52662e-07	1.30555e-06
ENSMUSG00000026126	Ptpn18	luminal-progenitors_endothelial	557.294	1.85413	0.538955	4.05272e-05	0.000317807
ENSMUSG00000100280	Gm28417	luminal-differentiated_adipocytes	11.4093	3.4541	1.47967	0.000545329	0.00179136
ENSMUSG00000100280	Gm28417	luminal-progenitors_adipocytes	11.4093	2.97064	1.35553	0.00194232	0.00571623
ENSMUSG00000100280	Gm28417	stromal_adipocytes	11.4093	2.28836	1.34695	0.00887516	0.0227837
ENSMUSG00000100280	Gm28417	luminal-differentiated_basal	11.4093	1.6804	1.1809	0.0117801	0.0453158
ENSMUSG00000100280	Gm28417	luminal-differentiated_endothelial	11.4093	2.68378	1.3419	0.00276333	0.010222
ENSMUSG00000100280	Gm28417	luminal-progenitors_endothelial	11.4093	1.94859	1.32896	0.00914803	0.0339654
ENSMUSG00000037509	Arhgef4	basal_adipocytes	111.932	1.7178	0.609564	0.000858539	0.00282936
ENSMUSG00000037509	Arhgef4	luminal-differentiated_adipocytes	111.932	1.8317	0.589689	0.000297554	0.00102329
ENSMUSG00000037509	Arhgef4	luminal-progenitors_adipocytes	111.932	2.66824	0.606112	1.11473e-06	6.00327e-06
ENSMUSG00000037509	Arhgef4	stromal_adipocytes	111.932	1.99886	0.614526	0.000106736	0.000402948
ENSMUSG00000037509	Arhgef4	luminal-differentiated_endothelial	111.932	1.30912	0.622946	0.00395803	0.0140101
ENSMUSG00000037509	Arhgef4	luminal-progenitors_endothelial	111.932	2.19624	0.60824	3.04071e-05	0.000247099
ENSMUSG00000037509	Arhgef4	stromal_endothelial	111.932	1.46076	0.673616	0.00165724	0.00767463
ENSMUSG00000037503	Fam168b	basal_adipocytes	2489.8	1.36693	0.181582	1.05861e-14	1.66446e-13
ENSMUSG00000037503	Fam168b	endothelial_adipocytes	2489.8	1.14687	0.179607	7.40414e-11	6.62621e-10
ENSMUSG00000037503	Fam168b	luminal-differentiated_adipocytes	2489.8	1.87974	0.180285	3.43535e-26	1.08859e-24
ENSMUSG00000037503	Fam168b	luminal-progenitors_adipocytes	2489.8	1.41351	0.181157	1.25208e-15	2.18883e-14
ENSMUSG00000037503	Fam168b	stromal_adipocytes	2489.8	1.64451	0.180859	1.42025e-20	3.7822e-19
ENSMUSG00000026123	Plekhb2	luminal-differentiated_adipocytes	717.072	1.68232	0.247072	2.02267e-12	1.97349e-11
ENSMUSG00000026123	Plekhb2	luminal-progenitors_adipocytes	717.072	1.15134	0.246179	1.03728e-06	5.62134e-06
ENSMUSG00000026123	Plekhb2	luminal-differentiated_basal	717.072	1.23912	0.257069	1.62075e-07	2.72556e-06
ENSMUSG00000026123	Plekhb2	luminal-differentiated_endothelial	717.072	1.50666	0.251376	2.07686e-10	2.68795e-09
ENSMUSG00000026123	Plekhb2	stromal_luminal-differentiated	717.072	-1.03758	0.260497	3.28219e-06	3.99724e-05
ENSMUSG00000045216	Hs6st1	basal_adipocytes	1462.08	1.89523	0.251564	7.64319e-15	1.21972e-13
ENSMUSG00000045216	Hs6st1	endothelial_adipocytes	1462.08	1.53703	0.250095	1.70042e-10	1.45808e-09
ENSMUSG00000045216	Hs6st1	luminal-differentiated_adipocytes	1462.08	2.72536	0.250193	6.31533e-29	2.48147e-27
ENSMUSG00000045216	Hs6st1	luminal-progenitors_adipocytes	1462.08	2.19506	0.252102	3.00065e-19	7.72045e-18
ENSMUSG00000045216	Hs6st1	stromal_adipocytes	1462.08	2.03135	0.252311	5.60214e-17	1.04955e-15
ENSMUSG00000045216	Hs6st1	luminal-differentiated_endothelial	1462.08	1.11263	0.252398	1.53078e-06	1.1199e-05
ENSMUSG00000047180	Neurl3	basal_adipocytes	983.243	4.87064	0.722703	5.43072e-13	6.92714e-12
ENSMUSG00000047180	Neurl3	endothelial_adipocytes	983.243	3.22239	0.729614	9.7701e-07	5.19174e-06
ENSMUSG00000047180	Neurl3	luminal-differentiated_adipocytes	983.243	7.522	0.723422	2.22216e-26	7.16167e-25
ENSMUSG00000047180	Neurl3	luminal-progenitors_adipocytes	983.243	5.69066	0.748552	1.77091e-16	3.38349e-15
ENSMUSG00000047180	Neurl3	stromal_adipocytes	983.243	6.00856	0.730898	4.08101e-18	8.51716e-17
ENSMUSG00000047180	Neurl3	luminal-differentiated_basal	983.243	2.04257	0.73351	0.000528267	0.00345249
ENSMUSG00000047180	Neurl3	luminal-differentiated_endothelial	983.243	3.88808	0.704185	6.03729e-09	6.31671e-08
ENSMUSG00000047180	Neurl3	luminal-progenitors_endothelial	983.243	2.02876	0.802362	0.000700383	0.00385563
ENSMUSG00000047180	Neurl3	stromal_endothelial	983.243	2.45617	0.770107	0.000125405	0.000786673
ENSMUSG00000037447	Arid5a	basal_adipocytes	2795.53	1.47703	0.275577	1.5514e-08	1.10378e-07
ENSMUSG00000037447	Arid5a	endothelial_adipocytes	2795.53	1.39427	0.271636	7.97432e-08	4.93706e-07
ENSMUSG00000037447	Arid5a	luminal-differentiated_basal	2795.53	-1.04306	0.294015	2.95781e-05	0.000280723
ENSMUSG00000102762	4930403P22Rik	luminal-differentiated_basal	16.7169	-1.76218	0.959633	0.00523358	0.0237387
ENSMUSG00000102762	4930403P22Rik	stromal_basal	16.7169	-2.14085	1.13453	0.00154335	0.0129182
ENSMUSG00000001143	Lman2l	basal_adipocytes	545.141	-1.49009	0.252582	6.6146e-10	5.71014e-09
ENSMUSG00000001143	Lman2l	endothelial_adipocytes	545.141	-1.68275	0.25136	3.56812e-12	3.71053e-11
ENSMUSG00000001143	Lman2l	stromal_adipocytes	545.141	-1.19455	0.246796	4.85119e-07	2.65714e-06
ENSMUSG00000001143	Lman2l	luminal-differentiated_basal	545.141	1.00989	0.268786	1.25983e-05	0.000131118
ENSMUSG00000001143	Lman2l	luminal-differentiated_endothelial	545.141	1.21189	0.254715	2.64513e-07	2.17845e-06
ENSMUSG00000001143	Lman2l	luminal-progenitors_endothelial	545.141	1.01176	0.264345	7.91229e-06	7.44236e-05
ENSMUSG00000037408	Cnnm4	endothelial_adipocytes	418.986	1.03754	0.340668	0.00115195	0.00367891
ENSMUSG00000037408	Cnnm4	luminal-differentiated_adipocytes	418.986	2.69662	0.350705	7.86667e-16	1.06265e-14
ENSMUSG00000037408	Cnnm4	luminal-progenitors_adipocytes	418.986	1.71326	0.355549	1.88039e-07	1.14633e-06
ENSMUSG00000037408	Cnnm4	stromal_adipocytes	418.986	1.84504	0.353673	1.84077e-08	1.2398e-07
ENSMUSG00000037408	Cnnm4	luminal-differentiated_basal	418.986	1.77875	0.342612	6.46004e-08	1.18893e-06
ENSMUSG00000037408	Cnnm4	luminal-differentiated_endothelial	418.986	1.55796	0.357464	1.21625e-06	9.01642e-06
ENSMUSG00000001138	Cnnm3	basal_adipocytes	630.576	1.02449	0.230996	3.50978e-06	1.75956e-05
ENSMUSG00000001138	Cnnm3	endothelial_adipocytes	630.576	1.29699	0.230624	6.22043e-09	4.4479e-08
ENSMUSG00000001138	Cnnm3	luminal-progenitors_adipocytes	630.576	1.16443	0.230986	1.60934e-07	9.88778e-07
ENSMUSG00000001138	Cnnm3	stromal_adipocytes	630.576	1.4198	0.23091	1.89527e-10	1.66532e-09
ENSMUSG00000067653	Ankrd23	stromal_adipocytes	123.662	1.08587	0.502929	0.0127405	0.0314452
ENSMUSG00000079610	Ankrd39	basal_adipocytes	112.764	1.39084	0.406798	0.000141034	0.000540439
ENSMUSG00000079610	Ankrd39	luminal-progenitors_adipocytes	112.764	1.06322	0.392704	0.00277121	0.00787122
ENSMUSG00000079610	Ankrd39	stromal_adipocytes	112.764	1.08831	0.386839	0.0020941	0.00616652
ENSMUSG00000026121	Sema4c	basal_adipocytes	1494.92	4.5526	0.325656	1.33623e-45	2.39335e-43
ENSMUSG00000026121	Sema4c	endothelial_adipocytes	1494.92	4.83791	0.326005	3.49631e-51	6.13363e-49
ENSMUSG00000026121	Sema4c	luminal-differentiated_adipocytes	1494.92	3.83821	0.33132	7.53244e-33	4.09251e-31
ENSMUSG00000026121	Sema4c	luminal-progenitors_adipocytes	1494.92	2.91939	0.327348	8.48144e-20	2.30017e-18
ENSMUSG00000026121	Sema4c	stromal_adipocytes	1494.92	3.61271	0.326576	3.10931e-29	1.64557e-27
ENSMUSG00000026121	Sema4c	luminal-progenitors_basal	1494.92	-1.54748	0.31315	2.45295e-07	1.1197e-05
ENSMUSG00000026121	Sema4c	luminal-progenitors_endothelial	1494.92	-1.87455	0.327218	1.39946e-09	3.14578e-08
ENSMUSG00000026121	Sema4c	stromal_endothelial	1494.92	-1.08946	0.343936	9.11681e-05	0.000592038
ENSMUSG00000087589	D430040D24Rik	basal_adipocytes	95.6086	2.46733	0.479084	4.28102e-08	2.86666e-07
ENSMUSG00000087589	D430040D24Rik	endothelial_adipocytes	95.6086	2.88506	0.477863	1.85544e-10	1.58358e-09
ENSMUSG00000087589	D430040D24Rik	luminal-differentiated_basal	95.6086	-1.69725	0.481313	6.19565e-05	0.000540035
ENSMUSG00000087589	D430040D24Rik	luminal-progenitors_basal	95.6086	-2.81344	0.488742	1.14918e-10	1.20605e-08
ENSMUSG00000087589	D430040D24Rik	stromal_basal	95.6086	-1.09133	0.570753	0.00148875	0.0125751
ENSMUSG00000087589	D430040D24Rik	luminal-differentiated_endothelial	95.6086	-2.14555	0.484689	8.72299e-07	6.61795e-06
ENSMUSG00000087589	D430040D24Rik	luminal-progenitors_endothelial	95.6086	-3.38899	0.476327	2.40419e-13	1.13155e-11
ENSMUSG00000087589	D430040D24Rik	stromal_endothelial	95.6086	-1.7313	0.516264	4.32818e-05	0.000303287
ENSMUSG00000087589	D430040D24Rik	stromal_luminal-progenitors	95.6086	1.12536	0.581325	0.000731043	0.0125108
ENSMUSG00000046337	Fam178b	endothelial_adipocytes	20.3119	-4.49283	1.07541	1.04389e-06	5.53223e-06
ENSMUSG00000046337	Fam178b	endothelial_basal	20.3119	-5.4956	1.15092	3.18613e-08	1.91902e-06
ENSMUSG00000046337	Fam178b	luminal-differentiated_endothelial	20.3119	4.74743	1.05441	4.52557e-07	3.57647e-06
ENSMUSG00000046337	Fam178b	luminal-progenitors_endothelial	20.3119	4.22682	1.0845	3.42501e-06	3.55041e-05
ENSMUSG00000046337	Fam178b	stromal_endothelial	20.3119	4.36538	1.0433	2.58116e-06	2.3701e-05
ENSMUSG00000061518	Cox5b	basal_adipocytes	2546.93	-1.94226	0.198347	1.95218e-23	7.45173e-22
ENSMUSG00000061518	Cox5b	endothelial_adipocytes	2546.93	-2.41992	0.198176	2.94487e-35	2.02217e-33
ENSMUSG00000061518	Cox5b	luminal-differentiated_adipocytes	2546.93	-2.09285	0.197169	3.85152e-27	1.33032e-25
ENSMUSG00000061518	Cox5b	luminal-progenitors_adipocytes	2546.93	-1.75718	0.199061	1.17747e-19	3.14235e-18
ENSMUSG00000061518	Cox5b	stromal_adipocytes	2546.93	-2.19316	0.199156	1.7893e-29	9.67379e-28
ENSMUSG00000102416	4933424G06Rik	endothelial_adipocytes	2.71559	-6.31801	2.12829	1.23166e-05	5.59932e-05
ENSMUSG00000102416	4933424G06Rik	luminal-differentiated_adipocytes	2.71559	-8.29461	1.86299	2.33027e-07	1.28977e-06
ENSMUSG00000102416	4933424G06Rik	luminal-differentiated_basal	2.71559	-3.43087	2.0837	0.00044166	0.00296219
ENSMUSG00000102416	4933424G06Rik	luminal-progenitors_endothelial	2.71559	2.58893	1.98937	0.00645087	0.0254404
ENSMUSG00000102416	4933424G06Rik	stromal_endothelial	2.71559	5.63955	2.02881	4.28259e-05	0.000300512
ENSMUSG00000102416	4933424G06Rik	luminal-progenitors_luminal-differentiated	2.71559	4.32371	2.71122	0.000469983	0.0044399
ENSMUSG00000026117	Zap70	luminal-progenitors_adipocytes	71.903	2.72891	1.33396	0.00330481	0.00922801
ENSMUSG00000026117	Zap70	stromal_adipocytes	71.903	4.86637	1.33235	9.15833e-06	4.13435e-05
ENSMUSG00000026117	Zap70	stromal_basal	71.903	3.41082	1.34332	0.00023062	0.00264158
ENSMUSG00000026117	Zap70	luminal-progenitors_endothelial	71.903	3.08621	1.35629	0.000837636	0.00450052
ENSMUSG00000026117	Zap70	stromal_endothelial	71.903	5.22217	1.27729	1.03908e-06	1.04979e-05
ENSMUSG00000026117	Zap70	luminal-progenitors_luminal-differentiated	71.903	2.23169	1.44004	0.00181686	0.0137256
ENSMUSG00000026117	Zap70	stromal_luminal-differentiated	71.903	5.07386	1.28424	3.1328e-06	3.84101e-05
ENSMUSG00000026116	Tmem131	endothelial_adipocytes	2728.73	1.10699	0.172521	6.4423e-11	5.81418e-10
ENSMUSG00000095944	n-R5s210	basal_adipocytes	11.5641	-2.56363	0.585231	1.7826e-06	9.36375e-06
ENSMUSG00000095944	n-R5s210	endothelial_adipocytes	11.5641	-2.11058	0.590776	4.24759e-05	0.00017647
ENSMUSG00000095944	n-R5s210	luminal-progenitors_adipocytes	11.5641	-2.15865	0.66114	0.000116652	0.000437943
ENSMUSG00000095944	n-R5s210	stromal_adipocytes	11.5641	-1.45642	0.560421	0.00209349	0.00616544
ENSMUSG00000095944	n-R5s210	luminal-differentiated_basal	11.5641	1.68432	0.613422	0.000623733	0.00397795
ENSMUSG00000095944	n-R5s210	luminal-differentiated_endothelial	11.5641	1.19058	0.608471	0.00650439	0.021698
ENSMUSG00000095944	n-R5s210	luminal-progenitors_luminal-differentiated	11.5641	-1.04553	0.702534	0.00911327	0.0491144
ENSMUSG00000050122	Vwa3b	luminal-progenitors_adipocytes	13.0859	2.25301	1.42038	0.0133814	0.0321537
ENSMUSG00000050122	Vwa3b	stromal_adipocytes	13.0859	2.01443	1.40656	0.020111	0.0470444
ENSMUSG00000050122	Vwa3b	luminal-progenitors_endothelial	13.0859	3.33012	1.57143	0.000901358	0.00478752
ENSMUSG00000050122	Vwa3b	stromal_endothelial	13.0859	3.24299	1.56767	0.00150674	0.00708229
ENSMUSG00000026114	Cnga3	endothelial_adipocytes	4.68132	-9.96125	2.06598	1.22624e-08	8.45429e-08
ENSMUSG00000026114	Cnga3	endothelial_basal	4.68132	-6.73507	2.52878	4.6663e-05	0.00115181
ENSMUSG00000026114	Cnga3	luminal-differentiated_endothelial	4.68132	8.2232	2.21342	5.62388e-07	4.38758e-06
ENSMUSG00000026114	Cnga3	luminal-progenitors_endothelial	4.68132	9.02702	2.15893	2.97472e-07	4.01419e-06
ENSMUSG00000026114	Cnga3	stromal_endothelial	4.68132	8.51907	2.29596	4.26649e-07	4.67376e-06
ENSMUSG00000026113	Inpp4a	basal_adipocytes	903.866	1.6233	0.236045	9.83297e-13	1.21492e-11
ENSMUSG00000026113	Inpp4a	endothelial_adipocytes	903.866	1.68864	0.234761	1.02771e-13	1.24634e-12
ENSMUSG00000026113	Inpp4a	luminal-differentiated_adipocytes	903.866	1.7222	0.233336	3.1529e-14	3.66961e-13
ENSMUSG00000026113	Inpp4a	luminal-progenitors_adipocytes	903.866	2.73966	0.23379	1.76702e-32	1.47758e-30
ENSMUSG00000026113	Inpp4a	stromal_adipocytes	903.866	1.56048	0.233864	4.49295e-12	4.7921e-11
ENSMUSG00000026113	Inpp4a	luminal-progenitors_basal	903.866	1.05506	0.241857	1.74846e-06	5.99704e-05
ENSMUSG00000026113	Inpp4a	stromal_luminal-progenitors	903.866	-1.02468	0.261019	5.89374e-07	3.22357e-05
ENSMUSG00000026112	Coa5	basal_adipocytes	1324.94	-2.22643	0.173608	2.32022e-38	2.67693e-36
ENSMUSG00000026112	Coa5	endothelial_adipocytes	1324.94	-2.62143	0.173921	3.15968e-52	5.82222e-50
ENSMUSG00000026112	Coa5	luminal-differentiated_adipocytes	1324.94	-1.46255	0.173056	7.26999e-18	1.1855e-16
ENSMUSG00000026112	Coa5	luminal-progenitors_adipocytes	1324.94	-1.87783	0.174828	6.23934e-28	3.60645e-26
ENSMUSG00000026112	Coa5	stromal_adipocytes	1324.94	-1.87473	0.174142	4.38882e-28	2.13368e-26
ENSMUSG00000026112	Coa5	luminal-differentiated_endothelial	1324.94	1.11372	0.175319	3.51436e-11	5.02026e-10
ENSMUSG00000026110	Mgat4a	basal_adipocytes	1295.26	2.80082	0.388379	1.14121e-13	1.58085e-12
ENSMUSG00000026110	Mgat4a	endothelial_adipocytes	1295.26	2.67626	0.392677	1.07641e-12	1.18225e-11
ENSMUSG00000026110	Mgat4a	luminal-differentiated_adipocytes	1295.26	4.61656	0.392712	2.54023e-33	1.43739e-31
ENSMUSG00000026110	Mgat4a	luminal-progenitors_adipocytes	1295.26	2.5975	0.393543	5.04355e-12	5.74579e-11
ENSMUSG00000026110	Mgat4a	stromal_adipocytes	1295.26	2.72648	0.397892	4.2189e-13	5.0494e-12
ENSMUSG00000026110	Mgat4a	luminal-differentiated_basal	1295.26	1.68744	0.392134	3.52375e-06	4.16934e-05
ENSMUSG00000026110	Mgat4a	luminal-differentiated_endothelial	1295.26	1.79078	0.403616	7.72553e-07	5.91728e-06
ENSMUSG00000026110	Mgat4a	luminal-progenitors_luminal-differentiated	1295.26	-1.85815	0.385837	2.54719e-07	6.35633e-06
ENSMUSG00000026110	Mgat4a	stromal_luminal-differentiated	1295.26	-1.68182	0.406178	1.486e-06	1.94137e-05
ENSMUSG00000103948	4930594C11Rik	basal_adipocytes	92.9101	2.38452	0.832482	0.000539542	0.00185022
ENSMUSG00000103948	4930594C11Rik	endothelial_adipocytes	92.9101	2.62635	0.834084	0.000156592	0.000589041
ENSMUSG00000103948	4930594C11Rik	luminal-differentiated_adipocytes	92.9101	4.09072	0.86628	4.39513e-08	2.68296e-07
ENSMUSG00000103948	4930594C11Rik	luminal-progenitors_adipocytes	92.9101	1.87093	0.835568	0.00375565	0.0103532
ENSMUSG00000103948	4930594C11Rik	stromal_adipocytes	92.9101	2.23726	0.858308	0.000763663	0.0024526
ENSMUSG00000103948	4930594C11Rik	luminal-progenitors_luminal-differentiated	92.9101	-1.23961	0.866639	0.00859542	0.0467957
ENSMUSG00000087233	Gm43213	basal_adipocytes	83.8219	4.66365	0.815881	4.71345e-10	4.1515e-09
ENSMUSG00000087233	Gm43213	endothelial_adipocytes	83.8219	4.50668	0.816813	1.72723e-09	1.31783e-08
ENSMUSG00000087233	Gm43213	luminal-differentiated_adipocytes	83.8219	6.0171	0.826472	2.84494e-14	3.32537e-13
ENSMUSG00000087233	Gm43213	luminal-progenitors_adipocytes	83.8219	3.32773	0.833248	5.92119e-06	2.82662e-05
ENSMUSG00000087233	Gm43213	stromal_adipocytes	83.8219	3.63127	0.843364	1.17835e-06	6.08735e-06
ENSMUSG00000087233	Gm43213	luminal-progenitors_luminal-differentiated	83.8219	-1.98087	0.748066	0.000328726	0.00331917
ENSMUSG00000087233	Gm43213	stromal_luminal-differentiated	83.8219	-1.64176	0.816675	0.00120297	0.00755201
ENSMUSG00000026090	2010300C02Rik	basal_adipocytes	484.545	1.42533	0.646541	0.00678629	0.0181817
ENSMUSG00000026090	2010300C02Rik	endothelial_adipocytes	484.545	1.29333	0.619281	0.0124574	0.0312234
ENSMUSG00000026090	2010300C02Rik	luminal-differentiated_adipocytes	484.545	1.18874	0.607657	0.0180815	0.0427996
ENSMUSG00000026090	2010300C02Rik	luminal-progenitors_adipocytes	484.545	2.33309	0.664829	4.46829e-05	0.000182292
ENSMUSG00000026090	2010300C02Rik	stromal_adipocytes	484.545	1.71818	0.650099	0.00120559	0.0037273
ENSMUSG00000060771	Tsga10	endothelial_adipocytes	142.077	-1.14963	0.37694	0.000960749	0.0031224
ENSMUSG00000060771	Tsga10	luminal-progenitors_endothelial	142.077	1.39	0.426003	5.22064e-05	0.000398433
ENSMUSG00000037216	Lipt1	basal_adipocytes	59.9594	-3.20889	0.52658	1.95555e-10	1.81083e-09
ENSMUSG00000037216	Lipt1	endothelial_adipocytes	59.9594	-2.7562	0.538226	3.22222e-08	2.10645e-07
ENSMUSG00000037216	Lipt1	luminal-differentiated_adipocytes	59.9594	-3.18533	0.549661	1.66785e-10	1.34822e-09
ENSMUSG00000037216	Lipt1	luminal-progenitors_adipocytes	59.9594	-2.7155	0.541607	6.04949e-08	3.95717e-07
ENSMUSG00000037216	Lipt1	stromal_adipocytes	59.9594	-2.65036	0.551261	8.5301e-08	5.23194e-07
ENSMUSG00000026088	Mitd1	basal_adipocytes	189.271	1.21232	0.370144	0.000302986	0.00108567
ENSMUSG00000026088	Mitd1	endothelial_adipocytes	189.271	1.14205	0.361155	0.00066601	0.0022258
ENSMUSG00000026088	Mitd1	luminal-differentiated_basal	189.271	-1.41829	0.386161	2.90585e-05	0.000276338
ENSMUSG00000026088	Mitd1	luminal-differentiated_endothelial	189.271	-1.30227	0.382275	7.21119e-05	0.000388352
ENSMUSG00000026087	Mrpl30	basal_adipocytes	843.983	-1.70185	0.26484	2.04738e-11	2.12392e-10
ENSMUSG00000026087	Mrpl30	endothelial_adipocytes	843.983	-2.87837	0.262342	7.76357e-29	3.47637e-27
ENSMUSG00000026087	Mrpl30	luminal-differentiated_adipocytes	843.983	-2.32164	0.261844	8.13657e-20	1.57213e-18
ENSMUSG00000026087	Mrpl30	luminal-progenitors_adipocytes	843.983	-2.33365	0.264401	1.15289e-19	3.08988e-18
ENSMUSG00000026087	Mrpl30	stromal_adipocytes	843.983	-2.24259	0.265656	1.67341e-18	3.63142e-17
ENSMUSG00000026087	Mrpl30	endothelial_basal	843.983	-1.0322	0.291597	8.45869e-06	0.000271301
ENSMUSG00000058407	Txndc9	stromal_adipocytes	856.668	-1.16301	0.208806	1.01602e-08	7.12947e-08
ENSMUSG00000037138	Aff3	basal_adipocytes	454.658	3.06211	0.75024	5.83609e-06	2.82464e-05
ENSMUSG00000037138	Aff3	endothelial_adipocytes	454.658	1.39691	0.728496	0.016484	0.0400422
ENSMUSG00000037138	Aff3	luminal-differentiated_adipocytes	454.658	2.65628	0.783109	3.51154e-05	0.000142658
ENSMUSG00000037138	Aff3	luminal-progenitors_adipocytes	454.658	5.63521	0.775978	2.59343e-15	4.34014e-14
ENSMUSG00000037138	Aff3	stromal_adipocytes	454.658	5.40846	0.750412	2.74591e-14	3.80154e-13
ENSMUSG00000037138	Aff3	luminal-progenitors_basal	454.658	1.83716	0.781022	0.000538455	0.00722279
ENSMUSG00000037138	Aff3	stromal_basal	454.658	1.73252	0.922032	0.001616	0.0133818
ENSMUSG00000037138	Aff3	luminal-progenitors_endothelial	454.658	3.77386	0.719693	1.74644e-08	3.06801e-07
ENSMUSG00000037138	Aff3	stromal_endothelial	454.658	3.62492	0.715274	9.89714e-08	1.23502e-06
ENSMUSG00000037138	Aff3	luminal-progenitors_luminal-differentiated	454.658	2.27066	0.758876	0.00011181	0.00131068
ENSMUSG00000037138	Aff3	stromal_luminal-differentiated	454.658	2.05113	0.868093	0.000376903	0.002768
ENSMUSG00000048814	Lonrf2	luminal-differentiated_adipocytes	54.1387	-1.58092	0.944031	0.019057	0.0448406
ENSMUSG00000048814	Lonrf2	stromal_adipocytes	54.1387	2.38744	1.02906	0.0016294	0.00491818
ENSMUSG00000048814	Lonrf2	stromal_basal	54.1387	2.10294	1.18103	0.00195157	0.0155808
ENSMUSG00000048814	Lonrf2	luminal-progenitors_endothelial	54.1387	2.15905	1.10805	0.00287997	0.0128485
ENSMUSG00000048814	Lonrf2	stromal_endothelial	54.1387	4.29978	0.952407	7.17358e-07	7.49506e-06
ENSMUSG00000048814	Lonrf2	luminal-progenitors_luminal-differentiated	54.1387	2.43928	1.08885	0.000434525	0.00416849
ENSMUSG00000048814	Lonrf2	stromal_luminal-differentiated	54.1387	4.92714	0.979478	4.1489e-08	7.33486e-07
ENSMUSG00000026080	Chst10	luminal-differentiated_adipocytes	44.9255	2.75861	1.02982	0.000333339	0.0011368
ENSMUSG00000026080	Chst10	luminal-progenitors_adipocytes	44.9255	3.3508	0.984904	4.9481e-05	0.0002004
ENSMUSG00000026080	Chst10	stromal_adipocytes	44.9255	4.78713	0.963629	4.41514e-08	2.82835e-07
ENSMUSG00000026080	Chst10	stromal_basal	44.9255	3.02097	0.832985	2.62564e-05	0.00040493
ENSMUSG00000026080	Chst10	luminal-differentiated_endothelial	44.9255	2.24019	0.937882	0.00119477	0.00486588
ENSMUSG00000026080	Chst10	luminal-progenitors_endothelial	44.9255	2.72721	0.881976	0.000157761	0.00106073
ENSMUSG00000026080	Chst10	stromal_endothelial	44.9255	4.14115	0.818115	6.57103e-08	8.51011e-07
ENSMUSG00000026078	Pdcl3	luminal-differentiated_adipocytes	588.229	1.23958	0.254069	3.53394e-07	1.90991e-06
ENSMUSG00000026078	Pdcl3	stromal_luminal-differentiated	588.229	-1.18108	0.266312	4.60302e-07	6.59957e-06
ENSMUSG00000103182	Gm37091	basal_adipocytes	3.80874	-9.69688	2.15757	1.81559e-08	1.28142e-07
ENSMUSG00000103182	Gm37091	endothelial_basal	3.80874	10.9288	1.86751	1.22724e-09	1.02821e-07
ENSMUSG00000103182	Gm37091	luminal-differentiated_basal	3.80874	11.0293	1.90942	7.45457e-10	2.09032e-08
ENSMUSG00000103182	Gm37091	luminal-progenitors_basal	3.80874	9.81026	1.90153	5.58801e-08	3.13312e-06
ENSMUSG00000103182	Gm37091	stromal_basal	3.80874	10.256	2.08991	4.75011e-09	1.96471e-07
ENSMUSG00000026077	Npas2	endothelial_adipocytes	523.989	1.19343	0.558634	0.0126842	0.0317453
ENSMUSG00000026077	Npas2	stromal_adipocytes	523.989	2.22019	0.607711	1.83487e-05	7.88584e-05
ENSMUSG00000026077	Npas2	luminal-differentiated_basal	523.989	-1.22968	0.64719	0.00578509	0.0257066
ENSMUSG00000026077	Npas2	luminal-differentiated_endothelial	523.989	-1.57547	0.632415	0.0010986	0.00452239
ENSMUSG00000026077	Npas2	stromal_luminal-differentiated	523.989	2.69722	0.61883	4.10406e-07	5.96612e-06
ENSMUSG00000003134	Tbc1d8	basal_adipocytes	1513.42	3.12511	0.398526	9.16443e-16	1.60993e-14
ENSMUSG00000003134	Tbc1d8	endothelial_adipocytes	1513.42	2.24135	0.408582	4.26686e-09	3.10828e-08
ENSMUSG00000003134	Tbc1d8	luminal-differentiated_adipocytes	1513.42	4.85222	0.403445	1.35662e-34	8.28755e-33
ENSMUSG00000003134	Tbc1d8	luminal-progenitors_adipocytes	1513.42	2.97506	0.40109	1.98798e-14	3.02429e-13
ENSMUSG00000003134	Tbc1d8	stromal_adipocytes	1513.42	2.94017	0.407625	3.87328e-14	5.22955e-13
ENSMUSG00000003134	Tbc1d8	luminal-differentiated_basal	1513.42	1.57685	0.41311	2.06263e-05	0.00020398
ENSMUSG00000003134	Tbc1d8	luminal-differentiated_endothelial	1513.42	2.47801	0.404477	1.25591e-10	1.68859e-09
ENSMUSG00000003134	Tbc1d8	luminal-progenitors_luminal-differentiated	1513.42	-1.70129	0.408736	3.43589e-06	6.41055e-05
ENSMUSG00000003134	Tbc1d8	stromal_luminal-differentiated	1513.42	-1.69623	0.420086	2.21571e-06	2.81419e-05
ENSMUSG00000102607	Gm37265	basal_adipocytes	18.6669	2.5344	1.06121	0.00194627	0.00593308
ENSMUSG00000102607	Gm37265	endothelial_adipocytes	18.6669	1.69716	1.00893	0.0202944	0.0480186
ENSMUSG00000102607	Gm37265	luminal-differentiated_adipocytes	18.6669	4.67509	1.12324	6.91985e-07	3.58594e-06
ENSMUSG00000102607	Gm37265	luminal-progenitors_adipocytes	18.6669	2.60208	1.08524	0.00149267	0.00449685
ENSMUSG00000102607	Gm37265	stromal_adipocytes	18.6669	2.62029	1.11616	0.00131243	0.00402636
ENSMUSG00000102607	Gm37265	luminal-differentiated_endothelial	18.6669	2.12774	1.02505	0.002778	0.0102688
ENSMUSG00000065629	Gm24826	basal_adipocytes	2.51462	-2.21139	1.0752	0.00558053	0.0152805
ENSMUSG00000065629	Gm24826	stromal_adipocytes	2.51462	-2.59164	1.15791	0.00181446	0.0054181
ENSMUSG00000065629	Gm24826	luminal-differentiated_basal	2.51462	1.94603	0.994665	0.0034998	0.0170134
ENSMUSG00000085894	Gm15832	luminal-differentiated_adipocytes	29.6336	1.87205	0.830203	0.00338411	0.00956073
ENSMUSG00000085894	Gm15832	luminal-differentiated_basal	29.6336	1.78181	0.878094	0.00344829	0.0168051
ENSMUSG00000085894	Gm15832	luminal-differentiated_endothelial	29.6336	4.10703	0.861306	2.43454e-07	2.02257e-06
ENSMUSG00000085894	Gm15832	luminal-progenitors_endothelial	29.6336	2.74959	0.9212	0.000207484	0.00134492
ENSMUSG00000085894	Gm15832	stromal_endothelial	29.6336	2.83741	0.930367	0.000198344	0.00118575
ENSMUSG00000077704	Snord89	endothelial_adipocytes	9.5679	-1.794	0.734398	0.00262135	0.00775297
ENSMUSG00000077704	Snord89	luminal-differentiated_adipocytes	9.5679	1.40228	0.651475	0.00846576	0.0218453
ENSMUSG00000077704	Snord89	endothelial_basal	9.5679	-1.14147	0.95877	0.00342385	0.0424571
ENSMUSG00000077704	Snord89	luminal-differentiated_basal	9.5679	1.46018	0.728469	0.00420902	0.0198561
ENSMUSG00000077704	Snord89	luminal-differentiated_endothelial	9.5679	3.71832	0.689191	1.28797e-08	1.28812e-07
ENSMUSG00000077704	Snord89	luminal-progenitors_endothelial	9.5679	2.90042	0.699779	5.47963e-06	5.39489e-05
ENSMUSG00000077704	Snord89	stromal_luminal-differentiated	9.5679	-2.1945	0.768975	9.23787e-05	0.000796353
ENSMUSG00000048234	Rnf149	endothelial_adipocytes	1808.39	-1.17131	0.278088	1.04042e-05	4.7791e-05
ENSMUSG00000048234	Rnf149	luminal-differentiated_adipocytes	1808.39	1.75308	0.280205	7.56227e-11	6.3492e-10
ENSMUSG00000048234	Rnf149	endothelial_basal	1808.39	-1.12705	0.313152	6.49014e-06	0.000216393
ENSMUSG00000048234	Rnf149	luminal-differentiated_basal	1808.39	1.74873	0.278431	1.28473e-10	4.17208e-09
ENSMUSG00000048234	Rnf149	luminal-differentiated_endothelial	1808.39	3.02584	0.279768	8.27775e-28	9.38133e-26
ENSMUSG00000048234	Rnf149	luminal-progenitors_endothelial	1808.39	1.8005	0.287126	4.60189e-11	1.40271e-09
ENSMUSG00000048234	Rnf149	stromal_endothelial	1808.39	1.71368	0.291781	3.11504e-10	6.45817e-09
ENSMUSG00000048234	Rnf149	luminal-progenitors_luminal-differentiated	1808.39	-1.0997	0.309129	1.38609e-05	0.00021885
ENSMUSG00000048234	Rnf149	stromal_luminal-differentiated	1808.39	-1.17494	0.295955	3.42607e-06	4.15641e-05
ENSMUSG00000050967	Creg2	luminal-differentiated_adipocytes	30.551	4.30685	1.27802	1.46609e-05	6.31765e-05
ENSMUSG00000050967	Creg2	stromal_adipocytes	30.551	1.78754	1.13171	0.0182587	0.0432478
ENSMUSG00000050967	Creg2	luminal-differentiated_endothelial	30.551	3.5783	1.16285	0.000143678	0.000728574
ENSMUSG00000026074	Map4k4	luminal-differentiated_adipocytes	5653.25	-1.42034	0.191532	3.19081e-14	3.71022e-13
ENSMUSG00000026074	Map4k4	luminal-differentiated_basal	5653.25	-2.02066	0.19022	1.0903e-26	4.04359e-24
ENSMUSG00000026074	Map4k4	luminal-differentiated_endothelial	5653.25	-2.38507	0.192047	3.33348e-36	9.48672e-34
ENSMUSG00000026074	Map4k4	luminal-progenitors_endothelial	5653.25	-1.00174	0.198001	2.41147e-08	4.12086e-07
ENSMUSG00000026074	Map4k4	luminal-progenitors_luminal-differentiated	5653.25	1.30263	0.196648	2.94629e-12	2.28395e-10
ENSMUSG00000026074	Map4k4	stromal_luminal-differentiated	5653.25	1.49001	0.192932	1.04e-15	5.87598e-14
ENSMUSG00000026073	Il1r2	basal_adipocytes	477.814	3.38438	0.882134	1.30054e-05	5.96754e-05
ENSMUSG00000026073	Il1r2	luminal-differentiated_adipocytes	477.814	5.78658	0.901921	9.27885e-12	8.49944e-11
ENSMUSG00000026073	Il1r2	luminal-progenitors_adipocytes	477.814	3.93871	0.89016	6.87229e-07	3.82427e-06
ENSMUSG00000026073	Il1r2	stromal_adipocytes	477.814	4.66674	0.88628	1.08036e-08	7.5535e-08
ENSMUSG00000026073	Il1r2	endothelial_basal	477.814	-3.0987	0.987969	4.21384e-05	0.00105316
ENSMUSG00000026073	Il1r2	luminal-differentiated_basal	477.814	1.42458	0.927508	0.012749	0.0482018
ENSMUSG00000026073	Il1r2	luminal-differentiated_endothelial	477.814	5.34556	0.879366	4.65485e-11	6.5761e-10
ENSMUSG00000026073	Il1r2	luminal-progenitors_endothelial	477.814	3.63224	0.863349	2.50837e-06	2.6891e-05
ENSMUSG00000026073	Il1r2	stromal_endothelial	477.814	4.35179	0.855498	4.52681e-08	6.00844e-07
ENSMUSG00000097899	Gm16894	endothelial_adipocytes	6.39493	-2.74561	1.44518	0.00467244	0.013045
ENSMUSG00000097899	Gm16894	endothelial_basal	6.39493	-2.19738	1.96235	0.00234406	0.0316171
ENSMUSG00000097899	Gm16894	luminal-differentiated_endothelial	6.39493	4.97478	1.4735	2.24171e-05	0.00013434
ENSMUSG00000097899	Gm16894	luminal-progenitors_endothelial	6.39493	3.00745	1.58075	0.00176343	0.00845923
ENSMUSG00000097899	Gm16894	stromal_endothelial	6.39493	3.8367	1.5123	0.000410149	0.00225537
ENSMUSG00000102975	Gm37347	basal_adipocytes	127.742	3.11798	1.08104	0.000347792	0.00123141
ENSMUSG00000102975	Gm37347	luminal-differentiated_adipocytes	127.742	6.31211	1.08982	4.60846e-10	3.5345e-09
ENSMUSG00000102975	Gm37347	luminal-progenitors_adipocytes	127.742	3.42818	1.10264	0.000119475	0.000447668
ENSMUSG00000102975	Gm37347	stromal_adipocytes	127.742	3.71885	1.12436	4.87827e-05	0.000195928
ENSMUSG00000102975	Gm37347	endothelial_basal	127.742	-3.13819	1.3454	0.000190157	0.00391087
ENSMUSG00000102975	Gm37347	luminal-differentiated_basal	127.742	1.79456	1.08146	0.00705144	0.0300716
ENSMUSG00000102975	Gm37347	luminal-differentiated_endothelial	127.742	6.24525	1.10664	1.50216e-10	1.99249e-09
ENSMUSG00000102975	Gm37347	luminal-progenitors_endothelial	127.742	3.52603	1.08189	6.23044e-05	0.000463789
ENSMUSG00000102975	Gm37347	stromal_endothelial	127.742	3.87024	1.05348	2.4466e-05	0.000180516
ENSMUSG00000026072	Il1r1	luminal-differentiated_adipocytes	783.398	-1.5951	0.366678	2.96313e-06	1.4048e-05
ENSMUSG00000026072	Il1r1	stromal_adipocytes	783.398	1.81139	0.370371	1.09341e-07	6.58881e-07
ENSMUSG00000026072	Il1r1	luminal-differentiated_basal	783.398	-2.03225	0.359804	5.92375e-09	1.35834e-07
ENSMUSG00000026072	Il1r1	stromal_basal	783.398	1.36243	0.422719	2.55503e-05	0.000395872
ENSMUSG00000026072	Il1r1	luminal-differentiated_endothelial	783.398	-2.74202	0.366678	1.52681e-14	3.42736e-13
ENSMUSG00000026072	Il1r1	luminal-progenitors_luminal-differentiated	783.398	1.99043	0.360854	7.93337e-09	2.91955e-07
ENSMUSG00000026072	Il1r1	stromal_luminal-differentiated	783.398	3.59167	0.365137	1.37309e-23	2.28037e-21
ENSMUSG00000026072	Il1r1	stromal_luminal-progenitors	783.398	1.29726	0.420372	2.17004e-05	0.000722112
ENSMUSG00000103560	Gm38070	basal_adipocytes	198.287	-2.40258	0.58389	5.64623e-06	2.73688e-05
ENSMUSG00000103560	Gm38070	endothelial_adipocytes	198.287	-1.60665	0.575652	0.00112808	0.00361123
ENSMUSG00000103560	Gm38070	luminal-differentiated_adipocytes	198.287	-3.4031	0.602879	3.30915e-10	2.57497e-09
ENSMUSG00000103560	Gm38070	luminal-progenitors_adipocytes	198.287	-3.447	0.582721	4.65352e-10	4.08691e-09
ENSMUSG00000103560	Gm38070	stromal_adipocytes	198.287	-2.31891	0.603241	7.81687e-06	3.57054e-05
ENSMUSG00000103560	Gm38070	luminal-differentiated_endothelial	198.287	-1.43018	0.630939	0.00228417	0.00867504
ENSMUSG00000103560	Gm38070	luminal-progenitors_endothelial	198.287	-1.40859	0.676061	0.0023393	0.0108133
ENSMUSG00000070942	Il1rl2	basal_adipocytes	497.831	1.81734	0.620391	0.000561539	0.0019182
ENSMUSG00000070942	Il1rl2	luminal-differentiated_adipocytes	497.831	3.85545	0.626793	1.31244e-11	1.18714e-10
ENSMUSG00000070942	Il1rl2	luminal-progenitors_adipocytes	497.831	4.17843	0.597154	2.21461e-13	2.95352e-12
ENSMUSG00000070942	Il1rl2	stromal_adipocytes	497.831	5.00149	0.596796	4.43751e-18	9.20756e-17
ENSMUSG00000070942	Il1rl2	luminal-differentiated_basal	497.831	1.70266	0.618955	0.000615987	0.0039453
ENSMUSG00000070942	Il1rl2	luminal-progenitors_basal	497.831	1.92541	0.579129	5.99352e-05	0.00116909
ENSMUSG00000070942	Il1rl2	stromal_basal	497.831	2.93087	0.568276	7.10991e-08	2.20462e-06
ENSMUSG00000070942	Il1rl2	luminal-differentiated_endothelial	497.831	2.81261	0.592072	2.91115e-07	2.37463e-06
ENSMUSG00000070942	Il1rl2	luminal-progenitors_endothelial	497.831	3.11895	0.570471	1.09391e-08	2.02523e-07
ENSMUSG00000070942	Il1rl2	stromal_endothelial	497.831	3.93073	0.571012	1.357e-12	4.32001e-11
ENSMUSG00000103230	Gm17970	basal_adipocytes	7.14334	7.75291	1.55394	5.57901e-10	4.86038e-09
ENSMUSG00000103230	Gm17970	luminal-differentiated_adipocytes	7.14334	9.93041	1.37177	8.11463e-15	9.93415e-14
ENSMUSG00000103230	Gm17970	luminal-progenitors_adipocytes	7.14334	9.3204	1.40587	1.16528e-12	1.44001e-11
ENSMUSG00000103230	Gm17970	stromal_adipocytes	7.14334	10.2063	1.4193	4.67229e-15	7.11221e-14
ENSMUSG00000103230	Gm17970	endothelial_basal	7.14334	-8.93856	1.39941	2.2078e-11	2.71268e-09
ENSMUSG00000103230	Gm17970	luminal-differentiated_endothelial	7.14334	10.8432	1.40235	1.24929e-16	3.80533e-15
ENSMUSG00000103230	Gm17970	luminal-progenitors_endothelial	7.14334	10.1008	1.37323	2.72435e-14	1.54273e-12
ENSMUSG00000103230	Gm17970	stromal_endothelial	7.14334	11.0537	1.3769	6.94761e-17	4.27176e-15
ENSMUSG00000026069	Il1rl1	basal_adipocytes	193.173	3.81609	0.977558	7.34116e-06	3.50604e-05
ENSMUSG00000026069	Il1rl1	luminal-differentiated_adipocytes	193.173	2.98957	1.07346	0.000190674	0.000681497
ENSMUSG00000026069	Il1rl1	luminal-progenitors_adipocytes	193.173	5.94609	1.05191	8.93689e-11	8.65602e-10
ENSMUSG00000026069	Il1rl1	stromal_adipocytes	193.173	4.19559	1.00467	1.91804e-06	9.63478e-06
ENSMUSG00000026069	Il1rl1	endothelial_basal	193.173	-2.77931	1.20175	0.000224743	0.00453651
ENSMUSG00000026069	Il1rl1	luminal-differentiated_endothelial	193.173	2.10193	1.06719	0.0036623	0.0130954
ENSMUSG00000026069	Il1rl1	luminal-progenitors_endothelial	193.173	4.9098	0.987484	7.82197e-09	1.50592e-07
ENSMUSG00000026069	Il1rl1	stromal_endothelial	193.173	3.30028	0.965578	6.91512e-05	0.000461732
ENSMUSG00000026069	Il1rl1	luminal-progenitors_luminal-differentiated	193.173	1.64533	1.03505	0.00389286	0.0252048
ENSMUSG00000026070	Il18r1	luminal-progenitors_adipocytes	145.861	2.53789	0.797832	0.000139182	0.000515811
ENSMUSG00000026070	Il18r1	stromal_adipocytes	145.861	2.46702	0.816338	0.000167859	0.000611251
ENSMUSG00000026070	Il18r1	luminal-progenitors_endothelial	145.861	2.00144	0.840455	0.00102948	0.00535246
ENSMUSG00000026070	Il18r1	stromal_endothelial	145.861	1.98379	0.863818	0.00122263	0.00588921
ENSMUSG00000026068	Il18rap	stromal_adipocytes	51.805	1.86121	1.0743	0.011945	0.0296922
ENSMUSG00000026062	Slc9a2	endothelial_adipocytes	33.0494	-1.66863	0.901586	0.0142093	0.0350755
ENSMUSG00000103270	Gm37915	luminal-progenitors_adipocytes	3.02	-9.45681	2.03571	5.59243e-08	3.67448e-07
ENSMUSG00000103270	Gm37915	luminal-progenitors_basal	3.02	-6.46052	2.74631	5.29249e-05	0.00105327
ENSMUSG00000103270	Gm37915	luminal-progenitors_endothelial	3.02	-8.78577	2.19862	5.2355e-07	6.68046e-06
ENSMUSG00000103270	Gm37915	luminal-progenitors_luminal-differentiated	3.02	-7.36049	2.32687	1.39256e-05	0.000219491
ENSMUSG00000103270	Gm37915	stromal_luminal-progenitors	3.02	6.60935	2.75391	7.03869e-05	0.00187683
ENSMUSG00000041945	Mfsd9	luminal-differentiated_adipocytes	78.6058	-1.06243	0.447302	0.00744914	0.0194924
ENSMUSG00000041945	Mfsd9	luminal-differentiated_basal	78.6058	-1.49417	0.494028	0.000265854	0.00190936
ENSMUSG00000041945	Mfsd9	luminal-differentiated_endothelial	78.6058	-1.97455	0.482769	3.60717e-06	2.49839e-05
ENSMUSG00000041945	Mfsd9	luminal-progenitors_endothelial	78.6058	-1.42873	0.521663	0.000319974	0.00195206
ENSMUSG00000041945	Mfsd9	stromal_endothelial	78.6058	-1.0521	0.508155	0.00288019	0.0124295
ENSMUSG00000079588	Tmem182	basal_adipocytes	1042.29	1.62002	0.744939	0.00620355	0.016782
ENSMUSG00000079588	Tmem182	endothelial_adipocytes	1042.29	2.56431	0.752627	6.44298e-05	0.000259064
ENSMUSG00000079588	Tmem182	luminal-differentiated_adipocytes	1042.29	-1.72841	0.720025	0.00284225	0.00816183
ENSMUSG00000079588	Tmem182	stromal_adipocytes	1042.29	-3.35263	0.756363	6.393e-07	3.44521e-06
ENSMUSG00000079588	Tmem182	luminal-differentiated_basal	1042.29	-3.60938	0.704713	1.05531e-08	2.31599e-07
ENSMUSG00000079588	Tmem182	luminal-progenitors_basal	1042.29	-2.53402	0.743651	1.26844e-05	0.000320147
ENSMUSG00000079588	Tmem182	stromal_basal	1042.29	-5.21962	0.735888	1.23981e-14	2.09816e-12
ENSMUSG00000079588	Tmem182	luminal-differentiated_endothelial	1042.29	-4.80293	0.724523	2.94275e-12	4.90707e-11
ENSMUSG00000079588	Tmem182	luminal-progenitors_endothelial	1042.29	-3.75656	0.717388	1.86141e-08	3.25403e-07
ENSMUSG00000079588	Tmem182	stromal_endothelial	1042.29	-6.25015	0.7531	3.00949e-19	2.56789e-17
ENSMUSG00000079588	Tmem182	stromal_luminal-progenitors	1042.29	-1.49624	0.88277	0.000799313	0.0133625
ENSMUSG00000060679	Mrps9	basal_adipocytes	646.052	-1.22514	0.187497	1.66542e-11	1.74749e-10
ENSMUSG00000060679	Mrps9	endothelial_adipocytes	646.052	-1.08845	0.185619	2.14602e-09	1.62237e-08
ENSMUSG00000060679	Mrps9	luminal-differentiated_adipocytes	646.052	-1.02127	0.185772	1.72819e-08	1.10734e-07
ENSMUSG00000060679	Mrps9	luminal-progenitors_adipocytes	646.052	-1.11227	0.186503	9.50204e-10	8.02857e-09
ENSMUSG00000060679	Mrps9	stromal_adipocytes	646.052	-1.41353	0.186768	9.33107e-15	1.38018e-13
ENSMUSG00000010290	AI597479	luminal-differentiated_adipocytes	298.383	-1.10283	0.213676	9.79278e-08	5.70696e-07
ENSMUSG00000008136	Fhl2	basal_adipocytes	227.751	4.57365	0.57189	7.26824e-17	1.43865e-15
ENSMUSG00000008136	Fhl2	endothelial_adipocytes	227.751	3.14867	0.579737	6.53944e-09	4.66299e-08
ENSMUSG00000008136	Fhl2	luminal-differentiated_adipocytes	227.751	1.51594	0.572585	0.00190054	0.00564372
ENSMUSG00000008136	Fhl2	luminal-progenitors_adipocytes	227.751	4.19107	0.573961	2.41211e-14	3.6452e-13
ENSMUSG00000008136	Fhl2	stromal_adipocytes	227.751	4.87243	0.572296	1.63206e-18	3.54783e-17
ENSMUSG00000008136	Fhl2	luminal-differentiated_basal	227.751	-2.74909	0.502106	8.95434e-09	1.98968e-07
ENSMUSG00000008136	Fhl2	luminal-differentiated_endothelial	227.751	-1.24305	0.561908	0.00315007	0.0114786
ENSMUSG00000008136	Fhl2	stromal_endothelial	227.751	1.40471	0.59743	0.000983589	0.00488794
ENSMUSG00000008136	Fhl2	luminal-progenitors_luminal-differentiated	227.751	2.32164	0.512077	6.97893e-07	1.58068e-05
ENSMUSG00000008136	Fhl2	stromal_luminal-differentiated	227.751	3.09899	0.537672	4.58476e-10	1.14213e-08
ENSMUSG00000066877	Nck2	basal_adipocytes	1315.57	2.13991	0.298938	1.36761e-13	1.87318e-12
ENSMUSG00000066877	Nck2	endothelial_adipocytes	1315.57	2.49631	0.298803	7.19367e-18	1.31985e-16
ENSMUSG00000066877	Nck2	luminal-differentiated_adipocytes	1315.57	1.09093	0.294163	8.50648e-05	0.000323629
ENSMUSG00000066877	Nck2	luminal-progenitors_adipocytes	1315.57	1.13926	0.294864	4.04977e-05	0.000166545
ENSMUSG00000066877	Nck2	stromal_basal	1315.57	-1.09246	0.335728	2.03046e-05	0.000322285
ENSMUSG00000066877	Nck2	luminal-differentiated_endothelial	1315.57	-1.29094	0.302141	2.29598e-06	1.63207e-05
ENSMUSG00000066877	Nck2	luminal-progenitors_endothelial	1315.57	-1.21596	0.318157	5.85921e-06	5.70148e-05
ENSMUSG00000066877	Nck2	stromal_endothelial	1315.57	-1.53574	0.312718	4.12974e-08	5.52526e-07
ENSMUSG00000103945	Gm38228	basal_adipocytes	50.8572	1.57307	0.674198	0.00415716	0.0117317
ENSMUSG00000103945	Gm38228	endothelial_adipocytes	50.8572	1.52384	0.655196	0.00496265	0.0137742
ENSMUSG00000026051	Ecrg4	basal_adipocytes	226.425	4.7832	1.05656	1.7688e-07	1.08696e-06
ENSMUSG00000026051	Ecrg4	endothelial_adipocytes	226.425	3.35285	1.07394	0.000119603	0.000459622
ENSMUSG00000026051	Ecrg4	luminal-progenitors_adipocytes	226.425	3.48793	1.08689	8.44699e-05	0.000326907
ENSMUSG00000026051	Ecrg4	stromal_adipocytes	226.425	2.97522	1.13958	0.00051968	0.00172397
ENSMUSG00000026051	Ecrg4	luminal-differentiated_basal	226.425	-2.82866	0.867647	7.54786e-05	0.000643429
ENSMUSG00000047343	Mettl21c	basal_adipocytes	2.79269	-4.45937	4.35285	0.00289569	0.00850444
ENSMUSG00000047343	Mettl21c	stromal_basal	2.79269	14.9659	5.16341	5.31282e-06	9.88176e-05
ENSMUSG00000091844	Gm8251	luminal-progenitors_endothelial	27.4155	-1.49837	1.07283	0.0140638	0.0485156
ENSMUSG00000026047	Poglut2	basal_adipocytes	255.536	1.36843	0.306197	1.71376e-06	9.0281e-06
ENSMUSG00000026047	Poglut2	endothelial_adipocytes	255.536	1.55366	0.303715	6.5918e-08	4.12297e-07
ENSMUSG00000026047	Poglut2	luminal-progenitors_adipocytes	255.536	1.24294	0.302548	1.19003e-05	5.37895e-05
ENSMUSG00000026047	Poglut2	stromal_adipocytes	255.536	1.4363	0.301572	4.45291e-07	2.45507e-06
ENSMUSG00000056870	Gulp1	luminal-differentiated_adipocytes	377.614	-2.14073	0.435368	1.04248e-07	6.04656e-07
ENSMUSG00000056870	Gulp1	luminal-differentiated_basal	377.614	-2.74915	0.421494	1.54239e-11	5.88335e-10
ENSMUSG00000056870	Gulp1	luminal-differentiated_endothelial	377.614	-3.30548	0.430332	4.19007e-15	1.03391e-13
ENSMUSG00000056870	Gulp1	luminal-progenitors_luminal-differentiated	377.614	2.351	0.424565	4.92451e-09	1.89953e-07
ENSMUSG00000056870	Gulp1	stromal_luminal-differentiated	377.614	3.31191	0.437798	3.7938e-15	2.00888e-13
ENSMUSG00000102319	Gm37626	endothelial_adipocytes	50.7181	1.61056	0.610536	0.00180526	0.00553286
ENSMUSG00000102319	Gm37626	luminal-differentiated_adipocytes	50.7181	-2.00278	0.633857	0.000197052	0.000701844
ENSMUSG00000102319	Gm37626	luminal-differentiated_basal	50.7181	-2.98752	0.59591	7.20945e-08	1.31549e-06
ENSMUSG00000102319	Gm37626	luminal-differentiated_endothelial	50.7181	-4.04442	0.615234	9.19462e-12	1.42125e-10
ENSMUSG00000102319	Gm37626	luminal-progenitors_endothelial	50.7181	-1.67762	0.696315	0.000916321	0.00485159
ENSMUSG00000102319	Gm37626	luminal-progenitors_luminal-differentiated	50.7181	1.80177	0.685635	0.00038448	0.00375892
ENSMUSG00000102319	Gm37626	stromal_luminal-differentiated	50.7181	3.06769	0.659066	1.42034e-07	2.26945e-06
ENSMUSG00000103071	Gm38110	luminal-progenitors_endothelial	15.849	-2.77894	1.07233	0.000529328	0.00303143
ENSMUSG00000103071	Gm38110	stromal_luminal-progenitors	15.849	1.32467	1.15381	0.00257627	0.0319213
ENSMUSG00000026043	Col3a1	luminal-progenitors_adipocytes	101712	3.21024	0.687108	3.38619e-07	1.97917e-06
ENSMUSG00000026043	Col3a1	stromal_adipocytes	101712	5.67487	0.685565	4.29974e-18	8.95132e-17
ENSMUSG00000026043	Col3a1	luminal-differentiated_basal	101712	-1.43537	0.754827	0.00544952	0.0245238
ENSMUSG00000026043	Col3a1	luminal-progenitors_basal	101712	1.43478	0.769451	0.00219089	0.0220689
ENSMUSG00000026043	Col3a1	stromal_basal	101712	4.18512	0.666458	3.28276e-11	2.34089e-09
ENSMUSG00000026043	Col3a1	luminal-differentiated_endothelial	101712	-1.64414	0.758889	0.0026138	0.00973778
ENSMUSG00000026043	Col3a1	luminal-progenitors_endothelial	101712	1.44582	0.787895	0.00462055	0.019219
ENSMUSG00000026043	Col3a1	stromal_endothelial	101712	4.10872	0.668951	1.52768e-10	3.32958e-09
ENSMUSG00000026043	Col3a1	luminal-progenitors_luminal-differentiated	101712	3.56192	0.728325	5.15279e-09	1.97491e-07
ENSMUSG00000026043	Col3a1	stromal_luminal-differentiated	101712	6.18868	0.682988	4.85421e-21	5.51368e-19
ENSMUSG00000026043	Col3a1	stromal_luminal-progenitors	101712	1.64602	0.822514	0.00035664	0.00717311
ENSMUSG00000026042	Col5a2	luminal-differentiated_adipocytes	7513.86	-2.06615	0.59845	6.49943e-05	0.000252832
ENSMUSG00000026042	Col5a2	luminal-progenitors_adipocytes	7513.86	1.42741	0.595573	0.00386251	0.0106175
ENSMUSG00000026042	Col5a2	stromal_adipocytes	7513.86	3.9255	0.59419	5.01489e-12	5.31714e-11
ENSMUSG00000026042	Col5a2	luminal-differentiated_basal	7513.86	-2.72783	0.569756	3.12265e-07	4.8791e-06
ENSMUSG00000026042	Col5a2	stromal_basal	7513.86	3.22102	0.579314	7.23839e-09	2.88467e-07
ENSMUSG00000026042	Col5a2	luminal-differentiated_endothelial	7513.86	-3.34913	0.591982	3.22327e-09	3.48707e-08
ENSMUSG00000026042	Col5a2	stromal_endothelial	7513.86	2.79981	0.594479	6.31984e-07	6.68003e-06
ENSMUSG00000026042	Col5a2	luminal-progenitors_luminal-differentiated	7513.86	3.78129	0.634639	5.85034e-12	4.23349e-10
ENSMUSG00000026042	Col5a2	stromal_luminal-differentiated	7513.86	6.29371	0.594609	1.17768e-27	3.48881e-25
ENSMUSG00000026042	Col5a2	stromal_luminal-progenitors	7513.86	1.8511	0.679246	5.89431e-05	0.0016199
ENSMUSG00000104476	Gm38211	luminal-differentiated_adipocytes	71.435	-2.90868	0.910002	5.21295e-05	0.000206151
ENSMUSG00000104476	Gm38211	luminal-differentiated_basal	71.435	-1.46627	0.909941	0.0105011	0.0412541
ENSMUSG00000104476	Gm38211	stromal_basal	71.435	2.05168	1.01924	0.00118689	0.0105213
ENSMUSG00000104476	Gm38211	luminal-differentiated_endothelial	71.435	-2.35353	0.941988	0.000873569	0.00370749
ENSMUSG00000104476	Gm38211	stromal_endothelial	71.435	1.32418	0.942793	0.0139787	0.0476001
ENSMUSG00000104476	Gm38211	luminal-progenitors_luminal-differentiated	71.435	2.66813	0.891127	6.26652e-05	0.000795093
ENSMUSG00000104476	Gm38211	stromal_luminal-differentiated	71.435	4.52185	0.844375	9.49716e-09	1.88755e-07
ENSMUSG00000084817	Gm5526	luminal-progenitors_adipocytes	175.215	-1.06701	0.508329	0.0144022	0.0343011
ENSMUSG00000084817	Gm5526	luminal-progenitors_basal	175.215	-1.02547	0.624484	0.00479946	0.040331
ENSMUSG00000084817	Gm5526	stromal_luminal-progenitors	175.215	1.12622	0.626319	0.00105135	0.0163855
ENSMUSG00000025993	Slc40a1	luminal-differentiated_adipocytes	155.096	1.64431	0.58761	0.00102017	0.00320292
ENSMUSG00000025993	Slc40a1	luminal-progenitors_adipocytes	155.096	2.60257	0.610854	2.06867e-06	1.06233e-05
ENSMUSG00000025993	Slc40a1	luminal-progenitors_basal	155.096	1.84025	0.600886	0.000127463	0.00221902
ENSMUSG00000025993	Slc40a1	luminal-differentiated_endothelial	155.096	1.81288	0.64764	0.000395347	0.00182025
ENSMUSG00000025993	Slc40a1	luminal-progenitors_endothelial	155.096	2.76666	0.587019	5.40782e-07	6.87934e-06
ENSMUSG00000025993	Slc40a1	stromal_endothelial	155.096	1.0345	0.656978	0.0108728	0.0386175
ENSMUSG00000096047	n-R5s211	basal_adipocytes	17.3563	-2.32723	0.560061	4.75815e-06	2.33318e-05
ENSMUSG00000096047	n-R5s211	endothelial_adipocytes	17.3563	-1.93734	0.559619	7.46457e-05	0.000297109
ENSMUSG00000096047	n-R5s211	luminal-progenitors_adipocytes	17.3563	-2.15334	0.591814	2.84183e-05	0.00012022
ENSMUSG00000096047	n-R5s211	stromal_adipocytes	17.3563	-1.87449	0.565259	9.9395e-05	0.000377106
ENSMUSG00000096047	n-R5s211	luminal-differentiated_basal	17.3563	1.32615	0.611681	0.0028274	0.0142982
ENSMUSG00000101262	Gm8326	endothelial_adipocytes	2.29542	-1.67662	0.932617	0.0159556	0.0388765
ENSMUSG00000101262	Gm8326	luminal-differentiated_adipocytes	2.29542	-1.57637	0.905198	0.0167683	0.0400113
ENSMUSG00000101262	Gm8326	luminal-progenitors_adipocytes	2.29542	-1.58658	0.930668	0.0190314	0.043917
ENSMUSG00000101337	Dnah7c	luminal-progenitors_endothelial	21.8384	-2.8225	1.78583	0.00349554	0.0151844
ENSMUSG00000025986	Slc39a10	basal_adipocytes	2115.18	3.27166	0.334132	2.55185e-23	9.65442e-22
ENSMUSG00000025986	Slc39a10	endothelial_adipocytes	2115.18	4.02065	0.334188	3.24139e-34	2.06009e-32
ENSMUSG00000025986	Slc39a10	luminal-differentiated_basal	2115.18	-2.20476	0.329277	8.14639e-12	3.30686e-10
ENSMUSG00000025986	Slc39a10	luminal-progenitors_basal	2115.18	-2.19588	0.328705	2.9748e-12	4.45458e-10
ENSMUSG00000025986	Slc39a10	stromal_basal	2115.18	-2.42215	0.332323	1.35855e-13	1.71828e-11
ENSMUSG00000025986	Slc39a10	luminal-differentiated_endothelial	2115.18	-2.99043	0.334356	9.8679e-20	4.44194e-18
ENSMUSG00000025986	Slc39a10	luminal-progenitors_endothelial	2115.18	-3.02391	0.331966	2.64951e-20	4.23348e-18
ENSMUSG00000025986	Slc39a10	stromal_endothelial	2115.18	-3.1779	0.332249	4.70736e-22	6.28132e-20
ENSMUSG00000100213	Gm28151	basal_adipocytes	12.9346	1.78352	0.972652	0.0130752	0.032552
ENSMUSG00000100213	Gm28151	endothelial_adipocytes	12.9346	2.22585	0.986826	0.00306029	0.00891631
ENSMUSG00000100213	Gm28151	luminal-progenitors_basal	12.9346	-3.54901	1.2999	1.38359e-05	0.000344957
ENSMUSG00000100213	Gm28151	luminal-differentiated_endothelial	12.9346	-2.0621	1.05699	0.00389007	0.0137962
ENSMUSG00000100213	Gm28151	luminal-progenitors_endothelial	12.9346	-4.29361	1.05704	1.64612e-06	1.84516e-05
ENSMUSG00000100213	Gm28151	stromal_endothelial	12.9346	-1.75727	1.10575	0.00758451	0.0283835
ENSMUSG00000103129	Gm37393	stromal_basal	13.7712	-2.46703	1.59946	0.00240591	0.0184465
ENSMUSG00000103129	Gm37393	luminal-differentiated_endothelial	13.7712	-2.26551	1.45913	0.00908186	0.0289789
ENSMUSG00000103129	Gm37393	luminal-progenitors_endothelial	13.7712	-2.9494	1.4801	0.00158754	0.00773152
ENSMUSG00000103129	Gm37393	stromal_endothelial	13.7712	-4.21874	1.39079	0.000102449	0.000657636
ENSMUSG00000081185	Gm4852	endothelial_adipocytes	2.2555	-2.96484	1.42621	0.00258904	0.00767246
ENSMUSG00000081185	Gm4852	luminal-progenitors_endothelial	2.2555	3.43406	1.49869	0.00059654	0.00335609
ENSMUSG00000100033	Gm8337	endothelial_adipocytes	9.247	-1.38746	0.59093	0.00558443	0.0152896
ENSMUSG00000100033	Gm8337	stromal_adipocytes	9.247	-1.38026	0.590828	0.00496709	0.0135248
ENSMUSG00000026109	Tmeff2	luminal-progenitors_adipocytes	519.618	2.87663	0.904653	0.000126342	0.000471498
ENSMUSG00000026109	Tmeff2	stromal_adipocytes	519.618	4.52295	0.875034	1.92562e-08	1.29403e-07
ENSMUSG00000026109	Tmeff2	luminal-progenitors_basal	519.618	1.92774	0.942256	0.000759418	0.00945251
ENSMUSG00000026109	Tmeff2	stromal_basal	519.618	3.94994	0.834944	2.32659e-07	6.26761e-06
ENSMUSG00000026109	Tmeff2	luminal-differentiated_endothelial	519.618	-1.71469	0.977582	0.00737098	0.0242011
ENSMUSG00000026109	Tmeff2	luminal-progenitors_endothelial	519.618	2.04169	0.986515	0.00224554	0.0104376
ENSMUSG00000026109	Tmeff2	stromal_endothelial	519.618	3.80676	0.844261	1.17822e-06	1.1785e-05
ENSMUSG00000026109	Tmeff2	luminal-progenitors_luminal-differentiated	519.618	4.56888	1.01524	1.18298e-08	4.18395e-07
ENSMUSG00000026109	Tmeff2	stromal_luminal-differentiated	519.618	6.17498	0.877524	7.18154e-14	3.19987e-12
ENSMUSG00000099924	Gm28320	stromal_basal	12.3246	3.62124	1.96556	0.000492079	0.00502342
ENSMUSG00000099924	Gm28320	stromal_luminal-differentiated	12.3246	1.84885	1.80768	0.00984892	0.0438838
ENSMUSG00000045954	Cavin2	basal_adipocytes	8104.16	1.88975	0.461411	6.40529e-06	3.07976e-05
ENSMUSG00000045954	Cavin2	endothelial_adipocytes	8104.16	2.54993	0.456871	2.48939e-09	1.86599e-08
ENSMUSG00000045954	Cavin2	luminal-differentiated_adipocytes	8104.16	-2.17475	0.45167	1.65637e-07	9.37695e-07
ENSMUSG00000045954	Cavin2	stromal_adipocytes	8104.16	-2.16905	0.4658	2.14514e-07	1.23965e-06
ENSMUSG00000045954	Cavin2	luminal-differentiated_basal	8104.16	-4.14523	0.447585	1.90948e-22	3.76122e-20
ENSMUSG00000045954	Cavin2	luminal-progenitors_basal	8104.16	-2.44549	0.442151	1.7295e-09	1.41577e-07
ENSMUSG00000045954	Cavin2	stromal_basal	8104.16	-4.20673	0.444252	3.06863e-22	2.45807e-19
ENSMUSG00000045954	Cavin2	luminal-differentiated_endothelial	8104.16	-4.91621	0.447996	4.27646e-29	5.53197e-27
ENSMUSG00000045954	Cavin2	luminal-progenitors_endothelial	8104.16	-3.23281	0.443551	7.96483e-14	4.08601e-12
ENSMUSG00000045954	Cavin2	stromal_endothelial	8104.16	-4.88188	0.447177	7.37461e-29	2.31249e-26
ENSMUSG00000045954	Cavin2	luminal-progenitors_luminal-differentiated	8104.16	1.44108	0.50061	0.000194912	0.0021175
ENSMUSG00000045954	Cavin2	stromal_luminal-progenitors	8104.16	-1.24412	0.538696	0.000235386	0.00512919
ENSMUSG00000026107	Nabp1	basal_adipocytes	2501.08	-3.33557	0.348111	1.91805e-22	6.72054e-21
ENSMUSG00000026107	Nabp1	endothelial_adipocytes	2501.08	-4.44891	0.349215	2.91581e-38	2.46477e-36
ENSMUSG00000026107	Nabp1	luminal-differentiated_adipocytes	2501.08	-2.97135	0.354757	1.71207e-18	2.95882e-17
ENSMUSG00000026107	Nabp1	luminal-progenitors_adipocytes	2501.08	-2.61874	0.3527	1.48445e-14	2.29022e-13
ENSMUSG00000026107	Nabp1	stromal_adipocytes	2501.08	-3.38425	0.351069	7.02936e-23	2.33252e-21
ENSMUSG00000026107	Nabp1	luminal-differentiated_endothelial	2501.08	1.33101	0.366177	3.00892e-05	0.000175473
ENSMUSG00000026107	Nabp1	luminal-progenitors_endothelial	2501.08	1.7601	0.368354	1.51242e-07	2.183e-06
ENSMUSG00000099413	Gm17767	endothelial_adipocytes	6.00265	-2.48913	1.37992	0.00730659	0.0194475
ENSMUSG00000099413	Gm17767	luminal-differentiated_endothelial	6.00265	2.38884	1.51383	0.00801868	0.026034
ENSMUSG00000018417	Myo1b	basal_adipocytes	1672.86	3.37245	0.424865	3.86401e-16	7.06921e-15
ENSMUSG00000018417	Myo1b	endothelial_adipocytes	1672.86	3.94007	0.425026	2.46367e-21	6.13832e-20
ENSMUSG00000018417	Myo1b	luminal-progenitors_adipocytes	1672.86	1.36786	0.429664	0.000352336	0.00120945
ENSMUSG00000018417	Myo1b	luminal-differentiated_basal	1672.86	-2.72298	0.414296	1.14173e-11	4.49656e-10
ENSMUSG00000018417	Myo1b	luminal-progenitors_basal	1672.86	-1.7558	0.415387	4.35466e-06	0.000127167
ENSMUSG00000018417	Myo1b	stromal_basal	1672.86	-2.86944	0.418898	2.77755e-12	2.60732e-10
ENSMUSG00000018417	Myo1b	luminal-differentiated_endothelial	1672.86	-3.37077	0.422529	4.04759e-16	1.13674e-14
ENSMUSG00000018417	Myo1b	luminal-progenitors_endothelial	1672.86	-2.43116	0.42361	2.80435e-09	5.90184e-08
ENSMUSG00000018417	Myo1b	stromal_endothelial	1672.86	-3.45189	0.420298	7.56519e-17	4.59517e-15
ENSMUSG00000101724	Gm29453	basal_adipocytes	15.3813	3.15467	1.07491	0.000293563	0.00105427
ENSMUSG00000101724	Gm29453	endothelial_adipocytes	15.3813	3.38501	1.08277	0.000115589	0.000445603
ENSMUSG00000101724	Gm29453	luminal-differentiated_basal	15.3813	-2.48311	0.973171	0.000610948	0.0039172
ENSMUSG00000101724	Gm29453	luminal-progenitors_basal	15.3813	-3.58802	1.37612	1.96161e-05	0.00046143
ENSMUSG00000101724	Gm29453	stromal_basal	15.3813	-1.57907	1.1953	0.00650152	0.0406552
ENSMUSG00000101724	Gm29453	luminal-differentiated_endothelial	15.3813	-3.0809	1.04308	0.000231933	0.0011217
ENSMUSG00000101724	Gm29453	luminal-progenitors_endothelial	15.3813	-4.11706	1.09699	6.77084e-06	6.48087e-05
ENSMUSG00000101724	Gm29453	stromal_endothelial	15.3813	-2.21997	1.13914	0.00292071	0.0125784
ENSMUSG00000100313	Gm28323	basal_adipocytes	27.2559	2.22409	0.901071	0.00187136	0.00572859
ENSMUSG00000100313	Gm28323	endothelial_adipocytes	27.2559	3.44478	0.878303	7.0659e-06	3.32315e-05
ENSMUSG00000100313	Gm28323	luminal-progenitors_basal	27.2559	-3.69613	1.18845	3.31157e-06	0.000102944
ENSMUSG00000100313	Gm28323	stromal_basal	27.2559	-1.93568	1.05228	0.00177113	0.0143985
ENSMUSG00000100313	Gm28323	luminal-differentiated_endothelial	27.2559	-2.12746	0.928043	0.00157942	0.00627579
ENSMUSG00000100313	Gm28323	luminal-progenitors_endothelial	27.2559	-5.14501	1.02427	3.72887e-09	7.64861e-08
ENSMUSG00000100313	Gm28323	stromal_endothelial	27.2559	-3.47486	0.828573	5.09171e-06	4.41059e-05
ENSMUSG00000100313	Gm28323	luminal-progenitors_luminal-differentiated	27.2559	-2.01994	1.07831	0.00146828	0.011482
ENSMUSG00000072324	Gm8420	luminal-differentiated_adipocytes	5.10674	-9.48317	2.24086	3.33652e-07	1.80959e-06
ENSMUSG00000072324	Gm8420	luminal-progenitors_adipocytes	5.10674	-6.72047	2.5346	5.57742e-05	0.000224115
ENSMUSG00000072324	Gm8420	luminal-differentiated_basal	5.10674	-11.3837	2.24411	1.92632e-08	3.95653e-07
ENSMUSG00000072324	Gm8420	luminal-progenitors_basal	5.10674	-8.69713	2.39248	5.73446e-06	0.000162618
ENSMUSG00000072324	Gm8420	luminal-differentiated_endothelial	5.10674	-9.64521	2.51457	3.78321e-07	3.02811e-06
ENSMUSG00000072324	Gm8420	luminal-progenitors_endothelial	5.10674	-6.52999	2.69305	6.59641e-05	0.000487728
ENSMUSG00000072324	Gm8420	stromal_luminal-differentiated	5.10674	7.745	2.49348	5.44701e-06	6.30794e-05
ENSMUSG00000072324	Gm8420	stromal_luminal-progenitors	5.10674	4.6725	3.49538	0.000530757	0.00975623
ENSMUSG00000062939	Stat4	basal_adipocytes	81.7154	3.32073	1.13151	0.000260647	0.000946674
ENSMUSG00000062939	Stat4	luminal-differentiated_adipocytes	81.7154	4.50497	1.24712	6.04855e-06	2.74668e-05
ENSMUSG00000062939	Stat4	luminal-progenitors_adipocytes	81.7154	6.16744	1.22206	2.42166e-09	1.94213e-08
ENSMUSG00000062939	Stat4	stromal_adipocytes	81.7154	6.70913	1.17941	9.78808e-11	8.93536e-10
ENSMUSG00000062939	Stat4	stromal_basal	81.7154	2.26837	1.2211	0.0015787	0.0131477
ENSMUSG00000062939	Stat4	luminal-differentiated_endothelial	81.7154	3.17892	1.08417	0.000241085	0.00116266
ENSMUSG00000062939	Stat4	luminal-progenitors_endothelial	81.7154	4.72224	1.06064	1.4336e-07	2.08362e-06
ENSMUSG00000062939	Stat4	stromal_endothelial	81.7154	5.32549	1.03198	6.02805e-09	9.48681e-08
ENSMUSG00000078291	Gm3940	luminal-differentiated_basal	2.47746	2.26619	0.957737	0.00114083	0.00657756
ENSMUSG00000078291	Gm3940	luminal-differentiated_endothelial	2.47746	3.37787	1.03963	9.45996e-05	0.000499893
ENSMUSG00000078291	Gm3940	luminal-progenitors_endothelial	2.47746	2.02891	1.16112	0.00478328	0.0198009
ENSMUSG00000026103	Gls	basal_adipocytes	2436.09	2.18536	0.299521	5.08145e-14	7.36566e-13
ENSMUSG00000026103	Gls	endothelial_adipocytes	2436.09	2.41077	0.300131	1.00195e-16	1.64611e-15
ENSMUSG00000026103	Gls	luminal-differentiated_adipocytes	2436.09	1.15643	0.295241	3.34388e-05	0.00013632
ENSMUSG00000026103	Gls	luminal-progenitors_adipocytes	2436.09	1.58442	0.301275	2.23365e-08	1.55045e-07
ENSMUSG00000026103	Gls	stromal_adipocytes	2436.09	1.30411	0.294781	2.93667e-06	1.43325e-05
ENSMUSG00000026103	Gls	luminal-differentiated_endothelial	2436.09	-1.12859	0.305871	3.06417e-05	0.000178329
ENSMUSG00000043015	Nemp2	basal_adipocytes	99.199	2.87861	0.46568	1.21081e-10	1.14946e-09
ENSMUSG00000043015	Nemp2	endothelial_adipocytes	99.199	2.81474	0.471166	2.66566e-10	2.23781e-09
ENSMUSG00000043015	Nemp2	luminal-differentiated_adipocytes	99.199	2.6527	0.474041	1.21503e-09	8.88588e-09
ENSMUSG00000043015	Nemp2	luminal-progenitors_adipocytes	99.199	2.79788	0.473718	4.57935e-10	4.02514e-09
ENSMUSG00000043015	Nemp2	stromal_adipocytes	99.199	3.36727	0.470287	8.53965e-14	1.10711e-12
ENSMUSG00000103630	Gm37242	luminal-differentiated_endothelial	4.11613	-3.09682	1.67633	0.0030358	0.011108
ENSMUSG00000041439	Mfsd6	basal_adipocytes	1397.79	3.1053	0.385505	1.66111e-16	3.17034e-15
ENSMUSG00000041439	Mfsd6	endothelial_adipocytes	1397.79	3.75333	0.385238	3.00906e-23	8.86892e-22
ENSMUSG00000041439	Mfsd6	luminal-differentiated_adipocytes	1397.79	1.89987	0.387806	1.53209e-07	8.70545e-07
ENSMUSG00000041439	Mfsd6	luminal-progenitors_adipocytes	1397.79	3.27315	0.386149	4.40751e-18	1.00882e-16
ENSMUSG00000041439	Mfsd6	stromal_adipocytes	1397.79	2.28709	0.399051	5.65919e-10	4.68227e-09
ENSMUSG00000041439	Mfsd6	luminal-differentiated_endothelial	1397.79	-1.68877	0.402127	2.29923e-06	1.63357e-05
ENSMUSG00000041439	Mfsd6	stromal_endothelial	1397.79	-1.25528	0.428048	0.000165969	0.00101007
ENSMUSG00000041439	Mfsd6	luminal-progenitors_luminal-differentiated	1397.79	1.09626	0.439833	0.000557876	0.00511692
ENSMUSG00000026102	Inpp1	basal_adipocytes	594.065	2.22805	0.434043	4.46587e-08	2.98072e-07
ENSMUSG00000026102	Inpp1	endothelial_adipocytes	594.065	2.36508	0.435947	5.91468e-09	4.23519e-08
ENSMUSG00000026102	Inpp1	luminal-progenitors_adipocytes	594.065	1.46886	0.43317	0.000141502	0.000523789
ENSMUSG00000026102	Inpp1	stromal_adipocytes	594.065	1.52091	0.428118	7.50945e-05	0.000292383
ENSMUSG00000026102	Inpp1	luminal-differentiated_basal	594.065	-1.90852	0.423707	1.73762e-06	2.23897e-05
ENSMUSG00000026102	Inpp1	luminal-differentiated_endothelial	594.065	-2.06513	0.443448	2.87671e-07	2.35027e-06
ENSMUSG00000026102	Inpp1	luminal-progenitors_luminal-differentiated	594.065	1.02438	0.490486	0.00188158	0.0140904
ENSMUSG00000026102	Inpp1	stromal_luminal-differentiated	594.065	1.07479	0.468496	0.00110528	0.00701665
ENSMUSG00000041426	Hibch	basal_adipocytes	763.198	-3.9986	0.350358	4.44937e-31	3.13676e-29
ENSMUSG00000041426	Hibch	endothelial_adipocytes	763.198	-3.94936	0.35056	2.69131e-30	1.33074e-28
ENSMUSG00000041426	Hibch	luminal-differentiated_adipocytes	763.198	-3.18945	0.357995	1.10796e-20	2.28457e-19
ENSMUSG00000041426	Hibch	luminal-progenitors_adipocytes	763.198	-4.07342	0.351615	5.56578e-32	4.4466e-30
ENSMUSG00000041426	Hibch	stromal_adipocytes	763.198	-3.58984	0.352154	3.27583e-25	1.32759e-23
ENSMUSG00000043629	1700019D03Rik	luminal-progenitors_adipocytes	186.846	2.12004	0.767235	0.000657264	0.00213881
ENSMUSG00000043629	1700019D03Rik	stromal_adipocytes	186.846	2.95945	0.77397	7.64748e-06	3.50146e-05
ENSMUSG00000043629	1700019D03Rik	stromal_basal	186.846	1.1788	0.88555	0.0073033	0.0444422
ENSMUSG00000043629	1700019D03Rik	luminal-progenitors_endothelial	186.846	1.86394	0.831779	0.00148167	0.00728378
ENSMUSG00000043629	1700019D03Rik	stromal_endothelial	186.846	2.8321	0.74167	2.04656e-05	0.000153667
ENSMUSG00000043629	1700019D03Rik	luminal-progenitors_luminal-differentiated	186.846	1.38082	0.818537	0.00430316	0.027256
ENSMUSG00000043629	1700019D03Rik	stromal_luminal-differentiated	186.846	2.4119	0.838028	8.23401e-05	0.000722024
ENSMUSG00000026098	Pms1	luminal-differentiated_adipocytes	127.145	1.49625	0.446749	0.000196469	0.00070007
ENSMUSG00000026098	Pms1	luminal-progenitors_adipocytes	127.145	1.13357	0.443649	0.00385573	0.0106011
ENSMUSG00000026098	Pms1	stromal_adipocytes	127.145	1.23875	0.439521	0.0015936	0.00482233
ENSMUSG00000026097	Ormdl1	luminal-differentiated_endothelial	123.356	1.44953	0.380946	1.38696e-05	8.64759e-05
ENSMUSG00000026096	Osgepl1	basal_adipocytes	165.133	-1.39715	0.29998	6.6844e-07	3.74469e-06
ENSMUSG00000026096	Osgepl1	endothelial_adipocytes	165.133	-2.14126	0.301599	1.29474e-13	1.55036e-12
ENSMUSG00000026096	Osgepl1	luminal-differentiated_adipocytes	165.133	-2.32423	0.297831	6.28309e-16	8.55797e-15
ENSMUSG00000026096	Osgepl1	luminal-progenitors_adipocytes	165.133	-2.14734	0.304375	1.6352e-13	2.22214e-12
ENSMUSG00000026096	Osgepl1	stromal_adipocytes	165.133	-2.08045	0.303036	4.35072e-13	5.20468e-12
ENSMUSG00000026095	Asnsd1	endothelial_adipocytes	606.39	-1.83103	0.290279	3.80538e-11	3.52249e-10
ENSMUSG00000026095	Asnsd1	luminal-differentiated_endothelial	606.39	1.3747	0.295044	3.53311e-07	2.84213e-06
ENSMUSG00000026095	Asnsd1	luminal-progenitors_endothelial	606.39	1.06436	0.308384	3.16777e-05	0.000255684
ENSMUSG00000026095	Asnsd1	stromal_endothelial	606.39	1.02564	0.304552	5.12089e-05	0.000352823
ENSMUSG00000096141	Dnah7a	luminal-progenitors_adipocytes	11.2657	-8.05765	2.18707	1.62829e-06	8.53117e-06
ENSMUSG00000096141	Dnah7a	luminal-progenitors_basal	11.2657	-5.64328	2.94661	0.000126519	0.00220515
ENSMUSG00000096141	Dnah7a	luminal-progenitors_endothelial	11.2657	-3.14532	2.17998	0.00314953	0.0138856
ENSMUSG00000096141	Dnah7a	luminal-progenitors_luminal-differentiated	11.2657	-9.25507	1.92845	1.71239e-07	4.48396e-06
ENSMUSG00000096141	Dnah7a	stromal_luminal-progenitors	11.2657	7.70218	2.23089	1.21507e-05	0.000436253
ENSMUSG00000026094	Stk17b	basal_adipocytes	1210.14	1.29671	0.495006	0.00236826	0.00708458
ENSMUSG00000026094	Stk17b	luminal-differentiated_adipocytes	1210.14	3.37001	0.506606	5.56119e-13	5.72148e-12
ENSMUSG00000026094	Stk17b	luminal-progenitors_adipocytes	1210.14	2.75686	0.496083	3.37369e-09	2.65639e-08
ENSMUSG00000026094	Stk17b	stromal_adipocytes	1210.14	2.89406	0.504091	5.92651e-10	4.88733e-09
ENSMUSG00000026094	Stk17b	endothelial_basal	1210.14	-1.39968	0.64472	0.000313744	0.00599508
ENSMUSG00000026094	Stk17b	luminal-differentiated_basal	1210.14	1.86882	0.495625	2.93021e-05	0.000278324
ENSMUSG00000026094	Stk17b	luminal-progenitors_basal	1210.14	1.00802	0.585704	0.00399806	0.0350159
ENSMUSG00000026094	Stk17b	stromal_basal	1210.14	1.14227	0.60715	0.00158601	0.013188
ENSMUSG00000026094	Stk17b	luminal-differentiated_endothelial	1210.14	3.68916	0.485422	7.31038e-15	1.73211e-13
ENSMUSG00000026094	Stk17b	luminal-progenitors_endothelial	1210.14	3.03101	0.48213	9.22812e-11	2.65277e-09
ENSMUSG00000026094	Stk17b	stromal_endothelial	1210.14	3.19637	0.483025	1.38447e-11	3.67134e-10
ENSMUSG00000042807	Hecw2	basal_adipocytes	700.946	3.39752	0.731094	4.37041e-07	2.52742e-06
ENSMUSG00000042807	Hecw2	endothelial_adipocytes	700.946	3.7399	0.733288	3.28207e-08	2.14284e-07
ENSMUSG00000042807	Hecw2	luminal-progenitors_adipocytes	700.946	1.4406	0.732306	0.011882	0.0289333
ENSMUSG00000042807	Hecw2	stromal_adipocytes	700.946	1.30736	0.705448	0.0182273	0.0431816
ENSMUSG00000042807	Hecw2	luminal-differentiated_basal	700.946	-3.41114	0.703457	6.81084e-08	1.2494e-06
ENSMUSG00000042807	Hecw2	stromal_basal	700.946	-1.21617	0.904048	0.00692353	0.0426942
ENSMUSG00000042807	Hecw2	luminal-differentiated_endothelial	700.946	-4.04147	0.726202	4.33031e-09	4.60598e-08
ENSMUSG00000042807	Hecw2	luminal-progenitors_endothelial	700.946	-1.73332	0.849628	0.00252882	0.0115589
ENSMUSG00000042807	Hecw2	stromal_endothelial	700.946	-1.91262	0.863004	0.00149446	0.0070298
ENSMUSG00000042807	Hecw2	luminal-progenitors_luminal-differentiated	700.946	1.39329	0.83023	0.00433952	0.0274212
ENSMUSG00000042807	Hecw2	stromal_luminal-differentiated	700.946	1.20017	0.818255	0.00699034	0.0332846
ENSMUSG00000102868	Gm37633	endothelial_adipocytes	5.11404	-11.756	1.84433	1.08166e-11	1.07216e-10
ENSMUSG00000102868	Gm37633	endothelial_basal	5.11404	-9.63181	1.9339	7.02163e-08	3.81591e-06
ENSMUSG00000102868	Gm37633	luminal-differentiated_endothelial	5.11404	9.05067	2.12873	5.27408e-08	4.82964e-07
ENSMUSG00000102868	Gm37633	luminal-progenitors_endothelial	5.11404	10.3686	1.92032	4.00034e-09	8.1323e-08
ENSMUSG00000102868	Gm37633	stromal_endothelial	5.11404	13.5593	1.79671	1.12531e-14	5.05001e-13
ENSMUSG00000073678	Pgap1	basal_adipocytes	309.265	1.07656	0.377472	0.00155906	0.00485204
ENSMUSG00000073678	Pgap1	luminal-differentiated_adipocytes	309.265	2.1056	0.378785	3.51066e-09	2.44442e-08
ENSMUSG00000073678	Pgap1	luminal-progenitors_adipocytes	309.265	1.11228	0.373713	0.00110169	0.00341958
ENSMUSG00000073678	Pgap1	stromal_adipocytes	309.265	1.66973	0.382246	1.81668e-06	9.15311e-06
ENSMUSG00000073678	Pgap1	luminal-differentiated_endothelial	309.265	1.36996	0.393794	5.17994e-05	0.000287049
ENSMUSG00000052331	Ankrd44	basal_adipocytes	1091.84	2.20458	0.36559	2.6872e-10	2.43729e-09
ENSMUSG00000052331	Ankrd44	endothelial_adipocytes	1091.84	1.78846	0.36683	1.61618e-07	9.63353e-07
ENSMUSG00000052331	Ankrd44	luminal-differentiated_adipocytes	1091.84	2.97215	0.367025	1.74847e-17	2.73496e-16
ENSMUSG00000052331	Ankrd44	luminal-progenitors_adipocytes	1091.84	2.90728	0.362202	1.68958e-16	3.24042e-15
ENSMUSG00000052331	Ankrd44	stromal_adipocytes	1091.84	2.87037	0.367322	3.73306e-16	6.36626e-15
ENSMUSG00000052331	Ankrd44	luminal-differentiated_endothelial	1091.84	1.01554	0.374822	0.00102084	0.00424323
ENSMUSG00000102503	Gm37370	basal_adipocytes	27.1427	2.66289	0.822569	0.000147321	0.000562453
ENSMUSG00000102503	Gm37370	endothelial_adipocytes	27.1427	2.845	0.82763	5.27288e-05	0.000215776
ENSMUSG00000102503	Gm37370	luminal-differentiated_adipocytes	27.1427	3.09284	0.862002	1.01379e-05	4.45618e-05
ENSMUSG00000102503	Gm37370	luminal-progenitors_adipocytes	27.1427	2.62344	0.842575	0.000170464	0.000620469
ENSMUSG00000102503	Gm37370	stromal_adipocytes	27.1427	2.62392	0.863916	0.000149287	0.000548167
ENSMUSG00000102642	A130048G24Rik	luminal-differentiated_adipocytes	76.9482	1.93913	0.658706	0.000434573	0.00145043
ENSMUSG00000102642	A130048G24Rik	luminal-progenitors_adipocytes	76.9482	1.57479	0.668138	0.0035937	0.00993954
ENSMUSG00000102642	A130048G24Rik	stromal_adipocytes	76.9482	1.36877	0.640015	0.00843029	0.0217686
ENSMUSG00000102642	A130048G24Rik	luminal-differentiated_endothelial	76.9482	1.43802	0.713866	0.00446206	0.0155598
ENSMUSG00000025982	Sf3b1	luminal-differentiated_adipocytes	7136.39	1.12168	0.206993	2.32856e-08	1.47156e-07
ENSMUSG00000101122	Gm17971	basal_adipocytes	67.6719	1.1243	0.529831	0.0118419	0.0298031
ENSMUSG00000025980	Hspd1	basal_adipocytes	3351.73	-1.92823	0.204094	5.51452e-22	1.84874e-20
ENSMUSG00000025980	Hspd1	endothelial_adipocytes	3351.73	-2.53319	0.203692	1.94904e-36	1.46826e-34
ENSMUSG00000025980	Hspd1	luminal-differentiated_adipocytes	3351.73	-1.5925	0.202862	9.29576e-16	1.24951e-14
ENSMUSG00000025980	Hspd1	luminal-progenitors_adipocytes	3351.73	-1.70996	0.204732	7.90216e-18	1.76994e-16
ENSMUSG00000025980	Hspd1	stromal_adipocytes	3351.73	-1.73707	0.203863	1.89444e-18	4.08985e-17
ENSMUSG00000073676	Hspe1	endothelial_adipocytes	1543.71	-2.03695	0.282417	5.95959e-14	7.44236e-13
ENSMUSG00000073676	Hspe1	stromal_adipocytes	1543.71	-1.04958	0.273832	5.94837e-05	0.000235142
ENSMUSG00000073676	Hspe1	endothelial_basal	1543.71	-1.21222	0.307007	1.80322e-06	6.87115e-05
ENSMUSG00000073676	Hspe1	luminal-progenitors_endothelial	1543.71	1.47144	0.296238	3.27263e-08	5.45859e-07
ENSMUSG00000025978	Rftn2	basal_adipocytes	447.115	1.43486	0.479869	0.000617709	0.00209305
ENSMUSG00000025978	Rftn2	endothelial_adipocytes	447.115	1.54707	0.47225	0.000237668	0.000864932
ENSMUSG00000025978	Rftn2	luminal-progenitors_adipocytes	447.115	1.17328	0.462218	0.00379082	0.0104398
ENSMUSG00000025978	Rftn2	stromal_adipocytes	447.115	2.21709	0.488139	3.60199e-07	2.01112e-06
ENSMUSG00000025978	Rftn2	luminal-differentiated_basal	447.115	-1.33059	0.518612	0.000948099	0.00561453
ENSMUSG00000025978	Rftn2	luminal-differentiated_endothelial	447.115	-1.44354	0.501238	0.000372689	0.00172655
ENSMUSG00000025978	Rftn2	stromal_luminal-differentiated	447.115	2.12273	0.49818	6.28277e-07	8.78385e-06
ENSMUSG00000097649	Gm10561	basal_adipocytes	13.2389	2.70164	1.09572	0.00142871	0.00448946
ENSMUSG00000097649	Gm10561	luminal-progenitors_adipocytes	13.2389	2.33645	1.11519	0.00392885	0.0107915
ENSMUSG00000097649	Gm10561	stromal_adipocytes	13.2389	2.37025	1.14005	0.00322272	0.00915055
ENSMUSG00000097649	Gm10561	luminal-differentiated_basal	13.2389	-2.59957	0.97104	0.000405693	0.00275896
ENSMUSG00000097649	Gm10561	luminal-progenitors_luminal-differentiated	13.2389	2.07382	1.10497	0.00135629	0.0107426
ENSMUSG00000097649	Gm10561	stromal_luminal-differentiated	13.2389	2.34389	1.23117	0.00106312	0.00679136
ENSMUSG00000025977	Boll	endothelial_adipocytes	4.39277	-5.98888	2.29653	4.7229e-05	0.000194732
ENSMUSG00000025977	Boll	endothelial_basal	4.39277	-8.12465	2.17286	4.12461e-06	0.000144721
ENSMUSG00000025977	Boll	luminal-differentiated_endothelial	4.39277	6.55251	2.17264	1.59986e-05	9.87271e-05
ENSMUSG00000025977	Boll	luminal-progenitors_endothelial	4.39277	10.3709	1.96869	7.49539e-09	1.44638e-07
ENSMUSG00000025977	Boll	stromal_endothelial	4.39277	8.46664	2.27509	4.00722e-07	4.42062e-06
ENSMUSG00000038349	Plcl1	basal_adipocytes	504.343	1.32152	0.587189	0.00666207	0.0178732
ENSMUSG00000038349	Plcl1	endothelial_adipocytes	504.343	1.12245	0.557928	0.018917	0.0451514
ENSMUSG00000038349	Plcl1	luminal-differentiated_adipocytes	504.343	2.36605	0.592835	5.23808e-06	2.39949e-05
ENSMUSG00000038349	Plcl1	luminal-progenitors_adipocytes	504.343	1.43753	0.586236	0.00325219	0.00909525
ENSMUSG00000038349	Plcl1	stromal_luminal-differentiated	504.343	-1.28507	0.654179	0.00196245	0.0114478
ENSMUSG00000102145	Gm38056	basal_adipocytes	48.2552	1.76238	0.642698	0.00106239	0.00344009
ENSMUSG00000102145	Gm38056	endothelial_adipocytes	48.2552	1.72642	0.630643	0.0011557	0.00368904
ENSMUSG00000102145	Gm38056	luminal-differentiated_adipocytes	48.2552	2.30782	0.631899	2.19205e-05	9.15674e-05
ENSMUSG00000102145	Gm38056	luminal-progenitors_adipocytes	48.2552	1.15677	0.603389	0.0194649	0.0447815
ENSMUSG00000102145	Gm38056	stromal_adipocytes	48.2552	1.26649	0.599639	0.01063	0.0267412
ENSMUSG00000102831	Gm37382	basal_adipocytes	16.1021	3.00623	0.991023	0.000240589	0.000880313
ENSMUSG00000102831	Gm37382	endothelial_adipocytes	16.1021	3.35052	0.994457	5.40683e-05	0.000220729
ENSMUSG00000102831	Gm37382	luminal-differentiated_adipocytes	16.1021	4.4718	1.06098	5.17226e-07	2.72751e-06
ENSMUSG00000102831	Gm37382	luminal-progenitors_adipocytes	16.1021	2.52863	1.03481	0.00137455	0.00417105
ENSMUSG00000102831	Gm37382	stromal_adipocytes	16.1021	2.65804	1.05672	0.000788174	0.00252389
ENSMUSG00000038331	Satb2	basal_adipocytes	72.8835	1.41681	0.592202	0.0040523	0.0114738
ENSMUSG00000038331	Satb2	luminal-differentiated_adipocytes	72.8835	2.97197	0.601665	2.60434e-08	1.63783e-07
ENSMUSG00000038331	Satb2	luminal-differentiated_basal	72.8835	1.18832	0.642647	0.00667493	0.0287897
ENSMUSG00000038331	Satb2	luminal-differentiated_endothelial	72.8835	2.21379	0.609779	2.37531e-05	0.000141782
ENSMUSG00000038331	Satb2	luminal-progenitors_luminal-differentiated	72.8835	-2.07343	0.59014	3.27469e-05	0.000459661
ENSMUSG00000038331	Satb2	stromal_luminal-differentiated	72.8835	-1.4848	0.652749	0.000719696	0.00483827
ENSMUSG00000087022	9130024F11Rik	luminal-differentiated_basal	4.83809	1.8432	1.39242	0.00942844	0.0378657
ENSMUSG00000048495	Tyw5	basal_adipocytes	114.535	-1.06242	0.421474	0.00434921	0.0122172
ENSMUSG00000048495	Tyw5	luminal-differentiated_adipocytes	114.535	-1.78597	0.426856	5.02183e-06	2.30387e-05
ENSMUSG00000048495	Tyw5	luminal-progenitors_adipocytes	114.535	-1.14067	0.420865	0.00241424	0.00694456
ENSMUSG00000048495	Tyw5	stromal_adipocytes	114.535	-1.71324	0.432778	1.02004e-05	4.57093e-05
ENSMUSG00000025971	Maip1	luminal-differentiated_adipocytes	264.388	-1.61686	0.240835	4.13666e-12	3.92232e-11
ENSMUSG00000025971	Maip1	luminal-progenitors_adipocytes	264.388	-1.33729	0.242538	8.62872e-09	6.36835e-08
ENSMUSG00000025971	Maip1	stromal_adipocytes	264.388	-1.25568	0.238887	4.93023e-08	3.13431e-07
ENSMUSG00000038305	Spats2l	basal_adipocytes	417.127	2.50471	0.523726	2.74434e-07	1.63771e-06
ENSMUSG00000038305	Spats2l	endothelial_adipocytes	417.127	1.98797	0.531441	2.38293e-05	0.000103115
ENSMUSG00000038305	Spats2l	luminal-progenitors_adipocytes	417.127	1.73144	0.533686	0.000170658	0.000621083
ENSMUSG00000038305	Spats2l	stromal_adipocytes	417.127	2.67999	0.538657	3.65317e-08	2.36866e-07
ENSMUSG00000038305	Spats2l	luminal-differentiated_basal	417.127	-2.59243	0.489958	2.91131e-08	5.7736e-07
ENSMUSG00000038305	Spats2l	luminal-differentiated_endothelial	417.127	-2.17627	0.533445	4.00075e-06	2.74501e-05
ENSMUSG00000038305	Spats2l	luminal-progenitors_luminal-differentiated	417.127	1.8442	0.526578	3.56787e-05	0.000493323
ENSMUSG00000038305	Spats2l	stromal_luminal-differentiated	417.127	2.847	0.530646	3.18325e-09	6.88198e-08
ENSMUSG00000026039	Sgo2a	luminal-differentiated_endothelial	74.4537	1.25189	0.716826	0.0103437	0.0324197
ENSMUSG00000063558	Aox1	basal_adipocytes	1233.97	-4.74357	0.407204	1.11196e-32	8.87245e-31
ENSMUSG00000063558	Aox1	endothelial_adipocytes	1233.97	-4.18891	0.405592	5.73581e-26	2.07209e-24
ENSMUSG00000063558	Aox1	luminal-differentiated_adipocytes	1233.97	-7.9904	0.417075	6.00421e-83	5.26612e-80
ENSMUSG00000063558	Aox1	luminal-progenitors_adipocytes	1233.97	-4.6108	0.409115	8.65127e-31	6.14804e-29
ENSMUSG00000063558	Aox1	stromal_adipocytes	1233.97	-3.01276	0.413807	2.5385e-14	3.53585e-13
ENSMUSG00000063558	Aox1	luminal-differentiated_basal	1233.97	-3.022	0.409032	2.35554e-14	1.47376e-12
ENSMUSG00000063558	Aox1	stromal_basal	1233.97	1.60513	0.466161	1.73191e-05	0.000280645
ENSMUSG00000063558	Aox1	luminal-differentiated_endothelial	1233.97	-3.66693	0.415226	2.73111e-19	1.14488e-17
ENSMUSG00000063558	Aox1	luminal-progenitors_luminal-differentiated	1233.97	3.14777	0.421331	1.7154e-15	2.34221e-13
ENSMUSG00000063558	Aox1	stromal_luminal-differentiated	1233.97	4.8613	0.415868	2.23321e-32	1.3599e-29
ENSMUSG00000063558	Aox1	stromal_luminal-progenitors	1233.97	1.28965	0.483482	8.14588e-05	0.00210797
ENSMUSG00000064294	Aox3	luminal-progenitors_adipocytes	267.475	2.88917	0.931115	0.000161373	0.000589947
ENSMUSG00000064294	Aox3	stromal_adipocytes	267.475	4.13024	0.910062	4.29122e-07	2.37166e-06
ENSMUSG00000064294	Aox3	stromal_basal	267.475	2.78022	0.976897	0.000183621	0.00216113
ENSMUSG00000064294	Aox3	luminal-progenitors_endothelial	267.475	1.7307	1.0217	0.00611416	0.0243576
ENSMUSG00000064294	Aox3	stromal_endothelial	267.475	3.18922	0.9099	5.51815e-05	0.000376983
ENSMUSG00000064294	Aox3	luminal-progenitors_luminal-differentiated	267.475	1.59993	0.986755	0.00390452	0.0252542
ENSMUSG00000064294	Aox3	stromal_luminal-differentiated	267.475	3.2539	0.997135	2.9377e-05	0.000290353
ENSMUSG00000103839	Gm37607	luminal-progenitors_luminal-differentiated	18.7732	-1.58554	0.886256	0.00287825	0.0197904
ENSMUSG00000026035	Ppil3	basal_adipocytes	174.972	-1.21836	0.294123	9.44721e-06	4.43822e-05
ENSMUSG00000026035	Ppil3	endothelial_adipocytes	174.972	-1.45227	0.293096	1.82446e-07	1.07921e-06
ENSMUSG00000026036	Nif3l1	basal_adipocytes	229.216	-1.42594	0.373334	2.80662e-05	0.000122047
ENSMUSG00000026036	Nif3l1	endothelial_adipocytes	229.216	-1.18629	0.360644	0.000399266	0.00139192
ENSMUSG00000026036	Nif3l1	luminal-differentiated_adipocytes	229.216	-1.53269	0.365582	6.43496e-06	2.90977e-05
ENSMUSG00000026036	Nif3l1	luminal-progenitors_adipocytes	229.216	-1.21502	0.366119	0.000285303	0.000999455
ENSMUSG00000026036	Nif3l1	stromal_adipocytes	229.216	-1.0213	0.355251	0.00192579	0.0057118
ENSMUSG00000085054	Gm15834	luminal-differentiated_basal	9.13977	1.87039	1.01371	0.00465597	0.0216479
ENSMUSG00000085054	Gm15834	luminal-differentiated_endothelial	9.13977	2.05795	1.10428	0.00484148	0.016719
ENSMUSG00000038174	Fam126b	basal_adipocytes	658.334	-1.68064	0.374421	1.17099e-06	6.32623e-06
ENSMUSG00000038174	Fam126b	endothelial_adipocytes	658.334	-2.08153	0.372812	2.59421e-09	1.93945e-08
ENSMUSG00000038174	Fam126b	luminal-differentiated_adipocytes	658.334	-2.70816	0.370342	1.35574e-14	1.62808e-13
ENSMUSG00000038174	Fam126b	luminal-progenitors_adipocytes	658.334	-1.90695	0.376034	4.18782e-08	2.79775e-07
ENSMUSG00000038174	Fam126b	stromal_adipocytes	658.334	-2.59165	0.375284	2.68288e-13	3.29431e-12
ENSMUSG00000026032	Ndufb3	basal_adipocytes	311.23	-2.32003	0.269055	1.24634e-18	2.95305e-17
ENSMUSG00000026032	Ndufb3	endothelial_adipocytes	311.23	-2.76945	0.269836	1.40009e-25	4.87234e-24
ENSMUSG00000026032	Ndufb3	luminal-differentiated_adipocytes	311.23	-2.84956	0.270825	2.67239e-27	9.36215e-26
ENSMUSG00000026032	Ndufb3	luminal-progenitors_adipocytes	311.23	-2.76942	0.271152	2.92991e-25	1.32911e-23
ENSMUSG00000026032	Ndufb3	stromal_adipocytes	311.23	-2.77131	0.271897	1.3664e-25	5.64702e-24
ENSMUSG00000047528	Flacc1	basal_adipocytes	57.6697	-6.98783	1.89292	4.11106e-07	2.38498e-06
ENSMUSG00000047528	Flacc1	endothelial_adipocytes	57.6697	-7.8402	1.91089	9.45436e-08	5.7904e-07
ENSMUSG00000047528	Flacc1	luminal-differentiated_adipocytes	57.6697	-5.44491	1.7618	3.82643e-05	0.000154428
ENSMUSG00000047528	Flacc1	luminal-progenitors_adipocytes	57.6697	-7.5746	1.87204	3.27441e-07	1.91831e-06
ENSMUSG00000047528	Flacc1	stromal_adipocytes	57.6697	-7.1755	1.81565	4.40675e-07	2.43123e-06
ENSMUSG00000102059	Gm20257	luminal-differentiated_adipocytes	59.137	-1.8845	0.743862	0.00158702	0.00479918
ENSMUSG00000102059	Gm20257	luminal-progenitors_adipocytes	59.137	-1.74661	0.765609	0.00372257	0.0102711
ENSMUSG00000026029	Casp8	endothelial_adipocytes	978.147	1.56298	0.217829	1.45608e-13	1.73338e-12
ENSMUSG00000026029	Casp8	stromal_basal	978.147	-1.02533	0.23421	2.07156e-07	5.66345e-06
ENSMUSG00000026029	Casp8	stromal_endothelial	978.147	-1.67237	0.221277	3.1038e-15	1.50603e-13
ENSMUSG00000026029	Casp8	stromal_luminal-differentiated	978.147	-1.04024	0.226209	2.0373e-07	3.13636e-06
ENSMUSG00000102719	Gm37760	basal_adipocytes	92.0119	1.06345	0.543995	0.0193998	0.0459698
ENSMUSG00000102719	Gm37760	endothelial_adipocytes	92.0119	1.81127	0.566695	0.000225656	0.000825322
ENSMUSG00000102719	Gm37760	stromal_basal	92.0119	-1.02544	0.67295	0.0046332	0.0311704
ENSMUSG00000102719	Gm37760	luminal-differentiated_endothelial	92.0119	-1.04853	0.575843	0.0108182	0.0336966
ENSMUSG00000102719	Gm37760	stromal_endothelial	92.0119	-2.14423	0.594914	2.76516e-05	0.000201531
ENSMUSG00000026028	Trak2	endothelial_adipocytes	1738.73	1.04017	0.231845	3.65888e-06	1.79944e-05
ENSMUSG00000026028	Trak2	luminal-differentiated_endothelial	1738.73	-1.06605	0.238614	1.22507e-06	9.07923e-06
ENSMUSG00000026027	Stradb	basal_adipocytes	256.592	-2.48942	0.296901	1.03721e-17	2.2362e-16
ENSMUSG00000026027	Stradb	endothelial_adipocytes	256.592	-3.05718	0.29718	1.29233e-25	4.52194e-24
ENSMUSG00000026027	Stradb	luminal-differentiated_adipocytes	256.592	-2.40295	0.296527	4.94445e-17	7.45859e-16
ENSMUSG00000026027	Stradb	luminal-progenitors_adipocytes	256.592	-2.23364	0.301674	1.29098e-14	2.01152e-13
ENSMUSG00000026027	Stradb	stromal_adipocytes	256.592	-2.00057	0.300516	2.06604e-12	2.29229e-11
ENSMUSG00000038079	Tmem237	basal_adipocytes	128.317	1.02539	0.358037	0.00162538	0.00503653
ENSMUSG00000038079	Tmem237	endothelial_adipocytes	128.317	1.16759	0.355246	0.000415128	0.00144348
ENSMUSG00000038079	Tmem237	stromal_adipocytes	128.317	1.27228	0.355835	0.000110982	0.000417908
ENSMUSG00000038079	Tmem237	luminal-differentiated_basal	128.317	-1.3354	0.380464	4.7049e-05	0.000425371
ENSMUSG00000038079	Tmem237	luminal-differentiated_endothelial	128.317	-1.4564	0.370721	8.38142e-06	5.42927e-05
ENSMUSG00000038079	Tmem237	luminal-progenitors_luminal-differentiated	128.317	1.07103	0.406526	0.000359562	0.00356021
ENSMUSG00000038079	Tmem237	stromal_luminal-differentiated	128.317	1.54295	0.372472	1.61917e-06	2.10655e-05
ENSMUSG00000097573	G730003C15Rik	luminal-progenitors_adipocytes	13.6494	-1.53232	0.826959	0.0141834	0.0338442
ENSMUSG00000026024	Als2	endothelial_adipocytes	823.885	1.03037	0.22522	2.44421e-06	1.2309e-05
ENSMUSG00000026024	Als2	stromal_endothelial	823.885	-1.02018	0.235746	9.96766e-07	1.01275e-05
ENSMUSG00000026023	Cdk15	basal_adipocytes	43.03	-2.29286	0.899225	0.00143272	0.0044998
ENSMUSG00000026023	Cdk15	endothelial_adipocytes	43.03	-2.43125	0.903621	0.000758706	0.00250907
ENSMUSG00000026023	Cdk15	luminal-differentiated_adipocytes	43.03	-1.93206	0.869302	0.00337207	0.00953168
ENSMUSG00000026023	Cdk15	stromal_adipocytes	43.03	-1.51909	0.851051	0.0157015	0.0378921
ENSMUSG00000104502	Gm37737	endothelial_adipocytes	1.87627	-4.32152	3.90988	0.00367259	0.0105078
ENSMUSG00000104502	Gm37737	luminal-progenitors_adipocytes	1.87627	-4.39813	3.92822	0.00485215	0.0130462
ENSMUSG00000041075	Fzd7	basal_adipocytes	2498.82	3.58283	0.354775	9.77518e-25	4.19383e-23
ENSMUSG00000041075	Fzd7	endothelial_adipocytes	2498.82	1.99509	0.363068	4.56703e-09	3.31469e-08
ENSMUSG00000041075	Fzd7	luminal-differentiated_adipocytes	2498.82	4.91524	0.358438	5.11311e-44	5.88527e-42
ENSMUSG00000041075	Fzd7	luminal-progenitors_adipocytes	2498.82	3.21014	0.355791	3.60333e-20	1.01794e-18
ENSMUSG00000041075	Fzd7	stromal_adipocytes	2498.82	3.51775	0.357223	1.02474e-23	3.64115e-22
ENSMUSG00000041075	Fzd7	endothelial_basal	2498.82	-1.41468	0.404394	9.3162e-06	0.00029626
ENSMUSG00000041075	Fzd7	luminal-differentiated_basal	2498.82	1.16559	0.390278	0.000240039	0.00175224
ENSMUSG00000041075	Fzd7	luminal-differentiated_endothelial	2498.82	2.81198	0.355149	5.34613e-16	1.46764e-14
ENSMUSG00000041075	Fzd7	stromal_endothelial	2498.82	1.34236	0.391292	2.64408e-05	0.000193359
ENSMUSG00000041075	Fzd7	luminal-progenitors_luminal-differentiated	2498.82	-1.56308	0.36839	2.09738e-06	4.1586e-05
ENSMUSG00000041075	Fzd7	stromal_luminal-differentiated	2498.82	-1.17881	0.383915	9.51983e-05	0.000817668
ENSMUSG00000047361	Gm973	basal_adipocytes	278.317	4.09037	0.774534	1.0883e-08	7.93474e-08
ENSMUSG00000047361	Gm973	luminal-differentiated_adipocytes	278.317	6.44822	0.786249	2.44992e-17	3.78397e-16
ENSMUSG00000047361	Gm973	luminal-progenitors_adipocytes	278.317	3.82681	0.783409	9.31088e-08	5.94181e-07
ENSMUSG00000047361	Gm973	stromal_adipocytes	278.317	3.91542	0.79283	6.92283e-08	4.30506e-07
ENSMUSG00000047361	Gm973	endothelial_basal	278.317	-3.41455	0.793225	1.32941e-06	5.26525e-05
ENSMUSG00000047361	Gm973	luminal-differentiated_basal	278.317	1.59175	0.836981	0.0050986	0.0232582
ENSMUSG00000047361	Gm973	luminal-differentiated_endothelial	278.317	5.57011	0.77933	2.45937e-14	5.40238e-13
ENSMUSG00000047361	Gm973	luminal-progenitors_endothelial	278.317	3.08454	0.769595	8.42639e-06	7.87573e-05
ENSMUSG00000047361	Gm973	stromal_endothelial	278.317	3.19747	0.771056	6.54817e-06	5.53276e-05
ENSMUSG00000047361	Gm973	luminal-progenitors_luminal-differentiated	278.317	-1.75381	0.858321	0.0014632	0.011461
ENSMUSG00000047361	Gm973	stromal_luminal-differentiated	278.317	-1.69176	0.919063	0.00174196	0.0103237
ENSMUSG00000026021	Sumo1	stromal_adipocytes	1506.27	-1.23463	0.284991	5.09814e-06	2.39543e-05
ENSMUSG00000103821	D430013B06Rik	luminal-progenitors_adipocytes	49.0927	-2.06119	0.724609	0.000522831	0.00173535
ENSMUSG00000103821	D430013B06Rik	luminal-progenitors_basal	49.0927	-2.11579	0.692922	8.31288e-05	0.0015361
ENSMUSG00000103821	D430013B06Rik	luminal-progenitors_endothelial	49.0927	-2.45929	0.716959	6.05804e-05	0.000453242
ENSMUSG00000103821	D430013B06Rik	luminal-progenitors_luminal-differentiated	49.0927	-1.18906	0.772274	0.00708501	0.0403555
ENSMUSG00000026020	Nop58	basal_adipocytes	1700.77	1.19322	0.334781	0.000106438	0.000417296
ENSMUSG00000026020	Nop58	luminal-differentiated_adipocytes	1700.77	1.18042	0.329958	0.000125508	0.000463216
ENSMUSG00000026020	Nop58	luminal-progenitors_adipocytes	1700.77	1.18567	0.330448	0.000110783	0.000417596
ENSMUSG00000077345	Snord70	basal_adipocytes	56.3997	-2.31548	0.485903	2.91748e-07	1.73377e-06
ENSMUSG00000077345	Snord70	endothelial_adipocytes	56.3997	-2.13343	0.491005	1.56631e-06	8.09971e-06
ENSMUSG00000077345	Snord70	stromal_adipocytes	56.3997	-2.83513	0.498829	7.98701e-10	6.48212e-09
ENSMUSG00000077345	Snord70	luminal-differentiated_basal	56.3997	2.26973	0.464191	2.88026e-07	4.52636e-06
ENSMUSG00000077345	Snord70	luminal-progenitors_basal	56.3997	1.82502	0.469287	1.32684e-05	0.000332157
ENSMUSG00000077345	Snord70	luminal-differentiated_endothelial	56.3997	2.14588	0.499452	1.5604e-06	1.13962e-05
ENSMUSG00000077345	Snord70	luminal-progenitors_endothelial	56.3997	1.74991	0.527419	5.58139e-05	0.00042224
ENSMUSG00000077345	Snord70	stromal_luminal-differentiated	56.3997	-2.82572	0.503114	7.63788e-10	1.83088e-08
ENSMUSG00000077345	Snord70	stromal_luminal-progenitors	56.3997	-2.30537	0.493723	7.37883e-08	5.07589e-06
ENSMUSG00000077358	Gm26293	stromal_adipocytes	44.4409	-2.50327	0.986896	0.00079975	0.00255834
ENSMUSG00000077358	Gm26293	luminal-differentiated_endothelial	44.4409	1.84668	1.02184	0.0060648	0.0203668
ENSMUSG00000077358	Gm26293	stromal_luminal-differentiated	44.4409	-3.07169	1.05996	7.98121e-05	0.000703515
ENSMUSG00000077358	Gm26293	stromal_luminal-progenitors	44.4409	-1.49894	1.10934	0.00142272	0.0204682
ENSMUSG00000089512	Gm26287	basal_adipocytes	11.0663	-1.9626	0.589417	0.000131255	0.000506453
ENSMUSG00000089512	Gm26287	endothelial_adipocytes	11.0663	-1.15196	0.539128	0.013426	0.0333606
ENSMUSG00000089512	Gm26287	stromal_adipocytes	11.0663	-2.16134	0.629986	4.62509e-05	0.000186356
ENSMUSG00000089512	Gm26287	luminal-differentiated_basal	11.0663	2.31871	0.538476	3.7406e-06	4.38062e-05
ENSMUSG00000089512	Gm26287	luminal-differentiated_endothelial	11.0663	1.47499	0.591263	0.00116295	0.00475293
ENSMUSG00000089512	Gm26287	stromal_luminal-differentiated	11.0663	-2.57818	0.633485	1.33661e-06	1.76407e-05
ENSMUSG00000089093	Snord11	basal_adipocytes	100.297	-1.3715	0.447031	0.000508478	0.00175308
ENSMUSG00000089093	Snord11	endothelial_adipocytes	100.297	-1.14606	0.428679	0.00314739	0.00915029
ENSMUSG00000089093	Snord11	stromal_adipocytes	100.297	-2.0307	0.455843	6.64364e-07	3.56879e-06
ENSMUSG00000089093	Snord11	stromal_luminal-differentiated	100.297	-1.67158	0.474953	1.52975e-05	0.000160149
ENSMUSG00000067336	Bmpr2	basal_adipocytes	5625.03	1.47335	0.243937	2.83685e-10	2.56478e-09
ENSMUSG00000067336	Bmpr2	endothelial_adipocytes	5625.03	2.05424	0.243417	3.37377e-18	6.37731e-17
ENSMUSG00000067336	Bmpr2	luminal-differentiated_basal	5625.03	-1.05534	0.257788	3.1931e-06	3.81758e-05
ENSMUSG00000067336	Bmpr2	luminal-progenitors_basal	5625.03	-1.07609	0.252291	2.70827e-06	8.66011e-05
ENSMUSG00000067336	Bmpr2	luminal-differentiated_endothelial	5625.03	-1.64911	0.245838	1.77775e-12	3.05799e-11
ENSMUSG00000067336	Bmpr2	luminal-progenitors_endothelial	5625.03	-1.6701	0.247505	1.40336e-12	5.65085e-11
ENSMUSG00000067336	Bmpr2	stromal_endothelial	5625.03	-1.30349	0.255115	1.18335e-08	1.75966e-07
ENSMUSG00000104052	Gm38125	basal_adipocytes	56.3352	1.3134	0.614055	0.00907083	0.0235797
ENSMUSG00000104052	Gm38125	endothelial_adipocytes	56.3352	1.46661	0.606647	0.00413967	0.0117017
ENSMUSG00000104052	Gm38125	luminal-differentiated_basal	56.3352	-1.49618	0.668402	0.00233216	0.0121413
ENSMUSG00000104052	Gm38125	stromal_basal	56.3352	-1.54061	0.76786	0.00113055	0.0100997
ENSMUSG00000104052	Gm38125	luminal-differentiated_endothelial	56.3352	-1.68195	0.666765	0.000948747	0.00399084
ENSMUSG00000104052	Gm38125	stromal_endothelial	56.3352	-1.85641	0.699485	0.000438812	0.00239305
ENSMUSG00000041040	Fam117b	basal_adipocytes	1464.45	2.40092	0.25458	8.24116e-22	2.71661e-20
ENSMUSG00000041040	Fam117b	endothelial_adipocytes	1464.45	2.9911	0.254048	8.6112e-33	5.0127e-31
ENSMUSG00000041040	Fam117b	luminal-differentiated_adipocytes	1464.45	2.17407	0.254097	1.54533e-18	2.68011e-17
ENSMUSG00000041040	Fam117b	luminal-progenitors_adipocytes	1464.45	2.20881	0.257078	8.28788e-19	2.03633e-17
ENSMUSG00000041040	Fam117b	stromal_adipocytes	1464.45	1.28299	0.252453	1.18695e-07	7.10642e-07
ENSMUSG00000041040	Fam117b	stromal_endothelial	1464.45	-1.63836	0.262366	2.61567e-11	6.65483e-10
ENSMUSG00000103696	Gm37531	basal_adipocytes	118.8	1.48605	0.536806	0.00121418	0.00387137
ENSMUSG00000103696	Gm37531	endothelial_adipocytes	118.8	2.27461	0.538894	2.58267e-06	1.29757e-05
ENSMUSG00000103696	Gm37531	stromal_basal	118.8	-1.29592	0.65636	0.00118693	0.0105213
ENSMUSG00000103696	Gm37531	luminal-differentiated_endothelial	118.8	-1.00316	0.542314	0.01071	0.0334088
ENSMUSG00000103696	Gm37531	luminal-progenitors_endothelial	118.8	-1.66211	0.592092	0.000277994	0.0017296
ENSMUSG00000103696	Gm37531	stromal_endothelial	118.8	-2.33216	0.540396	2.40801e-06	2.22331e-05
ENSMUSG00000026018	Ica1l	basal_adipocytes	67.7756	2.51054	0.692891	3.93607e-05	0.000167105
ENSMUSG00000026018	Ica1l	endothelial_adipocytes	67.7756	2.15314	0.700567	0.000258726	0.000936373
ENSMUSG00000026018	Ica1l	luminal-progenitors_adipocytes	67.7756	1.48789	0.68324	0.00652776	0.0170153
ENSMUSG00000026018	Ica1l	luminal-differentiated_basal	67.7756	-3.22997	0.631326	2.75295e-08	5.49926e-07
ENSMUSG00000026018	Ica1l	luminal-differentiated_endothelial	67.7756	-3.14485	0.665175	3.66707e-07	2.94527e-06
ENSMUSG00000026018	Ica1l	luminal-progenitors_luminal-differentiated	67.7756	2.28509	0.671443	3.77781e-05	0.000518473
ENSMUSG00000026018	Ica1l	stromal_luminal-differentiated	67.7756	1.64228	0.773873	0.000911945	0.00594459
ENSMUSG00000026019	Wdr12	endothelial_adipocytes	344.573	-1.22214	0.352258	0.000196139	0.000725238
ENSMUSG00000026017	Carf	luminal-progenitors_basal	247.24	1.30524	0.352148	2.74468e-05	0.000606151
ENSMUSG00000026017	Carf	luminal-progenitors_endothelial	247.24	1.05656	0.368523	0.000264241	0.00165553
ENSMUSG00000026017	Carf	luminal-progenitors_luminal-differentiated	247.24	1.21061	0.378103	5.76075e-05	0.000739117
ENSMUSG00000026017	Carf	stromal_luminal-progenitors	247.24	-1.11102	0.400039	5.49965e-05	0.00153478
ENSMUSG00000073664	Nbeal1	luminal-differentiated_endothelial	2204.51	-1.37539	0.277617	8.21763e-08	7.32607e-07
ENSMUSG00000073664	Nbeal1	stromal_endothelial	2204.51	-1.21003	0.289631	1.27859e-06	1.26627e-05
ENSMUSG00000103822	6030460B20Rik	stromal_endothelial	3.47868	2.18831	1.63361	0.0111181	0.0393108
ENSMUSG00000026782	Abi2	basal_adipocytes	711.988	2.00041	0.273308	3.97069e-14	5.82481e-13
ENSMUSG00000026782	Abi2	endothelial_adipocytes	711.988	2.0944	0.273687	2.0603e-15	2.97634e-14
ENSMUSG00000026782	Abi2	luminal-differentiated_adipocytes	711.988	1.02258	0.268599	6.30681e-05	0.000246236
ENSMUSG00000026782	Abi2	luminal-progenitors_adipocytes	711.988	2.07661	0.274973	3.99507e-15	6.5891e-14
ENSMUSG00000026782	Abi2	stromal_adipocytes	711.988	1.94057	0.274421	1.238e-13	1.57407e-12
ENSMUSG00000026014	Raph1	basal_adipocytes	1700.48	1.02669	0.284851	0.000119799	0.000465263
ENSMUSG00000026014	Raph1	endothelial_adipocytes	1700.48	1.60826	0.287715	4.32642e-09	3.14719e-08
ENSMUSG00000026014	Raph1	luminal-differentiated_adipocytes	1700.48	-1.04892	0.283596	9.37568e-05	0.000354439
ENSMUSG00000026014	Raph1	luminal-progenitors_adipocytes	1700.48	1.01006	0.281916	0.000154236	0.000566579
ENSMUSG00000026014	Raph1	luminal-differentiated_basal	1700.48	-2.15983	0.282237	8.02976e-15	5.48191e-13
ENSMUSG00000026014	Raph1	luminal-differentiated_endothelial	1700.48	-2.76032	0.286185	1.19073e-22	7.56779e-21
ENSMUSG00000026014	Raph1	stromal_endothelial	1700.48	-1.6086	0.300944	4.82413e-09	7.77752e-08
ENSMUSG00000026014	Raph1	luminal-progenitors_luminal-differentiated	1700.48	2.12665	0.282415	1.35104e-14	1.51714e-12
ENSMUSG00000101188	Eif4a-ps4	basal_adipocytes	1756.06	2.55919	1.03477	0.0015302	0.00477323
ENSMUSG00000101188	Eif4a-ps4	luminal-differentiated_adipocytes	1756.06	2.69526	1.08249	0.000624166	0.00203023
ENSMUSG00000101188	Eif4a-ps4	luminal-progenitors_adipocytes	1756.06	2.45808	1.05408	0.00194734	0.00573032
ENSMUSG00000101188	Eif4a-ps4	stromal_adipocytes	1756.06	3.56005	1.0644	4.45648e-05	0.000179938
ENSMUSG00000026012	Cd28	luminal-differentiated_adipocytes	113.018	3.69069	1.1093	1.88141e-05	7.9415e-05
ENSMUSG00000026012	Cd28	luminal-progenitors_adipocytes	113.018	2.34145	1.0421	0.00263617	0.0075166
ENSMUSG00000026012	Cd28	stromal_adipocytes	113.018	4.58732	1.00897	3.48355e-07	1.95194e-06
ENSMUSG00000026012	Cd28	luminal-differentiated_basal	113.018	1.7694	1.01789	0.00629146	0.0275241
ENSMUSG00000026012	Cd28	stromal_basal	113.018	2.77449	1.09913	0.00035687	0.00383711
ENSMUSG00000026012	Cd28	luminal-differentiated_endothelial	113.018	3.34816	1.01417	8.16328e-05	0.000436323
ENSMUSG00000026012	Cd28	luminal-progenitors_endothelial	113.018	1.73225	1.10589	0.00831393	0.0313441
ENSMUSG00000026012	Cd28	stromal_endothelial	113.018	4.14057	0.9544	1.79464e-06	1.71964e-05
ENSMUSG00000026011	Ctla4	luminal-differentiated_adipocytes	47.4286	4.90807	1.56287	3.27587e-05	0.000133769
ENSMUSG00000026011	Ctla4	luminal-progenitors_adipocytes	47.4286	2.99593	1.44212	0.00247053	0.00708457
ENSMUSG00000026011	Ctla4	stromal_adipocytes	47.4286	5.68033	1.44805	1.74302e-06	8.80675e-06
ENSMUSG00000026011	Ctla4	stromal_basal	47.4286	1.93325	1.49924	0.00559598	0.0362081
ENSMUSG00000026011	Ctla4	luminal-differentiated_endothelial	47.4286	5.62478	1.43386	1.66955e-06	1.21518e-05
ENSMUSG00000026011	Ctla4	luminal-progenitors_endothelial	47.4286	3.78857	1.49084	0.000257947	0.00162584
ENSMUSG00000026011	Ctla4	stromal_endothelial	47.4286	6.55678	1.53912	5.91051e-08	7.70239e-07
ENSMUSG00000081382	Rpl18-ps1	luminal-differentiated_endothelial	2.3286	1.62592	0.934909	0.00801852	0.026034
ENSMUSG00000026009	Icos	basal_adipocytes	29.5011	7.80965	1.81384	1.93977e-08	1.36231e-07
ENSMUSG00000026009	Icos	endothelial_adipocytes	29.5011	5.49445	1.75924	1.3406e-05	6.05267e-05
ENSMUSG00000026009	Icos	luminal-differentiated_adipocytes	29.5011	6.56037	1.65511	2.18485e-06	1.05579e-05
ENSMUSG00000026009	Icos	luminal-progenitors_adipocytes	29.5011	10.0026	1.58697	1.45228e-11	1.55959e-10
ENSMUSG00000026009	Icos	stromal_adipocytes	29.5011	10.4079	1.64247	1.72677e-12	1.93816e-11
ENSMUSG00000026009	Icos	stromal_endothelial	29.5011	2.44379	1.6562	0.00731285	0.0275244
ENSMUSG00000052062	Pard3b	endothelial_adipocytes	930.593	1.29536	0.341895	5.05135e-05	0.00020754
ENSMUSG00000052062	Pard3b	luminal-differentiated_adipocytes	930.593	-2.68576	0.351448	1.15973e-15	1.54786e-14
ENSMUSG00000052062	Pard3b	stromal_adipocytes	930.593	1.29835	0.3404	4.14917e-05	0.00016837
ENSMUSG00000052062	Pard3b	luminal-differentiated_basal	930.593	-3.54944	0.343167	2.91183e-26	9.99631e-24
ENSMUSG00000052062	Pard3b	luminal-differentiated_endothelial	930.593	-4.12038	0.345498	1.80324e-33	3.78576e-31
ENSMUSG00000052062	Pard3b	luminal-progenitors_luminal-differentiated	930.593	3.42106	0.352259	1.92317e-24	1.65056e-21
ENSMUSG00000052062	Pard3b	stromal_luminal-differentiated	930.593	4.14558	0.346002	1.02728e-33	7.26453e-31
ENSMUSG00000103656	Gm37205	luminal-differentiated_endothelial	15.2898	-2.24603	0.978895	0.00153189	0.00610113
ENSMUSG00000103656	Gm37205	luminal-progenitors_endothelial	15.2898	-1.52156	0.998798	0.0101595	0.037017
ENSMUSG00000104402	Gm38012	luminal-differentiated_adipocytes	13.7977	-2.88754	1.13852	0.0004499	0.00149853
ENSMUSG00000104402	Gm38012	luminal-differentiated_basal	13.7977	-3.59819	0.99908	5.58676e-06	6.30348e-05
ENSMUSG00000104402	Gm38012	luminal-differentiated_endothelial	13.7977	-3.82616	1.04346	2.23146e-05	0.00013382
ENSMUSG00000104402	Gm38012	luminal-progenitors_luminal-differentiated	13.7977	2.61448	1.17074	0.000344673	0.00344401
ENSMUSG00000104402	Gm38012	stromal_luminal-differentiated	13.7977	3.06603	1.24142	0.000237245	0.00183777
ENSMUSG00000103002	Gm38075	luminal-differentiated_adipocytes	10.628	-1.91537	1.18197	0.0133462	0.0327364
ENSMUSG00000103002	Gm38075	luminal-differentiated_basal	10.628	-2.41133	1.1693	0.00159094	0.00872673
ENSMUSG00000103002	Gm38075	luminal-differentiated_endothelial	10.628	-3.835	1.21293	0.00010123	0.000531637
ENSMUSG00000103002	Gm38075	luminal-progenitors_luminal-differentiated	10.628	1.96127	1.3216	0.0028893	0.0198436
ENSMUSG00000103002	Gm38075	stromal_luminal-differentiated	10.628	2.70527	1.4847	0.00114167	0.00721466
ENSMUSG00000025969	Nrp2	basal_adipocytes	2747.17	3.47858	0.446378	1.14984e-15	1.99937e-14
ENSMUSG00000025969	Nrp2	endothelial_adipocytes	2747.17	4.085	0.446794	7.08223e-21	1.6734e-19
ENSMUSG00000025969	Nrp2	luminal-progenitors_adipocytes	2747.17	2.69093	0.4553	4.22196e-10	3.7293e-09
ENSMUSG00000025969	Nrp2	luminal-differentiated_basal	2747.17	-3.02005	0.437544	7.94944e-13	3.94696e-11
ENSMUSG00000025969	Nrp2	stromal_basal	2747.17	-3.13383	0.441826	4.2387e-13	4.85049e-11
ENSMUSG00000025969	Nrp2	luminal-differentiated_endothelial	2747.17	-3.72741	0.445526	1.4992e-17	5.05915e-16
ENSMUSG00000025969	Nrp2	luminal-progenitors_endothelial	2747.17	-1.12489	0.502136	0.00173706	0.00834308
ENSMUSG00000025969	Nrp2	stromal_endothelial	2747.17	-3.75848	0.44394	7.13923e-18	4.94737e-16
ENSMUSG00000025969	Nrp2	luminal-progenitors_luminal-differentiated	2747.17	2.23079	0.440532	6.85058e-08	1.98106e-06
ENSMUSG00000025969	Nrp2	stromal_luminal-progenitors	2747.17	-2.20166	0.45414	4.22839e-08	3.14669e-06
ENSMUSG00000103032	Gm37121	stromal_basal	16.6694	-3.23291	1.25035	0.00024593	0.00279827
ENSMUSG00000103032	Gm37121	stromal_endothelial	16.6694	-3.77818	1.16158	8.59397e-05	0.00056172
ENSMUSG00000040865	Ino80d	basal_adipocytes	2384.7	1.06023	0.171849	2.42562e-10	2.2133e-09
ENSMUSG00000040865	Ino80d	endothelial_adipocytes	2384.7	1.3787	0.171733	2.82654e-16	4.43605e-15
ENSMUSG00000101599	Gm20342	endothelial_adipocytes	158.033	1.08616	0.399663	0.0030143	0.00879833
ENSMUSG00000025968	Ndufs1	basal_adipocytes	1746.56	-2.84104	0.172142	8.44896e-62	4.1616e-59
ENSMUSG00000025968	Ndufs1	endothelial_adipocytes	1746.56	-2.65686	0.172665	2.64076e-54	5.36809e-52
ENSMUSG00000025968	Ndufs1	luminal-differentiated_adipocytes	1746.56	-2.86752	0.172843	3.02271e-63	1.07582e-60
ENSMUSG00000025968	Ndufs1	luminal-progenitors_adipocytes	1746.56	-2.67602	0.1731	1.11462e-54	4.17335e-52
ENSMUSG00000025968	Ndufs1	stromal_adipocytes	1746.56	-2.72296	0.173059	5.50894e-57	2.0939e-54
ENSMUSG00000025967	Eef1b2	endothelial_adipocytes	8570.82	-1.05769	0.16527	7.75823e-11	6.93583e-10
ENSMUSG00000025967	Eef1b2	endothelial_basal	8570.82	-1.08519	0.17126	8.08352e-12	1.06719e-09
ENSMUSG00000025967	Eef1b2	luminal-differentiated_endothelial	8570.82	1.97809	0.167129	2.44677e-33	5.01353e-31
ENSMUSG00000025967	Eef1b2	luminal-progenitors_endothelial	8570.82	1.28118	0.171122	2.48068e-15	1.65947e-13
ENSMUSG00000025967	Eef1b2	stromal_endothelial	8570.82	1.29817	0.171048	1.01912e-15	5.35965e-14
ENSMUSG00000064602	Snora41	basal_adipocytes	166.8	-2.83125	0.417692	2.43952e-12	2.86096e-11
ENSMUSG00000064602	Snora41	endothelial_adipocytes	166.8	-2.19488	0.426239	2.76575e-08	1.81966e-07
ENSMUSG00000064602	Snora41	luminal-progenitors_adipocytes	166.8	-2.03484	0.4311	2.3811e-07	1.42695e-06
ENSMUSG00000064602	Snora41	stromal_adipocytes	166.8	-1.97213	0.428588	3.55736e-07	1.98885e-06
ENSMUSG00000064602	Snora41	luminal-differentiated_basal	166.8	2.21989	0.408608	1.83008e-08	3.77824e-07
ENSMUSG00000064602	Snora41	luminal-differentiated_endothelial	166.8	1.57846	0.441233	3.04764e-05	0.000177488
ENSMUSG00000064602	Snora41	luminal-progenitors_luminal-differentiated	166.8	-1.37394	0.466606	0.000153737	0.00172718
ENSMUSG00000064602	Snora41	stromal_luminal-differentiated	166.8	-1.27712	0.457602	0.000212094	0.00167069
ENSMUSG00000046856	Gpr1	basal_adipocytes	92.3721	4.09116	0.851101	1.18704e-07	7.48677e-07
ENSMUSG00000046856	Gpr1	endothelial_adipocytes	92.3721	5.08418	0.873678	1.15773e-10	1.01101e-09
ENSMUSG00000046856	Gpr1	luminal-progenitors_adipocytes	92.3721	2.24088	0.902321	0.00144456	0.00436289
ENSMUSG00000046856	Gpr1	stromal_adipocytes	92.3721	3.04413	0.917334	5.14589e-05	0.000205819
ENSMUSG00000046856	Gpr1	luminal-differentiated_basal	92.3721	-3.44409	0.80144	7.09984e-07	1.01016e-05
ENSMUSG00000046856	Gpr1	luminal-differentiated_endothelial	92.3721	-4.77618	0.833642	8.4143e-10	1.00007e-08
ENSMUSG00000046856	Gpr1	luminal-progenitors_endothelial	92.3721	-2.29634	0.927157	0.000800927	0.00432645
ENSMUSG00000046856	Gpr1	stromal_endothelial	92.3721	-1.35276	0.955229	0.0133905	0.0459589
ENSMUSG00000046856	Gpr1	luminal-progenitors_luminal-differentiated	92.3721	1.45782	0.933514	0.00516892	0.0314521
ENSMUSG00000046856	Gpr1	stromal_luminal-differentiated	92.3721	2.51149	1.00565	0.000232565	0.00180855
ENSMUSG00000027520	Zdbf2	luminal-differentiated_basal	53.0709	-1.60471	0.942479	0.00780752	0.0327039
ENSMUSG00000027520	Zdbf2	luminal-differentiated_endothelial	53.0709	-1.67908	0.985698	0.00851995	0.0274044
ENSMUSG00000025964	Adam23	luminal-progenitors_adipocytes	620.609	1.29506	0.706148	0.0195839	0.0450179
ENSMUSG00000025964	Adam23	stromal_adipocytes	620.609	3.0916	0.759883	2.8621e-06	1.40095e-05
ENSMUSG00000025964	Adam23	stromal_basal	620.609	1.79905	0.908023	0.00126529	0.0110448
ENSMUSG00000025964	Adam23	luminal-progenitors_endothelial	620.609	1.49024	0.836212	0.00525543	0.0214301
ENSMUSG00000025964	Adam23	stromal_endothelial	620.609	3.46314	0.710117	2.74604e-07	3.11707e-06
ENSMUSG00000025964	Adam23	stromal_luminal-differentiated	620.609	2.77376	0.809269	1.53981e-05	0.000161125
ENSMUSG00000069085	Dytn	basal_adipocytes	3.87066	-7.89352	3.64052	6.99614e-05	0.000283711
ENSMUSG00000069085	Dytn	luminal-progenitors_adipocytes	3.87066	-7.03145	3.49399	0.000299502	0.00104453
ENSMUSG00000069085	Dytn	endothelial_basal	3.87066	4.41957	4.28846	0.00150185	0.0222253
ENSMUSG00000069085	Dytn	luminal-differentiated_basal	3.87066	2.97722	3.12207	0.00184345	0.00989056
ENSMUSG00000069085	Dytn	stromal_basal	3.87066	4.60828	3.84507	0.000507482	0.00516094
ENSMUSG00000069085	Dytn	luminal-progenitors_endothelial	3.87066	-3.35943	3.19862	0.00490543	0.0202264
ENSMUSG00000069085	Dytn	luminal-progenitors_luminal-differentiated	3.87066	-2.46923	3.16979	0.00590146	0.0349909
ENSMUSG00000069085	Dytn	stromal_luminal-progenitors	3.87066	3.71514	4.20516	0.00183834	0.0249425
ENSMUSG00000025962	Fastkd2	basal_adipocytes	208.241	-1.32868	0.356686	4.64605e-05	0.00019457
ENSMUSG00000025962	Fastkd2	stromal_adipocytes	208.241	-1.20869	0.346028	0.000169989	0.000618649
ENSMUSG00000025959	Klf7	basal_adipocytes	1768.14	3.4985	0.386231	2.40526e-20	6.86799e-19
ENSMUSG00000025959	Klf7	endothelial_adipocytes	1768.14	4.06854	0.386489	8.02164e-27	3.09892e-25
ENSMUSG00000025959	Klf7	luminal-differentiated_adipocytes	1768.14	1.74817	0.388749	1.27489e-06	6.36615e-06
ENSMUSG00000025959	Klf7	luminal-progenitors_adipocytes	1768.14	2.67912	0.39228	1.12887e-12	1.39984e-11
ENSMUSG00000025959	Klf7	stromal_adipocytes	1768.14	2.52642	0.399461	1.3474e-11	1.36075e-10
ENSMUSG00000025959	Klf7	luminal-differentiated_basal	1768.14	-1.60306	0.396422	9.06988e-06	9.73028e-05
ENSMUSG00000025959	Klf7	luminal-differentiated_endothelial	1768.14	-2.19591	0.395891	3.00003e-09	3.26145e-08
ENSMUSG00000025959	Klf7	luminal-progenitors_endothelial	1768.14	-1.20047	0.428903	0.000278387	0.00173162
ENSMUSG00000025959	Klf7	stromal_endothelial	1768.14	-1.36943	0.429537	6.4657e-05	0.000434499
ENSMUSG00000025958	Creb1	basal_adipocytes	1592.21	1.10977	0.203027	1.49031e-08	1.06356e-07
ENSMUSG00000025958	Creb1	endothelial_adipocytes	1592.21	1.37412	0.202576	3.39141e-12	3.53537e-11
ENSMUSG00000025958	Creb1	luminal-differentiated_adipocytes	1592.21	1.20121	0.202346	1.01089e-09	7.4753e-09
ENSMUSG00000025958	Creb1	luminal-progenitors_adipocytes	1592.21	1.23435	0.202648	3.39825e-10	3.04024e-09
ENSMUSG00000025956	Mettl21a	luminal-progenitors_endothelial	128.05	1.20558	0.383679	8.38736e-05	0.000604613
ENSMUSG00000087213	2810408I11Rik	luminal-differentiated_adipocytes	19.295	2.15864	0.86807	0.00122705	0.00380142
ENSMUSG00000087213	2810408I11Rik	luminal-progenitors_adipocytes	19.295	1.43353	0.838051	0.0220591	0.04993
ENSMUSG00000087213	2810408I11Rik	luminal-differentiated_basal	19.295	1.79868	0.871548	0.00316554	0.0156686
ENSMUSG00000087213	2810408I11Rik	luminal-differentiated_endothelial	19.295	3.69552	0.863537	2.48518e-06	1.75497e-05
ENSMUSG00000087213	2810408I11Rik	luminal-progenitors_endothelial	19.295	2.79124	0.90809	0.000162765	0.00108941
ENSMUSG00000070871	Ccnyl1	basal_adipocytes	461.736	2.70909	0.363865	2.00362e-14	3.04202e-13
ENSMUSG00000070871	Ccnyl1	endothelial_adipocytes	461.736	3.4345	0.362544	4.50784e-22	1.19895e-20
ENSMUSG00000070871	Ccnyl1	stromal_adipocytes	461.736	1.6063	0.367027	1.98372e-06	9.94673e-06
ENSMUSG00000070871	Ccnyl1	luminal-differentiated_basal	461.736	-1.66092	0.365206	1.21892e-06	1.63005e-05
ENSMUSG00000070871	Ccnyl1	luminal-progenitors_basal	461.736	-1.69618	0.352321	3.89797e-07	1.66607e-05
ENSMUSG00000070871	Ccnyl1	luminal-differentiated_endothelial	461.736	-2.41084	0.36578	5.94705e-12	9.48454e-11
ENSMUSG00000070871	Ccnyl1	luminal-progenitors_endothelial	461.736	-2.49498	0.358608	1.27914e-12	5.17556e-11
ENSMUSG00000070871	Ccnyl1	stromal_endothelial	461.736	-1.68531	0.386566	7.43316e-07	7.73727e-06
ENSMUSG00000045005	Fzd5	basal_adipocytes	515.947	1.6516	0.32926	8.62072e-08	5.54084e-07
ENSMUSG00000045005	Fzd5	endothelial_adipocytes	515.947	2.08473	0.327798	2.17088e-11	2.07628e-10
ENSMUSG00000045005	Fzd5	luminal-progenitors_adipocytes	515.947	1.33585	0.324913	9.83352e-06	4.51141e-05
ENSMUSG00000045005	Fzd5	stromal_adipocytes	515.947	1.29672	0.320165	1.56518e-05	6.80606e-05
ENSMUSG00000045005	Fzd5	luminal-differentiated_endothelial	515.947	-1.19403	0.33109	3.90078e-05	0.000221925
ENSMUSG00000102140	Gm38058	luminal-progenitors_adipocytes	8.0289	-2.00197	1.15043	0.0120282	0.0292554
ENSMUSG00000051344	Plekhm3	basal_adipocytes	709.365	1.12442	0.31557	0.000119212	0.000463125
ENSMUSG00000051344	Plekhm3	luminal-differentiated_adipocytes	709.365	2.59624	0.316623	1.56641e-17	2.47064e-16
ENSMUSG00000051344	Plekhm3	luminal-progenitors_adipocytes	709.365	1.84387	0.321479	1.04861e-09	8.7978e-09
ENSMUSG00000051344	Plekhm3	stromal_adipocytes	709.365	1.46714	0.314438	6.71744e-07	3.6038e-06
ENSMUSG00000051344	Plekhm3	luminal-differentiated_basal	709.365	1.39611	0.326523	2.66171e-06	3.25515e-05
ENSMUSG00000051344	Plekhm3	luminal-differentiated_endothelial	709.365	2.08178	0.320235	7.86167e-12	1.22856e-10
ENSMUSG00000051344	Plekhm3	luminal-progenitors_endothelial	709.365	1.25987	0.342193	1.02606e-05	9.37012e-05
ENSMUSG00000084416	Rpl10a-ps1	luminal-differentiated_basal	1307.28	1.51115	0.97128	0.0114043	0.0441529
ENSMUSG00000025950	Idh1	basal_adipocytes	2862.01	-3.22647	0.254824	2.13975e-37	2.32227e-35
ENSMUSG00000025950	Idh1	endothelial_adipocytes	2862.01	-3.08878	0.255384	1.91623e-34	1.25205e-32
ENSMUSG00000025950	Idh1	luminal-differentiated_adipocytes	2862.01	-3.43116	0.258225	4.14654e-42	4.17339e-40
ENSMUSG00000025950	Idh1	luminal-progenitors_adipocytes	2862.01	-1.81502	0.258948	2.55057e-13	3.38897e-12
ENSMUSG00000025950	Idh1	stromal_adipocytes	2862.01	-2.25056	0.259117	1.99762e-19	4.80003e-18
ENSMUSG00000025950	Idh1	luminal-progenitors_basal	2862.01	1.33971	0.253277	4.68581e-08	2.68865e-06
ENSMUSG00000025950	Idh1	luminal-progenitors_endothelial	2862.01	1.1651	0.272909	8.5449e-07	1.03056e-05
ENSMUSG00000025950	Idh1	luminal-progenitors_luminal-differentiated	2862.01	1.55315	0.25824	3.34043e-10	1.66198e-08
ENSMUSG00000025950	Idh1	stromal_luminal-differentiated	2862.01	1.05997	0.27121	4.45871e-06	5.25505e-05
ENSMUSG00000025949	Pikfyve	stromal_adipocytes	1596.11	-1.24576	0.20057	1.81233e-10	1.59641e-09
ENSMUSG00000015222	Map2	basal_adipocytes	903.106	1.97397	0.622862	0.000231033	0.000848013
ENSMUSG00000015222	Map2	luminal-differentiated_adipocytes	903.106	1.84685	0.601448	0.000327882	0.00111944
ENSMUSG00000015222	Map2	luminal-progenitors_adipocytes	903.106	1.96783	0.627307	0.000204693	0.000735452
ENSMUSG00000015222	Map2	stromal_adipocytes	903.106	1.87852	0.622201	0.000284113	0.000991688
ENSMUSG00000026005	Rpe	basal_adipocytes	649.469	-1.82722	0.206163	1.20256e-19	3.17865e-18
ENSMUSG00000026005	Rpe	endothelial_adipocytes	649.469	-2.01518	0.206356	1.68826e-23	5.0634e-22
ENSMUSG00000026005	Rpe	luminal-differentiated_adipocytes	649.469	-1.4404	0.204443	4.77302e-13	4.93748e-12
ENSMUSG00000026005	Rpe	luminal-progenitors_adipocytes	649.469	-1.75195	0.207149	3.03808e-18	7.08302e-17
ENSMUSG00000026005	Rpe	stromal_adipocytes	649.469	-1.71825	0.2058	8.57975e-18	1.73755e-16
ENSMUSG00000103553	Gm38218	basal_adipocytes	18.3699	-1.85322	0.892037	0.00676101	0.0181216
ENSMUSG00000103553	Gm38218	endothelial_adipocytes	18.3699	-2.3425	0.905622	0.00109759	0.00352643
ENSMUSG00000103553	Gm38218	luminal-differentiated_adipocytes	18.3699	-2.5674	0.925896	0.000311542	0.00106796
ENSMUSG00000103553	Gm38218	luminal-progenitors_adipocytes	18.3699	-1.87066	0.911892	0.00623458	0.0163326
ENSMUSG00000103553	Gm38218	stromal_adipocytes	18.3699	-2.02024	0.915095	0.00300324	0.00857981
ENSMUSG00000026003	Acadl	basal_adipocytes	3563.95	-3.14357	0.171877	2.36145e-75	1.95109e-72
ENSMUSG00000026003	Acadl	endothelial_adipocytes	3563.95	-2.83964	0.172213	6.81622e-62	2.20992e-59
ENSMUSG00000026003	Acadl	luminal-differentiated_adipocytes	3563.95	-3.32545	0.173045	4.243e-84	4.16799e-81
ENSMUSG00000026003	Acadl	luminal-progenitors_adipocytes	3563.95	-2.94912	0.172286	2.38571e-66	1.50524e-63
ENSMUSG00000026003	Acadl	stromal_adipocytes	3563.95	-3.01472	0.172553	2.30536e-69	1.44581e-66
ENSMUSG00000061816	Myl1	basal_adipocytes	463.905	-5.20122	0.922636	3.04915e-10	2.74124e-09
ENSMUSG00000061816	Myl1	endothelial_adipocytes	463.905	-5.01754	0.924465	1.21251e-09	9.45101e-09
ENSMUSG00000061816	Myl1	luminal-differentiated_adipocytes	463.905	-6.00089	0.931519	8.55346e-12	7.86726e-11
ENSMUSG00000061816	Myl1	luminal-progenitors_adipocytes	463.905	-5.12086	0.950956	1.23232e-09	1.02195e-08
ENSMUSG00000061816	Myl1	stromal_adipocytes	463.905	-1.52797	0.882464	0.0175147	0.0416864
ENSMUSG00000061816	Myl1	stromal_basal	463.905	3.03195	0.9566	8.3043e-05	0.00109468
ENSMUSG00000061816	Myl1	stromal_endothelial	463.905	2.93731	0.965722	0.000201897	0.00120418
ENSMUSG00000061816	Myl1	stromal_luminal-differentiated	463.905	3.67939	0.982042	7.31834e-06	8.26788e-05
ENSMUSG00000061816	Myl1	stromal_luminal-progenitors	463.905	2.30384	1.20647	0.000187949	0.00428633
ENSMUSG00000026000	Lancl1	endothelial_adipocytes	502.144	-1.02039	0.267108	6.88007e-05	0.000275601
ENSMUSG00000062209	Erbb4	luminal-differentiated_basal	307.547	1.8692	0.90703	0.00303501	0.0151536
ENSMUSG00000062209	Erbb4	luminal-differentiated_endothelial	307.547	2.25096	0.962235	0.00135973	0.00548074
ENSMUSG00000062209	Erbb4	stromal_luminal-differentiated	307.547	-1.45844	0.99686	0.00520234	0.0260378
ENSMUSG00000103642	Gm37769	basal_adipocytes	11.3469	-2.53854	1.59386	0.0110365	0.0280185
ENSMUSG00000103642	Gm37769	endothelial_adipocytes	11.3469	-2.53418	1.61045	0.0107122	0.0273115
ENSMUSG00000103642	Gm37769	luminal-differentiated_basal	11.3469	3.0474	1.6921	0.000655441	0.00412868
ENSMUSG00000103642	Gm37769	luminal-differentiated_endothelial	11.3469	4.096	1.79056	0.00064683	0.00283686
ENSMUSG00000087514	Gm16076	luminal-differentiated_basal	5.66566	2.13211	1.77944	0.00495082	0.0227164
ENSMUSG00000025997	Ikzf2	endothelial_adipocytes	305.562	-1.92946	0.490757	1.13705e-05	5.19129e-05
ENSMUSG00000025997	Ikzf2	luminal-differentiated_adipocytes	305.562	-1.57105	0.475696	0.000211627	0.000749407
ENSMUSG00000025997	Ikzf2	luminal-progenitors_endothelial	305.562	1.47976	0.545431	0.000350572	0.00211385
ENSMUSG00000025997	Ikzf2	stromal_endothelial	305.562	1.35483	0.5513	0.000724529	0.00373675
ENSMUSG00000025997	Ikzf2	luminal-progenitors_luminal-differentiated	305.562	1.00495	0.548601	0.00387693	0.0251461
ENSMUSG00000100815	Gm29112	endothelial_adipocytes	5.99308	-2.57173	1.35644	0.00555984	0.0152304
ENSMUSG00000100815	Gm29112	luminal-progenitors_adipocytes	5.99308	-9.83437	1.333	1.06103e-14	1.66773e-13
ENSMUSG00000100815	Gm29112	luminal-progenitors_basal	5.99308	-8.53895	1.32406	4.0914e-11	4.67333e-09
ENSMUSG00000100815	Gm29112	luminal-progenitors_endothelial	5.99308	-5.23478	1.62305	9.08787e-06	8.40938e-05
ENSMUSG00000100815	Gm29112	stromal_endothelial	5.99308	2.97401	1.48688	0.00201895	0.00911746
ENSMUSG00000100815	Gm29112	luminal-progenitors_luminal-differentiated	5.99308	-8.2424	1.33966	1.69766e-10	8.94658e-09
ENSMUSG00000100815	Gm29112	stromal_luminal-progenitors	5.99308	10.3641	1.28892	3.52188e-16	1.20125e-13
ENSMUSG00000026196	Bard1	basal_adipocytes	82.7522	2.0117	0.615934	0.000162057	0.000613584
ENSMUSG00000026196	Bard1	endothelial_adipocytes	82.7522	1.42137	0.591736	0.00459402	0.0128499
ENSMUSG00000026196	Bard1	luminal-differentiated_adipocytes	82.7522	3.34646	0.622001	1.5864e-09	1.14383e-08
ENSMUSG00000026196	Bard1	luminal-progenitors_adipocytes	82.7522	3.14168	0.597815	1.91757e-08	1.34294e-07
ENSMUSG00000026196	Bard1	stromal_adipocytes	82.7522	3.02008	0.615908	6.02507e-08	3.78051e-07
ENSMUSG00000026196	Bard1	luminal-differentiated_endothelial	82.7522	1.59754	0.618519	0.000830413	0.00354135
ENSMUSG00000026196	Bard1	luminal-progenitors_endothelial	82.7522	1.26301	0.647251	0.00360184	0.0155786
ENSMUSG00000026196	Bard1	stromal_endothelial	82.7522	1.09733	0.638732	0.00701705	0.0265745
ENSMUSG00000026192	Atic	luminal-differentiated_basal	961.8	1.09856	0.209475	1.30973e-08	2.79273e-07
ENSMUSG00000026192	Atic	luminal-differentiated_endothelial	961.8	1.23494	0.203008	1.68097e-10	2.20907e-09
ENSMUSG00000026193	Fn1	basal_adipocytes	37553.5	3.94833	0.631064	4.32571e-11	4.32453e-10
ENSMUSG00000026193	Fn1	endothelial_adipocytes	37553.5	4.46941	0.634328	1.195e-13	1.43496e-12
ENSMUSG00000026193	Fn1	luminal-differentiated_adipocytes	37553.5	3.0668	0.668215	1.32291e-07	7.5747e-07
ENSMUSG00000026193	Fn1	luminal-progenitors_adipocytes	37553.5	7.12939	0.65659	5.77142e-30	3.88155e-28
ENSMUSG00000026193	Fn1	stromal_adipocytes	37553.5	7.73477	0.652561	3.89988e-35	3.35043e-33
ENSMUSG00000026193	Fn1	luminal-progenitors_basal	37553.5	2.54476	0.635931	1.69523e-06	5.83075e-05
ENSMUSG00000026193	Fn1	stromal_basal	37553.5	3.427	0.619753	7.28407e-09	2.89216e-07
ENSMUSG00000026193	Fn1	luminal-progenitors_endothelial	37553.5	2.26608	0.67818	7.47233e-05	0.000545074
ENSMUSG00000026193	Fn1	stromal_endothelial	37553.5	2.97312	0.633781	7.11312e-07	7.44119e-06
ENSMUSG00000026193	Fn1	luminal-progenitors_luminal-differentiated	37553.5	3.50788	0.671708	1.02457e-09	4.55109e-08
ENSMUSG00000026193	Fn1	stromal_luminal-differentiated	37553.5	4.34031	0.633845	1.2204e-12	4.45893e-11
ENSMUSG00000101211	Gm28818	basal_adipocytes	7.81554	-3.41436	1.58498	0.00157997	0.00490935
ENSMUSG00000101211	Gm28818	endothelial_adipocytes	7.81554	-2.47856	1.51279	0.0101826	0.02612
ENSMUSG00000101211	Gm28818	stromal_adipocytes	7.81554	-2.57443	1.59655	0.00857173	0.022102
ENSMUSG00000094655	Gm25360	basal_adipocytes	3558.73	-1.51595	0.434342	9.43613e-05	0.000373667
ENSMUSG00000094655	Gm25360	endothelial_adipocytes	3558.73	-1.12775	0.413968	0.00277966	0.00817306
ENSMUSG00000094655	Gm25360	luminal-differentiated_basal	3558.73	1.78808	0.428925	6.51455e-06	7.23392e-05
ENSMUSG00000094655	Gm25360	luminal-progenitors_basal	3558.73	1.14208	0.496163	0.000992933	0.0117289
ENSMUSG00000094655	Gm25360	luminal-differentiated_endothelial	3558.73	1.33303	0.451073	0.000323981	0.00152203
ENSMUSG00000094050	Gm23472	luminal-differentiated_basal	2877.57	1.74129	0.65904	0.000818299	0.00495329
ENSMUSG00000094050	Gm23472	luminal-differentiated_endothelial	2877.57	1.15949	0.655875	0.0107861	0.0336212
ENSMUSG00000093956	Gm24497	basal_adipocytes	2758.96	-1.4986	0.532614	0.00103751	0.00336718
ENSMUSG00000093956	Gm24497	endothelial_adipocytes	2758.96	-1.41359	0.516201	0.00173344	0.00533316
ENSMUSG00000093956	Gm24497	luminal-differentiated_basal	2758.96	2.40998	0.504147	4.42547e-07	6.64678e-06
ENSMUSG00000093956	Gm24497	luminal-progenitors_basal	2758.96	1.3356	0.591763	0.00108515	0.0125514
ENSMUSG00000093956	Gm24497	luminal-differentiated_endothelial	2758.96	2.39987	0.540619	9.48554e-07	7.14568e-06
ENSMUSG00000093956	Gm24497	luminal-progenitors_endothelial	2758.96	1.30112	0.595728	0.00180988	0.00864648
ENSMUSG00000093843	Gm25939	basal_adipocytes	2540.83	-1.36995	0.460968	0.000705634	0.00236192
ENSMUSG00000093843	Gm25939	endothelial_adipocytes	2540.83	-1.0833	0.439183	0.00623847	0.0168729
ENSMUSG00000093843	Gm25939	luminal-differentiated_basal	2540.83	2.10742	0.445463	6.43212e-07	9.27236e-06
ENSMUSG00000093843	Gm25939	luminal-differentiated_endothelial	2540.83	1.79887	0.481475	1.52287e-05	9.4307e-05
ENSMUSG00000026189	Pecr	basal_adipocytes	161.018	-1.41884	0.3529	1.21498e-05	5.59497e-05
ENSMUSG00000026189	Pecr	endothelial_adipocytes	161.018	-2.52203	0.354253	1.17173e-13	1.41032e-12
ENSMUSG00000026189	Pecr	luminal-progenitors_adipocytes	161.018	-1.20929	0.346014	0.000151026	0.000555925
ENSMUSG00000026189	Pecr	luminal-differentiated_endothelial	161.018	1.95767	0.361269	5.32674e-09	5.60763e-08
ENSMUSG00000026189	Pecr	luminal-progenitors_endothelial	161.018	1.09289	0.386782	0.000286557	0.00177321
ENSMUSG00000026189	Pecr	stromal_endothelial	161.018	1.73395	0.37291	2.15114e-07	2.5076e-06
ENSMUSG00000026188	Tmem169	endothelial_adipocytes	7.53823	-10.6513	1.6389	2.92321e-12	3.06351e-11
ENSMUSG00000026188	Tmem169	endothelial_basal	7.53823	-11.4108	1.5519	7.12763e-14	1.44431e-11
ENSMUSG00000026188	Tmem169	luminal-differentiated_endothelial	7.53823	10.2366	1.70652	9.21485e-12	1.42352e-10
ENSMUSG00000026188	Tmem169	luminal-progenitors_endothelial	7.53823	7.72674	1.92925	2.57949e-07	3.53794e-06
ENSMUSG00000026188	Tmem169	stromal_endothelial	7.53823	12.2759	1.56348	7.49733e-16	4.01876e-14
ENSMUSG00000026187	Xrcc5	endothelial_adipocytes	281.18	-1.46606	0.321245	1.2433e-06	6.53896e-06
ENSMUSG00000026187	Xrcc5	endothelial_basal	281.18	-1.16758	0.369554	2.49773e-05	0.000685106
ENSMUSG00000026187	Xrcc5	luminal-differentiated_endothelial	281.18	1.87863	0.32708	8.08483e-10	9.63596e-09
ENSMUSG00000026187	Xrcc5	luminal-progenitors_endothelial	281.18	1.35274	0.347722	4.36402e-06	4.39133e-05
ENSMUSG00000026187	Xrcc5	stromal_endothelial	281.18	2.36486	0.317666	3.54553e-14	1.46288e-12
ENSMUSG00000039372	Marchf4	luminal-progenitors_adipocytes	3.82937	-7.60831	2.15951	2.7544e-06	1.38332e-05
ENSMUSG00000039372	Marchf4	luminal-progenitors_basal	3.82937	-7.55335	2.23788	7.36957e-06	0.000201763
ENSMUSG00000039372	Marchf4	luminal-progenitors_endothelial	3.82937	-2.85619	2.09655	0.00458451	0.0190884
ENSMUSG00000039372	Marchf4	luminal-progenitors_luminal-differentiated	3.82937	-9.10418	1.84492	9.64439e-08	2.65176e-06
ENSMUSG00000039372	Marchf4	stromal_luminal-progenitors	3.82937	8.56854	1.88991	9.62354e-07	4.93392e-05
ENSMUSG00000039354	Smarcal1	endothelial_adipocytes	790.06	1.00888	0.231977	7.21766e-06	3.39141e-05
ENSMUSG00000046330	Rpl37a	luminal-differentiated_adipocytes	3819.22	1.16964	0.165068	4.99317e-13	5.1587e-12
ENSMUSG00000046330	Rpl37a	luminal-differentiated_endothelial	3819.22	1.31432	0.166203	3.5174e-16	9.95481e-15
ENSMUSG00000039323	Igfbp2	basal_adipocytes	461.397	5.503	0.870625	2.73756e-12	3.18382e-11
ENSMUSG00000039323	Igfbp2	endothelial_adipocytes	461.397	3.82312	0.851848	5.60071e-07	3.08824e-06
ENSMUSG00000039323	Igfbp2	luminal-differentiated_adipocytes	461.397	2.04275	0.861936	0.00197525	0.00584858
ENSMUSG00000039323	Igfbp2	luminal-progenitors_adipocytes	461.397	4.26482	0.859195	4.0006e-08	2.6791e-07
ENSMUSG00000039323	Igfbp2	stromal_adipocytes	461.397	2.90965	0.91379	8.37203e-05	0.000322662
ENSMUSG00000039323	Igfbp2	luminal-differentiated_basal	461.397	-2.69606	0.802388	6.91526e-05	0.000594989
ENSMUSG00000039323	Igfbp2	stromal_basal	461.397	-1.91683	1.04501	0.00179572	0.0145886
ENSMUSG00000026185	Igfbp5	basal_adipocytes	52776.4	3.71575	0.522279	1.61207e-13	2.18235e-12
ENSMUSG00000026185	Igfbp5	endothelial_adipocytes	52776.4	3.02674	0.530415	1.37354e-09	1.06061e-08
ENSMUSG00000026185	Igfbp5	luminal-differentiated_adipocytes	52776.4	1.53427	0.521875	0.000755429	0.00242463
ENSMUSG00000026185	Igfbp5	luminal-progenitors_adipocytes	52776.4	6.04049	0.538884	1.09256e-31	8.59186e-30
ENSMUSG00000026185	Igfbp5	stromal_adipocytes	52776.4	7.16147	0.534446	1.81618e-43	2.76125e-41
ENSMUSG00000026185	Igfbp5	luminal-differentiated_basal	52776.4	-1.90573	0.534835	5.90958e-05	0.000519243
ENSMUSG00000026185	Igfbp5	luminal-progenitors_basal	52776.4	1.96155	0.514427	1.39345e-05	0.000346711
ENSMUSG00000026185	Igfbp5	stromal_basal	52776.4	3.22969	0.515106	1.0412e-10	6.39925e-09
ENSMUSG00000026185	Igfbp5	luminal-differentiated_endothelial	52776.4	-1.09599	0.556547	0.00704236	0.0232383
ENSMUSG00000026185	Igfbp5	luminal-progenitors_endothelial	52776.4	2.8248	0.518974	1.45805e-08	2.6201e-07
ENSMUSG00000026185	Igfbp5	stromal_endothelial	52776.4	3.94054	0.51865	7.12102e-15	3.26577e-13
ENSMUSG00000026185	Igfbp5	luminal-progenitors_luminal-differentiated	52776.4	4.2004	0.563527	6.24215e-17	1.16283e-14
ENSMUSG00000026185	Igfbp5	stromal_luminal-differentiated	52776.4	5.37212	0.524012	1.11194e-25	2.43759e-23
ENSMUSG00000100444	C530043A13Rik	luminal-progenitors_endothelial	63.6382	2.71834	1.44023	0.00232329	0.0107564
ENSMUSG00000055322	Tns1	luminal-differentiated_adipocytes	17387	-2.13193	0.427069	7.21075e-08	4.26562e-07
ENSMUSG00000055322	Tns1	stromal_adipocytes	17387	-1.61412	0.428882	2.74751e-05	0.000114912
ENSMUSG00000055322	Tns1	luminal-differentiated_basal	17387	-2.31231	0.4156	8.40764e-09	1.87425e-07
ENSMUSG00000055322	Tns1	stromal_basal	17387	-1.8208	0.464347	4.93181e-06	9.22306e-05
ENSMUSG00000055322	Tns1	luminal-differentiated_endothelial	17387	-2.68349	0.430242	7.60214e-11	1.04894e-09
ENSMUSG00000055322	Tns1	stromal_endothelial	17387	-2.17932	0.437952	1.06143e-07	1.31506e-06
ENSMUSG00000055322	Tns1	luminal-progenitors_luminal-differentiated	17387	1.40074	0.473987	0.000151458	0.0017082
ENSMUSG00000061815	Rufy4	basal_adipocytes	61.5235	-2.34431	0.873809	0.000949657	0.00310408
ENSMUSG00000061815	Rufy4	endothelial_adipocytes	61.5235	-3.81036	0.853079	6.20375e-07	3.39523e-06
ENSMUSG00000061815	Rufy4	luminal-differentiated_adipocytes	61.5235	-2.3342	0.874592	0.000575415	0.00188188
ENSMUSG00000061815	Rufy4	luminal-progenitors_adipocytes	61.5235	-2.47064	0.890544	0.000535839	0.00177476
ENSMUSG00000061815	Rufy4	stromal_adipocytes	61.5235	-3.15586	0.901359	2.65654e-05	0.000111348
ENSMUSG00000026180	Cxcr2	luminal-differentiated_endothelial	24.5135	2.1283	1.26399	0.00724846	0.0238539
ENSMUSG00000026180	Cxcr2	stromal_endothelial	24.5135	1.93565	1.30534	0.00934473	0.0339988
ENSMUSG00000006304	Arpc2	basal_adipocytes	3083	1.07567	0.172084	1.40357e-10	1.32168e-09
ENSMUSG00000006304	Arpc2	luminal-differentiated_adipocytes	3083	1.97106	0.171875	3.27556e-31	1.56196e-29
ENSMUSG00000006304	Arpc2	luminal-progenitors_adipocytes	3083	1.62669	0.17301	7.11642e-22	2.39949e-20
ENSMUSG00000006304	Arpc2	stromal_adipocytes	3083	1.05933	0.170828	2.66328e-10	2.29591e-09
ENSMUSG00000006304	Arpc2	luminal-differentiated_endothelial	3083	1.21537	0.172749	3.01903e-13	5.73213e-12
ENSMUSG00000026179	Pnkd	luminal-differentiated_adipocytes	560.671	-1.85113	0.282176	9.5053e-12	8.70363e-11
ENSMUSG00000026179	Pnkd	stromal_adipocytes	560.671	-1.66641	0.284317	6.54966e-10	5.36944e-09
ENSMUSG00000026179	Pnkd	luminal-differentiated_basal	560.671	-1.62746	0.282596	2.6066e-09	6.5046e-08
ENSMUSG00000026179	Pnkd	stromal_basal	560.671	-1.41907	0.308264	1.05379e-07	3.12251e-06
ENSMUSG00000026179	Pnkd	luminal-differentiated_endothelial	560.671	-1.59964	0.289189	2.95401e-09	3.21962e-08
ENSMUSG00000026179	Pnkd	stromal_endothelial	560.671	-1.40985	0.30185	1.18117e-07	1.45036e-06
ENSMUSG00000103403	Gm37931	luminal-progenitors_adipocytes	10.499	-10.1232	1.09602	2.96629e-21	9.23229e-20
ENSMUSG00000103403	Gm37931	luminal-progenitors_basal	10.499	-9.80808	1.0807	4.89728e-20	3.43621e-17
ENSMUSG00000103403	Gm37931	luminal-progenitors_endothelial	10.499	-10.1736	1.08562	1.78222e-21	3.49288e-19
ENSMUSG00000103403	Gm37931	luminal-progenitors_luminal-differentiated	10.499	-10.1252	1.07691	1.392e-21	6.82675e-19
ENSMUSG00000103403	Gm37931	stromal_luminal-progenitors	10.499	10.5572	1.07775	4.51829e-23	4.62334e-20
ENSMUSG00000073650	Catip	basal_adipocytes	16.1956	11.2911	1.30125	2.43401e-19	6.22178e-18
ENSMUSG00000073650	Catip	endothelial_adipocytes	16.1956	8.79739	1.48709	1.40482e-11	1.37175e-10
ENSMUSG00000073650	Catip	luminal-differentiated_adipocytes	16.1956	12.5341	1.31053	4.63049e-24	1.24254e-22
ENSMUSG00000073650	Catip	luminal-progenitors_adipocytes	16.1956	11.2307	1.28548	3.25597e-19	8.34313e-18
ENSMUSG00000073650	Catip	stromal_adipocytes	16.1956	10.6454	1.32869	1.37489e-17	2.73952e-16
ENSMUSG00000073650	Catip	luminal-differentiated_endothelial	16.1956	2.67619	1.39506	0.0033256	0.0120394
ENSMUSG00000026177	Slc11a1	basal_adipocytes	480.032	2.65892	0.852206	0.000216433	0.00079866
ENSMUSG00000026177	Slc11a1	luminal-differentiated_adipocytes	480.032	5.19282	0.861823	7.12968e-11	5.99831e-10
ENSMUSG00000026177	Slc11a1	luminal-progenitors_adipocytes	480.032	4.12082	0.836868	5.77027e-08	3.7834e-07
ENSMUSG00000026177	Slc11a1	stromal_adipocytes	480.032	2.79417	0.893239	0.000103945	0.000393179
ENSMUSG00000026177	Slc11a1	endothelial_basal	480.032	-3.44542	0.86607	4.06019e-06	0.000142652
ENSMUSG00000026177	Slc11a1	luminal-differentiated_basal	480.032	1.71302	0.886348	0.00443896	0.0207777
ENSMUSG00000026177	Slc11a1	luminal-differentiated_endothelial	480.032	5.80742	0.842329	9.93869e-14	2.01392e-12
ENSMUSG00000026177	Slc11a1	luminal-progenitors_endothelial	480.032	4.8234	0.853218	2.24388e-10	6.00747e-09
ENSMUSG00000026177	Slc11a1	stromal_endothelial	480.032	3.62446	0.813262	1.65536e-06	1.59963e-05
ENSMUSG00000026177	Slc11a1	stromal_luminal-differentiated	480.032	-1.27401	0.925989	0.0077658	0.0361985
ENSMUSG00000026175	Vil1	basal_adipocytes	25.606	2.56863	1.06131	0.00175138	0.00539483
ENSMUSG00000026175	Vil1	endothelial_adipocytes	25.606	3.01683	1.06327	0.00034837	0.00122988
ENSMUSG00000026175	Vil1	stromal_basal	25.606	-1.69593	1.25345	0.00573751	0.0369448
ENSMUSG00000026175	Vil1	luminal-progenitors_endothelial	25.606	-2.26956	1.14715	0.00257465	0.0117237
ENSMUSG00000026175	Vil1	stromal_endothelial	25.606	-2.63006	1.15812	0.00130877	0.00624418
ENSMUSG00000103227	Gm37733	basal_adipocytes	38.9167	2.02482	0.72575	0.000792571	0.00262819
ENSMUSG00000103227	Gm37733	endothelial_adipocytes	38.9167	1.69033	0.706701	0.00338889	0.0097818
ENSMUSG00000026173	Plcd4	luminal-differentiated_basal	9.01072	2.67546	1.43266	0.00123096	0.00703307
ENSMUSG00000026135	Zfp142	endothelial_adipocytes	730.614	1.1989	0.233008	1.05473e-07	6.4321e-07
ENSMUSG00000026135	Zfp142	stromal_adipocytes	730.614	1.3239	0.233253	4.07048e-09	3.02286e-08
ENSMUSG00000026172	Bcs1l	basal_adipocytes	160.949	-1.76182	0.306174	1.34363e-09	1.11373e-08
ENSMUSG00000026172	Bcs1l	endothelial_adipocytes	160.949	-1.79326	0.304627	5.62318e-10	4.56213e-09
ENSMUSG00000026172	Bcs1l	luminal-differentiated_adipocytes	160.949	-1.61206	0.300345	1.72834e-08	1.10734e-07
ENSMUSG00000026172	Bcs1l	luminal-progenitors_adipocytes	160.949	-2.52389	0.310787	5.76937e-17	1.16907e-15
ENSMUSG00000026172	Bcs1l	stromal_adipocytes	160.949	-1.93652	0.306343	2.14995e-11	2.11173e-10
ENSMUSG00000033276	Stk36	luminal-differentiated_adipocytes	69.3101	-1.45697	0.636589	0.00555807	0.014983
ENSMUSG00000033257	Ttll4	basal_adipocytes	705.101	1.20692	0.301078	1.71581e-05	7.74944e-05
ENSMUSG00000033257	Ttll4	endothelial_adipocytes	705.101	1.17625	0.295989	2.87635e-05	0.000122909
ENSMUSG00000033257	Ttll4	luminal-differentiated_adipocytes	705.101	1.33234	0.298208	2.33137e-06	1.12262e-05
ENSMUSG00000033257	Ttll4	stromal_adipocytes	705.101	1.00195	0.292601	0.000308377	0.00106968
ENSMUSG00000026170	Cyp27a1	endothelial_adipocytes	262.055	-2.34757	0.601846	1.00406e-05	4.6237e-05
ENSMUSG00000026170	Cyp27a1	luminal-differentiated_adipocytes	262.055	1.40277	0.567801	0.00366348	0.0102715
ENSMUSG00000026170	Cyp27a1	luminal-differentiated_basal	262.055	2.3594	0.566004	6.31274e-06	7.02972e-05
ENSMUSG00000026170	Cyp27a1	luminal-progenitors_basal	262.055	1.65166	0.621035	0.000378291	0.00541696
ENSMUSG00000026170	Cyp27a1	luminal-differentiated_endothelial	262.055	4.09205	0.577397	2.57781e-13	4.92727e-12
ENSMUSG00000026170	Cyp27a1	luminal-progenitors_endothelial	262.055	3.49272	0.574147	2.11196e-10	5.69072e-09
ENSMUSG00000026170	Cyp27a1	stromal_endothelial	262.055	3.00545	0.5777	6.21927e-08	8.07122e-07
ENSMUSG00000006542	Prkag3	endothelial_adipocytes	6.23692	-2.83658	1.6367	0.00585359	0.0159367
ENSMUSG00000006542	Prkag3	luminal-progenitors_adipocytes	6.23692	-2.5405	1.64791	0.011009	0.0270705
ENSMUSG00000033227	Wnt6	basal_adipocytes	65.3444	3.1306	0.939252	8.74972e-05	0.000349076
ENSMUSG00000033227	Wnt6	endothelial_adipocytes	65.3444	1.61804	0.913095	0.017994	0.0432425
ENSMUSG00000033227	Wnt6	luminal-progenitors_adipocytes	65.3444	2.27733	0.977051	0.00218356	0.00633845
ENSMUSG00000033227	Wnt6	stromal_basal	65.3444	-1.88463	1.13338	0.00266933	0.0200584
ENSMUSG00000026167	Wnt10a	basal_adipocytes	41.2321	3.0742	1.21712	0.000938538	0.00307087
ENSMUSG00000026167	Wnt10a	luminal-progenitors_adipocytes	41.2321	2.11783	1.21614	0.0108711	0.0267629
ENSMUSG00000026167	Wnt10a	luminal-differentiated_basal	41.2321	-2.41714	1.11207	0.00132863	0.00749489
ENSMUSG00000026162	Nhej1	basal_adipocytes	37.6549	-1.25474	0.5689	0.00811246	0.0213287
ENSMUSG00000026162	Nhej1	endothelial_adipocytes	37.6549	-1.38458	0.561309	0.00403103	0.0114325
ENSMUSG00000026162	Nhej1	luminal-differentiated_basal	37.6549	1.68386	0.607738	0.00058332	0.0037567
ENSMUSG00000026162	Nhej1	luminal-differentiated_endothelial	37.6549	1.82966	0.620322	0.000245647	0.00118311
ENSMUSG00000026198	Abcb6	basal_adipocytes	286.41	-1.05197	0.358416	0.00124015	0.00394584
ENSMUSG00000026198	Abcb6	endothelial_adipocytes	286.41	-1.17135	0.3549	0.000392945	0.001371
ENSMUSG00000026198	Abcb6	luminal-differentiated_adipocytes	286.41	-1.61794	0.360664	1.54433e-06	7.6309e-06
ENSMUSG00000026198	Abcb6	luminal-progenitors_adipocytes	286.41	-1.57434	0.368458	3.15632e-06	1.56698e-05
ENSMUSG00000099519	Gm29253	luminal-differentiated_adipocytes	12.7397	-11.0251	1.7437	2.27352e-12	2.20822e-11
ENSMUSG00000099519	Gm29253	luminal-differentiated_basal	12.7397	-9.85964	1.84328	1.89454e-09	4.86407e-08
ENSMUSG00000099519	Gm29253	luminal-differentiated_endothelial	12.7397	-8.70005	1.94918	1.81056e-08	1.76528e-07
ENSMUSG00000099519	Gm29253	luminal-progenitors_luminal-differentiated	12.7397	11.1707	1.68281	5.66877e-12	4.12806e-10
ENSMUSG00000099519	Gm29253	stromal_luminal-differentiated	12.7397	10.2175	1.88459	5.60577e-11	1.61061e-09
ENSMUSG00000026200	Glb1l	luminal-progenitors_adipocytes	194.721	1.39515	0.401288	0.000116	0.000435822
ENSMUSG00000026200	Glb1l	stromal_adipocytes	194.721	1.08049	0.384568	0.00214529	0.00630615
ENSMUSG00000026201	Stk16	luminal-differentiated_adipocytes	511.907	-1.22085	0.219437	8.94624e-09	5.95075e-08
ENSMUSG00000026201	Stk16	luminal-progenitors_adipocytes	511.907	-1.17249	0.220035	3.38984e-08	2.28657e-07
ENSMUSG00000026203	Dnajb2	luminal-progenitors_adipocytes	691.915	-1.10556	0.229262	5.51247e-07	3.11595e-06
ENSMUSG00000026209	Dnpep	luminal-differentiated_adipocytes	827.114	-1.09725	0.204647	3.31649e-08	2.05569e-07
ENSMUSG00000026209	Dnpep	stromal_luminal-differentiated	827.114	1.10117	0.212915	1.16304e-08	2.26627e-07
ENSMUSG00000026208	Des	luminal-differentiated_adipocytes	386.501	-2.97672	0.773469	4.0349e-06	1.87208e-05
ENSMUSG00000026208	Des	luminal-differentiated_basal	386.501	-1.7089	0.791377	0.00267787	0.0136599
ENSMUSG00000026208	Des	luminal-differentiated_endothelial	386.501	-1.41699	0.801965	0.00854907	0.0274774
ENSMUSG00000026208	Des	stromal_luminal-differentiated	386.501	2.61969	0.833361	3.71378e-05	0.000358492
ENSMUSG00000026207	Speg	basal_adipocytes	430.588	2.00291	0.618852	0.00018052	0.000676765
ENSMUSG00000026207	Speg	endothelial_adipocytes	430.588	1.30477	0.584426	0.00850751	0.0222736
ENSMUSG00000026207	Speg	luminal-differentiated_adipocytes	430.588	1.11189	0.569639	0.0202187	0.0472661
ENSMUSG00000026207	Speg	stromal_basal	430.588	-1.3069	0.755403	0.00234682	0.0180642
ENSMUSG00000033021	Gmppa	stromal_adipocytes	546.041	1.43436	0.256573	5.31847e-09	3.87201e-08
ENSMUSG00000033021	Gmppa	stromal_endothelial	546.041	1.41504	0.271982	7.53163e-09	1.16629e-07
ENSMUSG00000032997	Chpf	luminal-progenitors_adipocytes	604.722	1.15974	0.447734	0.00333667	0.00930587
ENSMUSG00000032997	Chpf	stromal_adipocytes	604.722	2.86591	0.46719	5.38393e-11	5.03396e-10
ENSMUSG00000032997	Chpf	stromal_basal	604.722	2.19705	0.463565	3.81128e-07	9.62067e-06
ENSMUSG00000032997	Chpf	luminal-differentiated_endothelial	604.722	1.25177	0.485262	0.00111489	0.0045799
ENSMUSG00000032997	Chpf	luminal-progenitors_endothelial	604.722	1.45378	0.515127	0.000244865	0.00155354
ENSMUSG00000032997	Chpf	stromal_endothelial	604.722	3.22018	0.448937	2.8422e-13	1.02148e-11
ENSMUSG00000032997	Chpf	stromal_luminal-differentiated	604.722	1.57234	0.494567	5.07418e-05	0.00047114
ENSMUSG00000032997	Chpf	stromal_luminal-progenitors	604.722	1.2272	0.543742	0.000275554	0.00583871
ENSMUSG00000026211	Obsl1	basal_adipocytes	490.142	2.46436	0.544315	9.14408e-07	5.01945e-06
ENSMUSG00000026211	Obsl1	endothelial_adipocytes	490.142	1.29925	0.526771	0.00455596	0.0127588
ENSMUSG00000026211	Obsl1	luminal-progenitors_adipocytes	490.142	2.0499	0.558344	2.60139e-05	0.000110798
ENSMUSG00000026211	Obsl1	stromal_adipocytes	490.142	4.23212	0.533981	3.26707e-16	5.60586e-15
ENSMUSG00000026211	Obsl1	luminal-differentiated_basal	490.142	-2.47837	0.504754	2.2559e-07	3.62862e-06
ENSMUSG00000026211	Obsl1	stromal_basal	490.142	1.38519	0.647264	0.000752917	0.00720563
ENSMUSG00000026211	Obsl1	luminal-differentiated_endothelial	490.142	-1.29681	0.56344	0.00233744	0.00884718
ENSMUSG00000026211	Obsl1	stromal_endothelial	490.142	2.73725	0.515722	3.46888e-08	4.69112e-07
ENSMUSG00000026211	Obsl1	luminal-progenitors_luminal-differentiated	490.142	2.06465	0.524516	8.48566e-06	0.000142501
ENSMUSG00000026211	Obsl1	stromal_luminal-differentiated	490.142	4.31778	0.518138	1.50315e-17	1.07336e-15
ENSMUSG00000026211	Obsl1	stromal_luminal-progenitors	490.142	1.70089	0.586892	4.27232e-05	0.0012446
ENSMUSG00000051703	Tmem198	luminal-differentiated_adipocytes	24.9983	2.02584	0.996115	0.00468251	0.0128255
ENSMUSG00000051703	Tmem198	luminal-differentiated_endothelial	24.9983	2.66847	1.04954	0.000743047	0.00320885
ENSMUSG00000051703	Tmem198	stromal_endothelial	24.9983	1.86761	1.12577	0.00622474	0.0240873
ENSMUSG00000026213	Stk11ip	basal_adipocytes	468.023	1.30847	0.281631	7.97397e-07	4.41308e-06
ENSMUSG00000026213	Stk11ip	endothelial_adipocytes	468.023	1.15367	0.275707	1.20908e-05	5.50252e-05
ENSMUSG00000026213	Stk11ip	luminal-differentiated_adipocytes	468.023	1.5443	0.278275	6.63776e-09	4.4783e-08
ENSMUSG00000026213	Stk11ip	luminal-progenitors_adipocytes	468.023	1.336	0.280232	4.62316e-07	2.65211e-06
ENSMUSG00000026213	Stk11ip	stromal_adipocytes	468.023	1.33503	0.276792	4.0462e-07	2.24316e-06
ENSMUSG00000006576	Slc4a3	basal_adipocytes	351.452	2.17147	0.535882	7.41328e-06	3.53719e-05
ENSMUSG00000006576	Slc4a3	luminal-differentiated_adipocytes	351.452	1.27734	0.510859	0.00397518	0.0110746
ENSMUSG00000006576	Slc4a3	luminal-progenitors_adipocytes	351.452	2.15649	0.543666	7.39657e-06	3.47029e-05
ENSMUSG00000006576	Slc4a3	stromal_adipocytes	351.452	2.5048	0.546209	2.54937e-07	1.45946e-06
ENSMUSG00000006576	Slc4a3	endothelial_basal	351.452	-1.26121	0.709025	0.000787819	0.0131926
ENSMUSG00000006576	Slc4a3	luminal-progenitors_endothelial	351.452	1.46807	0.597926	0.000779931	0.00423309
ENSMUSG00000006576	Slc4a3	stromal_endothelial	351.452	1.9175	0.575041	5.51279e-05	0.000376821
ENSMUSG00000026235	Epha4	basal_adipocytes	624.848	4.7057	0.595313	1.26261e-16	2.44071e-15
ENSMUSG00000026235	Epha4	endothelial_adipocytes	624.848	5.12304	0.60036	3.00125e-19	6.25475e-18
ENSMUSG00000026235	Epha4	luminal-progenitors_adipocytes	624.848	2.33683	0.621728	1.68972e-05	7.43131e-05
ENSMUSG00000026235	Epha4	stromal_adipocytes	624.848	2.29477	0.630023	1.81669e-05	7.81705e-05
ENSMUSG00000026235	Epha4	luminal-differentiated_basal	624.848	-3.834	0.579448	8.47913e-13	4.16691e-11
ENSMUSG00000026235	Epha4	luminal-progenitors_basal	624.848	-1.95505	0.587943	5.71999e-05	0.00112377
ENSMUSG00000026235	Epha4	stromal_basal	624.848	-2.15218	0.65062	5.20127e-05	0.000734382
ENSMUSG00000026235	Epha4	luminal-differentiated_endothelial	624.848	-4.44616	0.584846	4.06108e-15	1.00499e-13
ENSMUSG00000026235	Epha4	luminal-progenitors_endothelial	624.848	-2.58731	0.59215	2.30641e-06	2.50037e-05
ENSMUSG00000026235	Epha4	stromal_endothelial	624.848	-2.6374	0.597323	2.06078e-06	1.93411e-05
ENSMUSG00000026235	Epha4	luminal-progenitors_luminal-differentiated	624.848	1.40095	0.677745	0.00173811	0.013243
ENSMUSG00000026235	Epha4	stromal_luminal-differentiated	624.848	1.32497	0.672515	0.00184195	0.0108342
ENSMUSG00000101849	Gm28386	luminal-progenitors_endothelial	3.97192	2.26036	1.86364	0.0101741	0.0370487
ENSMUSG00000032908	Sgpp2	luminal-differentiated_adipocytes	29.051	2.28501	1.10397	0.00306987	0.00874594
ENSMUSG00000032908	Sgpp2	stromal_adipocytes	29.051	2.36519	1.13554	0.00320119	0.00909457
ENSMUSG00000032908	Sgpp2	luminal-progenitors_luminal-differentiated	29.051	-1.56271	1.14436	0.00620791	0.0363771
ENSMUSG00000026245	Farsb	basal_adipocytes	596.484	-1.35203	0.176345	3.69001e-15	6.09363e-14
ENSMUSG00000026245	Farsb	endothelial_adipocytes	596.484	-1.45211	0.175649	3.39901e-17	5.87045e-16
ENSMUSG00000026245	Farsb	luminal-differentiated_adipocytes	596.484	-1.32917	0.175235	9.72721e-15	1.18492e-13
ENSMUSG00000026245	Farsb	luminal-progenitors_adipocytes	596.484	-1.34386	0.176468	6.31398e-15	1.01404e-13
ENSMUSG00000026245	Farsb	stromal_adipocytes	596.484	-1.11446	0.174219	6.9026e-11	6.38726e-10
ENSMUSG00000090486	BC035947	basal_adipocytes	17.3726	-4.94186	1.98874	0.000146484	0.00055965
ENSMUSG00000090486	BC035947	endothelial_adipocytes	17.3726	-3.48676	1.85659	0.00224735	0.00675364
ENSMUSG00000090486	BC035947	luminal-progenitors_adipocytes	17.3726	-5.31657	2.14243	0.000152035	0.000559147
ENSMUSG00000090486	BC035947	stromal_adipocytes	17.3726	-3.8888	1.96249	0.00148527	0.00451412
ENSMUSG00000012187	Mogat1	basal_adipocytes	30.4648	-3.98	1.23961	6.47796e-05	0.000264667
ENSMUSG00000012187	Mogat1	endothelial_adipocytes	30.4648	-5.01394	1.2798	1.40631e-06	7.32112e-06
ENSMUSG00000012187	Mogat1	luminal-differentiated_adipocytes	30.4648	-2.10483	1.20517	0.0080777	0.0209918
ENSMUSG00000012187	Mogat1	luminal-progenitors_adipocytes	30.4648	-2.61098	1.24991	0.00326975	0.00914029
ENSMUSG00000012187	Mogat1	stromal_adipocytes	30.4648	-4.4499	1.26714	1.89952e-05	8.14274e-05
ENSMUSG00000099364	5730419F03Rik	endothelial_adipocytes	4.78704	-2.78619	1.70685	0.00733619	0.0195223
ENSMUSG00000079470	Utp14b	stromal_adipocytes	751.274	-1.22026	0.310128	2.93313e-05	0.000121963
ENSMUSG00000079470	Utp14b	stromal_luminal-differentiated	751.274	-1.12128	0.33749	4.16043e-05	0.000395066
ENSMUSG00000099377	Gm6159	endothelial_adipocytes	1.64156	-7.48397	2.69643	1.72707e-05	7.65851e-05
ENSMUSG00000099377	Gm6159	endothelial_basal	1.64156	-7.38451	2.97142	6.87549e-05	0.00162123
ENSMUSG00000099377	Gm6159	luminal-differentiated_endothelial	1.64156	5.79344	2.54577	0.000186061	0.000921417
ENSMUSG00000099377	Gm6159	luminal-progenitors_endothelial	1.64156	10.7357	2.26863	9.52617e-08	1.44363e-06
ENSMUSG00000099377	Gm6159	stromal_endothelial	1.64156	6.06758	2.69541	0.000120929	0.00076126
ENSMUSG00000047330	Kcne4	luminal-differentiated_adipocytes	145.664	-1.47884	0.795675	0.0150705	0.036456
ENSMUSG00000047330	Kcne4	stromal_adipocytes	145.664	1.82484	0.840909	0.004094	0.0113521
ENSMUSG00000047330	Kcne4	stromal_basal	145.664	1.89889	1.01938	0.00168337	0.0138491
ENSMUSG00000047330	Kcne4	stromal_endothelial	145.664	2.06411	0.954135	0.00174027	0.00801183
ENSMUSG00000047330	Kcne4	luminal-progenitors_luminal-differentiated	145.664	1.53101	0.926576	0.00399498	0.0256968
ENSMUSG00000047330	Kcne4	stromal_luminal-differentiated	145.664	4.06955	0.840266	1.14222e-07	1.85754e-06
ENSMUSG00000054702	Ap1s3	basal_adipocytes	67.7964	1.8285	0.687922	0.0013256	0.00419529
ENSMUSG00000054702	Ap1s3	luminal-differentiated_adipocytes	67.7964	3.18717	0.699531	1.36196e-07	7.78378e-07
ENSMUSG00000054702	Ap1s3	luminal-progenitors_adipocytes	67.7964	2.76517	0.6827	5.13495e-06	2.47436e-05
ENSMUSG00000054702	Ap1s3	stromal_adipocytes	67.7964	2.45054	0.705194	3.22928e-05	0.000133196
ENSMUSG00000054702	Ap1s3	endothelial_basal	67.7964	-2.55743	0.721025	1.7757e-05	0.000513459
ENSMUSG00000054702	Ap1s3	luminal-differentiated_endothelial	67.7964	3.98059	0.652333	1.94931e-10	2.53889e-09
ENSMUSG00000054702	Ap1s3	luminal-progenitors_endothelial	67.7964	3.46098	0.648824	1.6301e-08	2.89609e-07
ENSMUSG00000054702	Ap1s3	stromal_endothelial	67.7964	3.25842	0.650607	1.57466e-07	1.89366e-06
ENSMUSG00000026248	Mrpl44	basal_adipocytes	243.534	-1.38796	0.240638	1.64449e-09	1.34441e-08
ENSMUSG00000026248	Mrpl44	endothelial_adipocytes	243.534	-1.0631	0.235656	3.14891e-06	1.56304e-05
ENSMUSG00000026248	Mrpl44	luminal-differentiated_adipocytes	243.534	-1.52618	0.238683	3.81927e-11	3.29331e-10
ENSMUSG00000026248	Mrpl44	luminal-progenitors_adipocytes	243.534	-1.02557	0.237466	7.00036e-06	3.30096e-05
ENSMUSG00000026248	Mrpl44	stromal_adipocytes	243.534	-1.43977	0.2384	3.5986e-10	3.06119e-09
ENSMUSG00000026249	Serpine2	basal_adipocytes	325.253	1.41946	0.549686	0.00231119	0.00693411
ENSMUSG00000026249	Serpine2	endothelial_adipocytes	325.253	1.25049	0.526054	0.00625494	0.0169138
ENSMUSG00000026249	Serpine2	luminal-progenitors_adipocytes	325.253	1.78112	0.557946	0.000195694	0.000705239
ENSMUSG00000026249	Serpine2	stromal_adipocytes	325.253	3.20917	0.549234	4.09989e-10	3.45134e-09
ENSMUSG00000026249	Serpine2	luminal-differentiated_basal	325.253	-1.442	0.588029	0.00133175	0.00751074
ENSMUSG00000026249	Serpine2	stromal_basal	325.253	1.32628	0.662622	0.00110127	0.00986379
ENSMUSG00000026249	Serpine2	luminal-differentiated_endothelial	325.253	-1.22443	0.570538	0.00383372	0.0136184
ENSMUSG00000026249	Serpine2	stromal_endothelial	325.253	1.64544	0.605348	0.000331292	0.00186717
ENSMUSG00000026249	Serpine2	luminal-progenitors_luminal-differentiated	325.253	1.78485	0.56528	9.75161e-05	0.00116377
ENSMUSG00000026249	Serpine2	stromal_luminal-differentiated	325.253	3.28851	0.542828	1.03276e-10	2.82296e-09
ENSMUSG00000043230	Fam124b	basal_adipocytes	47.0884	2.12499	1.0026	0.00505655	0.0139818
ENSMUSG00000043230	Fam124b	endothelial_adipocytes	47.0884	3.19976	0.999351	0.000101653	0.000395388
ENSMUSG00000043230	Fam124b	luminal-differentiated_basal	47.0884	-2.09937	0.9956	0.0022429	0.0117313
ENSMUSG00000043230	Fam124b	luminal-progenitors_basal	47.0884	-2.5384	1.11889	0.000174595	0.00288929
ENSMUSG00000043230	Fam124b	luminal-differentiated_endothelial	47.0884	-3.53684	0.987987	3.29023e-05	0.000190146
ENSMUSG00000043230	Fam124b	luminal-progenitors_endothelial	47.0884	-4.13029	0.987952	1.35616e-06	1.55274e-05
ENSMUSG00000043230	Fam124b	stromal_endothelial	47.0884	-2.87483	1.04738	0.000423057	0.00231974
ENSMUSG00000103404	Gm37932	endothelial_adipocytes	3.20492	-2.99197	1.66773	0.00444244	0.012475
ENSMUSG00000038608	Dock10	basal_adipocytes	1688.97	2.76968	0.601679	6.44591e-07	3.62218e-06
ENSMUSG00000038608	Dock10	luminal-differentiated_adipocytes	1688.97	5.20194	0.606127	5.7863e-19	1.03496e-17
ENSMUSG00000038608	Dock10	luminal-progenitors_adipocytes	1688.97	3.46886	0.596329	8.21285e-10	7.01251e-09
ENSMUSG00000038608	Dock10	stromal_adipocytes	1688.97	3.91447	0.599135	8.08128e-12	8.37714e-11
ENSMUSG00000038608	Dock10	endothelial_basal	1688.97	-3.55854	0.600628	3.3926e-10	3.14477e-08
ENSMUSG00000038608	Dock10	luminal-differentiated_basal	1688.97	2.06814	0.600055	8.48506e-05	0.000712206
ENSMUSG00000038608	Dock10	luminal-differentiated_endothelial	1688.97	5.90023	0.60253	1.91158e-24	1.5065e-22
ENSMUSG00000038608	Dock10	luminal-progenitors_endothelial	1688.97	4.20396	0.594972	9.7261e-14	4.92907e-12
ENSMUSG00000038608	Dock10	stromal_endothelial	1688.97	4.64934	0.59136	3.8915e-16	2.14554e-14
ENSMUSG00000038608	Dock10	luminal-progenitors_luminal-differentiated	1688.97	-1.12224	0.680244	0.00572554	0.0341603
ENSMUSG00000103192	Gm37645	endothelial_adipocytes	10.1792	-10.0029	1.53561	1.51336e-12	1.63828e-11
ENSMUSG00000103192	Gm37645	endothelial_basal	10.1792	-11.6774	1.44351	2.36378e-16	6.57332e-14
ENSMUSG00000103192	Gm37645	luminal-differentiated_endothelial	10.1792	13.1446	1.45127	1.39673e-20	6.90626e-19
ENSMUSG00000103192	Gm37645	luminal-progenitors_endothelial	10.1792	11.9206	1.441	4.09212e-17	3.77408e-15
ENSMUSG00000103192	Gm37645	stromal_endothelial	10.1792	12.3288	1.44832	3.82316e-18	2.74022e-16
ENSMUSG00000104488	Gm38062	luminal-differentiated_adipocytes	15.8747	5.19152	1.70515	4.43078e-05	0.00017713
ENSMUSG00000104488	Gm38062	luminal-progenitors_adipocytes	15.8747	3.43514	1.58971	0.00140543	0.00425665
ENSMUSG00000104488	Gm38062	stromal_adipocytes	15.8747	3.57117	1.622	0.00114872	0.00356733
ENSMUSG00000104488	Gm38062	endothelial_basal	15.8747	-2.9915	2.24385	0.00110214	0.0174078
ENSMUSG00000104488	Gm38062	luminal-differentiated_endothelial	15.8747	7.04384	1.72995	1.98332e-07	1.66772e-06
ENSMUSG00000104488	Gm38062	luminal-progenitors_endothelial	15.8747	5.50568	1.82467	1.46962e-05	0.000129259
ENSMUSG00000104488	Gm38062	stromal_endothelial	15.8747	5.50137	1.66983	1.13283e-05	9.03882e-05
ENSMUSG00000102721	A630081D01Rik	basal_adipocytes	31.9364	2.09692	1.24107	0.0141364	0.0348821
ENSMUSG00000102721	A630081D01Rik	luminal-differentiated_adipocytes	31.9364	4.99177	1.38816	6.93148e-06	3.11993e-05
ENSMUSG00000102721	A630081D01Rik	luminal-progenitors_adipocytes	31.9364	3.38155	1.3118	0.000544542	0.00180121
ENSMUSG00000102721	A630081D01Rik	stromal_adipocytes	31.9364	3.55493	1.34633	0.000379842	0.00129413
ENSMUSG00000102721	A630081D01Rik	endothelial_basal	31.9364	-3.80882	1.63545	0.000145079	0.0031034
ENSMUSG00000102721	A630081D01Rik	luminal-differentiated_endothelial	31.9364	6.64464	1.35938	5.64299e-09	5.91866e-08
ENSMUSG00000102721	A630081D01Rik	luminal-progenitors_endothelial	31.9364	5.18849	1.4001	1.61888e-06	1.81706e-05
ENSMUSG00000102721	A630081D01Rik	stromal_endothelial	31.9364	5.28898	1.29945	9.97483e-07	1.01307e-05
ENSMUSG00000055980	Irs1	basal_adipocytes	2786.3	-2.16235	0.407029	1.69061e-08	1.19783e-07
ENSMUSG00000055980	Irs1	endothelial_adipocytes	2786.3	-2.80299	0.403934	4.82252e-13	5.46788e-12
ENSMUSG00000055980	Irs1	luminal-differentiated_adipocytes	2786.3	-2.59941	0.405265	8.82995e-12	8.10336e-11
ENSMUSG00000055980	Irs1	luminal-progenitors_adipocytes	2786.3	-1.66171	0.409675	7.28372e-06	3.42194e-05
ENSMUSG00000055980	Irs1	stromal_basal	2786.3	1.81413	0.431415	1.69736e-06	3.59061e-05
ENSMUSG00000055980	Irs1	stromal_endothelial	2786.3	2.49183	0.401346	1.81482e-10	3.90787e-09
ENSMUSG00000055980	Irs1	stromal_luminal-differentiated	2786.3	2.2576	0.419894	2.36998e-09	5.26391e-08
ENSMUSG00000055980	Irs1	stromal_luminal-progenitors	2786.3	1.08862	0.478527	0.000282576	0.00597717
ENSMUSG00000022591	Gm9747	basal_adipocytes	3.38545	-9.18038	1.89344	2.34112e-09	1.87619e-08
ENSMUSG00000022591	Gm9747	luminal-differentiated_adipocytes	3.38545	-8.62868	1.6911	1.0377e-08	6.84682e-08
ENSMUSG00000022591	Gm9747	endothelial_basal	3.38545	8.16314	1.84636	3.86182e-07	1.75867e-05
ENSMUSG00000022591	Gm9747	luminal-progenitors_basal	3.38545	9.05549	1.70244	2.38161e-08	1.48446e-06
ENSMUSG00000022591	Gm9747	stromal_basal	3.38545	9.76688	1.851	4.68251e-10	2.46226e-08
ENSMUSG00000022591	Gm9747	luminal-differentiated_endothelial	3.38545	-6.87211	1.88577	1.37397e-06	1.01125e-05
ENSMUSG00000022591	Gm9747	luminal-progenitors_luminal-differentiated	3.38545	8.45	1.72588	9.61345e-08	2.6472e-06
ENSMUSG00000026142	Rhbdd1	endothelial_adipocytes	482.569	1.17151	0.169761	2.15139e-12	2.29121e-11
ENSMUSG00000067158	Col4a4	basal_adipocytes	517.763	4.26043	0.778357	3.17395e-09	2.49753e-08
ENSMUSG00000067158	Col4a4	endothelial_adipocytes	517.763	3.8763	0.781813	6.11323e-08	3.83634e-07
ENSMUSG00000067158	Col4a4	luminal-progenitors_adipocytes	517.763	3.04337	0.804215	1.43548e-05	6.39049e-05
ENSMUSG00000067158	Col4a4	stromal_adipocytes	517.763	5.52767	0.790033	1.05811e-13	1.35221e-12
ENSMUSG00000067158	Col4a4	luminal-differentiated_basal	517.763	-3.73866	0.756606	1.73773e-08	3.59995e-07
ENSMUSG00000067158	Col4a4	luminal-differentiated_endothelial	517.763	-3.68868	0.773659	2.99043e-07	2.4362e-06
ENSMUSG00000067158	Col4a4	luminal-progenitors_luminal-differentiated	517.763	2.52546	0.803213	5.44288e-05	0.000703972
ENSMUSG00000067158	Col4a4	stromal_luminal-differentiated	517.763	5.28229	0.77326	7.87591e-13	2.97682e-11
ENSMUSG00000067158	Col4a4	stromal_luminal-progenitors	517.763	1.31303	0.910308	0.00170113	0.0235758
ENSMUSG00000079465	Col4a3	basal_adipocytes	314.846	4.82669	0.870043	9.55305e-10	8.0967e-09
ENSMUSG00000079465	Col4a3	endothelial_adipocytes	314.846	5.50238	0.896639	7.19493e-12	7.25527e-11
ENSMUSG00000079465	Col4a3	luminal-differentiated_adipocytes	314.846	1.65833	0.843527	0.00918315	0.0234745
ENSMUSG00000079465	Col4a3	luminal-progenitors_adipocytes	314.846	2.80818	0.903525	0.000163532	0.000597055
ENSMUSG00000079465	Col4a3	stromal_adipocytes	314.846	4.23022	0.876181	1.13131e-07	6.79598e-07
ENSMUSG00000079465	Col4a3	luminal-differentiated_basal	314.846	-2.39687	0.85383	0.000388571	0.00266109
ENSMUSG00000079465	Col4a3	luminal-differentiated_endothelial	314.846	-3.31495	0.87757	1.75926e-05	0.000107799
ENSMUSG00000079465	Col4a3	luminal-progenitors_endothelial	314.846	-2.09884	0.974897	0.00181496	0.0086685
ENSMUSG00000079465	Col4a3	stromal_luminal-differentiated	314.846	1.38241	0.983695	0.00641716	0.0310751
ENSMUSG00000097564	C430014B12Rik	basal_adipocytes	9.71548	-1.82781	1.08515	0.0178518	0.0427566
ENSMUSG00000097564	C430014B12Rik	endothelial_adipocytes	9.71548	-2.65765	1.14407	0.00185825	0.00567693
ENSMUSG00000097564	C430014B12Rik	luminal-progenitors_adipocytes	9.71548	-2.08598	1.15853	0.0097528	0.0242934
ENSMUSG00000026150	Mff	basal_adipocytes	951.178	-1.14332	0.169553	4.67794e-12	5.28756e-11
ENSMUSG00000026150	Mff	luminal-differentiated_adipocytes	951.178	-1.40534	0.169417	2.90482e-17	4.45576e-16
ENSMUSG00000026150	Mff	luminal-progenitors_adipocytes	951.178	-1.17135	0.169244	1.54486e-12	1.88219e-11
ENSMUSG00000113880	A030005L19Rik	basal_adipocytes	2.60335	-9.9731	2.06562	4.77543e-09	3.65879e-08
ENSMUSG00000113880	A030005L19Rik	luminal-progenitors_adipocytes	2.60335	-9.00266	2.01822	9.97728e-08	6.33967e-07
ENSMUSG00000113880	A030005L19Rik	stromal_adipocytes	2.60335	-10.7768	2.02528	7.5205e-10	6.11736e-09
ENSMUSG00000113880	A030005L19Rik	endothelial_basal	2.60335	10.2661	1.91755	1.48424e-08	9.67532e-07
ENSMUSG00000113880	A030005L19Rik	luminal-differentiated_basal	2.60335	7.85372	2.58957	1.39008e-06	1.82741e-05
ENSMUSG00000113880	A030005L19Rik	luminal-progenitors_endothelial	2.60335	-8.96193	2.13697	2.70832e-07	3.7031e-06
ENSMUSG00000113880	A030005L19Rik	stromal_endothelial	2.60335	-10.8867	2.08655	2.44916e-09	4.2343e-08
ENSMUSG00000113880	A030005L19Rik	luminal-progenitors_luminal-differentiated	2.60335	-7.17107	2.32836	1.61962e-05	0.000249494
ENSMUSG00000026163	Sphkap	basal_adipocytes	11.496	5.27871	1.91587	5.10061e-05	0.000212564
ENSMUSG00000026163	Sphkap	endothelial_adipocytes	11.496	6.07016	2.02143	1.26323e-05	5.72656e-05
ENSMUSG00000026163	Sphkap	luminal-differentiated_adipocytes	11.496	6.48079	1.89609	1.33577e-05	5.78447e-05
ENSMUSG00000026163	Sphkap	luminal-progenitors_adipocytes	11.496	6.14679	2.05104	2.12858e-05	9.20648e-05
ENSMUSG00000026163	Sphkap	stromal_adipocytes	11.496	8.80928	1.93307	1.76771e-08	1.19527e-07
ENSMUSG00000045658	Pid1	endothelial_adipocytes	551.896	-1.68948	0.691887	0.00293973	0.00860224
ENSMUSG00000045658	Pid1	luminal-differentiated_adipocytes	551.896	2.11507	0.688695	0.000225432	0.000793828
ENSMUSG00000045658	Pid1	luminal-progenitors_adipocytes	551.896	3.49116	0.680034	3.35541e-08	2.26456e-07
ENSMUSG00000045658	Pid1	stromal_adipocytes	551.896	2.5319	0.723121	2.82928e-05	0.000117977
ENSMUSG00000045658	Pid1	endothelial_basal	551.896	-2.50908	0.769883	3.55495e-05	0.000916435
ENSMUSG00000045658	Pid1	luminal-differentiated_basal	551.896	1.23221	0.748571	0.0110182	0.0429625
ENSMUSG00000045658	Pid1	luminal-progenitors_basal	551.896	2.40539	0.677589	1.17627e-05	0.000302283
ENSMUSG00000045658	Pid1	stromal_basal	551.896	1.4917	0.863316	0.00234991	0.0180803
ENSMUSG00000045658	Pid1	luminal-differentiated_endothelial	551.896	4.30828	0.676056	2.75615e-11	3.98606e-10
ENSMUSG00000045658	Pid1	luminal-progenitors_endothelial	551.896	5.52951	0.713251	2.17254e-17	2.07225e-15
ENSMUSG00000045658	Pid1	stromal_endothelial	551.896	4.61296	0.674668	8.36244e-13	2.75302e-11
ENSMUSG00000102750	Gm37058	luminal-differentiated_adipocytes	23.1727	3.11707	1.29714	0.000550712	0.00180831
ENSMUSG00000102750	Gm37058	luminal-progenitors_adipocytes	23.1727	3.90683	1.20627	5.53037e-05	0.000222331
ENSMUSG00000102750	Gm37058	stromal_adipocytes	23.1727	2.6809	1.25292	0.0022515	0.00658778
ENSMUSG00000102750	Gm37058	luminal-progenitors_basal	23.1727	1.4804	1.15995	0.00447898	0.0382798
ENSMUSG00000102750	Gm37058	luminal-differentiated_endothelial	23.1727	4.90082	1.21284	2.53068e-06	1.78612e-05
ENSMUSG00000102750	Gm37058	luminal-progenitors_endothelial	23.1727	5.59438	1.34574	1.40871e-07	2.05339e-06
ENSMUSG00000102750	Gm37058	stromal_endothelial	23.1727	4.37932	1.19611	1.58172e-05	0.000121789
[truncated: 79,582 more rows]
