# Supplementary material for: Dynamic allelic expression in mouse mammary glands across the adult developmental cycle
Source: Nucleic Acids Res. 2025 Sep 9;53(17):gkaf804. doi: 10.1093/nar/gkaf804 (PMC12419806; doi:10.1093/nar/gkaf804)
Supplement: gkaf804_Supplemental_Files [file gkaf804_supplemental_files.zip › Supp Table 15 - DEG between cell types_Lac d15.xlsx]

## Sheet: renamed-t6 (1)
Gene_ID	Gene_Name	Comparison	baseMean	log2FoldChange	lfcSE	pvalue	padj
ENSMUSG00000051951	Xkr4	basal_adipocytes	98.2563	22.314	1.17096	8.65771e-82	6.7197e-79
ENSMUSG00000051951	Xkr4	endothelial_adipocytes	98.2563	21.6852	1.17296	1.43135e-77	8.60132e-75
ENSMUSG00000051951	Xkr4	luminal-differentiated_adipocytes	98.2563	19.6793	1.17662	1.84158e-63	4.24941e-61
ENSMUSG00000051951	Xkr4	luminal-progenitors_adipocytes	98.2563	22.9431	1.17132	8.07865e-87	6.75537e-84
ENSMUSG00000051951	Xkr4	stromal_adipocytes	98.2563	20.6647	1.17183	2.11044e-70	5.00506e-68
ENSMUSG00000051951	Xkr4	luminal-differentiated_basal	98.2563	-1.58961	1.0153	0.00463551	0.0294262
ENSMUSG00000051951	Xkr4	luminal-progenitors_luminal-differentiated	98.2563	2.32313	1.00722	0.000346703	0.00358649
ENSMUSG00000103377	Gm37180	basal_adipocytes	14.6428	12.3046	1.5303	3.80536e-16	4.99573e-15
ENSMUSG00000103377	Gm37180	endothelial_adipocytes	14.6428	11.5582	1.53005	1.46442e-14	1.47773e-13
ENSMUSG00000103377	Gm37180	luminal-differentiated_adipocytes	14.6428	8.58675	1.75956	9.90307e-09	5.32537e-08
ENSMUSG00000103377	Gm37180	luminal-progenitors_adipocytes	14.6428	13.0674	1.5201	2.91162e-18	5.05124e-17
ENSMUSG00000103377	Gm37180	stromal_adipocytes	14.6428	9.93219	1.61699	6.06422e-11	4.15524e-10
ENSMUSG00000103377	Gm37180	luminal-progenitors_luminal-differentiated	14.6428	1.94552	1.57649	0.00332794	0.022496
ENSMUSG00000104017	Gm37363	basal_adipocytes	12.8637	9.80254	1.54993	1.82446e-11	1.47273e-10
ENSMUSG00000104017	Gm37363	endothelial_adipocytes	12.8637	8.43249	1.64362	4.13292e-09	2.35152e-08
ENSMUSG00000104017	Gm37363	luminal-differentiated_adipocytes	12.8637	5.30774	1.73025	4.3777e-05	0.000146436
ENSMUSG00000104017	Gm37363	luminal-progenitors_adipocytes	12.8637	10.1662	1.52837	3.09599e-12	2.98027e-11
ENSMUSG00000104017	Gm37363	stromal_basal	12.8637	-11.5151	1.50479	5.68668e-15	7.30382e-13
ENSMUSG00000104017	Gm37363	stromal_endothelial	12.8637	-10.2775	1.57556	3.01396e-12	1.08529e-10
ENSMUSG00000104017	Gm37363	luminal-progenitors_luminal-differentiated	12.8637	1.52123	1.46225	0.00806964	0.0444936
ENSMUSG00000104017	Gm37363	stromal_luminal-differentiated	12.8637	-7.49996	1.7366	2.51051e-07	6.17438e-06
ENSMUSG00000104017	Gm37363	stromal_luminal-progenitors	12.8637	-11.9932	1.50542	7.72777e-16	9.55966e-14
ENSMUSG00000103161	Gm38148	basal_adipocytes	11.2157	11.3549	1.36025	2.61707e-17	3.81075e-16
ENSMUSG00000103161	Gm38148	endothelial_adipocytes	11.2157	10.4031	1.36459	7.01526e-15	7.28414e-14
ENSMUSG00000103161	Gm38148	luminal-differentiated_adipocytes	11.2157	9.04334	1.48467	1.41558e-11	1.01533e-10
ENSMUSG00000103161	Gm38148	luminal-progenitors_adipocytes	11.2157	10.8734	1.37922	7.54059e-16	1.03708e-14
ENSMUSG00000103161	Gm38148	stromal_adipocytes	11.2157	10.2455	1.38841	2.12988e-14	2.031e-13
ENSMUSG00000102331	Gm19938	basal_adipocytes	8.55853	18.4329	1.67182	7.64251e-29	2.52904e-27
ENSMUSG00000102331	Gm19938	endothelial_adipocytes	8.55853	15.4147	1.71026	4.30748e-20	7.03041e-19
ENSMUSG00000102331	Gm19938	luminal-progenitors_adipocytes	8.55853	16.6785	1.70187	2.33593e-23	5.86578e-22
ENSMUSG00000102331	Gm19938	stromal_adipocytes	8.55853	14.9694	1.73926	2.6783e-18	3.50713e-17
ENSMUSG00000102331	Gm19938	luminal-differentiated_basal	8.55853	-20.268	1.66797	2.62769e-35	5.61466e-32
ENSMUSG00000102331	Gm19938	luminal-differentiated_endothelial	8.55853	-17.3661	1.69799	2.286e-25	5.13609e-23
ENSMUSG00000102331	Gm19938	luminal-progenitors_luminal-differentiated	8.55853	18.7505	1.70848	4.70947e-29	3.5047e-26
ENSMUSG00000102331	Gm19938	stromal_luminal-differentiated	8.55853	16.8856	1.73179	3.12281e-23	8.93909e-21
ENSMUSG00000104123	Gm37483	endothelial_adipocytes	2.68519	11.4439	5.06284	0.000222053	0.000675694
ENSMUSG00000104123	Gm37483	endothelial_basal	2.68519	12.8013	4.82792	3.69677e-05	0.00139442
ENSMUSG00000104123	Gm37483	luminal-progenitors_endothelial	2.68519	-12.7201	4.71785	4.70255e-05	0.000464094
ENSMUSG00000104123	Gm37483	stromal_endothelial	2.68519	-13.3875	4.79831	2.00378e-05	0.000164084
ENSMUSG00000025902	Sox17	basal_adipocytes	1039.98	3.63408	0.80705	6.46556e-07	2.94509e-06
ENSMUSG00000025902	Sox17	endothelial_adipocytes	1039.98	4.49707	0.843636	1.74035e-09	1.03652e-08
ENSMUSG00000025902	Sox17	luminal-progenitors_adipocytes	1039.98	2.31164	0.857369	0.00087324	0.00250728
ENSMUSG00000025902	Sox17	luminal-differentiated_basal	1039.98	-2.95952	0.823133	8.03565e-06	0.000142543
ENSMUSG00000025902	Sox17	stromal_basal	1039.98	-4.43444	0.830634	2.63958e-09	1.00389e-07
ENSMUSG00000025902	Sox17	luminal-differentiated_endothelial	1039.98	-4.08244	0.798543	3.55426e-08	4.58616e-07
ENSMUSG00000025902	Sox17	luminal-progenitors_endothelial	1039.98	-1.44357	0.86129	0.00691592	0.0289138
ENSMUSG00000025902	Sox17	stromal_endothelial	1039.98	-5.29222	0.844786	2.59768e-12	9.47901e-11
ENSMUSG00000025902	Sox17	luminal-progenitors_luminal-differentiated	1039.98	1.41571	0.883988	0.00495343	0.0305109
ENSMUSG00000025902	Sox17	stromal_luminal-progenitors	1039.98	-2.8916	0.909968	1.6995e-05	0.000324757
ENSMUSG00000104238	Gm37587	basal_adipocytes	19.6776	2.19295	1.29696	0.0176991	0.0368829
ENSMUSG00000104238	Gm37587	endothelial_adipocytes	19.6776	2.7952	1.35365	0.00400812	0.00961718
ENSMUSG00000104238	Gm37587	stromal_basal	19.6776	-2.11657	1.61792	0.00423544	0.0300391
ENSMUSG00000104238	Gm37587	luminal-differentiated_endothelial	19.6776	-2.44596	1.44552	0.00560987	0.0212566
ENSMUSG00000104238	Gm37587	stromal_endothelial	19.6776	-3.33885	1.42028	0.000718728	0.00376745
ENSMUSG00000102269	Gm7357	luminal-differentiated_basal	13.7283	-1.81968	1.46707	0.00455183	0.0290368
ENSMUSG00000102269	Gm7357	stromal_basal	13.7283	-3.99921	1.73939	0.000191809	0.00223293
ENSMUSG00000102269	Gm7357	luminal-differentiated_endothelial	13.7283	-2.97074	1.50048	0.00223155	0.00962718
ENSMUSG00000102269	Gm7357	luminal-progenitors_endothelial	13.7283	-1.67974	1.40125	0.0104122	0.0399768
ENSMUSG00000102269	Gm7357	stromal_endothelial	13.7283	-4.40781	1.55703	8.09697e-05	0.000560443
ENSMUSG00000098104	Gm6085	endothelial_adipocytes	5.05789	2.77028	1.21505	0.00259494	0.0064915
ENSMUSG00000098104	Gm6085	luminal-differentiated_adipocytes	5.05789	2.90594	1.304	0.00228698	0.00572259
ENSMUSG00000098104	Gm6085	luminal-progenitors_adipocytes	5.05789	2.44752	1.30414	0.00683698	0.0162386
ENSMUSG00000102175	Gm6119	luminal-differentiated_endothelial	3.16635	2.22611	1.6682	0.0121078	0.0406337
ENSMUSG00000033845	Mrpl15	basal_adipocytes	592.832	-2.8451	0.250001	1.68819e-30	6.17708e-29
ENSMUSG00000033845	Mrpl15	endothelial_adipocytes	592.832	-2.85721	0.249307	6.16204e-31	2.13805e-29
ENSMUSG00000033845	Mrpl15	luminal-differentiated_adipocytes	592.832	-2.6013	0.252041	5.60008e-26	1.32687e-24
ENSMUSG00000033845	Mrpl15	luminal-progenitors_adipocytes	592.832	-2.08229	0.254097	3.8579e-17	6.01113e-16
ENSMUSG00000033845	Mrpl15	stromal_adipocytes	592.832	-2.77142	0.251418	3.69385e-29	1.03287e-27
ENSMUSG00000102275	Gm37144	luminal-progenitors_adipocytes	6.60335	-1.4234	0.781507	0.0172635	0.0373113
ENSMUSG00000025903	Lypla1	basal_adipocytes	1015.87	-1.54787	0.230652	5.76535e-12	4.91407e-11
ENSMUSG00000025903	Lypla1	endothelial_adipocytes	1015.87	-1.46267	0.230196	5.7501e-11	3.99466e-10
ENSMUSG00000025903	Lypla1	luminal-differentiated_adipocytes	1015.87	-1.63398	0.229293	2.55302e-13	2.19874e-12
ENSMUSG00000025903	Lypla1	luminal-progenitors_adipocytes	1015.87	-1.17462	0.231011	1.04352e-07	5.78003e-07
ENSMUSG00000025903	Lypla1	stromal_adipocytes	1015.87	-1.91298	0.230426	1.65627e-17	2.03952e-16
ENSMUSG00000104217	Gm37988	basal_adipocytes	4.58427	4.36436	2.73451	0.00219538	0.00559172
ENSMUSG00000104217	Gm37988	endothelial_adipocytes	4.58427	3.36938	2.44625	0.00737605	0.0168046
ENSMUSG00000104217	Gm37988	luminal-differentiated_adipocytes	4.58427	4.29109	2.64933	0.00341006	0.00824135
ENSMUSG00000104217	Gm37988	luminal-progenitors_basal	4.58427	-7.50216	3.43635	0.000159702	0.00309499
ENSMUSG00000104217	Gm37988	stromal_basal	4.58427	-8.27076	3.18085	3.03709e-05	0.000452311
ENSMUSG00000104217	Gm37988	luminal-progenitors_endothelial	4.58427	-5.32338	3.48014	0.000693919	0.00439989
ENSMUSG00000104217	Gm37988	stromal_endothelial	4.58427	-6.34598	3.17356	0.000153157	0.00098124
ENSMUSG00000104217	Gm37988	luminal-progenitors_luminal-differentiated	4.58427	-6.62778	3.58588	0.000266638	0.00288717
ENSMUSG00000104217	Gm37988	stromal_luminal-differentiated	4.58427	-7.85523	3.01761	5.2739e-05	0.000813159
ENSMUSG00000002459	Rgs20	luminal-progenitors_adipocytes	50.1121	1.96436	1.01936	0.0086654	0.0200962
ENSMUSG00000002459	Rgs20	luminal-progenitors_basal	50.1121	2.41551	1.45067	0.000215627	0.00397074
ENSMUSG00000002459	Rgs20	luminal-progenitors_endothelial	50.1121	3.30621	1.083	2.30885e-05	0.000253005
ENSMUSG00000002459	Rgs20	stromal_endothelial	50.1121	2.27172	1.10455	0.0025543	0.0112015
ENSMUSG00000002459	Rgs20	luminal-progenitors_luminal-differentiated	50.1121	1.81756	0.994845	0.00183041	0.0139211
ENSMUSG00000085623	Gm16041	basal_adipocytes	1.95532	13.4095	4.3761	4.10296e-05	0.000142224
ENSMUSG00000085623	Gm16041	endothelial_adipocytes	1.95532	12.9144	4.32908	4.64234e-05	0.000157054
ENSMUSG00000085623	Gm16041	luminal-differentiated_adipocytes	1.95532	12.0677	4.6069	0.000115724	0.000363195
ENSMUSG00000085623	Gm16041	luminal-progenitors_luminal-differentiated	1.95532	-13.6127	4.21483	2.22718e-05	0.000346831
ENSMUSG00000033793	Atp6v1h	stromal_adipocytes	1114.43	-1.18967	0.169043	8.47693e-13	7.01064e-12
ENSMUSG00000025905	Oprk1	basal_adipocytes	3.83425	-16.4676	3.33921	1.56863e-07	7.78782e-07
ENSMUSG00000025905	Oprk1	endothelial_adipocytes	3.83425	-16.7971	3.32792	5.11657e-08	2.57533e-07
ENSMUSG00000025905	Oprk1	luminal-progenitors_adipocytes	3.83425	-15.8061	3.3197	2.30408e-07	1.21531e-06
ENSMUSG00000025905	Oprk1	stromal_adipocytes	3.83425	-5.41227	4.14324	0.00453266	0.0107835
ENSMUSG00000025905	Oprk1	luminal-differentiated_basal	3.83425	16.3786	3.23757	4.28367e-08	1.35327e-06
ENSMUSG00000025905	Oprk1	luminal-differentiated_endothelial	3.83425	17.0103	3.24168	1.32854e-08	1.86353e-07
ENSMUSG00000025905	Oprk1	stromal_endothelial	3.83425	2.72595	3.21235	0.00900319	0.0320837
ENSMUSG00000025905	Oprk1	luminal-progenitors_luminal-differentiated	3.83425	-16.4976	3.28901	6.40405e-08	2.0293e-06
ENSMUSG00000025905	Oprk1	stromal_luminal-differentiated	3.83425	-4.38435	4.49026	0.00217222	0.0202812
ENSMUSG00000051285	Pcmtd1	luminal-differentiated_adipocytes	2144	-1.58132	0.236326	5.94444e-12	4.4467e-11
ENSMUSG00000051285	Pcmtd1	luminal-progenitors_adipocytes	2144	-1.13772	0.237151	4.88182e-07	2.44735e-06
ENSMUSG00000051285	Pcmtd1	stromal_adipocytes	2144	-1.75069	0.237251	3.10469e-14	2.91818e-13
ENSMUSG00000103509	Gm38372	endothelial_adipocytes	139.804	1.3821	0.467732	0.00103679	0.00280328
ENSMUSG00000025909	Sntg1	endothelial_adipocytes	8.40869	14.7812	1.85547	3.93929e-16	4.54141e-15
ENSMUSG00000025909	Sntg1	luminal-differentiated_adipocytes	8.40869	16.9676	1.80575	1.71662e-21	3.00327e-20
ENSMUSG00000025909	Sntg1	luminal-progenitors_adipocytes	8.40869	17.9896	1.80316	3.00828e-24	8.06257e-23
ENSMUSG00000025909	Sntg1	stromal_adipocytes	8.40869	17.251	1.79791	2.24059e-22	3.98253e-21
ENSMUSG00000025909	Sntg1	endothelial_basal	8.40869	16.9517	1.84375	3.21262e-21	2.70897e-18
ENSMUSG00000025909	Sntg1	luminal-differentiated_basal	8.40869	19.1098	1.79848	1.55388e-27	1.66011e-24
ENSMUSG00000025909	Sntg1	luminal-progenitors_basal	8.40869	20.3546	1.81369	1.17964e-30	1.01243e-27
ENSMUSG00000025909	Sntg1	stromal_basal	8.40869	19.4465	1.79975	1.47404e-28	1.6498e-25
ENSMUSG00000061024	Rrs1	basal_adipocytes	658.579	-1.28146	0.206622	1.82841e-10	1.32516e-09
ENSMUSG00000061024	Rrs1	endothelial_adipocytes	658.579	-1.01024	0.203651	3.49494e-07	1.58e-06
ENSMUSG00000061024	Rrs1	luminal-differentiated_adipocytes	658.579	-1.08617	0.203299	4.96568e-08	2.44682e-07
ENSMUSG00000061024	Rrs1	stromal_adipocytes	658.579	-1.00466	0.203102	4.1715e-07	1.85398e-06
ENSMUSG00000025911	Adhfe1	basal_adipocytes	321.266	-5.30417	0.767057	1.1709e-14	1.33706e-13
ENSMUSG00000025911	Adhfe1	endothelial_adipocytes	321.266	-6.11425	0.787501	6.21365e-18	8.47634e-17
ENSMUSG00000025911	Adhfe1	luminal-differentiated_adipocytes	321.266	-5.3503	0.741416	1.64096e-14	1.58126e-13
ENSMUSG00000025911	Adhfe1	luminal-progenitors_adipocytes	321.266	-5.74653	0.772752	6.75955e-16	9.31704e-15
ENSMUSG00000025911	Adhfe1	stromal_adipocytes	321.266	-4.80457	0.744984	2.86573e-12	2.25084e-11
ENSMUSG00000079671	2610203C22Rik	luminal-differentiated_adipocytes	43.3432	1.43004	0.774746	0.0212643	0.0434358
ENSMUSG00000079671	2610203C22Rik	luminal-progenitors_adipocytes	43.3432	1.5315	0.813702	0.0135059	0.029946
ENSMUSG00000081441	Gm6161	endothelial_adipocytes	10.3134	-8.65221	1.90976	8.08824e-08	3.9668e-07
ENSMUSG00000081441	Gm6161	luminal-progenitors_adipocytes	10.3134	-7.6548	1.96407	8.08556e-07	3.92633e-06
ENSMUSG00000081441	Gm6161	endothelial_basal	10.3134	-9.91212	1.63777	4.57681e-10	6.99636e-08
ENSMUSG00000081441	Gm6161	luminal-progenitors_basal	10.3134	-9.23457	1.62974	7.19443e-09	4.54972e-07
ENSMUSG00000081441	Gm6161	luminal-differentiated_endothelial	10.3134	10.9031	1.68697	5.91172e-12	1.66942e-10
ENSMUSG00000081441	Gm6161	stromal_endothelial	10.3134	9.96215	1.75272	2.3161e-10	5.94966e-09
ENSMUSG00000081441	Gm6161	luminal-progenitors_luminal-differentiated	10.3134	-10.2591	1.62533	1.24732e-10	6.93022e-09
ENSMUSG00000081441	Gm6161	stromal_luminal-progenitors	10.3134	9.43375	1.64808	3.84299e-09	1.83216e-07
ENSMUSG00000025912	Mybl1	basal_adipocytes	85.0825	1.9352	0.604061	0.000358502	0.0010535
ENSMUSG00000025912	Mybl1	endothelial_adipocytes	85.0825	2.26194	0.600498	3.44372e-05	0.000118748
ENSMUSG00000025912	Mybl1	luminal-differentiated_adipocytes	85.0825	2.54445	0.615225	3.65162e-06	1.42228e-05
ENSMUSG00000025912	Mybl1	luminal-progenitors_adipocytes	85.0825	2.78041	0.606196	6.47775e-07	3.19067e-06
ENSMUSG00000025912	Mybl1	stromal_adipocytes	85.0825	1.17768	0.577339	0.017947	0.0374091
ENSMUSG00000045210	Vcpip1	basal_adipocytes	1271.74	1.51868	0.192887	1.03496e-15	1.30071e-14
ENSMUSG00000045210	Vcpip1	endothelial_adipocytes	1271.74	1.36891	0.192469	3.42808e-13	2.986e-12
ENSMUSG00000045210	Vcpip1	luminal-differentiated_adipocytes	1271.74	1.8604	0.192241	6.56475e-23	1.27285e-21
ENSMUSG00000045210	Vcpip1	luminal-progenitors_adipocytes	1271.74	1.30336	0.193938	4.03458e-12	3.8193e-11
ENSMUSG00000045210	Vcpip1	stromal_adipocytes	1271.74	1.48405	0.191973	3.00627e-15	3.07016e-14
ENSMUSG00000097893	1700034P13Rik	luminal-progenitors_adipocytes	9.31446	-7.17066	1.59423	4.42708e-08	2.58454e-07
ENSMUSG00000097893	1700034P13Rik	luminal-progenitors_basal	9.31446	-8.3823	1.32161	1.30823e-10	1.10309e-08
ENSMUSG00000097893	1700034P13Rik	luminal-progenitors_endothelial	9.31446	-7.52947	1.40397	4.82908e-09	1.53097e-07
ENSMUSG00000097893	1700034P13Rik	luminal-progenitors_luminal-differentiated	9.31446	-8.16749	1.35175	5.52255e-10	2.72335e-08
ENSMUSG00000097893	1700034P13Rik	stromal_luminal-progenitors	9.31446	7.88305	1.3738	1.73936e-09	8.75415e-08
ENSMUSG00000025915	Sgk3	stromal_luminal-differentiated	567.81	-1.20599	0.362484	3.19792e-06	6.40247e-05
ENSMUSG00000046101	Mcmdc2	luminal-differentiated_endothelial	4.03986	2.20127	1.49632	0.010004	0.0346073
ENSMUSG00000098234	Snhg6	basal_adipocytes	104.145	-1.33479	0.404887	0.000328656	0.000972713
ENSMUSG00000098234	Snhg6	endothelial_adipocytes	104.145	-1.45306	0.400136	8.40554e-05	0.000273172
ENSMUSG00000098234	Snhg6	luminal-progenitors_adipocytes	104.145	-1.099	0.402515	0.00213372	0.00564209
ENSMUSG00000098234	Snhg6	stromal_adipocytes	104.145	-1.14153	0.389294	0.00153843	0.00400976
ENSMUSG00000093178	Snord87	basal_adipocytes	8.6845	-1.73622	0.625533	0.00155482	0.0040707
ENSMUSG00000093178	Snord87	endothelial_adipocytes	8.6845	-1.78255	0.60815	0.000838454	0.00230731
ENSMUSG00000093178	Snord87	luminal-differentiated_adipocytes	8.6845	-2.42772	0.656191	2.41625e-05	8.37787e-05
ENSMUSG00000099032	Tcf24	basal_adipocytes	30.3964	17.8058	1.2185	6.87017e-49	7.68409e-47
ENSMUSG00000099032	Tcf24	endothelial_adipocytes	30.3964	7.56875	1.45076	9.04803e-10	5.56322e-09
ENSMUSG00000099032	Tcf24	luminal-differentiated_adipocytes	30.3964	19.3086	1.19878	5.17725e-59	9.02075e-57
ENSMUSG00000099032	Tcf24	luminal-progenitors_adipocytes	30.3964	20.4625	1.19251	4.73368e-67	1.50315e-64
ENSMUSG00000099032	Tcf24	stromal_adipocytes	30.3964	21.1684	1.18344	2.13785e-72	5.58743e-70
ENSMUSG00000099032	Tcf24	endothelial_basal	30.3964	-9.85022	1.11685	4.85199e-19	2.81847e-16
ENSMUSG00000099032	Tcf24	stromal_basal	30.3964	2.62478	1.15115	0.000585592	0.00585941
ENSMUSG00000099032	Tcf24	luminal-differentiated_endothelial	30.3964	11.3755	1.0994	1.22973e-25	2.88963e-23
ENSMUSG00000099032	Tcf24	luminal-progenitors_endothelial	30.3964	12.562	1.08917	2.38996e-31	1.85268e-28
ENSMUSG00000099032	Tcf24	stromal_endothelial	30.3964	13.2518	1.07923	3.79279e-35	4.04971e-32
ENSMUSG00000025917	Cops5	endothelial_adipocytes	620.104	-1.32314	0.180866	8.13805e-14	7.56115e-13
ENSMUSG00000025917	Cops5	luminal-differentiated_adipocytes	620.104	-1.03446	0.179127	4.44434e-09	2.49798e-08
ENSMUSG00000025917	Cops5	luminal-progenitors_adipocytes	620.104	-1.01974	0.182271	8.3053e-09	5.32311e-08
ENSMUSG00000025917	Cops5	stromal_adipocytes	620.104	-1.12242	0.179762	2.02985e-10	1.3209e-09
ENSMUSG00000042501	Cpa6	basal_adipocytes	28.5709	2.13923	1.3604	0.0230189	0.0465484
ENSMUSG00000042501	Cpa6	stromal_basal	28.5709	-1.93075	1.6805	0.00626733	0.0410213
ENSMUSG00000042501	Cpa6	stromal_luminal-progenitors	28.5709	-1.3647	1.47951	0.0087965	0.049427
ENSMUSG00000048960	Prex2	basal_adipocytes	3990.17	2.03054	0.488189	8.8453e-06	3.40019e-05
ENSMUSG00000048960	Prex2	endothelial_adipocytes	3990.17	2.73579	0.481846	3.23572e-09	1.86515e-08
ENSMUSG00000048960	Prex2	luminal-differentiated_basal	3990.17	-2.57513	0.473533	6.83645e-09	2.60428e-07
ENSMUSG00000048960	Prex2	stromal_basal	3990.17	-2.60589	0.479468	1.86446e-08	5.92994e-07
ENSMUSG00000048960	Prex2	luminal-differentiated_endothelial	3990.17	-3.39531	0.47812	3.54475e-13	1.24714e-11
ENSMUSG00000048960	Prex2	luminal-progenitors_endothelial	3990.17	-1.60735	0.516983	0.000131409	0.00109459
ENSMUSG00000048960	Prex2	stromal_endothelial	3990.17	-3.31027	0.477875	1.2368e-12	4.7237e-11
ENSMUSG00000048960	Prex2	luminal-progenitors_luminal-differentiated	3990.17	1.37277	0.544501	0.000567557	0.00542971
ENSMUSG00000048960	Prex2	stromal_luminal-progenitors	3990.17	-1.15007	0.558533	0.00105346	0.00948362
ENSMUSG00000057715	A830018L16Rik	basal_adipocytes	42.1876	-6.17529	1.30186	3.18304e-09	1.99431e-08
ENSMUSG00000057715	A830018L16Rik	endothelial_adipocytes	42.1876	-5.78849	1.26409	1.10488e-08	5.95935e-08
ENSMUSG00000057715	A830018L16Rik	luminal-differentiated_adipocytes	42.1876	-7.48454	1.29707	5.06402e-11	3.44593e-10
ENSMUSG00000057715	A830018L16Rik	luminal-progenitors_adipocytes	42.1876	-7.42865	1.34099	1.8722e-10	1.47368e-09
ENSMUSG00000057715	A830018L16Rik	stromal_adipocytes	42.1876	-8.88358	1.30095	3.02843e-13	2.60642e-12
ENSMUSG00000016918	Sulf1	basal_adipocytes	1577.38	2.91228	0.524194	6.95618e-09	4.17062e-08
ENSMUSG00000016918	Sulf1	endothelial_adipocytes	1577.38	4.32085	0.534295	1.92138e-17	2.50389e-16
ENSMUSG00000016918	Sulf1	luminal-progenitors_adipocytes	1577.38	3.5702	0.531257	2.58205e-12	2.51546e-11
ENSMUSG00000016918	Sulf1	stromal_adipocytes	1577.38	4.88727	0.540035	3.29803e-21	5.38728e-20
ENSMUSG00000016918	Sulf1	luminal-differentiated_basal	1577.38	-2.16834	0.515686	3.53249e-06	6.7833e-05
ENSMUSG00000016918	Sulf1	stromal_basal	1577.38	1.71589	0.617322	0.00018153	0.00213227
ENSMUSG00000016918	Sulf1	luminal-differentiated_endothelial	1577.38	-3.69461	0.51396	1.41397e-13	5.2487e-12
ENSMUSG00000016918	Sulf1	luminal-progenitors_luminal-differentiated	1577.38	2.74434	0.517996	4.43012e-09	1.8534e-07
ENSMUSG00000016918	Sulf1	stromal_luminal-differentiated	1577.38	4.25908	0.521441	5.87079e-17	6.08573e-15
ENSMUSG00000025938	Slco5a1	endothelial_adipocytes	35.2721	1.98989	0.950583	0.00822917	0.0185226
ENSMUSG00000025938	Slco5a1	luminal-differentiated_adipocytes	35.2721	4.14077	0.970523	1.24696e-06	5.19071e-06
ENSMUSG00000025938	Slco5a1	luminal-progenitors_adipocytes	35.2721	3.10816	0.989438	0.000153827	0.000512267
ENSMUSG00000025938	Slco5a1	stromal_adipocytes	35.2721	3.08507	0.986931	0.000135769	0.000425898
ENSMUSG00000025938	Slco5a1	luminal-differentiated_basal	35.2721	2.67278	0.851465	5.03567e-05	0.000706617
ENSMUSG00000025938	Slco5a1	luminal-progenitors_basal	35.2721	1.04603	0.86186	0.00413478	0.037867
ENSMUSG00000025938	Slco5a1	stromal_basal	35.2721	1.63486	1.08753	0.00377971	0.0274108
ENSMUSG00000025938	Slco5a1	luminal-differentiated_endothelial	35.2721	1.43407	0.926506	0.0119193	0.040122
ENSMUSG00000103506	Gm38376	basal_adipocytes	37.6288	2.8558	0.723339	1.58056e-05	5.86029e-05
ENSMUSG00000103506	Gm38376	endothelial_adipocytes	37.6288	2.76324	0.728859	2.59987e-05	9.14733e-05
ENSMUSG00000103506	Gm38376	luminal-differentiated_adipocytes	37.6288	3.6618	0.747878	8.45162e-08	4.05377e-07
ENSMUSG00000103506	Gm38376	luminal-progenitors_adipocytes	37.6288	2.0257	0.783903	0.00140118	0.00384184
ENSMUSG00000103506	Gm38376	stromal_adipocytes	37.6288	3.09635	0.752489	3.37069e-06	1.33231e-05
ENSMUSG00000103506	Gm38376	luminal-progenitors_luminal-differentiated	37.6288	-1.07924	0.618918	0.00501841	0.0308259
ENSMUSG00000103495	Gm37409	luminal-differentiated_adipocytes	35.2251	2.10926	0.672778	0.000255066	0.000756134
ENSMUSG00000103495	Gm37409	luminal-progenitors_adipocytes	35.2251	1.64648	0.691374	0.00324079	0.00825267
ENSMUSG00000103495	Gm37409	stromal_adipocytes	35.2251	1.60016	0.653714	0.00372393	0.00901351
ENSMUSG00000102639	Gm38223	luminal-differentiated_adipocytes	4.00629	2.96461	1.53283	0.00448434	0.010582
ENSMUSG00000104170	Gm37702	luminal-progenitors_luminal-differentiated	21.0199	-1.34068	0.790832	0.00450515	0.0283844
ENSMUSG00000103085	Gm38120	basal_adipocytes	73.6027	1.70089	0.535685	0.000425944	0.00123497
ENSMUSG00000103085	Gm38120	endothelial_adipocytes	73.6027	1.52745	0.532298	0.00121184	0.00323682
ENSMUSG00000103085	Gm38120	luminal-differentiated_adipocytes	73.6027	2.10136	0.537713	1.33113e-05	4.79161e-05
ENSMUSG00000103085	Gm38120	luminal-progenitors_adipocytes	73.6027	1.12722	0.529093	0.0110722	0.0251364
ENSMUSG00000103085	Gm38120	stromal_adipocytes	73.6027	1.56366	0.52722	0.000797496	0.00219401
ENSMUSG00000102664	Gm38380	basal_adipocytes	46.0281	1.40213	0.61438	0.00782409	0.0176874
ENSMUSG00000102664	Gm38380	endothelial_adipocytes	46.0281	1.54588	0.61026	0.00338693	0.0082594
ENSMUSG00000102664	Gm38380	luminal-differentiated_adipocytes	46.0281	2.43701	0.623368	1.01983e-05	3.73289e-05
ENSMUSG00000102664	Gm38380	luminal-progenitors_adipocytes	46.0281	1.73659	0.6377	0.0010867	0.00306199
ENSMUSG00000102664	Gm38380	stromal_adipocytes	46.0281	2.10377	0.618281	9.85235e-05	0.00031562
ENSMUSG00000025937	Lactb2	basal_adipocytes	768.67	-2.32671	0.317312	7.6785e-14	8.12012e-13
ENSMUSG00000025937	Lactb2	endothelial_adipocytes	768.67	-2.65568	0.316721	1.45508e-17	1.91813e-16
ENSMUSG00000025937	Lactb2	luminal-differentiated_adipocytes	768.67	-1.99894	0.321092	7.16545e-11	4.80945e-10
ENSMUSG00000025937	Lactb2	luminal-progenitors_adipocytes	768.67	-1.93082	0.324533	3.84384e-10	2.92823e-09
ENSMUSG00000025937	Lactb2	stromal_adipocytes	768.67	-1.85923	0.320864	1.19354e-09	7.1845e-09
ENSMUSG00000102982	Gm38319	basal_adipocytes	20.2121	-1.74397	0.758621	0.00615237	0.0142336
ENSMUSG00000102982	Gm38319	luminal-progenitors_adipocytes	20.2121	-1.78112	0.803217	0.00463764	0.0113847
ENSMUSG00000025932	Eya1	basal_adipocytes	56.3387	11.1521	1.03115	1.27186e-27	3.93432e-26
ENSMUSG00000025932	Eya1	endothelial_adipocytes	56.3387	11.3103	1.02089	6.82379e-29	2.06991e-27
ENSMUSG00000025932	Eya1	luminal-differentiated_adipocytes	56.3387	10.2602	1.04881	9.11197e-24	1.85668e-22
ENSMUSG00000025932	Eya1	luminal-progenitors_adipocytes	56.3387	11.8256	1.03007	6.73455e-31	2.53288e-29
ENSMUSG00000025932	Eya1	stromal_adipocytes	56.3387	8.89451	1.06838	3.80468e-18	4.91423e-17
ENSMUSG00000025932	Eya1	stromal_endothelial	56.3387	-1.81647	0.956801	0.00403834	0.0165154
ENSMUSG00000025932	Eya1	stromal_luminal-progenitors	56.3387	-2.01559	0.988682	0.000549405	0.00566369
ENSMUSG00000054493	Gm9947	basal_adipocytes	15.4184	13.4408	1.49053	8.81174e-20	1.5894e-18
ENSMUSG00000054493	Gm9947	endothelial_adipocytes	15.4184	17.3321	1.36207	6.2495e-38	3.46847e-36
ENSMUSG00000054493	Gm9947	luminal-differentiated_adipocytes	15.4184	18.0061	1.33983	9.71439e-42	6.14265e-40
ENSMUSG00000054493	Gm9947	luminal-progenitors_adipocytes	15.4184	5.68155	1.69752	9.09147e-06	3.74006e-05
ENSMUSG00000054493	Gm9947	stromal_adipocytes	15.4184	19.8752	1.32821	2.27027e-51	1.85778e-49
ENSMUSG00000054493	Gm9947	luminal-differentiated_basal	15.4184	2.72791	1.5279	0.000599542	0.00577763
ENSMUSG00000054493	Gm9947	luminal-progenitors_basal	15.4184	-6.65413	1.63331	3.63362e-06	0.000125279
ENSMUSG00000054493	Gm9947	stromal_basal	15.4184	5.54198	1.49635	9.13977e-07	2.019e-05
ENSMUSG00000054493	Gm9947	luminal-progenitors_endothelial	15.4184	-10.6335	1.35486	1.55556e-15	1.81465e-13
ENSMUSG00000054493	Gm9947	luminal-progenitors_luminal-differentiated	15.4184	-11.3095	1.33766	1.16665e-17	1.80192e-15
ENSMUSG00000054493	Gm9947	stromal_luminal-progenitors	15.4184	13.2279	1.32658	8.33446e-24	2.83903e-21
ENSMUSG00000025930	Msc	basal_adipocytes	40.7523	18.1995	1.23675	1.43248e-49	1.69079e-47
ENSMUSG00000025930	Msc	endothelial_adipocytes	40.7523	16.9079	1.24062	4.32824e-43	3.42518e-41
ENSMUSG00000025930	Msc	luminal-differentiated_adipocytes	40.7523	19.1351	1.20964	5.36477e-57	8.22802e-55
ENSMUSG00000025930	Msc	luminal-progenitors_adipocytes	40.7523	18.7697	1.2558	2.23121e-51	2.53267e-49
ENSMUSG00000025930	Msc	stromal_adipocytes	40.7523	21.7632	1.19762	1.10935e-74	3.22884e-72
ENSMUSG00000025930	Msc	stromal_basal	40.7523	2.83046	1.14278	0.000367956	0.00389745
ENSMUSG00000025930	Msc	stromal_endothelial	40.7523	4.16071	0.991068	1.73522e-06	1.88222e-05
ENSMUSG00000025930	Msc	stromal_luminal-differentiated	40.7523	1.35088	1.2501	0.00633649	0.0475874
ENSMUSG00000025930	Msc	stromal_luminal-progenitors	40.7523	1.48129	1.1488	0.0044307	0.0292443
ENSMUSG00000092083	Kcnb2	basal_adipocytes	6.35721	-9.55631	2.24934	3.24645e-07	1.53984e-06
ENSMUSG00000092083	Kcnb2	luminal-differentiated_adipocytes	6.35721	8.04184	2.15622	1.66981e-06	6.8288e-06
ENSMUSG00000092083	Kcnb2	stromal_adipocytes	6.35721	6.97248	2.25779	1.97464e-05	7.01283e-05
ENSMUSG00000092083	Kcnb2	endothelial_basal	6.35721	7.7544	2.23688	1.30117e-05	0.00060093
ENSMUSG00000092083	Kcnb2	luminal-differentiated_basal	6.35721	18.4016	1.85935	3.66011e-24	2.26388e-21
ENSMUSG00000092083	Kcnb2	luminal-progenitors_basal	6.35721	9.87804	1.92237	1.093e-07	5.46068e-06
ENSMUSG00000092083	Kcnb2	stromal_basal	6.35721	17.5321	1.88486	1.22161e-21	4.35042e-19
ENSMUSG00000092083	Kcnb2	luminal-differentiated_endothelial	6.35721	10.0024	2.01966	5.87048e-09	8.88656e-08
ENSMUSG00000092083	Kcnb2	stromal_endothelial	6.35721	8.87577	2.17588	1.35698e-07	1.88915e-06
ENSMUSG00000092083	Kcnb2	luminal-progenitors_luminal-differentiated	6.35721	-8.36614	1.97339	1.48359e-06	3.25594e-05
ENSMUSG00000092083	Kcnb2	stromal_luminal-progenitors	6.35721	7.16725	2.33054	1.89483e-05	0.000356003
ENSMUSG00000025925	Terf1	basal_adipocytes	375.93	2.72967	0.308307	2.78156e-19	4.77188e-18
ENSMUSG00000025925	Terf1	endothelial_adipocytes	375.93	2.92047	0.307755	6.43614e-22	1.19568e-20
ENSMUSG00000025925	Terf1	luminal-differentiated_adipocytes	375.93	2.75954	0.312736	1.10265e-19	1.6741e-18
ENSMUSG00000025925	Terf1	luminal-progenitors_adipocytes	375.93	3.10463	0.310948	3.74934e-24	9.953e-23
ENSMUSG00000025925	Terf1	stromal_adipocytes	375.93	2.28141	0.313107	4.00615e-14	3.71908e-13
ENSMUSG00000104379	Gm37509	luminal-progenitors_adipocytes	8.30979	-1.99392	1.25918	0.0185754	0.0398379
ENSMUSG00000104379	Gm37509	luminal-progenitors_basal	8.30979	-3.21955	1.85132	0.000175709	0.0033672
ENSMUSG00000104379	Gm37509	luminal-progenitors_endothelial	8.30979	-3.52458	1.38821	7.6969e-05	0.000698396
ENSMUSG00000104379	Gm37509	luminal-progenitors_luminal-differentiated	8.30979	-3.05878	1.458	0.000177732	0.00207056
ENSMUSG00000104379	Gm37509	stromal_luminal-progenitors	8.30979	2.25416	1.45977	0.00109786	0.00978167
ENSMUSG00000032719	Sbspon	basal_adipocytes	106.871	19.4216	1.08353	1.79705e-72	8.52368e-70
ENSMUSG00000032719	Sbspon	endothelial_adipocytes	106.871	19.5355	1.07987	3.36852e-74	1.65692e-71
ENSMUSG00000032719	Sbspon	luminal-differentiated_adipocytes	106.871	17.336	1.09981	1.68953e-56	2.53064e-54
ENSMUSG00000032719	Sbspon	luminal-progenitors_adipocytes	106.871	19.2426	1.08468	2.50445e-71	9.81668e-69
ENSMUSG00000032719	Sbspon	stromal_adipocytes	106.871	19.0974	1.08049	1.35985e-70	3.28583e-68
ENSMUSG00000032719	Sbspon	luminal-differentiated_endothelial	106.871	-1.64078	0.962256	0.0076082	0.0274347
ENSMUSG00000067795	4930444P10Rik	basal_adipocytes	13.1559	3.52143	1.49009	0.000928265	0.00253769
ENSMUSG00000067795	4930444P10Rik	luminal-differentiated_adipocytes	13.1559	6.61394	1.6656	7.28908e-07	3.12879e-06
ENSMUSG00000067795	4930444P10Rik	luminal-progenitors_adipocytes	13.1559	3.76886	1.59756	0.000775076	0.00224521
ENSMUSG00000067795	4930444P10Rik	stromal_adipocytes	13.1559	5.16265	1.68654	3.45342e-05	0.000118553
ENSMUSG00000067795	4930444P10Rik	endothelial_basal	13.1559	-2.05537	2.04704	0.00214558	0.0397769
ENSMUSG00000067795	4930444P10Rik	luminal-differentiated_endothelial	13.1559	5.58969	1.5474	1.51547e-06	1.38381e-05
ENSMUSG00000067795	4930444P10Rik	luminal-progenitors_endothelial	13.1559	2.56242	1.62284	0.00179246	0.00960562
ENSMUSG00000067795	4930444P10Rik	stromal_endothelial	13.1559	4.2568	1.45425	7.8642e-05	0.000546643
ENSMUSG00000043716	Rpl7	luminal-differentiated_adipocytes	14534.5	1.48189	0.159858	5.82809e-21	9.74378e-20
ENSMUSG00000043716	Rpl7	luminal-progenitors_adipocytes	14534.5	1.0506	0.160055	1.85087e-11	1.62631e-10
ENSMUSG00000043716	Rpl7	stromal_adipocytes	14534.5	1.23467	0.159663	4.27105e-15	4.31196e-14
ENSMUSG00000043716	Rpl7	luminal-differentiated_endothelial	14534.5	1.19672	0.165222	1.70706e-14	7.26296e-13
ENSMUSG00000025920	Stau2	basal_adipocytes	438.247	-2.03417	0.296023	2.04124e-12	1.84288e-11
ENSMUSG00000025920	Stau2	endothelial_adipocytes	438.247	-2.08129	0.296783	5.57755e-13	4.76237e-12
ENSMUSG00000025920	Stau2	luminal-differentiated_adipocytes	438.247	-1.20995	0.291792	1.54688e-05	5.50968e-05
ENSMUSG00000025920	Stau2	luminal-progenitors_adipocytes	438.247	-1.48428	0.302404	1.6638e-07	8.98368e-07
ENSMUSG00000025920	Stau2	stromal_adipocytes	438.247	-1.428	0.294843	3.92677e-07	1.7522e-06
ENSMUSG00000079658	Eloc	basal_adipocytes	438.244	-1.23123	0.271654	2.02676e-06	8.56341e-06
ENSMUSG00000079658	Eloc	endothelial_adipocytes	438.244	-1.48209	0.270357	1.14923e-08	6.19061e-08
ENSMUSG00000079658	Eloc	luminal-differentiated_adipocytes	438.244	-1.27291	0.266598	7.6281e-07	3.2672e-06
ENSMUSG00000079658	Eloc	stromal_adipocytes	438.244	-1.99818	0.271524	2.77875e-14	2.62531e-13
ENSMUSG00000097744	D030040B21Rik	stromal_endothelial	3.71592	-2.19318	1.67564	0.0112452	0.0384142
ENSMUSG00000025940	Tmem70	basal_adipocytes	426.563	-1.61631	0.214244	1.36208e-14	1.54299e-13
ENSMUSG00000025940	Tmem70	endothelial_adipocytes	426.563	-1.96806	0.213328	6.67075e-21	1.15648e-19
ENSMUSG00000025940	Tmem70	luminal-differentiated_adipocytes	426.563	-1.61844	0.212783	7.15268e-15	7.12569e-14
ENSMUSG00000025940	Tmem70	luminal-progenitors_adipocytes	426.563	-1.33757	0.216556	1.39305e-10	1.11522e-09
ENSMUSG00000025940	Tmem70	stromal_adipocytes	426.563	-1.58739	0.21307	2.25561e-14	2.1453e-13
ENSMUSG00000025779	Ly96	basal_adipocytes	64.3674	1.47611	0.514908	0.00131498	0.00349311
ENSMUSG00000025779	Ly96	endothelial_adipocytes	64.3674	1.22377	0.502653	0.00598629	0.0139293
ENSMUSG00000025779	Ly96	luminal-differentiated_adipocytes	64.3674	2.2057	0.515908	2.43866e-06	9.73375e-06
ENSMUSG00000025779	Ly96	luminal-progenitors_adipocytes	64.3674	2.19537	0.522022	3.57482e-06	1.56643e-05
ENSMUSG00000025779	Ly96	stromal_luminal-differentiated	64.3674	-1.07258	0.621624	0.000955779	0.0102464
ENSMUSG00000025779	Ly96	stromal_luminal-progenitors	64.3674	-1.1197	0.554792	0.00123735	0.0107396
ENSMUSG00000042686	Jph1	luminal-differentiated_endothelial	90.6848	-1.06558	0.673973	0.0125215	0.0418032
ENSMUSG00000067780	Pi15	basal_adipocytes	605.152	12.3368	0.98581	3.13127e-36	1.61371e-34
ENSMUSG00000067780	Pi15	endothelial_adipocytes	605.152	12.8264	0.983546	2.55341e-39	1.5934e-37
ENSMUSG00000067780	Pi15	luminal-differentiated_adipocytes	605.152	10.2973	1.00682	1.11091e-25	2.575e-24
ENSMUSG00000067780	Pi15	luminal-progenitors_adipocytes	605.152	14.1188	0.982903	2.93554e-47	2.69747e-45
ENSMUSG00000067780	Pi15	stromal_adipocytes	605.152	15.2684	0.982559	6.83623e-55	6.65765e-53
ENSMUSG00000067780	Pi15	stromal_basal	605.152	2.42218	0.966562	0.000405089	0.00422976
ENSMUSG00000067780	Pi15	luminal-differentiated_endothelial	605.152	-2.01959	0.955305	0.00265088	0.0111544
ENSMUSG00000067780	Pi15	stromal_endothelial	605.152	1.87421	0.961359	0.0035377	0.0148055
ENSMUSG00000067780	Pi15	luminal-progenitors_luminal-differentiated	605.152	3.08324	0.917741	5.41203e-06	0.000101148
ENSMUSG00000067780	Pi15	stromal_luminal-differentiated	605.152	4.67057	0.843438	3.65762e-09	1.21691e-07
ENSMUSG00000100053	Gm28154	basal_adipocytes	7.09845	3.27942	1.31505	0.000954567	0.00260432
ENSMUSG00000100053	Gm28154	endothelial_adipocytes	7.09845	4.47209	1.44453	3.12684e-05	0.000108612
ENSMUSG00000100053	Gm28154	luminal-differentiated_endothelial	7.09845	-2.47344	1.31128	0.00381342	0.0152329
ENSMUSG00000100053	Gm28154	luminal-progenitors_endothelial	7.09845	-3.18749	1.51991	0.000323577	0.00232811
ENSMUSG00000100053	Gm28154	stromal_endothelial	7.09845	-3.0088	1.29173	0.000991746	0.0049888
ENSMUSG00000085125	Gm16070	basal_adipocytes	48.1325	3.49465	0.881425	7.56485e-06	2.94376e-05
ENSMUSG00000085125	Gm16070	endothelial_adipocytes	48.1325	4.78044	0.945056	3.90808e-09	2.23067e-08
ENSMUSG00000085125	Gm16070	luminal-progenitors_adipocytes	48.1325	1.82851	0.938786	0.00907485	0.0209643
ENSMUSG00000085125	Gm16070	stromal_adipocytes	48.1325	1.53351	0.872033	0.0228356	0.0464565
ENSMUSG00000085125	Gm16070	luminal-differentiated_basal	48.1325	-2.11794	0.908911	0.000618395	0.00593013
ENSMUSG00000085125	Gm16070	luminal-differentiated_endothelial	48.1325	-3.7289	0.821261	8.66294e-07	8.27616e-06
ENSMUSG00000085125	Gm16070	luminal-progenitors_endothelial	48.1325	-2.15333	0.90248	0.000653322	0.00418889
ENSMUSG00000085125	Gm16070	stromal_endothelial	48.1325	-2.81713	0.864225	0.00012509	0.000820063
ENSMUSG00000025776	Crispld1	basal_adipocytes	774.441	3.59987	0.672421	1.01381e-08	5.96525e-08
ENSMUSG00000025776	Crispld1	endothelial_adipocytes	774.441	4.67359	0.700682	2.98645e-13	2.62043e-12
ENSMUSG00000025776	Crispld1	luminal-progenitors_adipocytes	774.441	3.05037	0.690473	1.3188e-06	6.21519e-06
ENSMUSG00000025776	Crispld1	stromal_adipocytes	774.441	3.7404	0.692004	4.76136e-09	2.67223e-08
ENSMUSG00000025776	Crispld1	luminal-differentiated_basal	774.441	-2.59498	0.65965	5.66632e-06	0.000103241
ENSMUSG00000025776	Crispld1	luminal-differentiated_endothelial	774.441	-3.84326	0.657995	8.80137e-10	1.56548e-08
ENSMUSG00000025776	Crispld1	luminal-progenitors_endothelial	774.441	-1.11098	0.699965	0.0125165	0.0462388
ENSMUSG00000025776	Crispld1	luminal-progenitors_luminal-differentiated	774.441	1.92108	0.707968	0.000279369	0.00299988
ENSMUSG00000025776	Crispld1	stromal_luminal-differentiated	774.441	2.96119	0.699871	3.05162e-06	6.12914e-05
ENSMUSG00000025927	Tfap2b	basal_adipocytes	970.64	3.33632	0.719182	5.22466e-07	2.40423e-06
ENSMUSG00000025927	Tfap2b	endothelial_adipocytes	970.64	2.87237	0.725681	1.27539e-05	4.68922e-05
ENSMUSG00000025927	Tfap2b	luminal-differentiated_adipocytes	970.64	3.9019	0.745066	1.39754e-08	7.38654e-08
ENSMUSG00000025927	Tfap2b	luminal-progenitors_adipocytes	970.64	4.89019	0.751467	1.92124e-12	1.90273e-11
ENSMUSG00000025927	Tfap2b	stromal_basal	970.64	-3.06564	0.688527	1.5933e-06	3.30529e-05
ENSMUSG00000025927	Tfap2b	luminal-progenitors_endothelial	970.64	1.41649	0.73582	0.00401935	0.0187442
ENSMUSG00000025927	Tfap2b	stromal_endothelial	970.64	-2.61094	0.713419	3.92447e-05	0.000298474
ENSMUSG00000025927	Tfap2b	stromal_luminal-differentiated	970.64	-3.65265	0.697272	4.047e-08	1.14328e-06
ENSMUSG00000025927	Tfap2b	stromal_luminal-progenitors	970.64	-4.61886	0.765651	4.33611e-12	3.22277e-10
ENSMUSG00000041859	Mcm3	basal_adipocytes	881.853	3.04789	0.377882	1.92012e-16	2.58978e-15
ENSMUSG00000041859	Mcm3	endothelial_adipocytes	881.853	2.67125	0.379262	5.03638e-13	4.31351e-12
ENSMUSG00000041859	Mcm3	luminal-differentiated_adipocytes	881.853	4.04907	0.381625	3.23291e-27	8.43224e-26
ENSMUSG00000041859	Mcm3	luminal-progenitors_adipocytes	881.853	3.11126	0.381388	6.74481e-17	1.02051e-15
ENSMUSG00000041859	Mcm3	stromal_adipocytes	881.853	3.18628	0.382744	1.00762e-17	1.26077e-16
ENSMUSG00000041859	Mcm3	luminal-differentiated_endothelial	881.853	1.19579	0.423021	0.00027298	0.00152162
ENSMUSG00000025931	Paqr8	basal_adipocytes	100.084	3.60911	0.660266	5.4086e-09	3.29207e-08
ENSMUSG00000025931	Paqr8	endothelial_adipocytes	100.084	3.94085	0.666706	2.22595e-10	1.46064e-09
ENSMUSG00000025931	Paqr8	luminal-differentiated_adipocytes	100.084	1.39334	0.658903	0.0117541	0.0254768
ENSMUSG00000025931	Paqr8	luminal-progenitors_adipocytes	100.084	2.31596	0.700692	0.00012125	0.000410872
ENSMUSG00000025931	Paqr8	stromal_adipocytes	100.084	1.28935	0.651757	0.018182	0.0378645
ENSMUSG00000025931	Paqr8	luminal-differentiated_basal	100.084	-1.87772	0.615618	0.000144715	0.00173443
ENSMUSG00000025931	Paqr8	stromal_basal	100.084	-2.1019	0.643835	6.9424e-05	0.000930297
ENSMUSG00000025931	Paqr8	luminal-differentiated_endothelial	100.084	-2.38821	0.592937	1.15448e-05	8.73555e-05
ENSMUSG00000025931	Paqr8	luminal-progenitors_endothelial	100.084	-1.22672	0.62925	0.00448088	0.0203862
ENSMUSG00000025931	Paqr8	stromal_endothelial	100.084	-2.4894	0.587081	5.01316e-06	4.80161e-05
ENSMUSG00000041809	Efhc1	basal_adipocytes	48.6473	2.6722	0.931578	0.000706802	0.00197548
ENSMUSG00000041809	Efhc1	endothelial_adipocytes	48.6473	2.61475	0.935809	0.00079695	0.00220298
ENSMUSG00000041809	Efhc1	luminal-progenitors_adipocytes	48.6473	2.7134	0.992996	0.000646725	0.00190219
ENSMUSG00000041809	Efhc1	stromal_adipocytes	48.6473	3.96029	0.975493	2.37789e-06	9.57325e-06
ENSMUSG00000041809	Efhc1	stromal_luminal-differentiated	48.6473	2.90166	0.940494	6.44783e-05	0.000972642
ENSMUSG00000041779	Tram2	basal_adipocytes	981.622	2.83347	0.363539	1.9636e-15	2.4087e-14
ENSMUSG00000041779	Tram2	endothelial_adipocytes	981.622	3.00303	0.363606	3.75014e-17	4.77301e-16
ENSMUSG00000041779	Tram2	luminal-differentiated_adipocytes	981.622	3.87745	0.366744	5.1407e-27	1.32065e-25
ENSMUSG00000041779	Tram2	luminal-progenitors_adipocytes	981.622	3.15924	0.367045	1.48488e-18	2.63808e-17
ENSMUSG00000041779	Tram2	stromal_adipocytes	981.622	4.50449	0.368019	7.85023e-36	3.07443e-34
ENSMUSG00000041779	Tram2	stromal_basal	981.622	1.576	0.384602	2.86353e-06	5.58543e-05
ENSMUSG00000041779	Tram2	stromal_endothelial	981.622	1.36655	0.397762	2.69235e-05	0.000213192
ENSMUSG00000041779	Tram2	stromal_luminal-progenitors	981.622	1.07896	0.40139	0.000161094	0.00210354
ENSMUSG00000025934	Gsta3	basal_adipocytes	512.903	-4.46714	0.634801	4.45176e-14	4.82943e-13
ENSMUSG00000025934	Gsta3	endothelial_adipocytes	512.903	-4.92907	0.648342	1.63456e-16	1.95405e-15
ENSMUSG00000025934	Gsta3	luminal-differentiated_adipocytes	512.903	-5.64324	0.642319	3.32223e-20	5.25261e-19
ENSMUSG00000025934	Gsta3	luminal-progenitors_adipocytes	512.903	-5.10359	0.647795	5.82496e-17	8.87388e-16
ENSMUSG00000025934	Gsta3	stromal_adipocytes	512.903	-4.71628	0.640513	5.22689e-15	5.23568e-14
ENSMUSG00000028033	Kcnq5	basal_adipocytes	146.014	4.49543	1.04378	2.98051e-07	1.42372e-06
ENSMUSG00000028033	Kcnq5	endothelial_adipocytes	146.014	3.49935	1.00025	3.62912e-05	0.000124781
ENSMUSG00000028033	Kcnq5	luminal-differentiated_adipocytes	146.014	3.05925	1.0585	0.000314607	0.000919028
ENSMUSG00000028033	Kcnq5	luminal-progenitors_adipocytes	146.014	5.44102	1.07481	4.84024e-09	3.19532e-08
ENSMUSG00000028033	Kcnq5	stromal_adipocytes	146.014	3.56319	1.04916	3.90868e-05	0.000133306
ENSMUSG00000028033	Kcnq5	luminal-progenitors_luminal-differentiated	146.014	1.27001	0.907473	0.00881501	0.0474735
ENSMUSG00000103748	Gm38243	basal_adipocytes	12.3045	2.80095	1.36908	0.00454146	0.0108185
ENSMUSG00000103748	Gm38243	luminal-differentiated_adipocytes	12.3045	2.42277	1.43488	0.011902	0.0257623
ENSMUSG00000041670	Rims1	basal_adipocytes	6.26249	14.9387	1.70879	9.28743e-19	1.51708e-17
ENSMUSG00000041670	Rims1	endothelial_adipocytes	6.26249	14.2439	1.70457	1.73998e-17	2.28052e-16
ENSMUSG00000041670	Rims1	luminal-differentiated_adipocytes	6.26249	6.39881	1.94285	1.13236e-05	4.1186e-05
ENSMUSG00000041670	Rims1	luminal-progenitors_adipocytes	6.26249	5.41918	2.02292	9.93941e-05	0.000341937
ENSMUSG00000041670	Rims1	stromal_adipocytes	6.26249	14.6428	1.70282	2.95446e-18	3.85299e-17
ENSMUSG00000041670	Rims1	luminal-differentiated_basal	6.26249	-6.95375	2.06778	3.03826e-06	5.97084e-05
ENSMUSG00000041670	Rims1	luminal-progenitors_basal	6.26249	-8.09032	1.7116	6.84074e-07	2.83431e-05
ENSMUSG00000041670	Rims1	luminal-differentiated_endothelial	6.26249	-5.46508	1.83216	1.63496e-05	0.000119544
ENSMUSG00000041670	Rims1	luminal-progenitors_endothelial	6.26249	-7.10133	1.99239	3.89981e-06	5.58168e-05
ENSMUSG00000041670	Rims1	stromal_luminal-differentiated	6.26249	6.45768	1.80739	6.12917e-06	0.000116306
ENSMUSG00000041670	Rims1	stromal_luminal-progenitors	6.26249	7.74161	1.87147	1.40993e-06	3.66987e-05
ENSMUSG00000097970	Gm27028	stromal_adipocytes	22.2069	-1.99012	0.802801	0.00227831	0.00574184
ENSMUSG00000097970	Gm27028	luminal-differentiated_basal	22.2069	-1.49686	0.853541	0.00357628	0.0239836
ENSMUSG00000097970	Gm27028	stromal_basal	22.2069	-2.85882	0.797914	3.20316e-05	0.0004741
ENSMUSG00000097970	Gm27028	luminal-differentiated_endothelial	22.2069	-2.47965	0.793488	0.000207398	0.00119292
ENSMUSG00000097970	Gm27028	luminal-progenitors_endothelial	22.2069	-1.51271	0.813911	0.00427907	0.0196653
ENSMUSG00000097970	Gm27028	stromal_endothelial	22.2069	-3.46444	0.752881	7.84691e-07	9.24686e-06
ENSMUSG00000026154	Sdhaf4	basal_adipocytes	149.177	-2.781	0.421567	1.23804e-11	1.0183e-10
ENSMUSG00000026154	Sdhaf4	endothelial_adipocytes	149.177	-2.75142	0.421437	1.69556e-11	1.24846e-10
ENSMUSG00000026154	Sdhaf4	luminal-differentiated_adipocytes	149.177	-3.21481	0.43044	8.83246e-15	8.72785e-14
ENSMUSG00000026154	Sdhaf4	luminal-progenitors_adipocytes	149.177	-1.83157	0.441281	4.84323e-06	2.0815e-05
ENSMUSG00000026154	Sdhaf4	stromal_adipocytes	149.177	-3.19869	0.428241	9.22371e-15	9.04468e-14
ENSMUSG00000026154	Sdhaf4	luminal-progenitors_luminal-differentiated	149.177	1.05065	0.494163	0.0017677	0.0135769
ENSMUSG00000026153	Fam135a	endothelial_adipocytes	615.782	1.2703	0.323432	3.06034e-05	0.000106509
ENSMUSG00000026153	Fam135a	stromal_basal	615.782	-1.53505	0.341329	5.58175e-07	1.2951e-05
ENSMUSG00000026153	Fam135a	luminal-progenitors_endothelial	615.782	-1.30403	0.341316	8.97394e-06	0.000115261
ENSMUSG00000026153	Fam135a	stromal_endothelial	615.782	-1.93652	0.32368	6.14896e-10	1.45478e-08
ENSMUSG00000067736	Gm10222	stromal_adipocytes	4210.65	-2.35416	1.44074	0.0130735	0.0282146
ENSMUSG00000101939	Gm28438	basal_adipocytes	920.538	-2.52526	1.53947	0.0129485	0.0278533
ENSMUSG00000101939	Gm28438	endothelial_adipocytes	920.538	-13.4912	1.71937	1.29333e-15	1.42487e-14
ENSMUSG00000101939	Gm28438	luminal-differentiated_adipocytes	920.538	-12.9064	1.73731	2.77882e-14	2.63023e-13
ENSMUSG00000101939	Gm28438	luminal-progenitors_adipocytes	920.538	-4.16261	1.87882	0.000789411	0.00228226
ENSMUSG00000101939	Gm28438	stromal_adipocytes	920.538	-15.7651	1.71995	1.61224e-20	2.4891e-19
ENSMUSG00000101939	Gm28438	endothelial_basal	920.538	-9.2061	1.77937	4.97691e-08	4.53298e-06
ENSMUSG00000101939	Gm28438	luminal-differentiated_basal	920.538	-8.48433	1.9388	3.92573e-07	9.71267e-06
ENSMUSG00000101939	Gm28438	stromal_basal	920.538	-11.4531	1.76503	1.79487e-11	1.12497e-09
ENSMUSG00000101939	Gm28438	luminal-progenitors_endothelial	920.538	7.31977	2.12768	6.35885e-06	8.52256e-05
ENSMUSG00000101939	Gm28438	luminal-progenitors_luminal-differentiated	920.538	6.457	2.39491	3.48572e-05	0.000509538
ENSMUSG00000101939	Gm28438	stromal_luminal-progenitors	920.538	-10.0382	1.78969	7.94296e-09	3.60408e-07
ENSMUSG00000101111	Gm28437	basal_adipocytes	66645.1	-2.13706	0.840699	0.00254832	0.00640029
ENSMUSG00000101111	Gm28437	endothelial_adipocytes	66645.1	-2.22401	0.844519	0.00165264	0.00428818
ENSMUSG00000101111	Gm28437	luminal-differentiated_adipocytes	66645.1	-2.38649	0.876125	0.000790732	0.00215595
ENSMUSG00000101111	Gm28437	luminal-progenitors_adipocytes	66645.1	-2.95833	0.865256	6.6988e-05	0.000238329
ENSMUSG00000101111	Gm28437	stromal_adipocytes	66645.1	-4.02996	0.865973	1.67167e-07	7.79617e-07
ENSMUSG00000100862	Gm10925	basal_adipocytes	60021.3	-31.6882	1.88762	5.98963e-65	1.89398e-62
ENSMUSG00000100862	Gm10925	endothelial_adipocytes	60021.3	-32.1607	1.8925	7.79484e-67	2.50694e-64
ENSMUSG00000100862	Gm10925	luminal-differentiated_adipocytes	60021.3	-31.6998	1.8878	5.37468e-65	1.34962e-62
ENSMUSG00000100862	Gm10925	stromal_adipocytes	60021.3	-21.0963	1.81912	5.98559e-32	1.92599e-30
ENSMUSG00000100862	Gm10925	luminal-progenitors_basal	60021.3	29.7121	1.89109	7.77785e-58	6.23032e-54
ENSMUSG00000100862	Gm10925	stromal_basal	60021.3	10.1813	2.08846	4.24447e-08	1.25803e-06
ENSMUSG00000100862	Gm10925	luminal-progenitors_endothelial	60021.3	30.1536	1.90091	1.29762e-59	1.03944e-55
ENSMUSG00000100862	Gm10925	stromal_endothelial	60021.3	10.6283	2.11403	1.03965e-08	1.88287e-07
ENSMUSG00000100862	Gm10925	luminal-progenitors_luminal-differentiated	60021.3	29.7418	1.88791	7.02301e-58	3.44942e-54
ENSMUSG00000100862	Gm10925	stromal_luminal-differentiated	60021.3	10.0721	2.10934	4.09995e-08	1.15304e-06
ENSMUSG00000100862	Gm10925	stromal_luminal-progenitors	60021.3	-19.1713	1.81495	6.6155e-27	3.38023e-24
ENSMUSG00000102070	Gm28661	basal_adipocytes	59659.3	-5.30847	1.15656	1.65556e-08	9.4546e-08
ENSMUSG00000102070	Gm28661	endothelial_adipocytes	59659.3	-3.73993	1.05423	2.15886e-05	7.68185e-05
ENSMUSG00000102070	Gm28661	luminal-differentiated_adipocytes	59659.3	-2.75554	1.09975	0.00118864	0.00313766
ENSMUSG00000102070	Gm28661	luminal-progenitors_adipocytes	59659.3	-2.932	1.09118	0.000648245	0.00190599
ENSMUSG00000102070	Gm28661	stromal_adipocytes	59659.3	-4.39598	1.10671	2.28189e-06	9.21137e-06
ENSMUSG00000033569	Adgrb3	luminal-differentiated_endothelial	7.16146	2.81334	1.83883	0.00504916	0.0194414
ENSMUSG00000102317	Gm37628	luminal-differentiated_adipocytes	2.42351	14.739	3.19651	4.30223e-07	1.90174e-06
ENSMUSG00000102317	Gm37628	luminal-differentiated_basal	2.42351	3.80364	4.2442	0.00210318	0.0160653
ENSMUSG00000102317	Gm37628	luminal-differentiated_endothelial	2.42351	3.56962	3.34611	0.0040575	0.0160675
ENSMUSG00000102317	Gm37628	luminal-progenitors_luminal-differentiated	2.42351	-4.28297	4.44378	0.00252587	0.0179955
ENSMUSG00000102317	Gm37628	stromal_luminal-differentiated	2.42351	-6.56598	4.55031	0.000572834	0.00665807
ENSMUSG00000073722	4931408C20Rik	luminal-progenitors_adipocytes	4.8216	3.07439	2.10739	0.00889611	0.0205931
ENSMUSG00000103783	Gm37522	luminal-progenitors_adipocytes	25.1766	-3.29801	0.897112	2.29529e-05	8.82447e-05
ENSMUSG00000103783	Gm37522	luminal-progenitors_basal	25.1766	-3.08913	1.22137	1.60748e-05	0.000458237
ENSMUSG00000103783	Gm37522	luminal-progenitors_endothelial	25.1766	-3.51391	0.939848	1.5351e-06	2.46921e-05
ENSMUSG00000103783	Gm37522	luminal-progenitors_luminal-differentiated	25.1766	-3.96406	1.03229	1.56534e-07	4.42875e-06
ENSMUSG00000103783	Gm37522	stromal_luminal-progenitors	25.1766	2.99713	0.976803	2.02068e-05	0.000376042
ENSMUSG00000104315	Gm37906	basal_adipocytes	65.0379	1.06491	0.505295	0.0159534	0.0336072
ENSMUSG00000104315	Gm37906	luminal-differentiated_adipocytes	65.0379	1.60171	0.503735	0.000390044	0.00112199
ENSMUSG00000104315	Gm37906	stromal_adipocytes	65.0379	1.18041	0.492676	0.00718448	0.0163803
ENSMUSG00000117310	Ptp4a1	basal_adipocytes	4585.09	-2.06822	0.239693	2.10597e-18	3.34409e-17
ENSMUSG00000117310	Ptp4a1	endothelial_adipocytes	4585.09	-2.51471	0.239156	2.21845e-26	5.59316e-25
ENSMUSG00000117310	Ptp4a1	luminal-differentiated_adipocytes	4585.09	-2.21039	0.241319	6.07297e-21	1.014e-19
ENSMUSG00000117310	Ptp4a1	luminal-progenitors_adipocytes	4585.09	-2.06911	0.241881	1.82573e-18	3.22084e-17
ENSMUSG00000117310	Ptp4a1	stromal_adipocytes	4585.09	-2.31519	0.241007	9.38451e-23	1.70351e-21
ENSMUSG00000026064	Ptp4a1	endothelial_adipocytes	1108.78	-1.2619	0.360067	0.000166961	0.000518043
ENSMUSG00000026064	Ptp4a1	luminal-progenitors_adipocytes	1108.78	-1.14113	0.360742	0.000486826	0.0014682
ENSMUSG00000070960	Gm19680	basal_adipocytes	51.1755	-12.0244	1.64156	8.83028e-14	9.26926e-13
ENSMUSG00000070960	Gm19680	endothelial_adipocytes	51.1755	-13.3713	1.63532	9.10534e-17	1.11805e-15
ENSMUSG00000070960	Gm19680	luminal-differentiated_basal	51.1755	11.3102	1.619	1.14293e-12	8.86579e-11
ENSMUSG00000070960	Gm19680	luminal-progenitors_basal	51.1755	10.4924	1.62591	4.63146e-11	4.16848e-09
ENSMUSG00000070960	Gm19680	stromal_basal	51.1755	10.7051	1.65087	1.43325e-11	9.17904e-10
ENSMUSG00000070960	Gm19680	luminal-differentiated_endothelial	51.1755	12.7301	1.63084	1.54476e-15	7.73952e-14
ENSMUSG00000070960	Gm19680	luminal-progenitors_endothelial	51.1755	11.8536	1.62845	9.88851e-14	8.13804e-12
ENSMUSG00000070960	Gm19680	stromal_endothelial	51.1755	12.145	1.63563	2.60905e-14	1.35748e-12
ENSMUSG00000102917	Gm37724	basal_adipocytes	36.0998	2.61534	0.741134	8.82965e-05	0.000288204
ENSMUSG00000102917	Gm37724	endothelial_adipocytes	36.0998	2.97593	0.736442	8.55321e-06	3.22558e-05
ENSMUSG00000102917	Gm37724	luminal-differentiated_adipocytes	36.0998	3.78783	0.757857	4.93438e-08	2.43187e-07
ENSMUSG00000102917	Gm37724	luminal-progenitors_adipocytes	36.0998	2.58375	0.783456	0.000115652	0.000393228
ENSMUSG00000102917	Gm37724	stromal_adipocytes	36.0998	2.63993	0.77183	6.45337e-05	0.000212619
ENSMUSG00000026134	Prim2	basal_adipocytes	200.209	1.63861	0.317817	7.38901e-08	3.86155e-07
ENSMUSG00000026134	Prim2	luminal-differentiated_adipocytes	200.209	2.72259	0.315874	6.67587e-19	9.47308e-18
ENSMUSG00000026134	Prim2	luminal-progenitors_adipocytes	200.209	1.74985	0.323811	9.60801e-09	6.10967e-08
ENSMUSG00000026134	Prim2	stromal_adipocytes	200.209	2.11061	0.316574	3.60911e-12	2.81058e-11
ENSMUSG00000026134	Prim2	luminal-differentiated_endothelial	200.209	1.78168	0.285982	1.04318e-10	2.26816e-09
ENSMUSG00000026134	Prim2	stromal_endothelial	200.209	1.1003	0.311023	1.56763e-05	0.000132432
ENSMUSG00000102714	Gm37618	basal_adipocytes	14.4296	4.07091	1.10693	8.61162e-06	3.31484e-05
ENSMUSG00000102714	Gm37618	endothelial_adipocytes	14.4296	3.25806	1.08279	0.000228237	0.000692617
ENSMUSG00000102714	Gm37618	luminal-differentiated_adipocytes	14.4296	5.54082	1.14159	2.70784e-08	1.37556e-07
ENSMUSG00000102714	Gm37618	luminal-progenitors_adipocytes	14.4296	4.082	1.14189	1.72844e-05	6.79406e-05
ENSMUSG00000102714	Gm37618	stromal_adipocytes	14.4296	5.04176	1.16543	2.77102e-07	1.25908e-06
ENSMUSG00000103746	1700001G17Rik	luminal-differentiated_adipocytes	5.53809	2.06398	1.2464	0.0173702	0.0362801
ENSMUSG00000103746	1700001G17Rik	luminal-progenitors_adipocytes	5.53809	2.53342	1.31355	0.00569456	0.0137359
ENSMUSG00000103746	1700001G17Rik	stromal_adipocytes	5.53809	3.51134	1.32103	0.000402665	0.00116734
ENSMUSG00000004768	Rab23	basal_adipocytes	359.411	1.86571	0.414306	1.9107e-06	8.1105e-06
ENSMUSG00000004768	Rab23	endothelial_adipocytes	359.411	2.00782	0.414198	2.81725e-07	1.28936e-06
ENSMUSG00000004768	Rab23	luminal-differentiated_adipocytes	359.411	1.18711	0.404468	0.00151421	0.00391832
ENSMUSG00000004768	Rab23	luminal-progenitors_adipocytes	359.411	2.29423	0.418601	6.37454e-09	4.14601e-08
ENSMUSG00000004768	Rab23	stromal_adipocytes	359.411	2.5326	0.415292	1.24191e-10	8.2578e-10
ENSMUSG00000042215	Bag2	luminal-differentiated_adipocytes	212.95	-1.11574	0.343663	0.000587547	0.00164092
ENSMUSG00000042215	Bag2	luminal-progenitors_luminal-differentiated	212.95	1.09625	0.394979	0.000234779	0.00260068
ENSMUSG00000042182	Bend6	basal_adipocytes	83.013	2.25358	0.786083	0.000934559	0.00255299
ENSMUSG00000042182	Bend6	luminal-differentiated_adipocytes	83.013	3.76851	0.80345	2.21097e-07	1.00854e-06
ENSMUSG00000042182	Bend6	luminal-progenitors_adipocytes	83.013	1.67751	0.814374	0.00762608	0.0179094
ENSMUSG00000042182	Bend6	stromal_adipocytes	83.013	2.48059	0.811544	0.000253925	0.000762728
ENSMUSG00000042182	Bend6	luminal-differentiated_endothelial	83.013	3.36791	0.746065	1.36077e-06	1.25683e-05
ENSMUSG00000042182	Bend6	stromal_endothelial	83.013	2.09417	0.865115	0.00109729	0.00545158
ENSMUSG00000104416	Gm37067	luminal-differentiated_adipocytes	5.16347	4.26536	1.75035	0.000525824	0.00148296
ENSMUSG00000104416	Gm37067	stromal_adipocytes	5.16347	2.85599	1.64524	0.00661121	0.0151977
ENSMUSG00000104416	Gm37067	luminal-progenitors_luminal-differentiated	5.16347	-3.60858	2.27152	0.000455283	0.00451386
ENSMUSG00000104416	Gm37067	stromal_luminal-progenitors	5.16347	1.61859	1.73091	0.00606508	0.0372592
ENSMUSG00000026131	Dst	stromal_adipocytes	31741.4	-1.02803	0.210385	5.50687e-07	2.41066e-06
ENSMUSG00000026131	Dst	luminal-differentiated_basal	31741.4	-1.05414	0.228022	1.40926e-07	3.98115e-06
ENSMUSG00000026131	Dst	stromal_basal	31741.4	-1.40399	0.217523	1.26924e-11	8.17321e-10
ENSMUSG00000026131	Dst	luminal-differentiated_endothelial	31741.4	-1.51006	0.217255	4.07446e-13	1.416e-11
ENSMUSG00000026131	Dst	stromal_endothelial	31741.4	-1.83753	0.212602	1.93328e-18	1.97823e-16
ENSMUSG00000103596	Gm37354	basal_adipocytes	16.4684	20.4852	1.30927	7.00574e-56	1.32917e-53
ENSMUSG00000103596	Gm37354	endothelial_adipocytes	16.4684	17.2633	1.34769	2.13738e-38	1.22696e-36
ENSMUSG00000103596	Gm37354	luminal-differentiated_adipocytes	16.4684	22.846	1.30305	1.02622e-69	3.70204e-67
ENSMUSG00000103596	Gm37354	luminal-progenitors_adipocytes	16.4684	19.8433	1.32133	5.80926e-52	6.77819e-50
ENSMUSG00000103596	Gm37354	stromal_adipocytes	16.4684	20.8842	1.306	2.22702e-58	2.54645e-56
ENSMUSG00000103596	Gm37354	luminal-differentiated_endothelial	16.4684	4.67658	1.1387	1.17521e-06	1.09776e-05
ENSMUSG00000103596	Gm37354	stromal_endothelial	16.4684	2.6956	1.23896	0.0016502	0.00775611
ENSMUSG00000103596	Gm37354	luminal-progenitors_luminal-differentiated	16.4684	-1.40012	1.11165	0.00838217	0.045724
ENSMUSG00000103364	Gm38157	luminal-progenitors_endothelial	129.261	-1.07223	0.53491	0.00452408	0.0205366
ENSMUSG00000096992	Gm26788	luminal-differentiated_adipocytes	8.73372	2.3923	1.26324	0.0076751	0.0173231
ENSMUSG00000096992	Gm26788	luminal-progenitors_adipocytes	8.73372	2.27884	1.27461	0.00949936	0.0218564
ENSMUSG00000026126	Ptpn18	basal_adipocytes	557.294	3.45392	0.498563	7.03997e-13	6.70312e-12
ENSMUSG00000026126	Ptpn18	endothelial_adipocytes	557.294	2.51384	0.503679	1.36551e-07	6.51118e-07
ENSMUSG00000026126	Ptpn18	luminal-differentiated_adipocytes	557.294	4.99323	0.507766	4.04146e-24	8.45013e-23
ENSMUSG00000026126	Ptpn18	luminal-progenitors_adipocytes	557.294	4.28324	0.506743	1.95549e-18	3.43766e-17
ENSMUSG00000026126	Ptpn18	stromal_adipocytes	557.294	4.00934	0.507449	1.99282e-16	2.24263e-15
ENSMUSG00000026126	Ptpn18	luminal-differentiated_basal	557.294	1.12994	0.575938	0.00255856	0.018572
ENSMUSG00000026126	Ptpn18	luminal-differentiated_endothelial	557.294	2.34051	0.495981	6.77081e-07	6.64193e-06
ENSMUSG00000026126	Ptpn18	luminal-progenitors_endothelial	557.294	1.49069	0.533614	0.000354225	0.00251548
ENSMUSG00000026126	Ptpn18	stromal_endothelial	557.294	1.18421	0.571179	0.00255186	0.0111928
ENSMUSG00000100280	Gm28417	basal_adipocytes	11.4093	3.30204	1.36685	0.00110768	0.00298047
ENSMUSG00000100280	Gm28417	endothelial_adipocytes	11.4093	3.26736	1.38591	0.00120064	0.00321034
ENSMUSG00000100280	Gm28417	luminal-differentiated_adipocytes	11.4093	5.40442	1.50146	6.7174e-06	2.52314e-05
ENSMUSG00000100280	Gm28417	luminal-progenitors_adipocytes	11.4093	4.31499	1.50125	0.000125716	0.000424857
ENSMUSG00000100280	Gm28417	stromal_adipocytes	11.4093	4.41801	1.52424	9.6546e-05	0.000309801
ENSMUSG00000037509	Arhgef4	basal_adipocytes	111.932	2.71528	0.736513	4.70012e-05	0.000161092
ENSMUSG00000037509	Arhgef4	endothelial_adipocytes	111.932	2.27777	0.748483	0.000457465	0.0013162
ENSMUSG00000037509	Arhgef4	luminal-differentiated_adipocytes	111.932	3.67448	0.755464	9.87765e-08	4.69904e-07
ENSMUSG00000037509	Arhgef4	luminal-progenitors_adipocytes	111.932	4.01468	0.747613	6.36548e-09	4.14119e-08
ENSMUSG00000037509	Arhgef4	stromal_adipocytes	111.932	3.49686	0.757369	2.96926e-07	1.34462e-06
ENSMUSG00000037509	Arhgef4	luminal-progenitors_endothelial	111.932	1.29352	0.630186	0.00322502	0.0155802
ENSMUSG00000104002	Gm38336	basal_adipocytes	36.7657	1.31852	0.676961	0.019739	0.0406802
ENSMUSG00000104002	Gm38336	endothelial_adipocytes	36.7657	1.51609	0.67534	0.00782521	0.0177077
ENSMUSG00000104002	Gm38336	luminal-differentiated_adipocytes	36.7657	2.05554	0.691178	0.000464232	0.00132247
ENSMUSG00000104002	Gm38336	stromal_adipocytes	36.7657	1.38542	0.660503	0.012148	0.0264243
ENSMUSG00000037503	Fam168b	basal_adipocytes	2489.8	1.05964	0.182386	2.52116e-09	1.60155e-08
ENSMUSG00000037503	Fam168b	luminal-differentiated_adipocytes	2489.8	1.24367	0.180955	2.79813e-12	2.16456e-11
ENSMUSG00000037503	Fam168b	stromal_adipocytes	2489.8	1.01611	0.18064	1.01246e-08	5.4825e-08
ENSMUSG00000026123	Plekhb2	basal_adipocytes	717.072	1.02048	0.250198	1.95539e-05	7.13948e-05
ENSMUSG00000026123	Plekhb2	luminal-differentiated_adipocytes	717.072	1.87507	0.249985	1.09611e-14	1.07483e-13
ENSMUSG00000026123	Plekhb2	luminal-progenitors_adipocytes	717.072	1.05962	0.249908	7.85715e-06	3.26278e-05
ENSMUSG00000026123	Plekhb2	stromal_adipocytes	717.072	1.20025	0.247643	5.34554e-07	2.34484e-06
ENSMUSG00000026123	Plekhb2	luminal-differentiated_endothelial	717.072	1.22873	0.263669	1.42656e-07	1.60962e-06
ENSMUSG00000045216	Hs6st1	basal_adipocytes	1462.08	2.42975	0.250448	1.07154e-22	2.35988e-21
ENSMUSG00000045216	Hs6st1	endothelial_adipocytes	1462.08	1.89651	0.252692	1.40946e-14	1.42571e-13
ENSMUSG00000045216	Hs6st1	luminal-differentiated_adipocytes	1462.08	2.78689	0.252492	2.56407e-29	7.68112e-28
ENSMUSG00000045216	Hs6st1	luminal-progenitors_adipocytes	1462.08	2.04204	0.25432	1.47879e-16	2.18217e-15
ENSMUSG00000045216	Hs6st1	stromal_adipocytes	1462.08	2.53814	0.252366	1.03481e-24	2.18145e-23
ENSMUSG00000102202	Gm33280	luminal-progenitors_adipocytes	4.09906	3.19881	1.45969	0.00184986	0.00496156
ENSMUSG00000102202	Gm33280	luminal-progenitors_endothelial	4.09906	2.65455	1.52478	0.00119849	0.0069284
ENSMUSG00000047180	Neurl3	basal_adipocytes	983.243	5.67144	0.787216	6.61862e-16	8.51873e-15
ENSMUSG00000047180	Neurl3	endothelial_adipocytes	983.243	3.30164	0.72608	7.41352e-07	3.21757e-06
ENSMUSG00000047180	Neurl3	luminal-differentiated_adipocytes	983.243	7.37191	0.765487	2.82255e-24	5.96075e-23
ENSMUSG00000047180	Neurl3	luminal-progenitors_adipocytes	983.243	5.10287	0.759739	3.30725e-13	3.55161e-12
ENSMUSG00000047180	Neurl3	stromal_adipocytes	983.243	6.43119	0.77095	4.29503e-19	6.02127e-18
ENSMUSG00000047180	Neurl3	endothelial_basal	983.243	-1.48059	1.08212	0.00117168	0.0245415
ENSMUSG00000047180	Neurl3	luminal-differentiated_endothelial	983.243	3.55212	0.692177	6.16019e-08	7.54211e-07
ENSMUSG00000047180	Neurl3	stromal_endothelial	983.243	2.66227	0.72246	3.62872e-05	0.000278308
ENSMUSG00000047180	Neurl3	luminal-progenitors_luminal-differentiated	983.243	-1.46257	0.785266	0.00277893	0.0194715
ENSMUSG00000102762	4930403P22Rik	luminal-differentiated_adipocytes	16.7169	-1.889	1.0256	0.0133736	0.0286426
ENSMUSG00000102762	4930403P22Rik	luminal-differentiated_basal	16.7169	-2.15568	1.08333	0.00106255	0.00922577
ENSMUSG00000102762	4930403P22Rik	luminal-differentiated_endothelial	16.7169	-2.27869	1.11612	0.00299361	0.0124056
ENSMUSG00000001143	Lman2l	basal_adipocytes	545.141	-1.39167	0.253408	1.2347e-08	7.18733e-08
ENSMUSG00000001143	Lman2l	endothelial_adipocytes	545.141	-1.82385	0.252581	1.18119e-13	1.08064e-12
ENSMUSG00000001143	Lman2l	luminal-progenitors_adipocytes	545.141	-1.0903	0.25426	5.99459e-06	2.53978e-05
ENSMUSG00000001143	Lman2l	luminal-differentiated_endothelial	545.141	1.36102	0.264029	1.46946e-08	2.04439e-07
ENSMUSG00000037408	Cnnm4	basal_adipocytes	418.986	2.42318	0.35999	5.54952e-12	4.73799e-11
ENSMUSG00000037408	Cnnm4	endothelial_adipocytes	418.986	1.88091	0.365778	6.18836e-08	3.07957e-07
ENSMUSG00000037408	Cnnm4	luminal-differentiated_adipocytes	418.986	3.3622	0.362732	2.28957e-21	3.96234e-20
ENSMUSG00000037408	Cnnm4	luminal-progenitors_adipocytes	418.986	1.76666	0.372992	3.21706e-07	1.6633e-06
ENSMUSG00000037408	Cnnm4	stromal_adipocytes	418.986	3.33863	0.362034	3.49196e-21	5.68953e-20
ENSMUSG00000037408	Cnnm4	luminal-differentiated_endothelial	418.986	1.35883	0.378871	1.87721e-05	0.000134992
ENSMUSG00000037408	Cnnm4	stromal_endothelial	418.986	1.33216	0.384202	2.2898e-05	0.000184673
ENSMUSG00000037408	Cnnm4	luminal-progenitors_luminal-differentiated	418.986	-1.44406	0.363882	5.8949e-06	0.000109093
ENSMUSG00000037408	Cnnm4	stromal_luminal-progenitors	418.986	1.36226	0.390606	7.26002e-06	0.000154146
ENSMUSG00000104316	Gm37909	basal_adipocytes	26.3679	1.6313	0.805316	0.013335	0.028615
ENSMUSG00000104316	Gm37909	luminal-differentiated_adipocytes	26.3679	2.40306	0.8345	0.000476442	0.00135492
ENSMUSG00000104316	Gm37909	luminal-progenitors_adipocytes	26.3679	1.42471	0.817681	0.020811	0.04403
ENSMUSG00000104316	Gm37909	stromal_adipocytes	26.3679	2.45685	0.827758	0.000345875	0.00101268
ENSMUSG00000001138	Cnnm3	basal_adipocytes	630.576	1.4166	0.236884	6.83299e-10	4.63366e-09
ENSMUSG00000001138	Cnnm3	endothelial_adipocytes	630.576	1.59811	0.236166	3.22785e-12	2.55277e-11
ENSMUSG00000001138	Cnnm3	luminal-differentiated_adipocytes	630.576	1.02864	0.232682	5.66077e-06	2.1499e-05
ENSMUSG00000001138	Cnnm3	stromal_adipocytes	630.576	1.8513	0.236008	7.52684e-16	8.06969e-15
ENSMUSG00000026121	Sema4c	basal_adipocytes	1494.92	3.47443	0.327282	4.43577e-27	1.33663e-25
ENSMUSG00000026121	Sema4c	endothelial_adipocytes	1494.92	3.81357	0.327901	3.02944e-32	1.14798e-30
ENSMUSG00000026121	Sema4c	luminal-differentiated_adipocytes	1494.92	2.75935	0.332628	1.0725e-17	1.36871e-16
ENSMUSG00000026121	Sema4c	luminal-progenitors_adipocytes	1494.92	2.41157	0.332745	7.35243e-14	8.42206e-13
ENSMUSG00000026121	Sema4c	stromal_adipocytes	1494.92	2.86597	0.330938	5.71994e-19	7.93634e-18
ENSMUSG00000026121	Sema4c	luminal-progenitors_endothelial	1494.92	-1.29764	0.339596	8.92768e-06	0.000114728
ENSMUSG00000087589	D430040D24Rik	basal_adipocytes	95.6086	4.22766	0.540036	2.09165e-16	2.81521e-15
ENSMUSG00000087589	D430040D24Rik	endothelial_adipocytes	95.6086	4.79204	0.549126	2.16055e-20	3.59413e-19
ENSMUSG00000087589	D430040D24Rik	luminal-differentiated_adipocytes	95.6086	2.55976	0.557761	4.51084e-07	1.98789e-06
ENSMUSG00000087589	D430040D24Rik	luminal-progenitors_adipocytes	95.6086	2.84837	0.552167	3.91065e-08	2.29748e-07
ENSMUSG00000087589	D430040D24Rik	stromal_adipocytes	95.6086	2.33367	0.555758	3.29804e-06	1.305e-05
ENSMUSG00000087589	D430040D24Rik	luminal-differentiated_basal	95.6086	-1.45933	0.519948	0.00026432	0.00290988
ENSMUSG00000087589	D430040D24Rik	stromal_basal	95.6086	-1.75253	0.525244	4.31078e-05	0.000610733
ENSMUSG00000087589	D430040D24Rik	luminal-differentiated_endothelial	95.6086	-2.15052	0.47333	1.27491e-06	1.18442e-05
ENSMUSG00000087589	D430040D24Rik	luminal-progenitors_endothelial	95.6086	-1.75934	0.489487	2.65292e-05	0.000284482
ENSMUSG00000087589	D430040D24Rik	stromal_endothelial	95.6086	-2.35994	0.465367	1.26223e-07	1.76422e-06
ENSMUSG00000061518	Cox5b	basal_adipocytes	2546.93	-2.99436	0.197006	1.06694e-52	1.52667e-50
ENSMUSG00000061518	Cox5b	endothelial_adipocytes	2546.93	-2.97459	0.196767	3.60624e-52	5.16949e-50
ENSMUSG00000061518	Cox5b	luminal-differentiated_adipocytes	2546.93	-2.87514	0.197931	8.87457e-49	8.61001e-47
ENSMUSG00000061518	Cox5b	luminal-progenitors_adipocytes	2546.93	-2.35636	0.198355	2.84619e-33	1.21842e-31
ENSMUSG00000061518	Cox5b	stromal_adipocytes	2546.93	-2.69883	0.197776	2.69295e-43	1.46754e-41
ENSMUSG00000102416	4933424G06Rik	basal_adipocytes	2.71559	6.31984	2.41954	4.33532e-05	0.00014965
ENSMUSG00000102416	4933424G06Rik	luminal-differentiated_adipocytes	2.71559	9.74789	2.03537	2.93876e-08	1.48726e-07
ENSMUSG00000102416	4933424G06Rik	luminal-progenitors_adipocytes	2.71559	-7.7778	2.34016	8.05385e-06	3.33673e-05
ENSMUSG00000102416	4933424G06Rik	stromal_adipocytes	2.71559	5.97086	2.28511	0.000105521	0.000336367
ENSMUSG00000102416	4933424G06Rik	endothelial_basal	2.71559	-9.91025	1.93206	6.86548e-08	6.12503e-06
ENSMUSG00000102416	4933424G06Rik	luminal-progenitors_basal	2.71559	-16.0867	1.91648	5.65616e-18	1.30695e-15
ENSMUSG00000102416	4933424G06Rik	luminal-differentiated_endothelial	2.71559	12.3587	1.86307	5.30759e-12	1.51169e-10
ENSMUSG00000102416	4933424G06Rik	luminal-progenitors_endothelial	2.71559	-3.48566	2.59386	0.00153307	0.0084751
ENSMUSG00000102416	4933424G06Rik	stromal_endothelial	2.71559	9.02963	2.25162	2.02216e-07	2.72559e-06
ENSMUSG00000102416	4933424G06Rik	luminal-progenitors_luminal-differentiated	2.71559	-18.5631	1.84909	9.90089e-25	4.05243e-22
ENSMUSG00000102416	4933424G06Rik	stromal_luminal-progenitors	2.71559	15.7211	1.88859	2.3405e-17	3.5491e-15
ENSMUSG00000026117	Zap70	basal_adipocytes	71.903	20.4383	1.44231	2.77628e-46	2.60472e-44
ENSMUSG00000026117	Zap70	endothelial_adipocytes	71.903	17.8668	1.47378	1.02256e-34	4.51618e-33
ENSMUSG00000026117	Zap70	luminal-differentiated_adipocytes	71.903	19.319	1.45661	8.49278e-41	5.11825e-39
ENSMUSG00000026117	Zap70	luminal-progenitors_adipocytes	71.903	22.7731	1.43651	5.6579e-58	1.01382e-55
ENSMUSG00000026117	Zap70	stromal_adipocytes	71.903	25.1006	1.43192	5.52786e-70	1.27554e-67
ENSMUSG00000026117	Zap70	stromal_basal	71.903	3.6224	1.37972	0.00015218	0.00182473
ENSMUSG00000026117	Zap70	luminal-progenitors_endothelial	71.903	3.68111	1.58138	0.000119193	0.0010073
ENSMUSG00000026117	Zap70	stromal_endothelial	71.903	6.4267	1.475	1.68212e-08	2.87271e-07
ENSMUSG00000026117	Zap70	luminal-progenitors_luminal-differentiated	71.903	1.6621	1.31724	0.00504292	0.0309301
ENSMUSG00000026117	Zap70	stromal_luminal-differentiated	71.903	5.21603	1.32797	3.83141e-06	7.58002e-05
ENSMUSG00000026116	Tmem131	basal_adipocytes	2728.73	1.00114	0.175137	4.71093e-09	2.88939e-08
ENSMUSG00000026116	Tmem131	endothelial_adipocytes	2728.73	1.20754	0.174814	1.83763e-12	1.49138e-11
ENSMUSG00000102930	Gm38115	luminal-progenitors_luminal-differentiated	38.0678	-1.05214	0.682499	0.0085673	0.0465271
ENSMUSG00000103159	F830112A20Rik	basal_adipocytes	46.918	1.51238	0.645147	0.0061735	0.0142761
ENSMUSG00000103159	F830112A20Rik	endothelial_adipocytes	46.918	1.5133	0.638652	0.00556299	0.0130399
ENSMUSG00000103159	F830112A20Rik	luminal-differentiated_adipocytes	46.918	1.76657	0.641759	0.00128361	0.00337029
ENSMUSG00000103159	F830112A20Rik	luminal-progenitors_adipocytes	46.918	1.30162	0.648485	0.0123224	0.0276025
ENSMUSG00000103159	F830112A20Rik	stromal_adipocytes	46.918	1.20812	0.613973	0.0205332	0.0422117
ENSMUSG00000095944	n-R5s210	stromal_adipocytes	11.5641	1.26734	0.665306	0.0221445	0.0452086
ENSMUSG00000095944	n-R5s210	stromal_endothelial	11.5641	1.02201	0.642148	0.0113435	0.038664
ENSMUSG00000095944	n-R5s210	stromal_luminal-progenitors	11.5641	1.13083	0.708473	0.00382403	0.0261965
ENSMUSG00000050122	Vwa3b	stromal_endothelial	13.0859	2.03396	1.5133	0.0124755	0.0417859
ENSMUSG00000026114	Cnga3	endothelial_adipocytes	4.68132	3.65142	2.13394	0.00299918	0.00740746
ENSMUSG00000026114	Cnga3	luminal-differentiated_adipocytes	4.68132	16.2389	1.98429	8.79228e-17	1.03491e-15
ENSMUSG00000026114	Cnga3	luminal-progenitors_adipocytes	4.68132	5.23223	2.42279	0.000475237	0.00143671
ENSMUSG00000026114	Cnga3	stromal_adipocytes	4.68132	3.61277	2.20391	0.00431343	0.010305
ENSMUSG00000026114	Cnga3	endothelial_basal	4.68132	7.7956	2.41535	2.15514e-05	0.00090509
ENSMUSG00000026114	Cnga3	luminal-differentiated_basal	4.68132	18.4629	1.97255	6.56463e-22	2.44913e-19
ENSMUSG00000026114	Cnga3	luminal-progenitors_basal	4.68132	9.25439	2.08258	1.87259e-06	6.95519e-05
ENSMUSG00000026114	Cnga3	stromal_basal	4.68132	6.73578	2.70748	3.72718e-05	0.000539099
ENSMUSG00000026114	Cnga3	luminal-differentiated_endothelial	4.68132	9.82866	2.22413	5.15796e-08	6.40072e-07
ENSMUSG00000026114	Cnga3	luminal-progenitors_luminal-differentiated	4.68132	-9.05146	2.074	1.29089e-06	2.88722e-05
ENSMUSG00000026114	Cnga3	stromal_luminal-differentiated	4.68132	-10.0641	2.10731	4.07342e-08	1.14687e-06
ENSMUSG00000026113	Inpp4a	basal_adipocytes	903.866	1.73232	0.238662	1.18636e-13	1.22922e-12
ENSMUSG00000026113	Inpp4a	endothelial_adipocytes	903.866	1.91669	0.238303	2.02653e-16	2.40735e-15
ENSMUSG00000026113	Inpp4a	luminal-differentiated_adipocytes	903.866	2.12972	0.238782	5.912e-20	9.19393e-19
ENSMUSG00000026113	Inpp4a	luminal-progenitors_adipocytes	903.866	2.64462	0.238055	2.40125e-29	8.37799e-28
ENSMUSG00000026113	Inpp4a	stromal_adipocytes	903.866	1.95654	0.238664	3.79544e-17	4.51102e-16
ENSMUSG00000026112	Coa5	basal_adipocytes	1324.94	-1.68686	0.174414	1.22163e-22	2.67203e-21
ENSMUSG00000026112	Coa5	endothelial_adipocytes	1324.94	-2.11686	0.173997	1.22121e-34	5.35582e-33
ENSMUSG00000026112	Coa5	luminal-differentiated_adipocytes	1324.94	-1.34598	0.173183	2.97215e-15	3.06958e-14
ENSMUSG00000026112	Coa5	luminal-progenitors_adipocytes	1324.94	-1.66407	0.176127	5.13972e-22	1.17001e-20
ENSMUSG00000026112	Coa5	stromal_adipocytes	1324.94	-1.44921	0.173654	2.09636e-17	2.55686e-16
ENSMUSG00000026110	Mgat4a	basal_adipocytes	1295.26	3.50619	0.390566	4.57881e-20	8.41299e-19
ENSMUSG00000026110	Mgat4a	endothelial_adipocytes	1295.26	2.96441	0.390372	7.86144e-15	8.12241e-14
ENSMUSG00000026110	Mgat4a	luminal-differentiated_adipocytes	1295.26	4.28536	0.394091	1.61181e-28	4.58193e-27
ENSMUSG00000026110	Mgat4a	luminal-progenitors_adipocytes	1295.26	2.6321	0.396451	5.67509e-12	5.28257e-11
ENSMUSG00000026110	Mgat4a	stromal_adipocytes	1295.26	3.36239	0.394739	1.87777e-18	2.49328e-17
ENSMUSG00000026110	Mgat4a	luminal-differentiated_endothelial	1295.26	1.10329	0.43468	0.000733235	0.00363116
ENSMUSG00000026110	Mgat4a	luminal-progenitors_luminal-differentiated	1295.26	-1.48752	0.409073	2.04759e-05	0.000322958
ENSMUSG00000103948	4930594C11Rik	basal_adipocytes	92.9101	12.3433	0.942395	1.71328e-39	1.09981e-37
ENSMUSG00000103948	4930594C11Rik	endothelial_adipocytes	92.9101	11.9649	0.941359	2.1125e-37	1.11802e-35
ENSMUSG00000103948	4930594C11Rik	luminal-differentiated_adipocytes	92.9101	13.0796	0.942237	3.36951e-44	2.44485e-42
ENSMUSG00000103948	4930594C11Rik	luminal-progenitors_adipocytes	92.9101	11.3025	0.945402	2.4075e-33	1.03415e-31
ENSMUSG00000103948	4930594C11Rik	stromal_adipocytes	92.9101	12.1254	0.942397	3.03951e-38	1.33079e-36
ENSMUSG00000087233	Gm43213	basal_adipocytes	83.8219	4.33056	0.872058	1.88015e-08	1.06564e-07
ENSMUSG00000087233	Gm43213	endothelial_adipocytes	83.8219	4.07728	0.865629	1.03552e-07	5.00812e-07
ENSMUSG00000087233	Gm43213	luminal-differentiated_adipocytes	83.8219	5.12727	0.880583	2.15457e-10	1.38412e-09
ENSMUSG00000087233	Gm43213	luminal-progenitors_adipocytes	83.8219	4.37829	0.877456	2.96351e-08	1.76838e-07
ENSMUSG00000087233	Gm43213	stromal_adipocytes	83.8219	4.03274	0.88324	2.5036e-07	1.14325e-06
ENSMUSG00000037216	Lipt1	basal_adipocytes	59.9594	-2.45537	0.53829	1.38211e-06	5.99898e-06
ENSMUSG00000037216	Lipt1	endothelial_adipocytes	59.9594	-2.04798	0.539294	3.2057e-05	0.000111106
ENSMUSG00000037216	Lipt1	luminal-differentiated_adipocytes	59.9594	-2.90142	0.553673	1.51819e-08	7.98141e-08
ENSMUSG00000037216	Lipt1	luminal-progenitors_adipocytes	59.9594	-1.53646	0.560336	0.00120183	0.0033473
ENSMUSG00000037216	Lipt1	stromal_adipocytes	59.9594	-1.75135	0.540829	0.000251828	0.000756872
ENSMUSG00000026088	Mitd1	luminal-progenitors_luminal-differentiated	189.271	1.10807	0.417481	0.000350305	0.00361918
ENSMUSG00000026088	Mitd1	stromal_luminal-progenitors	189.271	-1.10203	0.415686	0.000175146	0.00225075
ENSMUSG00000026087	Mrpl30	basal_adipocytes	843.983	-3.09698	0.261087	5.02833e-33	2.13938e-31
ENSMUSG00000026087	Mrpl30	endothelial_adipocytes	843.983	-3.22112	0.260711	1.07473e-35	5.15501e-34
ENSMUSG00000026087	Mrpl30	luminal-differentiated_adipocytes	843.983	-3.03714	0.262909	8.13059e-32	2.8724e-30
ENSMUSG00000026087	Mrpl30	luminal-progenitors_adipocytes	843.983	-2.52185	0.263675	2.22159e-22	5.14596e-21
ENSMUSG00000026087	Mrpl30	stromal_adipocytes	843.983	-3.01474	0.262458	1.99805e-31	6.31025e-30
ENSMUSG00000058407	Txndc9	basal_adipocytes	856.668	-1.47657	0.212632	1.14553e-12	1.06383e-11
ENSMUSG00000058407	Txndc9	endothelial_adipocytes	856.668	-1.4503	0.211848	2.09474e-12	1.69024e-11
ENSMUSG00000058407	Txndc9	luminal-differentiated_adipocytes	856.668	-1.20235	0.209809	4.68755e-09	2.62431e-08
ENSMUSG00000058407	Txndc9	stromal_adipocytes	856.668	-1.32518	0.210627	1.11841e-10	7.46763e-10
ENSMUSG00000103804	Gm37062	endothelial_adipocytes	5.45272	2.63754	1.38905	0.00669139	0.0154198
ENSMUSG00000103804	Gm37062	luminal-differentiated_adipocytes	5.45272	2.3216	1.44432	0.0153886	0.0325016
ENSMUSG00000103804	Gm37062	stromal_adipocytes	5.45272	2.2633	1.41781	0.0154025	0.0326009
ENSMUSG00000037138	Aff3	luminal-progenitors_adipocytes	454.658	1.99923	0.772249	0.00140129	0.00384184
ENSMUSG00000037138	Aff3	stromal_adipocytes	454.658	2.05444	0.753175	0.001021	0.00275619
ENSMUSG00000037138	Aff3	luminal-progenitors_basal	454.658	1.79598	0.884098	0.000171963	0.00330595
ENSMUSG00000037138	Aff3	stromal_basal	454.658	2.46125	0.799301	0.000118558	0.00147049
ENSMUSG00000037138	Aff3	luminal-differentiated_endothelial	454.658	2.55702	0.755409	9.97089e-05	0.000615829
ENSMUSG00000037138	Aff3	luminal-progenitors_endothelial	454.658	3.42357	0.772104	9.62588e-08	2.20514e-06
ENSMUSG00000037138	Aff3	stromal_endothelial	454.658	3.63463	0.711026	5.70942e-08	8.66041e-07
ENSMUSG00000048814	Lonrf2	luminal-progenitors_adipocytes	54.1387	2.21743	1.12943	0.00663912	0.0157971
ENSMUSG00000048814	Lonrf2	stromal_adipocytes	54.1387	4.76839	1.15281	8.16395e-07	3.48738e-06
ENSMUSG00000048814	Lonrf2	stromal_basal	54.1387	1.97187	1.21386	0.00264112	0.0204806
ENSMUSG00000048814	Lonrf2	stromal_endothelial	54.1387	3.27609	0.960839	6.69238e-05	0.000474182
ENSMUSG00000048814	Lonrf2	stromal_luminal-differentiated	54.1387	3.17294	1.14919	0.000133403	0.0018561
ENSMUSG00000026080	Chst10	stromal_adipocytes	44.9255	2.01711	0.859049	0.00321633	0.0078727
ENSMUSG00000026080	Chst10	stromal_endothelial	44.9255	2.67731	0.860982	0.000192078	0.00119875
ENSMUSG00000103182	Gm37091	endothelial_adipocytes	3.80874	3.25251	1.86331	0.0042261	0.0101016
ENSMUSG00000103182	Gm37091	luminal-differentiated_adipocytes	3.80874	4.16812	2.03695	0.00144484	0.00375535
ENSMUSG00000103182	Gm37091	luminal-progenitors_adipocytes	3.80874	-11.6117	1.99366	9.31124e-10	6.76656e-09
ENSMUSG00000103182	Gm37091	stromal_adipocytes	3.80874	3.08951	1.94073	0.0071515	0.0163196
ENSMUSG00000103182	Gm37091	endothelial_basal	3.80874	8.93186	1.98566	8.5252e-07	5.80335e-05
ENSMUSG00000103182	Gm37091	luminal-differentiated_basal	3.80874	9.59857	1.99872	1.62955e-07	4.52196e-06
ENSMUSG00000103182	Gm37091	luminal-progenitors_basal	3.80874	-6.98182	2.72159	7.89405e-05	0.0017565
ENSMUSG00000103182	Gm37091	stromal_basal	3.80874	8.21291	2.34302	2.26546e-06	4.53942e-05
ENSMUSG00000103182	Gm37091	luminal-progenitors_endothelial	3.80874	-16.6855	1.91878	2.6e-19	5.83931e-17
ENSMUSG00000103182	Gm37091	luminal-progenitors_luminal-differentiated	3.80874	-17.4652	1.92668	1.52146e-20	3.4279e-18
ENSMUSG00000103182	Gm37091	stromal_luminal-progenitors	3.80874	16.6257	1.93962	2.41339e-18	4.23315e-16
ENSMUSG00000092563	Gm3617	endothelial_adipocytes	4.55104	2.56215	1.23581	0.00513132	0.012105
ENSMUSG00000092563	Gm3617	stromal_adipocytes	4.55104	2.8135	1.31912	0.00283142	0.00701502
ENSMUSG00000092563	Gm3617	luminal-differentiated_endothelial	4.55104	-3.17299	1.32966	0.000900028	0.00434296
ENSMUSG00000092563	Gm3617	stromal_luminal-differentiated	4.55104	3.44795	1.64228	0.000453586	0.00542358
ENSMUSG00000073702	Rpl31	endothelial_adipocytes	3350.74	-1.10857	0.251785	4.65321e-06	1.822e-05
ENSMUSG00000003134	Tbc1d8	basal_adipocytes	1513.42	2.69863	0.395891	2.88645e-12	2.55109e-11
ENSMUSG00000003134	Tbc1d8	endothelial_adipocytes	1513.42	1.75536	0.405071	3.48932e-06	1.38853e-05
ENSMUSG00000003134	Tbc1d8	luminal-differentiated_adipocytes	1513.42	3.69812	0.400427	3.25971e-21	5.55865e-20
ENSMUSG00000003134	Tbc1d8	luminal-progenitors_adipocytes	1513.42	2.26571	0.406173	3.65266e-09	2.45593e-08
ENSMUSG00000003134	Tbc1d8	stromal_adipocytes	1513.42	3.06035	0.401592	2.96332e-15	3.03234e-14
ENSMUSG00000003134	Tbc1d8	luminal-differentiated_endothelial	1513.42	1.84212	0.414294	1.29667e-06	1.20244e-05
ENSMUSG00000003134	Tbc1d8	stromal_endothelial	1513.42	1.06901	0.450064	0.00107417	0.00535404
ENSMUSG00000003134	Tbc1d8	luminal-progenitors_luminal-differentiated	1513.42	-1.1973	0.45081	0.000362441	0.00372575
ENSMUSG00000102607	Gm37265	basal_adipocytes	18.6669	5.53832	1.29502	5.69709e-08	3.02863e-07
ENSMUSG00000102607	Gm37265	endothelial_adipocytes	18.6669	3.84203	1.16853	4.35014e-05	0.000147789
ENSMUSG00000102607	Gm37265	luminal-differentiated_adipocytes	18.6669	6.67957	1.23676	5.70083e-10	3.50998e-09
ENSMUSG00000102607	Gm37265	luminal-progenitors_adipocytes	18.6669	4.69664	1.22197	3.31009e-06	1.45781e-05
ENSMUSG00000102607	Gm37265	stromal_adipocytes	18.6669	6.11251	1.25992	1.05849e-08	5.71243e-08
ENSMUSG00000102607	Gm37265	luminal-differentiated_endothelial	18.6669	1.7356	1.04115	0.00821667	0.0292784
ENSMUSG00000065629	Gm24826	basal_adipocytes	2.51462	-2.17655	0.911386	0.00376083	0.00910972
ENSMUSG00000065629	Gm24826	endothelial_adipocytes	2.51462	-5.14818	1.15534	4.18998e-08	2.12816e-07
ENSMUSG00000065629	Gm24826	luminal-differentiated_adipocytes	2.51462	-2.62939	0.942717	0.000549033	0.0015419
ENSMUSG00000065629	Gm24826	luminal-progenitors_adipocytes	2.51462	-2.37037	0.982551	0.00190465	0.00509927
ENSMUSG00000065629	Gm24826	stromal_adipocytes	2.51462	-2.86917	0.964128	0.000254912	0.000765333
ENSMUSG00000065629	Gm24826	luminal-progenitors_endothelial	2.51462	1.46409	1.12458	0.013199	0.0481679
ENSMUSG00000085894	Gm15832	luminal-differentiated_adipocytes	29.6336	2.83209	0.908028	0.000167163	0.000511596
ENSMUSG00000085894	Gm15832	stromal_adipocytes	29.6336	1.75457	0.86377	0.00953913	0.0212052
ENSMUSG00000085894	Gm15832	luminal-differentiated_endothelial	29.6336	2.20847	0.914688	0.00126869	0.00589854
ENSMUSG00000085894	Gm15832	luminal-progenitors_luminal-differentiated	29.6336	-1.42625	0.90109	0.00504773	0.0309441
ENSMUSG00000077704	Snord89	endothelial_adipocytes	9.5679	-2.2364	0.959916	0.00376197	0.00908741
ENSMUSG00000077704	Snord89	luminal-differentiated_adipocytes	9.5679	2.059	0.827189	0.00209371	0.00527453
ENSMUSG00000077704	Snord89	endothelial_basal	9.5679	-2.84574	1.10366	0.000110434	0.00344891
ENSMUSG00000077704	Snord89	luminal-differentiated_basal	9.5679	1.29173	0.786323	0.00535265	0.0329084
ENSMUSG00000077704	Snord89	luminal-differentiated_endothelial	9.5679	4.82008	0.846512	3.69342e-10	7.06494e-09
ENSMUSG00000077704	Snord89	luminal-progenitors_endothelial	9.5679	3.94207	0.974749	2.16343e-07	4.49736e-06
ENSMUSG00000077704	Snord89	stromal_endothelial	9.5679	3.91271	0.831018	2.84911e-07	3.72768e-06
ENSMUSG00000048234	Rnf149	luminal-differentiated_adipocytes	1808.39	1.42957	0.2795	1.06391e-07	5.04628e-07
ENSMUSG00000048234	Rnf149	endothelial_basal	1808.39	-1.4965	0.282899	4.81249e-08	4.42952e-06
ENSMUSG00000048234	Rnf149	luminal-differentiated_endothelial	1808.39	2.36803	0.278445	9.21547e-18	6.59318e-16
ENSMUSG00000048234	Rnf149	luminal-progenitors_endothelial	1808.39	1.49504	0.288545	2.08727e-08	5.67411e-07
ENSMUSG00000048234	Rnf149	stromal_endothelial	1808.39	1.72971	0.286087	2.67076e-10	6.76171e-09
ENSMUSG00000064936	Gm23722	luminal-differentiated_endothelial	2.86974	2.61461	2.26384	0.00899565	0.0315667
ENSMUSG00000050967	Creg2	basal_adipocytes	30.551	4.90061	1.42526	5.14083e-06	2.0481e-05
ENSMUSG00000050967	Creg2	endothelial_adipocytes	30.551	3.00988	1.27579	0.00164537	0.00427152
ENSMUSG00000050967	Creg2	luminal-differentiated_adipocytes	30.551	7.00066	1.42056	6.53338e-09	3.5987e-08
ENSMUSG00000050967	Creg2	luminal-progenitors_adipocytes	30.551	4.34791	1.38008	5.35365e-05	0.000193407
ENSMUSG00000050967	Creg2	stromal_adipocytes	30.551	5.80536	1.44297	6.17023e-07	2.68589e-06
ENSMUSG00000050967	Creg2	luminal-differentiated_endothelial	30.551	2.5895	1.21471	0.00218161	0.00944356
ENSMUSG00000026074	Map4k4	luminal-differentiated_adipocytes	5653.25	-1.16261	0.190823	5.49257e-10	3.39154e-09
ENSMUSG00000026074	Map4k4	luminal-differentiated_basal	5653.25	-1.26281	0.195889	1.33434e-11	8.52236e-10
ENSMUSG00000026074	Map4k4	luminal-differentiated_endothelial	5653.25	-1.81992	0.191884	8.6108e-22	1.10828e-19
ENSMUSG00000026073	Il1r2	basal_adipocytes	477.814	4.31545	0.904626	5.10902e-08	2.7336e-07
ENSMUSG00000026073	Il1r2	luminal-differentiated_adipocytes	477.814	5.83573	0.926089	5.03943e-12	3.79744e-11
ENSMUSG00000026073	Il1r2	luminal-progenitors_adipocytes	477.814	4.28212	0.907538	1.26309e-07	6.93494e-07
ENSMUSG00000026073	Il1r2	stromal_adipocytes	477.814	5.45325	0.941042	8.35623e-11	5.64569e-10
ENSMUSG00000026073	Il1r2	endothelial_basal	477.814	-2.409	1.22361	0.000335227	0.00865039
ENSMUSG00000026073	Il1r2	luminal-differentiated_endothelial	477.814	3.95069	0.848032	3.87557e-07	4.01557e-06
ENSMUSG00000026073	Il1r2	luminal-progenitors_endothelial	477.814	2.20152	0.925946	0.000626543	0.00404852
ENSMUSG00000026073	Il1r2	stromal_endothelial	477.814	3.595	0.849134	3.23292e-06	3.25386e-05
ENSMUSG00000097899	Gm16894	luminal-differentiated_adipocytes	6.39493	2.32704	1.43702	0.0149408	0.031663
ENSMUSG00000097899	Gm16894	endothelial_basal	6.39493	-3.16588	2.32504	0.000768362	0.0173146
ENSMUSG00000097899	Gm16894	luminal-differentiated_endothelial	6.39493	5.2438	1.61544	9.39857e-06	7.22683e-05
ENSMUSG00000097899	Gm16894	luminal-progenitors_endothelial	6.39493	4.06497	1.99921	0.000213883	0.00164402
ENSMUSG00000097899	Gm16894	stromal_endothelial	6.39493	4.48176	1.57976	7.25593e-05	0.000508972
ENSMUSG00000102975	Gm37347	basal_adipocytes	127.742	14.0631	1.18433	7.3471e-33	3.09334e-31
ENSMUSG00000102975	Gm37347	endothelial_adipocytes	127.742	9.36681	1.21556	1.9338e-15	2.10006e-14
ENSMUSG00000102975	Gm37347	luminal-differentiated_adipocytes	127.742	15.8148	1.18393	3.85341e-41	2.36684e-39
ENSMUSG00000102975	Gm37347	luminal-progenitors_adipocytes	127.742	13.0001	1.1843	1.88891e-28	6.26789e-27
ENSMUSG00000102975	Gm37347	stromal_adipocytes	127.742	14.2432	1.18339	9.30362e-34	3.31885e-32
ENSMUSG00000102975	Gm37347	endothelial_basal	127.742	-4.14574	1.21596	1.3616e-05	0.000619418
ENSMUSG00000102975	Gm37347	luminal-differentiated_endothelial	127.742	5.68738	1.1354	1.95235e-09	3.24711e-08
ENSMUSG00000102975	Gm37347	luminal-progenitors_endothelial	127.742	2.48624	1.16306	0.000697198	0.00441834
ENSMUSG00000102975	Gm37347	stromal_endothelial	127.742	4.08976	1.04539	5.6822e-06	5.36706e-05
ENSMUSG00000102975	Gm37347	luminal-progenitors_luminal-differentiated	127.742	-1.37057	1.06452	0.00862555	0.046757
ENSMUSG00000026072	Il1r1	endothelial_adipocytes	783.398	1.39389	0.369846	5.13889e-05	0.000172691
ENSMUSG00000026072	Il1r1	stromal_adipocytes	783.398	2.329	0.370928	4.20368e-11	2.92023e-10
ENSMUSG00000026072	Il1r1	luminal-differentiated_basal	783.398	-1.7771	0.366492	2.51076e-07	6.5716e-06
ENSMUSG00000026072	Il1r1	stromal_basal	783.398	1.20543	0.443482	0.000127034	0.0015608
ENSMUSG00000026072	Il1r1	luminal-differentiated_endothelial	783.398	-2.29007	0.363984	1.32886e-10	2.82692e-09
ENSMUSG00000026072	Il1r1	luminal-progenitors_luminal-differentiated	783.398	1.34414	0.401353	4.48941e-05	0.000631448
ENSMUSG00000026072	Il1r1	stromal_luminal-differentiated	783.398	3.23094	0.363923	2.64129e-19	3.83003e-17
ENSMUSG00000026072	Il1r1	stromal_luminal-progenitors	783.398	1.61571	0.398	1.08428e-06	2.91588e-05
ENSMUSG00000103560	Gm38070	basal_adipocytes	198.287	-2.39222	0.577732	9.01784e-06	3.4608e-05
ENSMUSG00000103560	Gm38070	endothelial_adipocytes	198.287	-1.58372	0.580248	0.00181543	0.0046787
ENSMUSG00000103560	Gm38070	luminal-differentiated_adipocytes	198.287	-2.82399	0.596167	2.04481e-07	9.36583e-07
ENSMUSG00000103560	Gm38070	luminal-progenitors_adipocytes	198.287	-2.93923	0.599821	1.42933e-07	7.78468e-07
ENSMUSG00000103560	Gm38070	stromal_adipocytes	198.287	-2.02187	0.587894	9.22016e-05	0.000296753
ENSMUSG00000070942	Il1rl2	luminal-differentiated_adipocytes	497.831	1.1781	0.56991	0.0170185	0.0356414
ENSMUSG00000070942	Il1rl2	stromal_adipocytes	497.831	2.5777	0.602843	2.08144e-06	8.44211e-06
ENSMUSG00000070942	Il1rl2	stromal_basal	497.831	2.48713	0.583689	3.95043e-06	7.44594e-05
ENSMUSG00000070942	Il1rl2	luminal-differentiated_endothelial	497.831	2.19459	0.607632	4.39272e-05	0.000293379
ENSMUSG00000070942	Il1rl2	luminal-progenitors_endothelial	497.831	1.58396	0.627706	0.00075425	0.00471291
ENSMUSG00000070942	Il1rl2	stromal_endothelial	497.831	3.55551	0.568289	8.67444e-11	2.41253e-09
ENSMUSG00000070942	Il1rl2	stromal_luminal-progenitors	497.831	1.22163	0.66919	0.00186451	0.0148705
ENSMUSG00000103230	Gm17970	basal_adipocytes	7.14334	16.4649	1.4978	1.44199e-28	4.68701e-27
ENSMUSG00000103230	Gm17970	endothelial_adipocytes	7.14334	15.9897	1.48525	9.65179e-28	2.68729e-26
ENSMUSG00000103230	Gm17970	luminal-differentiated_adipocytes	7.14334	18.9853	1.43212	9.71722e-41	5.82874e-39
ENSMUSG00000103230	Gm17970	luminal-progenitors_adipocytes	7.14334	17.5716	1.50035	1.946e-32	7.96366e-31
ENSMUSG00000103230	Gm17970	stromal_adipocytes	7.14334	19.9726	1.42625	2.60766e-45	1.56052e-43
ENSMUSG00000103230	Gm17970	stromal_basal	7.14334	1.76751	1.53271	0.00728608	0.0460854
ENSMUSG00000103230	Gm17970	stromal_endothelial	7.14334	2.74633	1.40508	0.00243212	0.0107526
ENSMUSG00000026069	Il1rl1	basal_adipocytes	193.173	3.12978	0.952419	0.000130181	0.000412408
ENSMUSG00000026069	Il1rl1	endothelial_adipocytes	193.173	1.66574	0.946305	0.0232183	0.0471788
ENSMUSG00000026069	Il1rl1	luminal-differentiated_adipocytes	193.173	3.14034	1.02111	0.00016677	0.000510516
ENSMUSG00000026069	Il1rl1	luminal-progenitors_adipocytes	193.173	4.95403	1.02018	2.63835e-08	1.5849e-07
ENSMUSG00000026069	Il1rl1	stromal_adipocytes	193.173	3.09113	1.01212	0.000170539	0.00052614
ENSMUSG00000026069	Il1rl1	luminal-progenitors_endothelial	193.173	2.30983	1.00512	0.000643379	0.0041384
ENSMUSG00000026070	Il18r1	basal_adipocytes	145.861	1.63683	0.869192	0.0187801	0.0388951
ENSMUSG00000026070	Il18r1	luminal-differentiated_adipocytes	145.861	2.6223	0.915069	0.000432522	0.00123806
ENSMUSG00000026070	Il18r1	luminal-progenitors_adipocytes	145.861	2.63091	0.918018	0.000454951	0.00138054
ENSMUSG00000026070	Il18r1	stromal_adipocytes	145.861	3.06355	0.904193	5.65828e-05	0.000188411
ENSMUSG00000026068	Il18rap	basal_adipocytes	51.805	4.33312	1.3099	1.99418e-05	7.26764e-05
ENSMUSG00000026068	Il18rap	endothelial_adipocytes	51.805	3.1489	1.24307	0.000922939	0.00252018
ENSMUSG00000026068	Il18rap	luminal-differentiated_adipocytes	51.805	5.37352	1.32965	1.24377e-06	5.17909e-06
ENSMUSG00000026068	Il18rap	luminal-progenitors_adipocytes	51.805	6.06012	1.39176	1.01069e-07	5.61181e-07
ENSMUSG00000026068	Il18rap	stromal_adipocytes	51.805	6.42124	1.38754	3.04014e-08	1.55486e-07
ENSMUSG00000026068	Il18rap	stromal_endothelial	51.805	1.84089	1.18889	0.009328	0.0329878
ENSMUSG00000103270	Gm37915	basal_adipocytes	3.02	3.72098	2.06768	0.0023775	0.00601016
ENSMUSG00000103270	Gm37915	endothelial_adipocytes	3.02	7.42442	2.3763	9.73089e-06	3.64125e-05
ENSMUSG00000103270	Gm37915	luminal-differentiated_adipocytes	3.02	6.50814	2.27328	4.68743e-05	0.000156104
ENSMUSG00000103270	Gm37915	stromal_adipocytes	3.02	2.73394	1.95877	0.0140641	0.0300963
ENSMUSG00000103270	Gm37915	luminal-progenitors_basal	3.02	-6.16997	2.98695	0.000174244	0.00334178
ENSMUSG00000103270	Gm37915	luminal-progenitors_endothelial	3.02	-9.44465	2.00062	2.54844e-07	5.17681e-06
ENSMUSG00000103270	Gm37915	luminal-progenitors_luminal-differentiated	3.02	-8.92236	2.08404	1.60286e-06	3.46505e-05
ENSMUSG00000103270	Gm37915	stromal_luminal-progenitors	3.02	3.27006	2.9096	0.00153706	0.0126984
ENSMUSG00000041945	Mfsd9	endothelial_adipocytes	78.6058	1.41259	0.467231	0.000801955	0.00221513
ENSMUSG00000041945	Mfsd9	luminal-differentiated_basal	78.6058	-1.0439	0.533903	0.00266978	0.0191722
ENSMUSG00000041945	Mfsd9	luminal-differentiated_endothelial	78.6058	-1.67399	0.502456	6.92878e-05	0.000443708
ENSMUSG00000041945	Mfsd9	luminal-progenitors_endothelial	78.6058	-1.29447	0.501353	0.000713498	0.00450146
ENSMUSG00000041945	Mfsd9	stromal_endothelial	78.6058	-1.6384	0.50975	8.37682e-05	0.000577211
ENSMUSG00000079588	Tmem182	basal_adipocytes	1042.29	1.95132	0.732052	0.00197217	0.00506704
ENSMUSG00000079588	Tmem182	endothelial_adipocytes	1042.29	2.6297	0.724008	5.05611e-05	0.000170001
ENSMUSG00000079588	Tmem182	stromal_adipocytes	1042.29	-3.06486	0.747194	3.61249e-06	1.41999e-05
ENSMUSG00000079588	Tmem182	luminal-differentiated_basal	1042.29	-2.91526	0.719352	1.90709e-06	4.00574e-05
ENSMUSG00000079588	Tmem182	stromal_basal	1042.29	-5.32394	0.766014	1.11635e-14	1.34557e-12
ENSMUSG00000079588	Tmem182	luminal-differentiated_endothelial	1042.29	-3.83809	0.709997	1.05187e-08	1.50398e-07
ENSMUSG00000079588	Tmem182	luminal-progenitors_endothelial	1042.29	-1.63337	0.782503	0.00223643	0.0115429
ENSMUSG00000079588	Tmem182	stromal_endothelial	1042.29	-6.02794	0.769308	3.88786e-18	3.67224e-16
ENSMUSG00000079588	Tmem182	luminal-progenitors_luminal-differentiated	1042.29	1.20043	0.79079	0.00770902	0.0429354
ENSMUSG00000079588	Tmem182	stromal_luminal-differentiated	1042.29	-1.30885	0.98063	0.00295303	0.0260111
ENSMUSG00000079588	Tmem182	stromal_luminal-progenitors	1042.29	-3.71621	0.794679	1.79303e-08	7.5256e-07
ENSMUSG00000060679	Mrps9	basal_adipocytes	646.052	-1.43518	0.18971	1.178e-14	1.34397e-13
ENSMUSG00000060679	Mrps9	endothelial_adipocytes	646.052	-1.24876	0.188173	1.13369e-11	8.48444e-11
ENSMUSG00000060679	Mrps9	luminal-differentiated_adipocytes	646.052	-1.11283	0.186978	1.39707e-09	8.264e-09
ENSMUSG00000060679	Mrps9	luminal-progenitors_adipocytes	646.052	-1.06003	0.190626	9.35214e-09	5.95149e-08
ENSMUSG00000060679	Mrps9	stromal_adipocytes	646.052	-1.43905	0.188411	6.62824e-15	6.56493e-14
ENSMUSG00000041907	Gpr45	luminal-differentiated_adipocytes	9.27787	3.83568	1.49901	0.000514509	0.0014539
ENSMUSG00000041907	Gpr45	stromal_adipocytes	9.27787	2.64669	1.42775	0.00625631	0.0144584
ENSMUSG00000041907	Gpr45	luminal-differentiated_basal	9.27787	3.17989	1.69812	0.000298179	0.00323713
ENSMUSG00000041907	Gpr45	stromal_basal	9.27787	2.13931	1.64564	0.00419761	0.0298249
ENSMUSG00000041907	Gpr45	luminal-differentiated_endothelial	9.27787	2.68182	1.40695	0.00320564	0.013137
ENSMUSG00000010290	AI597479	luminal-differentiated_adipocytes	298.383	-1.09157	0.215219	2.11844e-07	9.68401e-07
ENSMUSG00000008136	Fhl2	basal_adipocytes	227.751	22.5244	0.883333	2.89257e-144	3.70437e-140
ENSMUSG00000008136	Fhl2	endothelial_adipocytes	227.751	21.2942	0.885313	4.71818e-129	5.91801e-125
ENSMUSG00000008136	Fhl2	luminal-differentiated_adipocytes	227.751	21.3302	0.885141	4.37453e-129	2.80112e-125
ENSMUSG00000008136	Fhl2	luminal-progenitors_adipocytes	227.751	23.2623	0.883445	3.12207e-154	3.91601e-150
ENSMUSG00000008136	Fhl2	stromal_adipocytes	227.751	22.5455	0.882515	6.70146e-145	5.72148e-141
ENSMUSG00000008136	Fhl2	luminal-progenitors_endothelial	227.751	1.7162	0.548295	0.000122658	0.00103279
ENSMUSG00000008136	Fhl2	luminal-progenitors_luminal-differentiated	227.751	1.67192	0.552662	0.000146457	0.00176568
ENSMUSG00000066877	Nck2	basal_adipocytes	1315.57	1.57211	0.305674	7.96768e-08	4.13948e-07
ENSMUSG00000066877	Nck2	endothelial_adipocytes	1315.57	2.0137	0.303774	7.87536e-12	5.99216e-11
ENSMUSG00000066877	Nck2	luminal-differentiated_adipocytes	1315.57	1.38635	0.300979	1.47812e-06	6.09354e-06
ENSMUSG00000066877	Nck2	luminal-progenitors_adipocytes	1315.57	1.85996	0.308306	2.30831e-10	1.80033e-09
ENSMUSG00000066877	Nck2	stromal_basal	1315.57	-1.22147	0.336728	6.98047e-06	0.000124201
ENSMUSG00000066877	Nck2	stromal_endothelial	1315.57	-1.7242	0.302458	1.92511e-09	4.11461e-08
ENSMUSG00000066877	Nck2	stromal_luminal-progenitors	1315.57	-1.51337	0.318305	3.96508e-08	1.54809e-06
ENSMUSG00000103422	Gm37536	basal_adipocytes	27.3531	3.0364	0.901105	0.000109598	0.000351946
ENSMUSG00000103422	Gm37536	endothelial_adipocytes	27.3531	3.26404	0.904984	3.35752e-05	0.000116031
ENSMUSG00000103422	Gm37536	luminal-differentiated_adipocytes	27.3531	2.93575	0.966488	0.000208576	0.000627468
ENSMUSG00000103422	Gm37536	luminal-progenitors_basal	27.3531	-1.07882	0.879797	0.00369366	0.0346052
ENSMUSG00000103422	Gm37536	stromal_basal	27.3531	-2.10191	0.963225	0.000813063	0.00770263
ENSMUSG00000103422	Gm37536	luminal-progenitors_endothelial	27.3531	-1.96447	0.915697	0.00138446	0.00778608
ENSMUSG00000103422	Gm37536	stromal_endothelial	27.3531	-2.51466	0.82797	0.000235047	0.00143127
ENSMUSG00000103422	Gm37536	luminal-progenitors_luminal-differentiated	27.3531	-1.37973	0.920812	0.00627071	0.0366483
ENSMUSG00000103422	Gm37536	stromal_luminal-differentiated	27.3531	-1.70337	1.09695	0.00157617	0.0156222
ENSMUSG00000103945	Gm38228	basal_adipocytes	50.8572	4.02838	0.846423	9.812e-08	5.02931e-07
ENSMUSG00000103945	Gm38228	endothelial_adipocytes	50.8572	4.15912	0.854413	4.09608e-08	2.08426e-07
ENSMUSG00000103945	Gm38228	luminal-differentiated_adipocytes	50.8572	4.16645	0.863145	9.75529e-08	4.64255e-07
ENSMUSG00000103945	Gm38228	luminal-progenitors_adipocytes	50.8572	2.99387	0.885261	7.47945e-05	0.000263525
ENSMUSG00000103945	Gm38228	stromal_adipocytes	50.8572	2.09304	0.874696	0.0026508	0.00660006
ENSMUSG00000103945	Gm38228	stromal_basal	50.8572	-1.35296	0.857234	0.00319155	0.0238595
ENSMUSG00000103945	Gm38228	stromal_endothelial	50.8572	-1.704	0.762203	0.00165886	0.00779083
ENSMUSG00000103945	Gm38228	stromal_luminal-differentiated	50.8572	-1.13336	0.855314	0.00320561	0.0278498
ENSMUSG00000026051	Ecrg4	luminal-progenitors_adipocytes	226.425	4.67414	1.0797	4.54649e-07	2.29207e-06
ENSMUSG00000026051	Ecrg4	luminal-progenitors_basal	226.425	1.51037	1.08868	0.00105244	0.0136995
ENSMUSG00000026051	Ecrg4	luminal-progenitors_endothelial	226.425	3.36297	0.998578	7.70266e-06	0.000101039
ENSMUSG00000026051	Ecrg4	luminal-progenitors_luminal-differentiated	226.425	2.87286	1.00055	3.625e-05	0.000526761
ENSMUSG00000026051	Ecrg4	stromal_luminal-progenitors	226.425	-3.46231	1.05718	6.79601e-06	0.000145875
ENSMUSG00000057363	Uxs1	basal_adipocytes	629.031	-1.00264	0.22475	3.57019e-06	1.45819e-05
ENSMUSG00000057363	Uxs1	luminal-differentiated_adipocytes	629.031	-1.21754	0.22241	2.0148e-08	1.04063e-07
ENSMUSG00000057363	Uxs1	stromal_adipocytes	629.031	-1.17911	0.222601	5.16856e-08	2.56903e-07
ENSMUSG00000047343	Mettl21c	luminal-differentiated_endothelial	2.79269	3.02997	3.97799	0.00832777	0.0296208
ENSMUSG00000091844	Gm8251	basal_adipocytes	27.4155	2.01767	0.992089	0.0101202	0.0223533
ENSMUSG00000091844	Gm8251	endothelial_adipocytes	27.4155	2.0752	0.99255	0.00774994	0.0175687
ENSMUSG00000091844	Gm8251	luminal-differentiated_adipocytes	27.4155	2.21095	1.03426	0.00483914	0.011343
ENSMUSG00000091844	Gm8251	luminal-progenitors_adipocytes	27.4155	1.82039	1.03919	0.0146697	0.0322592
ENSMUSG00000026047	Poglut2	basal_adipocytes	255.536	2.07516	0.321793	3.60002e-11	2.82066e-10
ENSMUSG00000026047	Poglut2	endothelial_adipocytes	255.536	2.36119	0.320428	4.54844e-14	4.33026e-13
ENSMUSG00000026047	Poglut2	luminal-differentiated_adipocytes	255.536	1.65583	0.322828	7.03157e-08	3.40582e-07
ENSMUSG00000026047	Poglut2	luminal-progenitors_adipocytes	255.536	1.35668	0.330804	8.97887e-06	3.69616e-05
ENSMUSG00000026047	Poglut2	stromal_adipocytes	255.536	2.15681	0.324463	4.00512e-12	3.10482e-11
ENSMUSG00000056870	Gulp1	endothelial_adipocytes	377.614	1.24423	0.432503	0.00153788	0.00401616
ENSMUSG00000056870	Gulp1	luminal-differentiated_adipocytes	377.614	-1.56016	0.43621	9.7406e-05	0.000309421
ENSMUSG00000056870	Gulp1	stromal_adipocytes	377.614	1.05148	0.421194	0.00639155	0.0147377
ENSMUSG00000056870	Gulp1	luminal-differentiated_basal	377.614	-2.48054	0.423784	7.60632e-10	3.56844e-08
ENSMUSG00000056870	Gulp1	luminal-differentiated_endothelial	377.614	-2.9765	0.427003	1.22309e-12	3.87232e-11
ENSMUSG00000056870	Gulp1	luminal-progenitors_luminal-differentiated	377.614	1.82875	0.435531	3.49657e-06	6.89155e-05
ENSMUSG00000056870	Gulp1	stromal_luminal-differentiated	377.614	2.8182	0.432431	2.78166e-11	1.28985e-09
ENSMUSG00000102319	Gm37626	basal_adipocytes	50.7181	2.32158	0.658585	0.000102426	0.000331034
ENSMUSG00000102319	Gm37626	endothelial_adipocytes	50.7181	3.16591	0.647045	1.66071e-07	7.83241e-07
ENSMUSG00000102319	Gm37626	luminal-progenitors_adipocytes	50.7181	1.37903	0.678609	0.0106662	0.0243137
ENSMUSG00000102319	Gm37626	stromal_adipocytes	50.7181	1.75196	0.665744	0.00184036	0.00472506
ENSMUSG00000102319	Gm37626	luminal-differentiated_basal	50.7181	-1.84766	0.668007	0.000298325	0.00323723
ENSMUSG00000102319	Gm37626	luminal-differentiated_endothelial	50.7181	-2.92666	0.607002	4.32964e-07	4.44113e-06
ENSMUSG00000102319	Gm37626	luminal-progenitors_endothelial	50.7181	-1.25902	0.661577	0.00490295	0.0218812
ENSMUSG00000089877	Gm16102	luminal-differentiated_endothelial	2.71578	-2.75731	1.75972	0.00512329	0.0196684
ENSMUSG00000103071	Gm38110	basal_adipocytes	15.849	2.374	1.00717	0.00352523	0.00858857
ENSMUSG00000103071	Gm38110	endothelial_adipocytes	15.849	1.95056	1.00198	0.0120523	0.0261974
ENSMUSG00000026043	Col3a1	basal_adipocytes	101712	1.43605	0.682586	0.0123186	0.0266237
ENSMUSG00000026043	Col3a1	endothelial_adipocytes	101712	1.73998	0.68654	0.00295079	0.00729727
ENSMUSG00000026043	Col3a1	luminal-progenitors_adipocytes	101712	2.27462	0.707494	0.000167706	0.000554584
ENSMUSG00000026043	Col3a1	stromal_adipocytes	101712	5.42293	0.703579	1.48956e-16	1.69189e-15
ENSMUSG00000026043	Col3a1	luminal-differentiated_basal	101712	-1.60167	0.768364	0.0016164	0.0129887
ENSMUSG00000026043	Col3a1	stromal_basal	101712	3.6186	0.668751	8.63549e-09	2.97172e-07
ENSMUSG00000026043	Col3a1	luminal-differentiated_endothelial	101712	-2.19699	0.736755	0.000291271	0.0016105
ENSMUSG00000026043	Col3a1	stromal_endothelial	101712	3.33079	0.664088	1.25289e-07	1.75219e-06
ENSMUSG00000026043	Col3a1	luminal-progenitors_luminal-differentiated	101712	2.48069	0.678939	1.01712e-05	0.000175534
ENSMUSG00000026043	Col3a1	stromal_luminal-differentiated	101712	5.90206	0.692411	5.18505e-19	7.10777e-17
ENSMUSG00000026043	Col3a1	stromal_luminal-progenitors	101712	2.60274	0.722621	6.96036e-06	0.000148569
ENSMUSG00000026042	Col5a2	luminal-differentiated_adipocytes	7513.86	-1.58921	0.591947	0.00195354	0.00494671
ENSMUSG00000026042	Col5a2	luminal-progenitors_adipocytes	7513.86	1.11842	0.584616	0.0191963	0.0409907
ENSMUSG00000026042	Col5a2	stromal_adipocytes	7513.86	3.55409	0.598007	2.48192e-10	1.60044e-09
ENSMUSG00000026042	Col5a2	luminal-differentiated_basal	7513.86	-1.73109	0.648535	0.000391134	0.00407321
ENSMUSG00000026042	Col5a2	stromal_basal	7513.86	3.27365	0.581227	3.91362e-09	1.4328e-07
ENSMUSG00000026042	Col5a2	luminal-differentiated_endothelial	7513.86	-2.6489	0.590294	2.01189e-06	1.77937e-05
ENSMUSG00000026042	Col5a2	stromal_endothelial	7513.86	2.59825	0.591971	2.8439e-06	2.90276e-05
ENSMUSG00000026042	Col5a2	luminal-progenitors_luminal-differentiated	7513.86	2.82163	0.595015	5.28376e-08	1.72236e-06
ENSMUSG00000026042	Col5a2	stromal_luminal-differentiated	7513.86	5.45957	0.598867	4.12967e-21	7.96899e-19
ENSMUSG00000026042	Col5a2	stromal_luminal-progenitors	7513.86	1.94837	0.667048	6.64355e-05	0.00101068
ENSMUSG00000104476	Gm38211	luminal-differentiated_adipocytes	71.435	-2.63434	0.897636	0.000343412	0.000995677
ENSMUSG00000104476	Gm38211	stromal_basal	71.435	1.39393	1.06097	0.00632433	0.0412909
ENSMUSG00000104476	Gm38211	luminal-differentiated_endothelial	71.435	-2.20803	0.957138	0.0016448	0.00735734
ENSMUSG00000104476	Gm38211	stromal_luminal-differentiated	71.435	3.43871	0.901726	1.17893e-05	0.000210796
ENSMUSG00000084817	Gm5526	basal_adipocytes	175.215	2.47981	0.537113	1.06053e-06	4.66245e-06
ENSMUSG00000084817	Gm5526	endothelial_adipocytes	175.215	2.61037	0.538348	2.73504e-07	1.25409e-06
ENSMUSG00000084817	Gm5526	stromal_adipocytes	175.215	1.81088	0.548659	0.000188764	0.000578672
ENSMUSG00000084817	Gm5526	luminal-differentiated_basal	175.215	-1.06456	0.606095	0.00457074	0.029132
ENSMUSG00000084817	Gm5526	luminal-differentiated_endothelial	175.215	-1.33912	0.60548	0.00190886	0.00838045
ENSMUSG00000084817	Gm5526	luminal-progenitors_endothelial	175.215	-1.30389	0.572749	0.00173647	0.00938154
ENSMUSG00000025993	Slc40a1	basal_adipocytes	155.096	2.49011	0.647708	2.8984e-05	0.000102787
ENSMUSG00000025993	Slc40a1	luminal-differentiated_adipocytes	155.096	4.29155	0.655816	5.08612e-12	3.82924e-11
ENSMUSG00000025993	Slc40a1	luminal-progenitors_adipocytes	155.096	3.38141	0.656428	3.46271e-08	2.05065e-07
ENSMUSG00000025993	Slc40a1	stromal_adipocytes	155.096	3.2259	0.661702	9.88032e-08	4.74437e-07
ENSMUSG00000025993	Slc40a1	luminal-differentiated_basal	155.096	1.30398	0.681893	0.00277428	0.0197596
ENSMUSG00000025993	Slc40a1	luminal-differentiated_endothelial	155.096	2.88779	0.581027	2.15301e-07	2.33697e-06
ENSMUSG00000025993	Slc40a1	luminal-progenitors_endothelial	155.096	1.81762	0.629461	0.000246147	0.00184158
ENSMUSG00000025993	Slc40a1	stromal_endothelial	155.096	1.77795	0.674743	0.000560706	0.00303567
ENSMUSG00000041144	Dnah7b	basal_adipocytes	93.847	2.80841	0.940811	0.000448739	0.00129374
ENSMUSG00000041144	Dnah7b	endothelial_adipocytes	93.847	2.02298	0.94925	0.00730962	0.016676
ENSMUSG00000041144	Dnah7b	luminal-differentiated_adipocytes	93.847	2.77337	1.00632	0.000558795	0.0015678
ENSMUSG00000041144	Dnah7b	stromal_adipocytes	93.847	3.79489	0.992405	6.9153e-06	2.6182e-05
ENSMUSG00000041144	Dnah7b	stromal_luminal-progenitors	93.847	1.35993	0.934208	0.00387091	0.0264022
ENSMUSG00000096047	n-R5s211	stromal_adipocytes	17.3563	1.99674	0.720402	0.000937485	0.00254713
ENSMUSG00000096047	n-R5s211	stromal_endothelial	17.3563	1.05271	0.623545	0.00845303	0.0304562
ENSMUSG00000096047	n-R5s211	stromal_luminal-progenitors	17.3563	1.64048	0.708557	0.000366945	0.00412207
ENSMUSG00000101337	Dnah7c	basal_adipocytes	21.8384	-8.79666	2.07224	1.82687e-07	8.98972e-07
ENSMUSG00000101337	Dnah7c	luminal-differentiated_adipocytes	21.8384	-4.33753	1.90643	0.000749687	0.00205366
ENSMUSG00000101337	Dnah7c	luminal-progenitors_adipocytes	21.8384	-7.58924	2.04492	1.71576e-06	7.93685e-06
ENSMUSG00000101337	Dnah7c	endothelial_basal	21.8384	5.12949	2.74072	0.000237518	0.00646069
ENSMUSG00000101337	Dnah7c	stromal_basal	21.8384	6.81464	2.24529	7.61054e-06	0.000133392
ENSMUSG00000101337	Dnah7c	luminal-progenitors_endothelial	21.8384	-3.3333	2.30502	0.0012833	0.00731074
ENSMUSG00000101337	Dnah7c	stromal_luminal-progenitors	21.8384	6.0376	2.44156	5.58084e-05	0.000871576
ENSMUSG00000025986	Slc39a10	basal_adipocytes	2115.18	3.46335	0.334428	7.01927e-26	1.96701e-24
ENSMUSG00000025986	Slc39a10	endothelial_adipocytes	2115.18	4.01139	0.33579	4.85723e-34	2.0376e-32
ENSMUSG00000025986	Slc39a10	luminal-differentiated_adipocytes	2115.18	1.25406	0.333121	7.16235e-05	0.000232509
ENSMUSG00000025986	Slc39a10	luminal-progenitors_adipocytes	2115.18	1.61048	0.344201	4.6842e-07	2.35581e-06
ENSMUSG00000025986	Slc39a10	luminal-differentiated_basal	2115.18	-2.10424	0.329272	4.45334e-11	2.629e-09
ENSMUSG00000025986	Slc39a10	luminal-progenitors_basal	2115.18	-1.6264	0.335174	3.65945e-08	2.03141e-06
ENSMUSG00000025986	Slc39a10	stromal_basal	2115.18	-2.54913	0.331821	6.68679e-15	8.35991e-13
ENSMUSG00000025986	Slc39a10	luminal-differentiated_endothelial	2115.18	-2.70352	0.331762	1.69156e-16	9.75809e-15
ENSMUSG00000025986	Slc39a10	luminal-progenitors_endothelial	2115.18	-2.29094	0.331205	8.10221e-13	5.43761e-11
ENSMUSG00000025986	Slc39a10	stromal_endothelial	2115.18	-3.0975	0.331809	3.59572e-21	5.84793e-19
ENSMUSG00000100213	Gm28151	basal_adipocytes	12.9346	3.49232	1.05719	7.79778e-05	0.000257311
ENSMUSG00000100213	Gm28151	endothelial_adipocytes	12.9346	3.70987	1.07589	3.16404e-05	0.000109813
ENSMUSG00000100213	Gm28151	luminal-progenitors_adipocytes	12.9346	1.73768	1.09359	0.0226665	0.0474912
ENSMUSG00000100213	Gm28151	stromal_basal	12.9346	-1.70948	1.20711	0.00451205	0.0315629
ENSMUSG00000100213	Gm28151	luminal-differentiated_endothelial	12.9346	-1.75217	1.08297	0.00922304	0.0322381
ENSMUSG00000100213	Gm28151	stromal_endothelial	12.9346	-2.29258	1.07081	0.00210262	0.00948497
ENSMUSG00000103129	Gm37393	basal_adipocytes	13.7712	3.84291	1.48408	0.000348547	0.0010266
ENSMUSG00000103129	Gm37393	endothelial_adipocytes	13.7712	4.22292	1.56013	0.000144093	0.000452008
ENSMUSG00000103129	Gm37393	luminal-differentiated_basal	13.7712	-1.56301	1.33271	0.00769271	0.0436302
ENSMUSG00000103129	Gm37393	stromal_basal	13.7712	-6.01241	1.72043	1.58283e-06	3.2923e-05
ENSMUSG00000103129	Gm37393	luminal-differentiated_endothelial	13.7712	-2.66047	1.4429	0.00364374	0.0146488
ENSMUSG00000103129	Gm37393	luminal-progenitors_endothelial	13.7712	-1.58315	1.31242	0.0121335	0.0451571
ENSMUSG00000103129	Gm37393	stromal_endothelial	13.7712	-6.21406	1.68884	4.99756e-07	6.17665e-06
ENSMUSG00000103129	Gm37393	stromal_luminal-progenitors	13.7712	-1.36894	1.48851	0.00876574	0.0493013
ENSMUSG00000026109	Tmeff2	basal_adipocytes	519.618	3.57279	0.962867	1.75232e-05	6.45143e-05
ENSMUSG00000026109	Tmeff2	endothelial_adipocytes	519.618	3.66491	0.973967	1.12973e-05	4.18434e-05
ENSMUSG00000026109	Tmeff2	luminal-differentiated_adipocytes	519.618	1.65838	0.961268	0.0218322	0.044486
ENSMUSG00000026109	Tmeff2	luminal-progenitors_adipocytes	519.618	5.79768	1.0499	2.51545e-10	1.95182e-09
ENSMUSG00000026109	Tmeff2	stromal_adipocytes	519.618	8.13147	1.02492	3.85204e-17	4.57618e-16
ENSMUSG00000026109	Tmeff2	stromal_basal	519.618	3.54866	0.853494	3.12429e-06	6.02406e-05
ENSMUSG00000026109	Tmeff2	stromal_endothelial	519.618	3.48861	0.840964	4.9935e-06	4.78464e-05
ENSMUSG00000026109	Tmeff2	luminal-progenitors_luminal-differentiated	519.618	3.15924	0.975428	6.7522e-06	0.000122951
ENSMUSG00000026109	Tmeff2	stromal_luminal-differentiated	519.618	5.69945	0.893218	7.53625e-12	3.8504e-10
ENSMUSG00000099924	Gm28320	basal_adipocytes	12.3246	9.83896	2.04806	4.23872e-08	2.29479e-07
ENSMUSG00000099924	Gm28320	endothelial_adipocytes	12.3246	10.2414	1.92686	8.81119e-09	4.81039e-08
ENSMUSG00000099924	Gm28320	luminal-differentiated_adipocytes	12.3246	11.5765	1.89259	8.83751e-11	5.87783e-10
ENSMUSG00000099924	Gm28320	luminal-progenitors_adipocytes	12.3246	20.9614	1.77219	2.04018e-33	8.79379e-32
ENSMUSG00000099924	Gm28320	stromal_adipocytes	12.3246	22.326	1.74997	3.14141e-38	1.37306e-36
ENSMUSG00000099924	Gm28320	luminal-progenitors_basal	12.3246	10.8651	1.73994	1.67464e-10	1.3877e-08
ENSMUSG00000099924	Gm28320	stromal_basal	12.3246	12.1177	1.72362	5.40887e-13	4.60616e-11
ENSMUSG00000099924	Gm28320	luminal-progenitors_endothelial	12.3246	10.4498	1.72206	3.87889e-10	1.55615e-08
ENSMUSG00000099924	Gm28320	stromal_endothelial	12.3246	11.7586	1.71851	1.28313e-12	4.89302e-11
ENSMUSG00000099924	Gm28320	luminal-progenitors_luminal-differentiated	12.3246	9.31099	1.72855	2.3465e-08	8.36364e-07
ENSMUSG00000099924	Gm28320	stromal_luminal-differentiated	12.3246	10.4096	1.77137	1.3498e-10	5.64353e-09
ENSMUSG00000045954	Cavin2	basal_adipocytes	8104.16	1.62046	0.455612	0.000109351	0.000351243
ENSMUSG00000045954	Cavin2	endothelial_adipocytes	8104.16	2.26443	0.450479	1.14022e-07	5.48487e-07
ENSMUSG00000045954	Cavin2	luminal-differentiated_adipocytes	8104.16	-1.56018	0.448228	0.0001399	0.000433232
ENSMUSG00000045954	Cavin2	stromal_adipocytes	8104.16	-2.71398	0.454572	2.65068e-10	1.70454e-09
ENSMUSG00000045954	Cavin2	luminal-differentiated_basal	8104.16	-3.22213	0.447009	1.61912e-14	1.62632e-12
ENSMUSG00000045954	Cavin2	stromal_basal	8104.16	-4.43166	0.449832	2.28792e-24	1.16903e-21
ENSMUSG00000045954	Cavin2	luminal-differentiated_endothelial	8104.16	-3.96017	0.444219	8.1089e-20	7.69235e-18
ENSMUSG00000045954	Cavin2	luminal-progenitors_endothelial	8104.16	-1.86458	0.458302	4.72108e-06	6.61529e-05
ENSMUSG00000045954	Cavin2	stromal_endothelial	8104.16	-5.07301	0.450746	3.28254e-31	2.23924e-28
ENSMUSG00000045954	Cavin2	luminal-progenitors_luminal-differentiated	8104.16	1.83162	0.450852	5.77588e-06	0.000107052
ENSMUSG00000045954	Cavin2	stromal_luminal-progenitors	8104.16	-2.97339	0.453785	1.87101e-12	1.47571e-10
ENSMUSG00000026107	Nabp1	basal_adipocytes	2501.08	-3.55698	0.347805	2.36208e-25	6.4021e-24
ENSMUSG00000026107	Nabp1	endothelial_adipocytes	2501.08	-4.1553	0.3497	7.53121e-34	3.12278e-32
ENSMUSG00000026107	Nabp1	luminal-differentiated_adipocytes	2501.08	-2.78072	0.353377	3.54482e-16	3.98042e-15
ENSMUSG00000026107	Nabp1	luminal-progenitors_adipocytes	2501.08	-3.03375	0.349899	8.84295e-19	1.59938e-17
ENSMUSG00000026107	Nabp1	stromal_adipocytes	2501.08	-3.50809	0.350239	1.48698e-24	3.09357e-23
ENSMUSG00000026107	Nabp1	luminal-differentiated_endothelial	2501.08	1.2603	0.391043	6.83023e-05	0.000438343
ENSMUSG00000018417	Myo1b	basal_adipocytes	1672.86	3.00836	0.422246	2.73959e-13	2.72079e-12
ENSMUSG00000018417	Myo1b	endothelial_adipocytes	1672.86	3.6058	0.423731	2.40889e-18	3.41602e-17
ENSMUSG00000018417	Myo1b	luminal-progenitors_adipocytes	1672.86	1.94639	0.439738	1.35183e-06	6.35535e-06
ENSMUSG00000018417	Myo1b	luminal-differentiated_basal	1672.86	-1.92663	0.422157	9.13146e-07	2.0878e-05
ENSMUSG00000018417	Myo1b	stromal_basal	1672.86	-3.24409	0.420062	2.87849e-15	3.93349e-13
ENSMUSG00000018417	Myo1b	luminal-differentiated_endothelial	1672.86	-2.6104	0.419867	2.17316e-10	4.42105e-09
ENSMUSG00000018417	Myo1b	luminal-progenitors_endothelial	1672.86	-1.46401	0.454904	8.99844e-05	0.000797939
ENSMUSG00000018417	Myo1b	stromal_endothelial	1672.86	-3.84792	0.420788	1.0263e-20	1.50922e-18
ENSMUSG00000018417	Myo1b	stromal_luminal-progenitors	1672.86	-2.12634	0.433584	6.39593e-08	2.39591e-06
ENSMUSG00000101724	Gm29453	basal_adipocytes	15.3813	4.57492	1.2561	3.96756e-06	1.6059e-05
ENSMUSG00000101724	Gm29453	endothelial_adipocytes	15.3813	5.26846	1.32787	3.55173e-07	1.60365e-06
ENSMUSG00000101724	Gm29453	luminal-differentiated_adipocytes	15.3813	2.93524	1.25142	0.00164851	0.00423479
ENSMUSG00000101724	Gm29453	stromal_basal	15.3813	-1.75436	1.25363	0.00459483	0.0320276
ENSMUSG00000101724	Gm29453	luminal-progenitors_endothelial	15.3813	-2.10207	1.12735	0.0019984	0.0105107
ENSMUSG00000101724	Gm29453	stromal_endothelial	15.3813	-2.7458	1.06361	0.000680173	0.0035891
ENSMUSG00000100313	Gm28323	basal_adipocytes	27.2559	3.68234	1.01166	1.90733e-05	6.97591e-05
ENSMUSG00000100313	Gm28323	endothelial_adipocytes	27.2559	4.42854	1.06437	6.00148e-07	2.63205e-06
ENSMUSG00000100313	Gm28323	luminal-differentiated_basal	27.2559	-1.3195	0.921274	0.00822672	0.0459507
ENSMUSG00000100313	Gm28323	luminal-progenitors_basal	27.2559	-3.67065	1.33705	1.22233e-05	0.000361747
ENSMUSG00000100313	Gm28323	stromal_basal	27.2559	-3.13837	0.897264	3.4772e-05	0.000510801
ENSMUSG00000100313	Gm28323	luminal-differentiated_endothelial	27.2559	-2.53374	0.893242	0.000441825	0.00232753
ENSMUSG00000100313	Gm28323	luminal-progenitors_endothelial	27.2559	-4.34445	1.11144	2.74203e-07	5.52336e-06
ENSMUSG00000100313	Gm28323	stromal_endothelial	27.2559	-3.86667	0.850679	6.34113e-07	7.65612e-06
ENSMUSG00000072324	Gm8420	endothelial_adipocytes	5.10674	2.64613	1.94037	0.0155374	0.0329265
ENSMUSG00000072324	Gm8420	luminal-progenitors_adipocytes	5.10674	5.7497	2.54959	0.000301652	0.000951256
ENSMUSG00000072324	Gm8420	endothelial_basal	5.10674	5.48753	3.35656	0.000366702	0.00930639
ENSMUSG00000072324	Gm8420	luminal-differentiated_basal	5.10674	3.71481	3.10602	0.000964407	0.00853442
ENSMUSG00000072324	Gm8420	luminal-progenitors_basal	5.10674	9.58814	2.16643	1.96864e-06	7.2559e-05
ENSMUSG00000072324	Gm8420	stromal_endothelial	5.10674	-5.94036	2.72506	0.000108951	0.000725493
ENSMUSG00000072324	Gm8420	stromal_luminal-differentiated	5.10674	-5.60606	2.95173	0.000315429	0.00392598
ENSMUSG00000072324	Gm8420	stromal_luminal-progenitors	5.10674	-10.3476	2.16697	4.04376e-07	1.24567e-05
ENSMUSG00000062939	Stat4	basal_adipocytes	81.7154	12.8459	1.23311	9.97526e-26	2.76511e-24
ENSMUSG00000062939	Stat4	endothelial_adipocytes	81.7154	11.5439	1.23708	4.19347e-21	7.34619e-20
ENSMUSG00000062939	Stat4	luminal-differentiated_adipocytes	81.7154	14.2761	1.22948	1.45247e-31	5.04092e-30
ENSMUSG00000062939	Stat4	luminal-progenitors_adipocytes	81.7154	15.5186	1.22681	2.99414e-37	1.54549e-35
ENSMUSG00000062939	Stat4	stromal_adipocytes	81.7154	15.5595	1.22689	2.5844e-37	1.08161e-35
ENSMUSG00000062939	Stat4	stromal_basal	81.7154	1.58874	1.24383	0.00645472	0.0420137
ENSMUSG00000062939	Stat4	luminal-differentiated_endothelial	81.7154	1.90175	1.14403	0.00793557	0.0284311
ENSMUSG00000062939	Stat4	luminal-progenitors_endothelial	81.7154	3.05606	1.11786	8.14087e-05	0.000732984
ENSMUSG00000062939	Stat4	stromal_endothelial	81.7154	3.35921	1.00951	7.90506e-05	0.000548938
ENSMUSG00000101628	Gm28177	luminal-differentiated_adipocytes	5.84134	-7.65023	3.59155	0.000353553	0.00102334
ENSMUSG00000101628	Gm28177	luminal-progenitors_adipocytes	5.84134	-8.71775	3.55597	0.000149115	0.000497698
ENSMUSG00000101628	Gm28177	luminal-differentiated_basal	5.84134	-3.26931	3.68205	0.00244587	0.0179705
ENSMUSG00000101628	Gm28177	luminal-progenitors_basal	5.84134	-5.22555	4.47352	0.00114649	0.0146316
ENSMUSG00000101628	Gm28177	luminal-differentiated_endothelial	5.84134	-3.44865	2.99811	0.00399079	0.0158254
ENSMUSG00000101628	Gm28177	luminal-progenitors_endothelial	5.84134	-4.56418	3.92218	0.00192517	0.0101925
ENSMUSG00000101628	Gm28177	stromal_luminal-progenitors	5.84134	2.61549	3.50425	0.00542327	0.0341645
ENSMUSG00000078291	Gm3940	luminal-differentiated_endothelial	2.47746	3.02704	1.11582	0.00050246	0.00260516
ENSMUSG00000078291	Gm3940	stromal_endothelial	2.47746	2.05685	1.24933	0.00681334	0.0254057
ENSMUSG00000078291	Gm3940	luminal-progenitors_luminal-differentiated	2.47746	-1.67838	1.1607	0.00398648	0.0258789
ENSMUSG00000109599	Gm31812	stromal_adipocytes	3.04777	-3.47115	2.70552	0.00984889	0.0218248
ENSMUSG00000026104	Stat1	luminal-progenitors_adipocytes	2328.01	-1.01293	0.230848	4.37204e-06	1.89196e-05
ENSMUSG00000026104	Stat1	stromal_adipocytes	2328.01	-1.02005	0.228843	4.48356e-06	1.74049e-05
ENSMUSG00000026103	Gls	basal_adipocytes	2436.09	1.7979	0.300051	6.20191e-10	4.22585e-09
ENSMUSG00000026103	Gls	endothelial_adipocytes	2436.09	2.12799	0.299309	2.82561e-13	2.48539e-12
ENSMUSG00000026103	Gls	luminal-differentiated_adipocytes	2436.09	1.38635	0.296962	1.09371e-06	4.58708e-06
ENSMUSG00000026103	Gls	luminal-progenitors_adipocytes	2436.09	1.1456	0.299965	4.08174e-05	0.000150469
ENSMUSG00000026103	Gls	stromal_endothelial	2436.09	-1.09823	0.328369	3.39169e-05	0.000262589
ENSMUSG00000100007	Gm5527	basal_adipocytes	5.80504	-1.94978	1.04693	0.0157416	0.033198
ENSMUSG00000100007	Gm5527	endothelial_adipocytes	5.80504	-1.96226	1.02385	0.012795	0.0276345
ENSMUSG00000100007	Gm5527	luminal-differentiated_adipocytes	5.80504	-2.22642	1.09485	0.00623842	0.0143087
ENSMUSG00000100007	Gm5527	luminal-progenitors_adipocytes	5.80504	-1.93748	1.12026	0.014111	0.0311391
ENSMUSG00000100007	Gm5527	stromal_adipocytes	5.80504	-2.5901	1.12694	0.00225411	0.0056842
ENSMUSG00000043015	Nemp2	basal_adipocytes	99.199	13.5832	0.682568	1.97554e-88	2.52997e-85
ENSMUSG00000043015	Nemp2	endothelial_adipocytes	99.199	13.7706	0.680546	1.48374e-91	2.32633e-88
ENSMUSG00000043015	Nemp2	luminal-differentiated_adipocytes	99.199	14.2917	0.680612	2.90788e-98	4.38115e-95
ENSMUSG00000043015	Nemp2	luminal-progenitors_adipocytes	99.199	13.9369	0.683768	8.4288e-93	9.19326e-90
ENSMUSG00000043015	Nemp2	stromal_adipocytes	99.199	13.8603	0.68082	1.69377e-92	1.44609e-89
ENSMUSG00000041439	Mfsd6	endothelial_adipocytes	1397.79	1.38487	0.38859	0.000116642	0.000370907
ENSMUSG00000100302	Gm29670	basal_adipocytes	11.467	1.97341	1.10376	0.0181167	0.0376737
ENSMUSG00000100302	Gm29670	luminal-differentiated_adipocytes	11.467	1.88213	1.12747	0.0198892	0.0408714
ENSMUSG00000100302	Gm29670	luminal-progenitors_adipocytes	11.467	1.80077	1.16369	0.0235436	0.0491157
ENSMUSG00000026102	Inpp1	basal_adipocytes	594.065	2.01336	0.430656	8.4624e-07	3.78004e-06
ENSMUSG00000026102	Inpp1	endothelial_adipocytes	594.065	2.68839	0.425727	6.87355e-11	4.72152e-10
ENSMUSG00000026102	Inpp1	stromal_adipocytes	594.065	1.66449	0.432051	2.65157e-05	9.25771e-05
ENSMUSG00000026102	Inpp1	luminal-differentiated_basal	594.065	-1.01001	0.495883	0.00214019	0.016253
ENSMUSG00000026102	Inpp1	luminal-differentiated_endothelial	594.065	-1.89825	0.443759	2.85462e-06	2.44614e-05
ENSMUSG00000026102	Inpp1	luminal-progenitors_endothelial	594.065	-1.48563	0.454666	7.64091e-05	0.000694211
ENSMUSG00000041426	Hibch	basal_adipocytes	763.198	-3.34798	0.349824	2.16203e-22	4.66128e-21
ENSMUSG00000041426	Hibch	endothelial_adipocytes	763.198	-3.25815	0.349444	2.42816e-21	4.33852e-20
ENSMUSG00000041426	Hibch	luminal-differentiated_adipocytes	763.198	-3.70831	0.352828	1.02496e-26	2.55372e-25
ENSMUSG00000041426	Hibch	luminal-progenitors_adipocytes	763.198	-3.33148	0.353459	8.08603e-22	1.81113e-20
ENSMUSG00000041426	Hibch	stromal_adipocytes	763.198	-3.30292	0.35301	9.99733e-22	1.68684e-20
ENSMUSG00000043629	1700019D03Rik	stromal_adipocytes	186.846	2.33368	0.754101	0.000247348	0.000744195
ENSMUSG00000043629	1700019D03Rik	stromal_endothelial	186.846	1.58331	0.846186	0.00438888	0.0177063
ENSMUSG00000043629	1700019D03Rik	stromal_luminal-differentiated	186.846	2.02294	0.978728	0.000450897	0.005394
ENSMUSG00000026098	Pms1	luminal-differentiated_adipocytes	127.145	1.38232	0.454683	0.000837104	0.00227319
ENSMUSG00000026097	Ormdl1	luminal-differentiated_adipocytes	123.356	1.51375	0.377572	1.82205e-05	6.42901e-05
ENSMUSG00000026097	Ormdl1	luminal-differentiated_endothelial	123.356	1.1871	0.408782	0.00020973	0.00120336
ENSMUSG00000026096	Osgepl1	basal_adipocytes	165.133	-2.22093	0.300796	5.21357e-14	5.60601e-13
ENSMUSG00000026096	Osgepl1	endothelial_adipocytes	165.133	-2.00594	0.300773	5.98122e-12	4.59556e-11
ENSMUSG00000026096	Osgepl1	luminal-differentiated_adipocytes	165.133	-1.96207	0.302156	1.30343e-11	9.39622e-11
ENSMUSG00000026096	Osgepl1	luminal-progenitors_adipocytes	165.133	-1.488	0.308227	2.49835e-07	1.31253e-06
ENSMUSG00000026096	Osgepl1	stromal_adipocytes	165.133	-2.29515	0.303369	4.83508e-15	4.8489e-14
ENSMUSG00000026095	Asnsd1	basal_adipocytes	606.39	-1.75016	0.289062	4.19185e-10	2.91201e-09
ENSMUSG00000026095	Asnsd1	endothelial_adipocytes	606.39	-2.36243	0.286916	4.94502e-17	6.24941e-16
ENSMUSG00000026095	Asnsd1	luminal-differentiated_adipocytes	606.39	-1.33527	0.285106	1.0945e-06	4.58963e-06
ENSMUSG00000026095	Asnsd1	luminal-progenitors_adipocytes	606.39	-1.38825	0.292218	4.14186e-07	2.10756e-06
ENSMUSG00000026095	Asnsd1	stromal_adipocytes	606.39	-1.56537	0.287745	1.34229e-08	7.16402e-08
ENSMUSG00000117809	Gm50478	basal_adipocytes	14.2345	7.17575	2.12344	2.36671e-06	9.89528e-06
ENSMUSG00000117809	Gm50478	endothelial_adipocytes	14.2345	6.77079	2.10908	5.81734e-06	2.24615e-05
ENSMUSG00000117809	Gm50478	luminal-differentiated_adipocytes	14.2345	7.84757	1.95825	5.08728e-07	2.22774e-06
ENSMUSG00000117809	Gm50478	stromal_adipocytes	14.2345	7.86334	1.96681	7.19354e-07	3.10078e-06
ENSMUSG00000117809	Gm50478	luminal-progenitors_basal	14.2345	-8.89212	1.72148	1.05213e-07	5.26744e-06
ENSMUSG00000117809	Gm50478	luminal-progenitors_endothelial	14.2345	-8.40468	1.83796	2.85684e-07	5.71629e-06
ENSMUSG00000117809	Gm50478	luminal-progenitors_luminal-differentiated	14.2345	-9.40442	1.73053	1.87743e-08	6.81034e-07
ENSMUSG00000117809	Gm50478	stromal_luminal-progenitors	14.2345	9.33062	1.74899	2.77069e-08	1.12474e-06
ENSMUSG00000096141	Dnah7a	endothelial_adipocytes	11.2657	11.7223	2.03652	1.74722e-09	1.04012e-08
ENSMUSG00000096141	Dnah7a	luminal-differentiated_adipocytes	11.2657	18.2701	1.98746	9.70584e-21	1.60281e-19
ENSMUSG00000096141	Dnah7a	luminal-progenitors_adipocytes	11.2657	9.26512	2.30665	1.0579e-06	5.05192e-06
ENSMUSG00000096141	Dnah7a	stromal_adipocytes	11.2657	18.285	1.98344	6.75494e-21	1.07663e-19
ENSMUSG00000096141	Dnah7a	endothelial_basal	11.2657	10.4543	2.00952	4.97164e-08	4.53298e-06
ENSMUSG00000096141	Dnah7a	luminal-differentiated_basal	11.2657	16.8498	1.97433	1.84033e-18	3.69702e-16
ENSMUSG00000096141	Dnah7a	luminal-progenitors_basal	11.2657	8.25781	2.31855	1.55238e-05	0.000444639
ENSMUSG00000096141	Dnah7a	stromal_basal	11.2657	16.92	1.97909	1.30787e-18	3.04357e-16
ENSMUSG00000096141	Dnah7a	luminal-differentiated_endothelial	11.2657	4.09126	2.11519	0.000758601	0.00374086
ENSMUSG00000096141	Dnah7a	stromal_endothelial	11.2657	4.15485	2.17576	0.00065465	0.00347233
ENSMUSG00000096141	Dnah7a	luminal-progenitors_luminal-differentiated	11.2657	-8.06726	2.32605	1.02078e-05	0.000175919
ENSMUSG00000096141	Dnah7a	stromal_luminal-progenitors	11.2657	8.20538	2.30153	8.4924e-06	0.000176486
ENSMUSG00000026094	Stk17b	basal_adipocytes	1210.14	1.93962	0.494192	2.38899e-05	8.58675e-05
ENSMUSG00000026094	Stk17b	luminal-differentiated_adipocytes	1210.14	3.55221	0.493267	6.74859e-14	6.15788e-13
ENSMUSG00000026094	Stk17b	luminal-progenitors_adipocytes	1210.14	1.93092	0.506844	1.97774e-05	7.70156e-05
ENSMUSG00000026094	Stk17b	stromal_adipocytes	1210.14	2.5564	0.498331	3.26908e-08	1.66463e-07
ENSMUSG00000026094	Stk17b	endothelial_basal	1210.14	-1.88225	0.565008	2.97804e-05	0.00115959
ENSMUSG00000026094	Stk17b	luminal-differentiated_basal	1210.14	1.29256	0.564904	0.00104377	0.00908281
ENSMUSG00000026094	Stk17b	luminal-differentiated_endothelial	1210.14	3.50219	0.481473	9.15329e-14	3.52017e-12
ENSMUSG00000026094	Stk17b	luminal-progenitors_endothelial	1210.14	1.82988	0.505857	2.46884e-05	0.000267487
ENSMUSG00000026094	Stk17b	stromal_endothelial	1210.14	2.56442	0.484211	4.24411e-08	6.64713e-07
ENSMUSG00000026094	Stk17b	luminal-progenitors_luminal-differentiated	1210.14	-1.24708	0.556274	0.00122388	0.0101303
ENSMUSG00000042807	Hecw2	basal_adipocytes	700.946	3.03748	0.719037	4.44554e-06	1.78722e-05
ENSMUSG00000042807	Hecw2	endothelial_adipocytes	700.946	3.57058	0.724902	8.91145e-08	4.34589e-07
ENSMUSG00000042807	Hecw2	luminal-progenitors_adipocytes	700.946	1.36358	0.737031	0.0170526	0.0369031
ENSMUSG00000042807	Hecw2	luminal-differentiated_basal	700.946	-2.31923	0.746425	9.16051e-05	0.00118301
ENSMUSG00000042807	Hecw2	stromal_basal	700.946	-1.15069	0.919354	0.00789908	0.0489222
ENSMUSG00000042807	Hecw2	luminal-differentiated_endothelial	700.946	-3.13516	0.718516	2.98401e-06	2.54935e-05
ENSMUSG00000042807	Hecw2	luminal-progenitors_endothelial	700.946	-1.56686	0.787863	0.00300161	0.0146698
ENSMUSG00000042807	Hecw2	stromal_endothelial	700.946	-2.15183	0.815188	0.000633939	0.00337341
ENSMUSG00000102868	Gm37633	basal_adipocytes	5.11404	15.1011	1.86086	1.9128e-16	2.58264e-15
ENSMUSG00000102868	Gm37633	endothelial_adipocytes	5.11404	4.23297	2.09879	0.000891299	0.00243989
ENSMUSG00000102868	Gm37633	luminal-differentiated_adipocytes	5.11404	16.637	1.81799	1.77206e-20	2.85998e-19
ENSMUSG00000102868	Gm37633	luminal-progenitors_adipocytes	5.11404	5.5983	2.25297	0.000163795	0.000542508
ENSMUSG00000102868	Gm37633	stromal_adipocytes	5.11404	17.7799	1.79656	1.06149e-23	2.077e-22
ENSMUSG00000102868	Gm37633	endothelial_basal	5.11404	-8.68308	1.87888	5.04053e-07	3.69475e-05
ENSMUSG00000102868	Gm37633	luminal-progenitors_basal	5.11404	-7.809	2.00538	7.33559e-06	0.000232561
ENSMUSG00000102868	Gm37633	luminal-differentiated_endothelial	5.11404	10.1552	1.93124	1.64534e-09	2.76341e-08
ENSMUSG00000102868	Gm37633	stromal_endothelial	5.11404	11.4838	1.77611	1.1834e-11	3.84925e-10
ENSMUSG00000102868	Gm37633	luminal-progenitors_luminal-differentiated	5.11404	-9.47092	1.80477	4.66923e-08	1.53709e-06
ENSMUSG00000102868	Gm37633	stromal_luminal-progenitors	5.11404	10.7165	1.76227	5.57821e-10	3.00712e-08
ENSMUSG00000073678	Pgap1	basal_adipocytes	309.265	1.75664	0.397053	2.77068e-06	1.14775e-05
ENSMUSG00000073678	Pgap1	endothelial_adipocytes	309.265	1.00845	0.387064	0.00464177	0.0110258
ENSMUSG00000073678	Pgap1	luminal-differentiated_adipocytes	309.265	2.56129	0.397872	1.20918e-11	8.73891e-11
ENSMUSG00000073678	Pgap1	luminal-progenitors_adipocytes	309.265	1.84001	0.405403	8.18032e-07	3.97004e-06
ENSMUSG00000073678	Pgap1	stromal_adipocytes	309.265	2.0827	0.397448	2.29291e-08	1.19052e-07
ENSMUSG00000073678	Pgap1	luminal-differentiated_endothelial	309.265	1.42238	0.415216	3.70472e-05	0.000250963
ENSMUSG00000104136	Gm36955	basal_adipocytes	8.89673	3.17521	1.14933	0.000561814	0.00159471
ENSMUSG00000104136	Gm36955	endothelial_adipocytes	8.89673	3.05602	1.1575	0.000789422	0.0021846
ENSMUSG00000104136	Gm36955	luminal-differentiated_adipocytes	8.89673	4.64394	1.22123	5.67923e-06	2.15595e-05
ENSMUSG00000104136	Gm36955	luminal-progenitors_adipocytes	8.89673	2.56344	1.26593	0.00446977	0.0110254
ENSMUSG00000104136	Gm36955	stromal_adipocytes	8.89673	4.2937	1.24329	1.75135e-05	6.25975e-05
ENSMUSG00000052331	Ankrd44	basal_adipocytes	1091.84	1.64276	0.366366	2.12708e-06	8.95919e-06
ENSMUSG00000052331	Ankrd44	endothelial_adipocytes	1091.84	1.26729	0.363402	0.000177198	0.000547841
ENSMUSG00000052331	Ankrd44	luminal-differentiated_adipocytes	1091.84	2.38286	0.367299	9.2899e-12	6.78994e-11
ENSMUSG00000052331	Ankrd44	luminal-progenitors_adipocytes	1091.84	1.75008	0.371064	3.57835e-07	1.83571e-06
ENSMUSG00000052331	Ankrd44	stromal_adipocytes	1091.84	2.06542	0.36639	2.49078e-09	1.4401e-08
ENSMUSG00000102503	Gm37370	basal_adipocytes	27.1427	2.69151	0.81238	0.000176346	0.000547287
ENSMUSG00000102503	Gm37370	endothelial_adipocytes	27.1427	2.18842	0.8271	0.00162913	0.00423332
ENSMUSG00000102503	Gm37370	luminal-differentiated_adipocytes	27.1427	3.03456	0.857481	3.43375e-05	0.000116643
ENSMUSG00000102503	Gm37370	luminal-progenitors_adipocytes	27.1427	3.0405	0.846967	3.56361e-05	0.000132695
ENSMUSG00000102503	Gm37370	stromal_adipocytes	27.1427	1.65037	0.816618	0.0109071	0.0239695
ENSMUSG00000102642	A130048G24Rik	luminal-differentiated_adipocytes	76.9482	2.01145	0.676383	0.000484836	0.00137704
ENSMUSG00000102642	A130048G24Rik	stromal_adipocytes	76.9482	1.76327	0.666613	0.0017456	0.00450479
ENSMUSG00000103030	E330011M16Rik	basal_adipocytes	30.6396	2.30993	0.823955	0.00109454	0.0029485
ENSMUSG00000103030	E330011M16Rik	endothelial_adipocytes	30.6396	1.60295	0.819045	0.0153743	0.0326211
ENSMUSG00000103030	E330011M16Rik	luminal-differentiated_adipocytes	30.6396	2.81978	0.861302	9.82817e-05	0.000311971
ENSMUSG00000103030	E330011M16Rik	luminal-progenitors_adipocytes	30.6396	2.66291	0.865824	0.000234259	0.00075293
ENSMUSG00000103030	E330011M16Rik	stromal_adipocytes	30.6396	2.89023	0.852363	6.21694e-05	0.000205358
ENSMUSG00000101122	Gm17971	endothelial_adipocytes	67.6719	1.04771	0.52986	0.0237094	0.0480819
ENSMUSG00000025980	Hspd1	basal_adipocytes	3351.73	-1.39017	0.204294	3.12565e-12	2.74263e-11
ENSMUSG00000025980	Hspd1	endothelial_adipocytes	3351.73	-1.81772	0.203889	1.11299e-19	1.76712e-18
ENSMUSG00000025980	Hspd1	luminal-progenitors_adipocytes	3351.73	-1.20525	0.204216	9.55017e-10	6.93417e-09
ENSMUSG00000025980	Hspd1	stromal_adipocytes	3351.73	-1.24897	0.202365	2.68563e-10	1.72528e-09
ENSMUSG00000073676	Hspe1	basal_adipocytes	1543.71	-2.61699	0.277397	1.36858e-21	2.79088e-20
ENSMUSG00000073676	Hspe1	endothelial_adipocytes	1543.71	-3.15989	0.277293	1.08171e-30	3.66205e-29
ENSMUSG00000073676	Hspe1	luminal-differentiated_adipocytes	1543.71	-2.04462	0.280749	4.56708e-14	4.23674e-13
ENSMUSG00000073676	Hspe1	luminal-progenitors_adipocytes	1543.71	-1.86272	0.283174	6.84613e-12	6.31869e-11
ENSMUSG00000073676	Hspe1	stromal_adipocytes	1543.71	-2.39692	0.280472	1.55399e-18	2.0752e-17
ENSMUSG00000073676	Hspe1	luminal-progenitors_endothelial	1543.71	1.19296	0.296235	3.65328e-06	5.28867e-05
ENSMUSG00000025978	Rftn2	stromal_adipocytes	447.115	1.3352	0.465043	0.00145028	0.00379971
ENSMUSG00000025978	Rftn2	stromal_luminal-differentiated	447.115	1.48855	0.615208	0.000111251	0.00158931
ENSMUSG00000097649	Gm10561	basal_adipocytes	13.2389	10.4883	1.2145	1.63184e-18	2.62046e-17
ENSMUSG00000097649	Gm10561	endothelial_adipocytes	13.2389	11.3969	1.18301	2.36012e-22	4.53686e-21
ENSMUSG00000097649	Gm10561	luminal-differentiated_adipocytes	13.2389	9.29807	1.28048	6.70679e-15	6.68929e-14
ENSMUSG00000097649	Gm10561	luminal-progenitors_adipocytes	13.2389	11.862	1.19381	1.10974e-23	2.85529e-22
ENSMUSG00000097649	Gm10561	stromal_adipocytes	13.2389	11.0214	1.20136	1.27573e-20	1.98755e-19
ENSMUSG00000046994	Mars2	basal_adipocytes	264.791	1.06288	0.283294	7.2888e-05	0.00024173
ENSMUSG00000046994	Mars2	endothelial_adipocytes	264.791	1.16441	0.280961	1.38117e-05	5.05295e-05
ENSMUSG00000025977	Boll	basal_adipocytes	4.39277	5.2418	2.30579	0.000201273	0.000618203
ENSMUSG00000025977	Boll	endothelial_adipocytes	4.39277	3.58318	2.01938	0.00281569	0.00699212
ENSMUSG00000025977	Boll	stromal_adipocytes	4.39277	5.42965	2.30073	0.000264823	0.000792768
ENSMUSG00000025977	Boll	luminal-differentiated_basal	4.39277	-6.21316	2.76037	5.28889e-05	0.000735563
ENSMUSG00000025977	Boll	luminal-progenitors_basal	4.39277	-7.61195	2.27993	2.20393e-05	0.000601165
ENSMUSG00000025977	Boll	luminal-differentiated_endothelial	4.39277	-3.94896	2.09358	0.000942711	0.0045212
ENSMUSG00000025977	Boll	luminal-progenitors_endothelial	4.39277	-4.67902	2.7336	0.000446152	0.00304847
ENSMUSG00000025977	Boll	stromal_luminal-differentiated	4.39277	6.15594	2.34981	7.15408e-05	0.00106509
ENSMUSG00000025977	Boll	stromal_luminal-progenitors	4.39277	7.24394	2.51377	3.02416e-05	0.000532034
ENSMUSG00000100215	Gm8292	basal_adipocytes	5.88214	-1.96707	1.13222	0.0202228	0.0415503
ENSMUSG00000100215	Gm8292	endothelial_adipocytes	5.88214	-3.05573	1.21611	0.00108511	0.00292291
ENSMUSG00000100215	Gm8292	luminal-differentiated_adipocytes	5.88214	-1.86827	1.13896	0.0214566	0.0438007
ENSMUSG00000100215	Gm8292	luminal-progenitors_adipocytes	5.88214	-2.40399	1.24955	0.00635669	0.0151928
ENSMUSG00000100215	Gm8292	stromal_adipocytes	5.88214	-1.83077	1.11866	0.0218537	0.0446827
ENSMUSG00000038349	Plcl1	basal_adipocytes	504.343	2.7555	0.574582	4.06589e-07	1.90523e-06
ENSMUSG00000038349	Plcl1	endothelial_adipocytes	504.343	2.43601	0.583448	6.21836e-06	2.38998e-05
ENSMUSG00000038349	Plcl1	luminal-differentiated_adipocytes	504.343	3.19723	0.59412	7.05792e-09	3.87429e-08
ENSMUSG00000038349	Plcl1	luminal-progenitors_adipocytes	504.343	2.20971	0.604534	3.42409e-05	0.000127975
ENSMUSG00000038349	Plcl1	stromal_adipocytes	504.343	2.39256	0.597264	7.36465e-06	2.77837e-05
ENSMUSG00000102145	Gm38056	luminal-differentiated_adipocytes	48.2552	1.60399	0.617021	0.00246823	0.00613535
ENSMUSG00000102831	Gm37382	basal_adipocytes	16.1021	4.23842	1.09532	3.06616e-06	1.26362e-05
ENSMUSG00000102831	Gm37382	endothelial_adipocytes	16.1021	4.16109	1.09837	4.45062e-06	1.74723e-05
ENSMUSG00000102831	Gm37382	luminal-differentiated_adipocytes	16.1021	5.72792	1.12293	6.38895e-09	3.52445e-08
ENSMUSG00000102831	Gm37382	luminal-progenitors_adipocytes	16.1021	3.67422	1.12293	6.84927e-05	0.000243234
ENSMUSG00000102831	Gm37382	stromal_adipocytes	16.1021	4.31902	1.12841	4.32819e-06	1.68451e-05
ENSMUSG00000038331	Satb2	basal_adipocytes	72.8835	1.4042	0.597523	0.00647731	0.014914
ENSMUSG00000038331	Satb2	luminal-differentiated_adipocytes	72.8835	2.77639	0.606473	4.45599e-07	1.96609e-06
ENSMUSG00000038331	Satb2	luminal-progenitors_adipocytes	72.8835	1.14176	0.589208	0.0175789	0.0379113
ENSMUSG00000038331	Satb2	stromal_adipocytes	72.8835	1.75747	0.596184	0.00067551	0.00188125
ENSMUSG00000038331	Satb2	luminal-differentiated_endothelial	72.8835	1.63115	0.656341	0.000927243	0.00445665
ENSMUSG00000038331	Satb2	luminal-progenitors_luminal-differentiated	72.8835	-1.05478	0.643074	0.00668337	0.0385516
ENSMUSG00000087022	9130024F11Rik	luminal-differentiated_adipocytes	4.83809	2.30834	1.51745	0.0185304	0.0384059
ENSMUSG00000048495	Tyw5	stromal_adipocytes	114.535	-1.07343	0.420133	0.00527115	0.0123772
ENSMUSG00000025971	Maip1	basal_adipocytes	264.388	-1.21689	0.245154	2.41123e-07	1.16835e-06
ENSMUSG00000025971	Maip1	luminal-differentiated_adipocytes	264.388	-1.46125	0.242441	5.38931e-10	3.33019e-09
ENSMUSG00000025971	Maip1	luminal-progenitors_adipocytes	264.388	-1.33361	0.250381	2.17766e-08	1.32049e-07
ENSMUSG00000025971	Maip1	stromal_adipocytes	264.388	-1.4078	0.242588	2.05122e-09	1.20279e-08
ENSMUSG00000038305	Spats2l	basal_adipocytes	417.127	3.46116	0.528288	9.08068e-12	7.57107e-11
ENSMUSG00000038305	Spats2l	endothelial_adipocytes	417.127	3.92845	0.532471	1.20876e-14	1.23214e-13
ENSMUSG00000038305	Spats2l	luminal-differentiated_adipocytes	417.127	1.34139	0.529216	0.00413064	0.00981521
ENSMUSG00000038305	Spats2l	luminal-progenitors_adipocytes	417.127	3.48463	0.535814	1.16888e-11	1.04798e-10
ENSMUSG00000038305	Spats2l	stromal_adipocytes	417.127	3.17624	0.540514	4.31822e-10	2.71019e-09
ENSMUSG00000038305	Spats2l	luminal-differentiated_basal	417.127	-1.86919	0.52221	3.23771e-05	0.000483783
ENSMUSG00000038305	Spats2l	luminal-differentiated_endothelial	417.127	-2.4674	0.505756	3.41686e-07	3.58672e-06
ENSMUSG00000038305	Spats2l	luminal-progenitors_luminal-differentiated	417.127	1.82317	0.52123	3.72577e-05	0.000539172
ENSMUSG00000038305	Spats2l	stromal_luminal-differentiated	417.127	1.36088	0.684269	0.000393035	0.00477466
ENSMUSG00000026039	Sgo2a	basal_adipocytes	74.4537	1.31086	0.698436	0.0235883	0.0475384
ENSMUSG00000026039	Sgo2a	luminal-differentiated_adipocytes	74.4537	2.40681	0.725023	0.000104442	0.000330093
ENSMUSG00000026039	Sgo2a	luminal-progenitors_adipocytes	74.4537	2.1841	0.736767	0.000399391	0.00122573
ENSMUSG00000026039	Sgo2a	luminal-differentiated_endothelial	74.4537	2.76994	0.671983	8.62125e-06	6.68532e-05
ENSMUSG00000026039	Sgo2a	luminal-progenitors_endothelial	74.4537	2.33067	0.694303	4.32035e-05	0.000430977
ENSMUSG00000063558	Aox1	basal_adipocytes	1233.97	-3.77049	0.405736	1.67091e-21	3.37516e-20
ENSMUSG00000063558	Aox1	endothelial_adipocytes	1233.97	-3.32447	0.403701	3.51289e-17	4.48014e-16
ENSMUSG00000063558	Aox1	luminal-differentiated_adipocytes	1233.97	-6.42238	0.419122	4.02398e-55	5.66297e-53
ENSMUSG00000063558	Aox1	luminal-progenitors_adipocytes	1233.97	-4.35688	0.412538	2.86064e-27	8.95906e-26
ENSMUSG00000063558	Aox1	stromal_adipocytes	1233.97	-2.80942	0.410779	9.13864e-13	7.536e-12
ENSMUSG00000063558	Aox1	luminal-differentiated_basal	1233.97	-2.42725	0.40732	4.40328e-10	2.18805e-08
ENSMUSG00000063558	Aox1	luminal-differentiated_endothelial	1233.97	-2.9639	0.410282	1.9882e-13	7.21299e-12
ENSMUSG00000063558	Aox1	luminal-progenitors_luminal-differentiated	1233.97	1.8574	0.41659	1.26401e-06	2.83486e-05
ENSMUSG00000063558	Aox1	stromal_luminal-differentiated	1233.97	3.51075	0.413619	7.0311e-18	8.12821e-16
ENSMUSG00000063558	Aox1	stromal_luminal-progenitors	1233.97	1.23701	0.476179	0.000179417	0.0022981
ENSMUSG00000064294	Aox3	luminal-progenitors_adipocytes	267.475	2.72958	0.932117	0.000359797	0.00111554
ENSMUSG00000064294	Aox3	stromal_adipocytes	267.475	4.44959	0.930793	6.04519e-08	2.97761e-07
ENSMUSG00000064294	Aox3	stromal_basal	267.475	2.28609	1.07788	0.000894647	0.00834105
ENSMUSG00000064294	Aox3	luminal-progenitors_endothelial	267.475	1.54231	0.932377	0.00639475	0.027117
ENSMUSG00000064294	Aox3	stromal_endothelial	267.475	3.60072	0.865981	4.31464e-06	4.20472e-05
ENSMUSG00000064294	Aox3	stromal_luminal-differentiated	267.475	3.60051	0.934776	1.04455e-05	0.000189607
ENSMUSG00000038242	Aox4	luminal-differentiated_adipocytes	10.6184	3.05308	1.61584	0.00463326	0.0109053
ENSMUSG00000038242	Aox4	luminal-differentiated_basal	10.6184	3.87833	2.14513	0.000201084	0.00229542
ENSMUSG00000038242	Aox4	luminal-differentiated_endothelial	10.6184	3.163	1.58936	0.00183425	0.00809873
ENSMUSG00000038242	Aox4	luminal-progenitors_luminal-differentiated	10.6184	-2.09147	1.76482	0.00298723	0.0206535
ENSMUSG00000079554	Aox2	luminal-differentiated_adipocytes	4.49482	2.92094	1.52078	0.00478013	0.011218
ENSMUSG00000079554	Aox2	luminal-differentiated_endothelial	4.49482	3.30557	1.50423	0.00113098	0.00532106
ENSMUSG00000026035	Ppil3	basal_adipocytes	174.972	-1.14944	0.29873	4.52679e-05	0.000155693
ENSMUSG00000026035	Ppil3	endothelial_adipocytes	174.972	-1.68647	0.298107	3.66274e-09	2.09972e-08
ENSMUSG00000026035	Ppil3	luminal-progenitors_adipocytes	174.972	-1.51091	0.307013	1.51286e-07	8.21643e-07
ENSMUSG00000026035	Ppil3	luminal-differentiated_endothelial	174.972	1.01038	0.318356	9.0541e-05	0.000566175
ENSMUSG00000085054	Gm15834	luminal-differentiated_endothelial	9.13977	3.26306	1.02755	0.000143216	0.000854775
ENSMUSG00000038174	Fam126b	basal_adipocytes	658.334	-2.08817	0.367163	3.97834e-09	2.46486e-08
ENSMUSG00000038174	Fam126b	endothelial_adipocytes	658.334	-1.91302	0.369987	5.30563e-08	2.663e-07
ENSMUSG00000038174	Fam126b	luminal-differentiated_adipocytes	658.334	-2.65418	0.371769	9.20321e-14	8.25645e-13
ENSMUSG00000038174	Fam126b	luminal-progenitors_adipocytes	658.334	-2.3672	0.372644	3.44368e-11	2.93837e-10
ENSMUSG00000038174	Fam126b	stromal_adipocytes	658.334	-2.98465	0.368792	6.97405e-17	8.14901e-16
ENSMUSG00000026032	Ndufb3	basal_adipocytes	311.23	-3.03761	0.268901	3.84931e-30	1.38084e-28
ENSMUSG00000026032	Ndufb3	endothelial_adipocytes	311.23	-3.21336	0.267938	9.13285e-34	3.76201e-32
ENSMUSG00000026032	Ndufb3	luminal-differentiated_adipocytes	311.23	-3.2804	0.270742	1.096e-34	4.54975e-33
ENSMUSG00000026032	Ndufb3	luminal-progenitors_adipocytes	311.23	-2.67866	0.273601	2.58423e-23	6.4634e-22
ENSMUSG00000026032	Ndufb3	stromal_adipocytes	311.23	-3.32729	0.270469	1.13755e-35	4.40787e-34
ENSMUSG00000047528	Flacc1	basal_adipocytes	57.6697	-8.8825	1.93988	4.78699e-08	2.57312e-07
ENSMUSG00000047528	Flacc1	endothelial_adipocytes	57.6697	-4.90887	1.84971	8.17784e-05	0.000266428
ENSMUSG00000047528	Flacc1	luminal-differentiated_adipocytes	57.6697	-6.84089	1.87536	2.54421e-06	1.01203e-05
ENSMUSG00000047528	Flacc1	luminal-progenitors_adipocytes	57.6697	-4.8012	1.83454	0.000174515	0.00057581
ENSMUSG00000047528	Flacc1	stromal_adipocytes	57.6697	-8.66263	1.88497	7.85251e-08	3.81934e-07
ENSMUSG00000102059	Gm20257	basal_adipocytes	59.137	-2.04831	0.74638	0.00149263	0.00391749
ENSMUSG00000102059	Gm20257	endothelial_adipocytes	59.137	-2.52454	0.735506	0.000109229	0.000349104
ENSMUSG00000102059	Gm20257	luminal-differentiated_adipocytes	59.137	-3.97277	0.755973	1.23721e-08	6.57032e-08
ENSMUSG00000102059	Gm20257	luminal-progenitors_adipocytes	59.137	-3.80522	0.768189	6.83885e-08	3.88671e-07
ENSMUSG00000102059	Gm20257	stromal_adipocytes	59.137	-3.71256	0.754728	6.05942e-08	2.98404e-07
ENSMUSG00000026029	Casp8	endothelial_adipocytes	978.147	1.1217	0.218723	1.24291e-07	5.95712e-07
ENSMUSG00000026029	Casp8	stromal_endothelial	978.147	-1.29824	0.228286	4.87847e-10	1.17227e-08
ENSMUSG00000102719	Gm37760	basal_adipocytes	92.0119	1.96165	0.577228	0.000179721	0.000556747
ENSMUSG00000102719	Gm37760	endothelial_adipocytes	92.0119	2.4015	0.571577	5.591e-06	2.16511e-05
ENSMUSG00000102719	Gm37760	luminal-differentiated_adipocytes	92.0119	1.88802	0.580133	0.000210342	0.000631965
ENSMUSG00000102719	Gm37760	luminal-progenitors_adipocytes	92.0119	1.09624	0.568196	0.0189777	0.0405965
ENSMUSG00000102719	Gm37760	stromal_adipocytes	92.0119	1.08812	0.549236	0.0229653	0.0466797
ENSMUSG00000026028	Trak2	basal_adipocytes	1738.73	1.11241	0.237164	1.0523e-06	4.62785e-06
ENSMUSG00000026028	Trak2	endothelial_adipocytes	1738.73	1.49646	0.237153	7.41621e-11	5.08175e-10
ENSMUSG00000026028	Trak2	stromal_endothelial	1738.73	-1.21068	0.251863	4.87392e-08	7.53265e-07
ENSMUSG00000026027	Stradb	basal_adipocytes	256.592	-2.38225	0.296315	3.13907e-16	4.15939e-15
ENSMUSG00000026027	Stradb	endothelial_adipocytes	256.592	-2.56373	0.295542	1.19905e-18	1.74982e-17
ENSMUSG00000026027	Stradb	luminal-differentiated_adipocytes	256.592	-2.53301	0.299826	2.94412e-18	3.91321e-17
ENSMUSG00000026027	Stradb	luminal-progenitors_adipocytes	256.592	-2.05096	0.304388	2.37235e-12	2.32291e-11
ENSMUSG00000026027	Stradb	stromal_adipocytes	256.592	-2.39076	0.299081	1.59486e-16	1.80668e-15
ENSMUSG00000038079	Tmem237	luminal-differentiated_endothelial	128.317	-1.20067	0.401324	0.000154381	0.000915313
ENSMUSG00000038079	Tmem237	stromal_luminal-differentiated	128.317	1.03677	0.445811	0.000140323	0.0019459
ENSMUSG00000026024	Als2	stromal_adipocytes	823.885	-1.01716	0.228099	4.461e-06	1.73227e-05
ENSMUSG00000026023	Cdk15	basal_adipocytes	43.03	-5.50731	0.980633	4.08427e-11	3.18158e-10
ENSMUSG00000026023	Cdk15	endothelial_adipocytes	43.03	-4.56253	0.900666	6.14087e-09	3.42181e-08
ENSMUSG00000026023	Cdk15	luminal-differentiated_adipocytes	43.03	-5.04117	0.896862	7.58596e-10	4.60752e-09
ENSMUSG00000026023	Cdk15	luminal-progenitors_adipocytes	43.03	-3.53618	0.886151	6.05365e-06	2.56177e-05
ENSMUSG00000026023	Cdk15	stromal_adipocytes	43.03	-5.20739	0.923099	2.65839e-10	1.70907e-09
ENSMUSG00000041075	Fzd7	basal_adipocytes	2498.82	3.25835	0.35522	1.02656e-20	1.96659e-19
ENSMUSG00000041075	Fzd7	endothelial_adipocytes	2498.82	1.88881	0.361977	4.11824e-08	2.09427e-07
ENSMUSG00000041075	Fzd7	luminal-differentiated_adipocytes	2498.82	4.11405	0.358185	1.85232e-31	6.35119e-30
ENSMUSG00000041075	Fzd7	luminal-progenitors_adipocytes	2498.82	3.08808	0.357914	1.26536e-18	2.26088e-17
ENSMUSG00000041075	Fzd7	stromal_adipocytes	2498.82	3.73028	0.358466	2.34743e-26	5.54145e-25
ENSMUSG00000041075	Fzd7	endothelial_basal	2498.82	-1.17437	0.502754	0.000100542	0.00319729
ENSMUSG00000041075	Fzd7	luminal-differentiated_endothelial	2498.82	2.15956	0.354267	4.13218e-10	7.82243e-09
ENSMUSG00000041075	Fzd7	stromal_endothelial	2498.82	1.77179	0.368751	2.08345e-07	2.79745e-06
ENSMUSG00000047361	Gm973	basal_adipocytes	278.317	4.29882	0.806106	2.96559e-09	1.8649e-08
ENSMUSG00000047361	Gm973	endothelial_adipocytes	278.317	1.51877	0.788018	0.0176379	0.0368566
ENSMUSG00000047361	Gm973	luminal-differentiated_adipocytes	278.317	6.03485	0.826036	3.69647e-15	3.78106e-14
ENSMUSG00000047361	Gm973	luminal-progenitors_adipocytes	278.317	4.33129	0.810512	4.95699e-09	3.26895e-08
ENSMUSG00000047361	Gm973	stromal_adipocytes	278.317	5.09657	0.829937	1.45368e-11	1.06168e-10
ENSMUSG00000047361	Gm973	endothelial_basal	278.317	-2.30861	1.03982	0.000225367	0.00620026
ENSMUSG00000047361	Gm973	luminal-differentiated_endothelial	278.317	4.00686	0.751572	1.25864e-08	1.7713e-07
ENSMUSG00000047361	Gm973	luminal-progenitors_endothelial	278.317	2.17446	0.808581	0.000313969	0.00227393
ENSMUSG00000047361	Gm973	stromal_endothelial	278.317	3.15836	0.755928	5.68751e-06	5.37e-05
ENSMUSG00000026021	Sumo1	basal_adipocytes	1506.27	-2.12079	0.287982	5.92376e-14	6.33773e-13
ENSMUSG00000026021	Sumo1	endothelial_adipocytes	1506.27	-2.09595	0.288991	9.85647e-14	9.11052e-13
ENSMUSG00000026021	Sumo1	luminal-differentiated_adipocytes	1506.27	-1.83264	0.289634	4.61246e-11	3.15205e-10
ENSMUSG00000026021	Sumo1	stromal_adipocytes	1506.27	-2.41411	0.290145	1.06467e-17	1.33086e-16
ENSMUSG00000026021	Sumo1	luminal-progenitors_basal	1506.27	1.10008	0.303327	9.93657e-06	0.000303028
ENSMUSG00000026021	Sumo1	luminal-progenitors_endothelial	1506.27	1.1393	0.306892	1.36878e-05	0.00016465
ENSMUSG00000026021	Sumo1	stromal_luminal-progenitors	1506.27	-1.46832	0.312019	4.41605e-08	1.69599e-06
ENSMUSG00000103821	D430013B06Rik	stromal_basal	49.0927	-1.11832	0.800983	0.00529032	0.0359375
ENSMUSG00000103821	D430013B06Rik	stromal_endothelial	49.0927	-1.47554	0.73038	0.00290681	0.0125018
ENSMUSG00000026020	Nop58	luminal-differentiated_adipocytes	1700.77	1.0598	0.328464	0.000672511	0.00185675
ENSMUSG00000026020	Nop58	luminal-progenitors_adipocytes	1700.77	1.19916	0.337069	0.000105321	0.000360449
ENSMUSG00000077345	Snord70	basal_adipocytes	56.3997	-3.79218	0.4942	1.7124e-15	2.10965e-14
ENSMUSG00000077345	Snord70	endothelial_adipocytes	56.3997	-3.33823	0.479076	5.8109e-13	4.95824e-12
ENSMUSG00000077345	Snord70	luminal-differentiated_adipocytes	56.3997	-2.71209	0.489377	2.89669e-09	1.65646e-08
ENSMUSG00000077345	Snord70	luminal-progenitors_adipocytes	56.3997	-2.78636	0.497404	3.53842e-09	2.38358e-08
ENSMUSG00000077345	Snord70	stromal_adipocytes	56.3997	-3.84774	0.495404	6.71242e-16	7.22982e-15
ENSMUSG00000077358	Gm26293	basal_adipocytes	44.4409	-4.19378	0.959845	4.21513e-07	1.96904e-06
ENSMUSG00000077358	Gm26293	endothelial_adipocytes	44.4409	-3.87768	0.933008	1.73846e-06	7.1906e-06
ENSMUSG00000077358	Gm26293	luminal-differentiated_adipocytes	44.4409	-1.77542	0.908171	0.0114023	0.0247918
ENSMUSG00000077358	Gm26293	luminal-progenitors_adipocytes	44.4409	-3.89438	0.985555	5.21536e-06	2.23073e-05
ENSMUSG00000077358	Gm26293	stromal_adipocytes	44.4409	-3.5104	0.960847	1.62587e-05	5.85045e-05
ENSMUSG00000077358	Gm26293	luminal-differentiated_basal	44.4409	1.37834	1.01256	0.0086827	0.0478271
ENSMUSG00000089512	Gm26287	basal_adipocytes	11.0663	-1.95724	0.69739	0.00128828	0.00342965
ENSMUSG00000089512	Gm26287	endothelial_adipocytes	11.0663	-1.86652	0.657633	0.00108117	0.00291355
ENSMUSG00000089512	Gm26287	stromal_adipocytes	11.0663	-2.02934	0.680806	0.000462818	0.00132701
ENSMUSG00000089512	Gm26287	luminal-progenitors_endothelial	11.0663	1.06661	0.666504	0.0128227	0.0471167
ENSMUSG00000089512	Gm26287	stromal_luminal-progenitors	11.0663	-1.04937	0.717692	0.0060438	0.0371856
ENSMUSG00000089093	Snord11	basal_adipocytes	100.297	-2.72106	0.447545	3.51846e-10	2.469e-09
ENSMUSG00000089093	Snord11	endothelial_adipocytes	100.297	-2.29848	0.44722	6.35739e-08	3.15867e-07
ENSMUSG00000089093	Snord11	luminal-differentiated_adipocytes	100.297	-1.83916	0.449242	8.08759e-06	3.00475e-05
ENSMUSG00000089093	Snord11	luminal-progenitors_adipocytes	100.297	-1.70005	0.466004	4.21831e-05	0.000155139
ENSMUSG00000089093	Snord11	stromal_adipocytes	100.297	-2.36083	0.4539	2.40025e-08	1.24273e-07
ENSMUSG00000067336	Bmpr2	basal_adipocytes	5625.03	2.07632	0.241382	2.6656e-18	4.19115e-17
ENSMUSG00000067336	Bmpr2	endothelial_adipocytes	5625.03	2.68992	0.240594	1.56191e-29	4.97234e-28
ENSMUSG00000067336	Bmpr2	luminal-progenitors_adipocytes	5625.03	1.05519	0.241528	4.42197e-06	1.91258e-05
ENSMUSG00000067336	Bmpr2	luminal-differentiated_basal	5625.03	-1.12764	0.260167	6.5767e-07	1.54734e-05
ENSMUSG00000067336	Bmpr2	stromal_basal	5625.03	-1.19577	0.262294	1.69183e-07	4.43804e-06
ENSMUSG00000067336	Bmpr2	luminal-differentiated_endothelial	5625.03	-1.79122	0.24312	4.80309e-14	1.91027e-12
ENSMUSG00000067336	Bmpr2	luminal-progenitors_endothelial	5625.03	-1.56207	0.24453	2.13012e-11	1.12503e-09
ENSMUSG00000067336	Bmpr2	stromal_endothelial	5625.03	-1.85373	0.242248	6.5004e-15	3.64468e-13
ENSMUSG00000104052	Gm38125	basal_adipocytes	56.3352	1.67555	0.641839	0.0026364	0.00660079
ENSMUSG00000104052	Gm38125	endothelial_adipocytes	56.3352	1.92439	0.639699	0.00060409	0.00170732
ENSMUSG00000104052	Gm38125	luminal-progenitors_basal	56.3352	-1.31867	0.687554	0.000702093	0.0100369
ENSMUSG00000104052	Gm38125	luminal-differentiated_endothelial	56.3352	-1.02747	0.6724	0.0148434	0.0482956
ENSMUSG00000104052	Gm38125	luminal-progenitors_endothelial	56.3352	-2.00655	0.656183	0.000137077	0.0011355
ENSMUSG00000104052	Gm38125	stromal_endothelial	56.3352	-1.53696	0.713408	0.00200539	0.00912316
ENSMUSG00000041040	Fam117b	basal_adipocytes	1464.45	3.38892	0.254984	5.2696e-41	3.66767e-39
ENSMUSG00000041040	Fam117b	endothelial_adipocytes	1464.45	3.79755	0.255258	5.12749e-51	6.52935e-49
ENSMUSG00000041040	Fam117b	luminal-differentiated_adipocytes	1464.45	2.89947	0.257311	1.99249e-30	6.41127e-29
ENSMUSG00000041040	Fam117b	luminal-progenitors_adipocytes	1464.45	2.61338	0.256984	5.60429e-25	1.55864e-23
ENSMUSG00000041040	Fam117b	stromal_adipocytes	1464.45	1.97687	0.257991	2.78339e-15	2.85392e-14
ENSMUSG00000041040	Fam117b	stromal_basal	1464.45	-1.35762	0.266592	2.42736e-08	7.52674e-07
ENSMUSG00000041040	Fam117b	luminal-progenitors_endothelial	1464.45	-1.10543	0.26668	2.20873e-06	3.40899e-05
ENSMUSG00000041040	Fam117b	stromal_endothelial	1464.45	-1.79204	0.255064	5.57501e-13	2.24077e-11
ENSMUSG00000103696	Gm37531	basal_adipocytes	118.8	2.58138	0.526677	2.61065e-07	1.25878e-06
ENSMUSG00000103696	Gm37531	endothelial_adipocytes	118.8	3.00311	0.52527	2.3058e-09	1.35687e-08
ENSMUSG00000103696	Gm37531	luminal-differentiated_adipocytes	118.8	1.86828	0.539885	0.000101273	0.000320791
ENSMUSG00000103696	Gm37531	luminal-progenitors_adipocytes	118.8	1.09362	0.530597	0.0137891	0.0304796
ENSMUSG00000103696	Gm37531	stromal_basal	118.8	-1.83351	0.598624	9.72153e-05	0.00123845
ENSMUSG00000103696	Gm37531	luminal-progenitors_endothelial	118.8	-1.55293	0.564801	0.000399303	0.00277813
ENSMUSG00000103696	Gm37531	stromal_endothelial	118.8	-2.33991	0.527482	2.16276e-06	2.29034e-05
ENSMUSG00000026018	Ica1l	basal_adipocytes	67.7756	4.20434	0.816043	9.55415e-09	5.63589e-08
ENSMUSG00000026018	Ica1l	endothelial_adipocytes	67.7756	4.71385	0.842801	2.36442e-10	1.54785e-09
ENSMUSG00000026018	Ica1l	luminal-differentiated_adipocytes	67.7756	2.27686	0.847111	0.000960248	0.00258186
ENSMUSG00000026018	Ica1l	luminal-progenitors_adipocytes	67.7756	3.19057	0.829496	1.29633e-05	5.19567e-05
ENSMUSG00000026018	Ica1l	stromal_adipocytes	67.7756	2.27518	0.837801	0.000881378	0.00240694
ENSMUSG00000026018	Ica1l	luminal-differentiated_basal	67.7756	-1.40092	0.75862	0.00310935	0.0215772
ENSMUSG00000026018	Ica1l	stromal_basal	67.7756	-1.36305	0.858233	0.00311091	0.023398
ENSMUSG00000026018	Ica1l	luminal-differentiated_endothelial	67.7756	-2.18735	0.712186	0.0002262	0.00128862
ENSMUSG00000026018	Ica1l	stromal_endothelial	67.7756	-2.16611	0.714627	0.000222889	0.00136399
ENSMUSG00000026019	Wdr12	endothelial_adipocytes	344.573	-1.4855	0.360176	1.05354e-05	3.91776e-05
ENSMUSG00000026017	Carf	basal_adipocytes	247.24	-1.07313	0.343192	0.000742531	0.00206587
ENSMUSG00000026017	Carf	luminal-differentiated_adipocytes	247.24	-1.09449	0.335205	0.000565066	0.00158418
ENSMUSG00000026017	Carf	stromal_adipocytes	247.24	-1.52908	0.342131	2.09991e-06	8.51029e-06
ENSMUSG00000073664	Nbeal1	stromal_basal	2204.51	-1.39252	0.287659	8.77151e-08	2.43411e-06
ENSMUSG00000073664	Nbeal1	luminal-differentiated_endothelial	2204.51	-1.12257	0.294544	6.591e-06	5.25413e-05
ENSMUSG00000073664	Nbeal1	luminal-progenitors_endothelial	2204.51	-1.08955	0.28765	1.03216e-05	0.000129863
ENSMUSG00000073664	Nbeal1	stromal_endothelial	2204.51	-1.68608	0.277595	1.99319e-10	5.20178e-09
ENSMUSG00000026782	Abi2	basal_adipocytes	711.988	1.75097	0.280745	1.33456e-10	9.8112e-10
ENSMUSG00000026782	Abi2	endothelial_adipocytes	711.988	2.37694	0.278241	3.62686e-18	5.04622e-17
ENSMUSG00000026782	Abi2	luminal-differentiated_adipocytes	711.988	1.80562	0.280388	2.29856e-11	1.61695e-10
ENSMUSG00000026782	Abi2	luminal-progenitors_adipocytes	711.988	2.12755	0.282962	8.53964e-15	1.0722e-13
ENSMUSG00000026782	Abi2	stromal_adipocytes	711.988	1.96945	0.281047	3.74293e-13	3.19878e-12
ENSMUSG00000026014	Raph1	endothelial_adipocytes	1700.48	1.06753	0.285943	8.74859e-05	0.000283733
ENSMUSG00000026014	Raph1	stromal_basal	1700.48	-1.27571	0.317273	1.90585e-06	3.89522e-05
ENSMUSG00000026014	Raph1	luminal-differentiated_endothelial	1700.48	-1.47728	0.301841	7.50466e-08	9.03275e-07
ENSMUSG00000026014	Raph1	stromal_endothelial	1700.48	-1.94274	0.28698	4.34289e-12	1.53017e-10
ENSMUSG00000026014	Raph1	stromal_luminal-progenitors	1700.48	-1.33468	0.315376	3.06337e-07	9.72992e-06
ENSMUSG00000101188	Eif4a-ps4	basal_adipocytes	1756.06	17.3286	1.13852	8.19529e-53	1.18591e-50
ENSMUSG00000101188	Eif4a-ps4	endothelial_adipocytes	1756.06	16.5296	1.13933	1.87273e-48	1.98225e-46
ENSMUSG00000101188	Eif4a-ps4	luminal-differentiated_adipocytes	1756.06	17.7494	1.13858	2.4558e-55	3.49447e-53
ENSMUSG00000101188	Eif4a-ps4	luminal-progenitors_adipocytes	1756.06	15.8194	1.13743	1.43324e-44	1.12357e-42
ENSMUSG00000101188	Eif4a-ps4	stromal_adipocytes	1756.06	17.8559	1.13778	4.21082e-56	4.40211e-54
ENSMUSG00000026012	Cd28	basal_adipocytes	113.018	2.20053	1.00713	0.00615558	0.0142398
ENSMUSG00000026012	Cd28	luminal-differentiated_adipocytes	113.018	4.75282	1.06102	3.24216e-07	1.45177e-06
ENSMUSG00000026012	Cd28	luminal-progenitors_adipocytes	113.018	3.09503	1.0632	0.000310286	0.000975664
ENSMUSG00000026012	Cd28	stromal_adipocytes	113.018	4.6245	1.08185	5.17329e-07	2.27318e-06
ENSMUSG00000026012	Cd28	luminal-differentiated_endothelial	113.018	3.35635	0.966697	5.95135e-05	0.000386785
ENSMUSG00000026012	Cd28	stromal_endothelial	113.018	3.24674	0.97892	8.822e-05	0.000602812
ENSMUSG00000026011	Ctla4	basal_adipocytes	47.4286	13.1713	1.47078	1.56275e-19	2.75667e-18
ENSMUSG00000026011	Ctla4	endothelial_adipocytes	47.4286	9.99582	1.52197	7.92036e-12	6.02092e-11
ENSMUSG00000026011	Ctla4	luminal-differentiated_adipocytes	47.4286	15.2679	1.46707	8.54722e-26	1.99018e-24
ENSMUSG00000026011	Ctla4	luminal-progenitors_adipocytes	47.4286	12.9163	1.48048	9.62513e-19	1.73834e-17
ENSMUSG00000026011	Ctla4	stromal_adipocytes	47.4286	15.0099	1.46509	4.56018e-25	9.84821e-24
ENSMUSG00000026011	Ctla4	luminal-differentiated_endothelial	47.4286	4.09629	1.30196	6.68282e-05	0.000429852
ENSMUSG00000026011	Ctla4	stromal_endothelial	47.4286	3.84042	1.3225	0.000139735	0.000904721
ENSMUSG00000026009	Icos	basal_adipocytes	29.5011	5.84168	1.99892	1.57305e-05	5.83413e-05
ENSMUSG00000026009	Icos	endothelial_adipocytes	29.5011	6.91411	1.90537	1.08403e-06	4.60991e-06
ENSMUSG00000026009	Icos	luminal-differentiated_adipocytes	29.5011	4.69647	1.8142	0.00026391	0.000779915
ENSMUSG00000026009	Icos	luminal-progenitors_adipocytes	29.5011	10.7816	1.59833	2.52397e-12	2.46272e-11
ENSMUSG00000026009	Icos	stromal_adipocytes	29.5011	11.0998	1.58595	5.19753e-13	4.38631e-12
ENSMUSG00000026009	Icos	luminal-progenitors_luminal-differentiated	29.5011	2.50592	1.98298	0.00173964	0.0134304
ENSMUSG00000026009	Icos	stromal_luminal-differentiated	29.5011	3.55034	2.09154	0.000890797	0.00967802
ENSMUSG00000052062	Pard3b	endothelial_adipocytes	930.593	1.19903	0.346846	0.000215203	0.000656124
ENSMUSG00000052062	Pard3b	stromal_adipocytes	930.593	1.30928	0.34455	5.28636e-05	0.000176762
ENSMUSG00000052062	Pard3b	luminal-differentiated_basal	930.593	-2.00854	0.340949	1.04761e-09	4.79981e-08
ENSMUSG00000052062	Pard3b	luminal-differentiated_endothelial	930.593	-2.27393	0.344184	1.72304e-11	4.40002e-10
ENSMUSG00000052062	Pard3b	luminal-progenitors_luminal-differentiated	930.593	1.39369	0.370115	1.13858e-05	0.000192969
ENSMUSG00000052062	Pard3b	stromal_luminal-differentiated	930.593	2.40211	0.346818	1.54611e-12	8.73552e-11
ENSMUSG00000103656	Gm37205	basal_adipocytes	15.2898	1.79888	0.978035	0.0185896	0.0385503
ENSMUSG00000103656	Gm37205	endothelial_adipocytes	15.2898	2.56625	0.985936	0.00141216	0.00371571
ENSMUSG00000103656	Gm37205	luminal-differentiated_endothelial	15.2898	-1.99707	1.0078	0.00365676	0.0146965
ENSMUSG00000103656	Gm37205	luminal-progenitors_endothelial	15.2898	-2.29126	1.01336	0.000712814	0.00449833
ENSMUSG00000103656	Gm37205	stromal_endothelial	15.2898	-2.071	1.01923	0.00283076	0.0122154
ENSMUSG00000104402	Gm38012	basal_adipocytes	13.7977	1.85812	1.03879	0.019879	0.0409425
ENSMUSG00000104402	Gm38012	endothelial_adipocytes	13.7977	2.96103	1.04136	0.000508545	0.00145267
ENSMUSG00000104402	Gm38012	luminal-differentiated_adipocytes	13.7977	2.04843	1.07121	0.00978754	0.0215831
ENSMUSG00000104402	Gm38012	stromal_adipocytes	13.7977	1.87646	1.04939	0.0150205	0.0318767
ENSMUSG00000103002	Gm38075	luminal-differentiated_endothelial	10.628	-2.50701	1.29202	0.00336047	0.0136819
ENSMUSG00000102359	Gm38351	luminal-progenitors_basal	6.57081	-2.60843	2.08828	0.000713417	0.0101565
ENSMUSG00000102359	Gm38351	luminal-progenitors_endothelial	6.57081	-1.87062	1.38087	0.00632681	0.0268716
ENSMUSG00000100750	Gm29084	basal_adipocytes	162.134	1.63031	0.733937	0.00806525	0.0181748
ENSMUSG00000100750	Gm29084	endothelial_adipocytes	162.134	2.02835	0.735945	0.0012825	0.00340561
ENSMUSG00000100750	Gm29084	luminal-differentiated_adipocytes	162.134	2.15975	0.751252	0.000584842	0.00163425
ENSMUSG00000100750	Gm29084	stromal_adipocytes	162.134	1.56512	0.720863	0.00819288	0.0184787
ENSMUSG00000025969	Nrp2	basal_adipocytes	2747.17	2.94999	0.444445	8.52312e-12	7.13174e-11
ENSMUSG00000025969	Nrp2	endothelial_adipocytes	2747.17	3.4804	0.445652	9.17228e-16	1.0263e-14
ENSMUSG00000025969	Nrp2	luminal-differentiated_adipocytes	2747.17	1.2823	0.442947	0.00152293	0.0039385
ENSMUSG00000025969	Nrp2	luminal-progenitors_adipocytes	2747.17	2.32165	0.458416	6.01896e-08	3.4473e-07
ENSMUSG00000025969	Nrp2	luminal-differentiated_basal	2747.17	-1.42186	0.501512	0.000239214	0.00267229
ENSMUSG00000025969	Nrp2	stromal_basal	2747.17	-3.31844	0.443282	1.64534e-14	1.90502e-12
ENSMUSG00000025969	Nrp2	luminal-differentiated_endothelial	2747.17	-2.09729	0.457809	1.02802e-06	9.69108e-06
ENSMUSG00000025969	Nrp2	stromal_endothelial	2747.17	-3.85657	0.44396	6.26522e-19	7.05786e-17
ENSMUSG00000025969	Nrp2	stromal_luminal-differentiated	2747.17	-1.52617	0.582279	6.18049e-05	0.000937954
ENSMUSG00000025969	Nrp2	stromal_luminal-progenitors	2747.17	-2.618	0.449375	3.85284e-10	2.16644e-08
ENSMUSG00000103032	Gm37121	stromal_adipocytes	16.6694	-2.19154	1.24259	0.0116808	0.0255208
ENSMUSG00000103032	Gm37121	stromal_basal	16.6694	-3.8902	1.32047	6.19903e-05	0.000837849
ENSMUSG00000103032	Gm37121	luminal-differentiated_endothelial	16.6694	-1.76541	1.22278	0.0138406	0.0455143
ENSMUSG00000103032	Gm37121	stromal_endothelial	16.6694	-4.31661	1.22824	1.47914e-05	0.000125778
ENSMUSG00000103032	Gm37121	stromal_luminal-progenitors	16.6694	-3.27664	1.63059	0.000194341	0.00244137
ENSMUSG00000084799	Ino80dos	endothelial_adipocytes	49.591	1.05601	0.477144	0.013028	0.0280921
ENSMUSG00000101599	Gm20342	basal_adipocytes	158.033	2.42195	0.451534	2.44353e-08	1.36413e-07
ENSMUSG00000101599	Gm20342	endothelial_adipocytes	158.033	2.60462	0.451101	1.8943e-09	1.12156e-08
ENSMUSG00000101599	Gm20342	luminal-differentiated_adipocytes	158.033	2.6306	0.462732	1.28568e-09	7.6298e-09
ENSMUSG00000101599	Gm20342	luminal-progenitors_adipocytes	158.033	1.61209	0.473681	0.000115316	0.000392142
ENSMUSG00000101599	Gm20342	stromal_adipocytes	158.033	2.12797	0.462106	5.76122e-07	2.51641e-06
ENSMUSG00000025968	Ndufs1	basal_adipocytes	1746.56	-2.54403	0.172511	1.19867e-49	1.43465e-47
ENSMUSG00000025968	Ndufs1	endothelial_adipocytes	1746.56	-2.47332	0.172356	3.32582e-47	3.2847e-45
ENSMUSG00000025968	Ndufs1	luminal-differentiated_adipocytes	1746.56	-2.64685	0.173412	1.33674e-53	1.72918e-51
ENSMUSG00000025968	Ndufs1	luminal-progenitors_adipocytes	1746.56	-2.54493	0.174411	6.75167e-49	6.77489e-47
ENSMUSG00000025968	Ndufs1	stromal_adipocytes	1746.56	-2.60985	0.173084	2.79986e-52	2.39043e-50
ENSMUSG00000025967	Eef1b2	luminal-differentiated_endothelial	8570.82	1.25206	0.171444	1.26121e-14	5.4659e-13
ENSMUSG00000025967	Eef1b2	stromal_endothelial	8570.82	1.02274	0.173775	1.10093e-10	2.99077e-09
ENSMUSG00000064612	Gm26457	basal_adipocytes	1.50704	-2.08004	1.2687	0.0218871	0.0445223
ENSMUSG00000064612	Gm26457	luminal-differentiated_adipocytes	1.50704	-3.16331	1.45943	0.00222701	0.00558508
ENSMUSG00000064602	Snora41	basal_adipocytes	166.8	-1.02805	0.424927	0.00711545	0.0162345
ENSMUSG00000064602	Snora41	endothelial_adipocytes	166.8	-1.14011	0.420641	0.0029095	0.00720296
ENSMUSG00000064602	Snora41	luminal-progenitors_adipocytes	166.8	-1.71426	0.446565	1.93695e-05	7.55213e-05
ENSMUSG00000064602	Snora41	stromal_adipocytes	166.8	-1.00257	0.411095	0.00795689	0.0179781
ENSMUSG00000046856	Gpr1	basal_adipocytes	92.3721	5.14557	1.02724	2.49969e-09	1.5883e-08
ENSMUSG00000046856	Gpr1	endothelial_adipocytes	92.3721	5.85408	1.06297	5.70541e-11	3.9658e-10
ENSMUSG00000046856	Gpr1	luminal-differentiated_adipocytes	92.3721	1.67427	0.939509	0.0189197	0.0391208
ENSMUSG00000046856	Gpr1	luminal-progenitors_adipocytes	92.3721	4.11204	0.976136	1.46447e-06	6.84383e-06
ENSMUSG00000046856	Gpr1	stromal_adipocytes	92.3721	3.8666	0.989403	4.71189e-06	1.82387e-05
ENSMUSG00000046856	Gpr1	luminal-differentiated_basal	92.3721	-2.72114	0.845664	3.79345e-05	0.000555175
ENSMUSG00000046856	Gpr1	luminal-differentiated_endothelial	92.3721	-3.59672	0.81275	1.63567e-06	1.47985e-05
ENSMUSG00000046856	Gpr1	luminal-progenitors_luminal-differentiated	92.3721	1.43715	0.903326	0.00489687	0.0302154
ENSMUSG00000027520	Zdbf2	basal_adipocytes	53.0709	4.34893	1.15201	3.58994e-06	1.46579e-05
ENSMUSG00000027520	Zdbf2	endothelial_adipocytes	53.0709	3.73199	1.11956	4.45324e-05	0.000151046
ENSMUSG00000027520	Zdbf2	luminal-differentiated_adipocytes	53.0709	3.48354	1.17815	0.00020407	0.000614995
ENSMUSG00000027520	Zdbf2	luminal-progenitors_adipocytes	53.0709	5.33604	1.20244	1.24701e-07	6.85267e-07
ENSMUSG00000027520	Zdbf2	stromal_adipocytes	53.0709	1.99409	1.11194	0.0132309	0.028504
ENSMUSG00000027520	Zdbf2	stromal_luminal-progenitors	53.0709	-2.13777	1.07466	0.000539449	0.00558064
ENSMUSG00000025964	Adam23	stromal_adipocytes	620.609	2.29985	0.746614	0.00026608	0.000795852
ENSMUSG00000025964	Adam23	stromal_basal	620.609	2.65953	0.752424	3.82891e-05	0.000551438
ENSMUSG00000025964	Adam23	luminal-progenitors_endothelial	620.609	1.23919	0.76049	0.00973904	0.0378949
ENSMUSG00000025964	Adam23	stromal_endothelial	620.609	3.36549	0.704327	3.82567e-07	4.8831e-06
ENSMUSG00000025964	Adam23	stromal_luminal-differentiated	620.609	2.7325	0.821194	3.43418e-05	0.000554512
ENSMUSG00000069085	Dytn	luminal-progenitors_adipocytes	3.87066	-11.2967	3.24935	1.28853e-05	5.16935e-05
ENSMUSG00000069085	Dytn	stromal_adipocytes	3.87066	-12.3537	3.09468	3.86648e-06	1.51495e-05
ENSMUSG00000069085	Dytn	luminal-differentiated_basal	3.87066	8.50347	4.17593	0.000116602	0.00144395
ENSMUSG00000069085	Dytn	stromal_basal	3.87066	-3.13275	3.55471	0.00314257	0.0235984
ENSMUSG00000069085	Dytn	luminal-differentiated_endothelial	3.87066	7.36413	3.88482	0.000168305	0.000988259
ENSMUSG00000069085	Dytn	luminal-progenitors_endothelial	3.87066	-3.39036	3.61201	0.00444135	0.0202447
ENSMUSG00000069085	Dytn	stromal_endothelial	3.87066	-4.26989	3.49863	0.0019321	0.00884077
ENSMUSG00000069085	Dytn	luminal-progenitors_luminal-differentiated	3.87066	-17.6591	2.81909	4.08591e-11	2.48371e-09
ENSMUSG00000069085	Dytn	stromal_luminal-differentiated	3.87066	-18.1407	2.77742	6.89429e-12	3.53681e-10
ENSMUSG00000025962	Fastkd2	stromal_adipocytes	208.241	-1.11041	0.348954	0.000697462	0.00193733
ENSMUSG00000025959	Klf7	basal_adipocytes	1768.14	2.1608	0.388539	8.24027e-09	4.90833e-08
ENSMUSG00000025959	Klf7	endothelial_adipocytes	1768.14	2.63906	0.386606	2.31204e-12	1.8554e-11
ENSMUSG00000025959	Klf7	luminal-progenitors_adipocytes	1768.14	1.22265	0.392837	0.000513103	0.00153949
ENSMUSG00000025959	Klf7	luminal-differentiated_basal	1768.14	-1.47808	0.412074	2.49263e-05	0.000384933
ENSMUSG00000025959	Klf7	luminal-differentiated_endothelial	1768.14	-2.04269	0.389618	4.27039e-08	5.41205e-07
ENSMUSG00000025959	Klf7	luminal-progenitors_endothelial	1768.14	-1.17495	0.417124	0.000359008	0.00254044
ENSMUSG00000025959	Klf7	stromal_endothelial	1768.14	-1.53397	0.424754	1.77809e-05	0.000147571
ENSMUSG00000025956	Mettl21a	basal_adipocytes	128.05	-1.81186	0.353078	8.39559e-08	4.3468e-07
ENSMUSG00000025956	Mettl21a	endothelial_adipocytes	128.05	-2.09666	0.351532	5.73394e-10	3.61048e-09
ENSMUSG00000025956	Mettl21a	luminal-differentiated_adipocytes	128.05	-1.38342	0.345532	2.24683e-05	7.8201e-05
ENSMUSG00000025956	Mettl21a	luminal-progenitors_adipocytes	128.05	-1.04827	0.353104	0.00108573	0.00305996
ENSMUSG00000025956	Mettl21a	stromal_adipocytes	128.05	-1.46177	0.348536	8.07071e-06	3.03235e-05
ENSMUSG00000087213	2810408I11Rik	basal_adipocytes	19.295	2.97257	0.976539	0.000322827	0.000957563
ENSMUSG00000087213	2810408I11Rik	endothelial_adipocytes	19.295	1.73575	0.975486	0.0210174	0.0431389
ENSMUSG00000087213	2810408I11Rik	luminal-differentiated_adipocytes	19.295	4.8579	1.02694	9.35514e-08	4.46373e-07
ENSMUSG00000087213	2810408I11Rik	luminal-progenitors_adipocytes	19.295	3.60721	1.04043	3.83376e-05	0.000141786
ENSMUSG00000087213	2810408I11Rik	stromal_adipocytes	19.295	3.54725	1.03696	3.63442e-05	0.000124466
ENSMUSG00000087213	2810408I11Rik	luminal-differentiated_endothelial	19.295	2.6149	0.858728	0.000256604	0.00144068
ENSMUSG00000070871	Ccnyl1	basal_adipocytes	461.736	2.13496	0.363031	1.27751e-09	8.37708e-09
ENSMUSG00000070871	Ccnyl1	endothelial_adipocytes	461.736	2.81722	0.360093	1.39623e-15	1.53488e-14
ENSMUSG00000070871	Ccnyl1	stromal_adipocytes	461.736	1.10417	0.357904	0.000977773	0.0026476
ENSMUSG00000070871	Ccnyl1	luminal-differentiated_basal	461.736	-1.98169	0.355845	6.66182e-09	2.54188e-07
ENSMUSG00000070871	Ccnyl1	luminal-progenitors_basal	461.736	-1.57219	0.365964	4.71575e-07	2.04926e-05
ENSMUSG00000070871	Ccnyl1	luminal-differentiated_endothelial	461.736	-2.72276	0.357122	1.107e-14	4.8385e-13
ENSMUSG00000070871	Ccnyl1	luminal-progenitors_endothelial	461.736	-2.39354	0.358276	3.55899e-12	2.15431e-10
ENSMUSG00000070871	Ccnyl1	stromal_endothelial	461.736	-1.60906	0.387108	2.42355e-06	2.53267e-05
ENSMUSG00000045005	Fzd5	basal_adipocytes	515.947	1.81746	0.330415	1.12007e-08	6.56637e-08
ENSMUSG00000045005	Fzd5	endothelial_adipocytes	515.947	2.17743	0.328635	8.40623e-12	6.37096e-11
ENSMUSG00000045005	Fzd5	luminal-differentiated_adipocytes	515.947	1.23864	0.325035	6.07652e-05	0.00019928
ENSMUSG00000045005	Fzd5	luminal-progenitors_adipocytes	515.947	1.20189	0.334441	9.12323e-05	0.000316375
ENSMUSG00000045005	Fzd5	stromal_adipocytes	515.947	1.43683	0.32831	3.67318e-06	1.4423e-05
ENSMUSG00000102140	Gm38058	endothelial_adipocytes	8.0289	2.1267	1.19159	0.0146374	0.0311604
ENSMUSG00000102140	Gm38058	stromal_adipocytes	8.0289	2.09538	1.23061	0.0146162	0.031109
ENSMUSG00000102140	Gm38058	luminal-progenitors_endothelial	8.0289	-1.65886	1.24767	0.00916548	0.0361549
ENSMUSG00000051344	Plekhm3	luminal-differentiated_adipocytes	709.365	2.19741	0.322374	1.12539e-12	9.10152e-12
ENSMUSG00000051344	Plekhm3	luminal-progenitors_adipocytes	709.365	1.53805	0.325839	4.06394e-07	2.07211e-06
ENSMUSG00000051344	Plekhm3	stromal_adipocytes	709.365	1.36479	0.317898	5.94097e-06	2.26741e-05
ENSMUSG00000051344	Plekhm3	luminal-differentiated_basal	709.365	1.08305	0.355231	9.02073e-05	0.00116882
ENSMUSG00000051344	Plekhm3	luminal-differentiated_endothelial	709.365	1.86092	0.318071	1.18616e-09	2.05695e-08
ENSMUSG00000051344	Plekhm3	luminal-progenitors_endothelial	709.365	1.11762	0.336509	6.33116e-05	0.00059228
ENSMUSG00000084416	Rpl10a-ps1	basal_adipocytes	1307.28	1.94294	0.911397	0.00841728	0.0188786
ENSMUSG00000084416	Rpl10a-ps1	luminal-differentiated_adipocytes	1307.28	2.5875	0.961457	0.000763378	0.00208826
ENSMUSG00000084416	Rpl10a-ps1	stromal_adipocytes	1307.28	2.29413	0.943241	0.00199818	0.00508741
ENSMUSG00000025950	Idh1	basal_adipocytes	2862.01	-3.2946	0.254751	6.58e-39	4.07086e-37
ENSMUSG00000025950	Idh1	endothelial_adipocytes	2862.01	-3.2336	0.254463	1.25242e-37	6.76245e-36
ENSMUSG00000025950	Idh1	luminal-differentiated_adipocytes	2862.01	-2.87652	0.256839	4.29436e-30	1.35457e-28
ENSMUSG00000025950	Idh1	luminal-progenitors_adipocytes	2862.01	-2.06349	0.258106	1.9746e-16	2.87659e-15
ENSMUSG00000025950	Idh1	stromal_adipocytes	2862.01	-2.43531	0.256852	3.05467e-22	5.35153e-21
ENSMUSG00000025950	Idh1	luminal-progenitors_basal	2862.01	1.0995	0.266875	1.46987e-06	5.60004e-05
ENSMUSG00000025950	Idh1	luminal-progenitors_endothelial	2862.01	1.07661	0.270626	4.66554e-06	6.5451e-05
ENSMUSG00000025949	Pikfyve	basal_adipocytes	1596.11	-1.08114	0.203013	3.98173e-08	2.16389e-07
ENSMUSG00000025949	Pikfyve	stromal_adipocytes	1596.11	-1.39837	0.202036	1.42734e-12	1.15217e-11
ENSMUSG00000015222	Map2	basal_adipocytes	903.106	2.28587	0.602665	3.79237e-05	0.000132047
ENSMUSG00000015222	Map2	endothelial_adipocytes	903.106	1.34143	0.601174	0.00937524	0.0208315
ENSMUSG00000015222	Map2	luminal-differentiated_adipocytes	903.106	2.43647	0.622697	1.00595e-05	3.68814e-05
ENSMUSG00000015222	Map2	luminal-progenitors_adipocytes	903.106	3.14284	0.606347	3.25824e-08	1.93826e-07
ENSMUSG00000015222	Map2	stromal_adipocytes	903.106	2.08742	0.617055	0.000107423	0.000341961
ENSMUSG00000015222	Map2	luminal-progenitors_endothelial	903.106	1.33656	0.649933	0.00308462	0.0150023
ENSMUSG00000055567	Unc80	luminal-progenitors_adipocytes	45.3379	4.77461	1.42173	1.79666e-05	7.04564e-05
ENSMUSG00000055567	Unc80	luminal-differentiated_basal	45.3379	1.84848	1.42176	0.00412399	0.0267911
ENSMUSG00000055567	Unc80	luminal-progenitors_basal	45.3379	6.54358	1.43391	8.60144e-07	3.47397e-05
ENSMUSG00000055567	Unc80	luminal-progenitors_endothelial	45.3379	4.92841	1.55172	5.02558e-06	6.95678e-05
ENSMUSG00000055567	Unc80	stromal_luminal-progenitors	45.3379	-2.89618	1.57716	0.000359562	0.00405525
ENSMUSG00000026005	Rpe	basal_adipocytes	649.469	-1.64258	0.206772	5.89644e-16	7.60451e-15
ENSMUSG00000026005	Rpe	endothelial_adipocytes	649.469	-1.87743	0.206092	1.90448e-20	3.18505e-19
ENSMUSG00000026005	Rpe	luminal-differentiated_adipocytes	649.469	-1.36708	0.204712	9.01661e-12	6.59807e-11
ENSMUSG00000026005	Rpe	luminal-progenitors_adipocytes	649.469	-1.61431	0.20913	1.8043e-15	2.40375e-14
ENSMUSG00000026005	Rpe	stromal_adipocytes	649.469	-1.64106	0.206062	3.73623e-16	4.11419e-15
ENSMUSG00000102559	Gm37570	luminal-progenitors_endothelial	32.885	-1.70155	0.710119	0.00098917	0.00591606
ENSMUSG00000102776	Gm38162	luminal-progenitors_adipocytes	9.21472	-3.54728	1.20662	0.000206065	0.000670039
ENSMUSG00000102776	Gm38162	luminal-progenitors_endothelial	9.21472	-2.71232	1.29846	0.000567021	0.003713
ENSMUSG00000102776	Gm38162	luminal-progenitors_luminal-differentiated	9.21472	-2.93053	1.41033	0.000214549	0.002422
ENSMUSG00000102776	Gm38162	stromal_luminal-progenitors	9.21472	1.30361	1.21208	0.00812832	0.046563
ENSMUSG00000103756	Gm37285	basal_adipocytes	18.5517	1.69825	0.916661	0.0193566	0.0399501
ENSMUSG00000103756	Gm37285	endothelial_adipocytes	18.5517	2.29346	0.921525	0.0023671	0.00596556
ENSMUSG00000103756	Gm37285	luminal-differentiated_adipocytes	18.5517	1.97826	0.940262	0.00646784	0.0147991
ENSMUSG00000103756	Gm37285	luminal-progenitors_adipocytes	18.5517	1.72976	0.964999	0.0142919	0.0315161
ENSMUSG00000103553	Gm38218	luminal-progenitors_adipocytes	18.3699	-3.26337	1.0397	0.000140917	0.000472031
ENSMUSG00000103553	Gm38218	stromal_adipocytes	18.3699	-3.77578	1.02408	1.17571e-05	4.31734e-05
ENSMUSG00000103553	Gm38218	stromal_basal	18.3699	-1.75809	1.2497	0.004516	0.0315811
ENSMUSG00000103553	Gm38218	stromal_endothelial	18.3699	-1.6065	1.1135	0.0131587	0.0436987
ENSMUSG00000103553	Gm38218	stromal_luminal-differentiated	18.3699	-1.75578	1.35029	0.00315601	0.0274711
ENSMUSG00000026003	Acadl	basal_adipocytes	3563.95	-2.98874	0.172195	5.30048e-68	1.96755e-65
ENSMUSG00000026003	Acadl	endothelial_adipocytes	3563.95	-2.63286	0.171944	2.03358e-53	3.11063e-51
ENSMUSG00000026003	Acadl	luminal-differentiated_adipocytes	3563.95	-3.12708	0.172845	4.56632e-74	2.16587e-71
ENSMUSG00000026003	Acadl	luminal-progenitors_adipocytes	3563.95	-2.88645	0.173293	6.34223e-63	1.69257e-60
ENSMUSG00000026003	Acadl	stromal_adipocytes	3563.95	-3.07559	0.172604	6.93665e-72	1.75909e-69
ENSMUSG00000061816	Myl1	basal_adipocytes	463.905	-5.92432	1.02623	9.20447e-12	7.66431e-11
ENSMUSG00000061816	Myl1	endothelial_adipocytes	463.905	-5.14778	0.979974	6.33001e-10	3.96788e-09
ENSMUSG00000061816	Myl1	luminal-differentiated_adipocytes	463.905	-5.93111	0.954657	8.02326e-12	5.91706e-11
ENSMUSG00000061816	Myl1	luminal-progenitors_adipocytes	463.905	-3.91867	0.923579	1.57654e-06	7.33479e-06
ENSMUSG00000061816	Myl1	stromal_adipocytes	463.905	-3.41938	0.931676	1.62784e-05	5.85671e-05
ENSMUSG00000094191	Rpl31-ps14	luminal-differentiated_endothelial	1.76022	2.43421	1.45402	0.00584431	0.0220003
ENSMUSG00000025991	Cps1	luminal-differentiated_basal	6.79469	1.56502	1.56547	0.00836465	0.0465112
ENSMUSG00000062209	Erbb4	luminal-differentiated_adipocytes	307.547	2.84727	0.901646	0.000145314	0.000448803
ENSMUSG00000062209	Erbb4	luminal-differentiated_basal	307.547	2.54132	0.884453	0.00011571	0.00143441
ENSMUSG00000062209	Erbb4	luminal-differentiated_endothelial	307.547	3.75692	0.832684	9.51685e-07	9.02129e-06
ENSMUSG00000062209	Erbb4	stromal_luminal-differentiated	307.547	-3.27748	0.946879	2.91165e-05	0.000478022
ENSMUSG00000103642	Gm37769	basal_adipocytes	11.3469	-2.23355	1.53838	0.0245505	0.0492491
ENSMUSG00000103642	Gm37769	endothelial_adipocytes	11.3469	-2.73821	1.64783	0.00894515	0.0199554
ENSMUSG00000103642	Gm37769	stromal_adipocytes	11.3469	-2.54318	1.69752	0.0140558	0.0300812
ENSMUSG00000103642	Gm37769	luminal-differentiated_basal	11.3469	2.39938	1.97314	0.00206148	0.0158085
ENSMUSG00000103642	Gm37769	luminal-differentiated_endothelial	11.3469	3.97094	1.79702	0.00054594	0.0028028
ENSMUSG00000103642	Gm37769	luminal-progenitors_luminal-differentiated	11.3469	-1.93307	1.8909	0.00466458	0.0291021
ENSMUSG00000103642	Gm37769	stromal_luminal-differentiated	11.3469	-3.67063	2.27779	0.000985052	0.0105243
ENSMUSG00000087514	Gm16076	basal_adipocytes	5.66566	-3.77637	2.10374	0.00226793	0.00575647
ENSMUSG00000087514	Gm16076	endothelial_adipocytes	5.66566	-4.15985	2.23813	0.0013929	0.00367272
ENSMUSG00000087514	Gm16076	luminal-progenitors_adipocytes	5.66566	-3.49866	2.13355	0.00452502	0.0111518
ENSMUSG00000087514	Gm16076	stromal_adipocytes	5.66566	-3.33694	2.08886	0.00577682	0.0134474
ENSMUSG00000025997	Ikzf2	endothelial_adipocytes	305.562	-1.21643	0.478812	0.00444826	0.0105993
ENSMUSG00000025997	Ikzf2	luminal-differentiated_adipocytes	305.562	-1.00007	0.46465	0.0169035	0.035415
ENSMUSG00000025997	Ikzf2	luminal-progenitors_endothelial	305.562	1.68918	0.505686	6.22889e-05	0.000583801
ENSMUSG00000025997	Ikzf2	luminal-progenitors_luminal-differentiated	305.562	1.41956	0.533244	0.000387074	0.00393776
ENSMUSG00000100815	Gm29112	basal_adipocytes	5.99308	4.32943	1.40078	4.09347e-05	0.000141933
ENSMUSG00000100815	Gm29112	endothelial_adipocytes	5.99308	4.32598	1.40705	4.11183e-05	0.000140187
ENSMUSG00000100815	Gm29112	luminal-differentiated_adipocytes	5.99308	3.79243	1.44655	0.000446936	0.00127647
ENSMUSG00000100815	Gm29112	stromal_adipocytes	5.99308	6.61452	1.42418	2.75492e-08	1.41776e-07
ENSMUSG00000100815	Gm29112	luminal-progenitors_basal	5.99308	-7.3463	1.35066	2.74077e-08	1.57946e-06
ENSMUSG00000100815	Gm29112	luminal-progenitors_endothelial	5.99308	-7.13123	1.45138	2.55274e-08	6.77843e-07
ENSMUSG00000100815	Gm29112	luminal-progenitors_luminal-differentiated	5.99308	-6.45434	1.613	8.0348e-07	1.89729e-05
ENSMUSG00000100815	Gm29112	stromal_luminal-progenitors	5.99308	9.02981	1.29727	1.64703e-12	1.31226e-10
ENSMUSG00000099954	Gm28112	basal_adipocytes	12.456	-1.71647	0.972318	0.0232905	0.0470029
ENSMUSG00000099954	Gm28112	endothelial_adipocytes	12.456	-2.80683	1.03045	0.000822792	0.00226869
ENSMUSG00000099954	Gm28112	luminal-progenitors_endothelial	12.456	1.66886	1.07822	0.00649989	0.0274901
ENSMUSG00000099954	Gm28112	stromal_endothelial	12.456	1.75157	1.16211	0.0106468	0.0367533
ENSMUSG00000026196	Bard1	basal_adipocytes	82.7522	13.384	0.909357	2.40851e-49	2.76633e-47
ENSMUSG00000026196	Bard1	endothelial_adipocytes	82.7522	12.0393	0.910795	2.77266e-40	1.79729e-38
ENSMUSG00000026196	Bard1	luminal-differentiated_adipocytes	82.7522	14.4476	0.90749	1.90364e-57	3.00974e-55
ENSMUSG00000026196	Bard1	luminal-progenitors_adipocytes	82.7522	14.35	0.908266	1.03064e-56	1.66804e-54
ENSMUSG00000026196	Bard1	stromal_adipocytes	82.7522	14.1339	0.907291	4.26415e-55	4.2169e-53
ENSMUSG00000026196	Bard1	luminal-differentiated_endothelial	82.7522	2.22864	0.586569	2.38817e-05	0.000168137
ENSMUSG00000026196	Bard1	luminal-progenitors_endothelial	82.7522	2.00525	0.584216	4.42258e-05	0.000439533
ENSMUSG00000026196	Bard1	stromal_endothelial	82.7522	1.86798	0.631015	0.000230947	0.00140903
ENSMUSG00000050296	Abca12	luminal-differentiated_adipocytes	11.4086	2.24499	1.5695	0.0233367	0.0472733
ENSMUSG00000026192	Atic	endothelial_adipocytes	961.8	-1.44191	0.203547	3.88657e-13	3.36433e-12
ENSMUSG00000026192	Atic	luminal-differentiated_endothelial	961.8	1.33784	0.20866	8.29435e-12	2.27943e-10
ENSMUSG00000026192	Atic	stromal_endothelial	961.8	1.32736	0.209907	1.09241e-11	3.56273e-10
ENSMUSG00000026193	Fn1	basal_adipocytes	37553.5	2.80222	0.626004	1.76064e-06	7.52593e-06
ENSMUSG00000026193	Fn1	endothelial_adipocytes	37553.5	3.65724	0.629423	6.66283e-10	4.16336e-09
ENSMUSG00000026193	Fn1	luminal-differentiated_adipocytes	37553.5	3.30224	0.649438	3.41917e-08	1.71581e-07
ENSMUSG00000026193	Fn1	luminal-progenitors_adipocytes	37553.5	6.09866	0.6601	9.61089e-23	2.2853e-21
ENSMUSG00000026193	Fn1	stromal_adipocytes	37553.5	6.80928	0.657261	2.19734e-27	5.49078e-26
ENSMUSG00000026193	Fn1	luminal-progenitors_basal	37553.5	2.77282	0.796311	4.5126e-07	1.97168e-05
ENSMUSG00000026193	Fn1	stromal_basal	37553.5	3.59881	0.625008	1.25568e-09	5.09732e-08
ENSMUSG00000026193	Fn1	luminal-progenitors_endothelial	37553.5	1.90519	0.66917	0.000263349	0.00195567
ENSMUSG00000026193	Fn1	stromal_endothelial	37553.5	2.76349	0.630683	2.92591e-06	2.97657e-05
ENSMUSG00000026193	Fn1	luminal-progenitors_luminal-differentiated	37553.5	2.2851	0.631242	1.66646e-05	0.000269066
ENSMUSG00000026193	Fn1	stromal_luminal-differentiated	37553.5	3.24121	0.63673	9.68785e-08	2.56631e-06
ENSMUSG00000101211	Gm28818	endothelial_adipocytes	7.81554	-2.18994	1.47808	0.0232328	0.0471955
ENSMUSG00000039395	Mreg	stromal_adipocytes	41.3016	-1.96249	0.831222	0.00326525	0.00798329
ENSMUSG00000094655	Gm25360	stromal_adipocytes	3558.73	1.00673	0.412246	0.0078465	0.017749
ENSMUSG00000094050	Gm23472	basal_adipocytes	2877.57	1.25478	0.616778	0.0165989	0.0348339
ENSMUSG00000094050	Gm23472	luminal-differentiated_adipocytes	2877.57	2.22845	0.635126	5.88185e-05	0.000193342
ENSMUSG00000094050	Gm23472	stromal_adipocytes	2877.57	2.69633	0.631091	2.01416e-06	8.1874e-06
ENSMUSG00000094050	Gm23472	stromal_endothelial	2877.57	1.53922	0.721787	0.00213414	0.00960596
ENSMUSG00000094050	Gm23472	stromal_luminal-progenitors	2877.57	1.02699	0.674214	0.00542736	0.0341645
ENSMUSG00000093956	Gm24497	basal_adipocytes	2758.96	1.02357	0.515028	0.0223669	0.0453734
ENSMUSG00000093956	Gm24497	luminal-differentiated_adipocytes	2758.96	1.19716	0.506628	0.00789094	0.0177654
ENSMUSG00000093956	Gm24497	stromal_adipocytes	2758.96	1.72069	0.52449	0.000224063	0.000678599
ENSMUSG00000093956	Gm24497	stromal_luminal-progenitors	2758.96	1.39174	0.610711	0.000448391	0.00481452
ENSMUSG00000093843	Gm25939	luminal-differentiated_adipocytes	2540.83	1.79404	0.45877	1.86984e-05	6.58494e-05
ENSMUSG00000093843	Gm25939	stromal_adipocytes	2540.83	2.32669	0.462312	5.95459e-08	2.9375e-07
ENSMUSG00000093843	Gm25939	stromal_basal	2540.83	1.10349	0.583252	0.00130348	0.0114403
ENSMUSG00000093843	Gm25939	luminal-differentiated_endothelial	2540.83	1.30071	0.520003	0.000791549	0.0038839
ENSMUSG00000093843	Gm25939	stromal_endothelial	2540.83	1.92779	0.47714	6.77701e-06	6.28274e-05
ENSMUSG00000093843	Gm25939	stromal_luminal-progenitors	2540.83	1.38916	0.527616	0.00015107	0.00198588
ENSMUSG00000026189	Pecr	basal_adipocytes	161.018	-1.32095	0.355476	6.74138e-05	0.00022509
ENSMUSG00000026189	Pecr	endothelial_adipocytes	161.018	-2.73031	0.350862	1.98232e-15	2.14964e-14
ENSMUSG00000026189	Pecr	luminal-progenitors_adipocytes	161.018	-1.65711	0.370257	1.2053e-06	5.71573e-06
ENSMUSG00000026189	Pecr	endothelial_basal	161.018	-1.23409	0.482346	6.74664e-05	0.00227144
ENSMUSG00000026189	Pecr	luminal-differentiated_endothelial	161.018	1.75439	0.364613	2.1533e-07	2.33697e-06
ENSMUSG00000026189	Pecr	stromal_endothelial	161.018	1.96451	0.355275	8.2411e-09	1.53206e-07
ENSMUSG00000026188	Tmem169	endothelial_adipocytes	7.53823	7.76447	1.886	2.21464e-07	1.02635e-06
ENSMUSG00000026188	Tmem169	luminal-differentiated_adipocytes	7.53823	5.58596	1.86421	4.61393e-05	0.000153876
ENSMUSG00000026188	Tmem169	stromal_adipocytes	7.53823	8.70142	1.75414	1.42594e-08	7.58835e-08
ENSMUSG00000026188	Tmem169	endothelial_basal	7.53823	8.37941	1.61211	3.46834e-08	3.29682e-06
ENSMUSG00000026188	Tmem169	luminal-differentiated_basal	7.53823	6.05304	2.21146	1.25943e-05	0.000210388
ENSMUSG00000026188	Tmem169	stromal_basal	7.53823	9.02863	1.68396	1.72275e-09	6.81033e-08
ENSMUSG00000026188	Tmem169	luminal-progenitors_endothelial	7.53823	-9.1949	1.64905	4.93299e-09	1.56185e-07
ENSMUSG00000026188	Tmem169	luminal-progenitors_luminal-differentiated	7.53823	-7.549	1.9077	2.23632e-06	4.64239e-05
ENSMUSG00000026188	Tmem169	stromal_luminal-progenitors	7.53823	10.0587	1.61628	2.30449e-10	1.33083e-08
ENSMUSG00000026187	Xrcc5	endothelial_adipocytes	281.18	-1.45153	0.323403	2.07033e-06	8.47801e-06
ENSMUSG00000026187	Xrcc5	stromal_endothelial	281.18	1.8271	0.323065	3.19395e-09	6.53642e-08
ENSMUSG00000039372	Marchf4	basal_adipocytes	3.82937	2.87164	1.78982	0.0088055	0.0196716
ENSMUSG00000039372	Marchf4	luminal-differentiated_adipocytes	3.82937	7.19498	2.11363	6.05166e-06	2.28953e-05
ENSMUSG00000039372	Marchf4	luminal-progenitors_adipocytes	3.82937	-10.4657	2.04563	1.96362e-08	1.19998e-07
ENSMUSG00000039372	Marchf4	stromal_adipocytes	3.82937	3.85208	2.06609	0.00222208	0.00561173
ENSMUSG00000039372	Marchf4	endothelial_basal	3.82937	-7.42779	2.31517	2.16397e-05	0.00090509
ENSMUSG00000039372	Marchf4	luminal-progenitors_basal	3.82937	-15.3775	1.9655	7.40585e-16	1.3086e-13
ENSMUSG00000039372	Marchf4	luminal-differentiated_endothelial	3.82937	10.9366	1.92799	4.71574e-10	8.84219e-09
ENSMUSG00000039372	Marchf4	luminal-progenitors_endothelial	3.82937	-6.41634	2.63157	7.21589e-05	0.000661581
ENSMUSG00000039372	Marchf4	stromal_endothelial	3.82937	7.60993	2.35211	2.39428e-06	2.50314e-05
ENSMUSG00000039372	Marchf4	luminal-progenitors_luminal-differentiated	3.82937	-18.6681	1.87707	2.48715e-24	9.54367e-22
ENSMUSG00000039372	Marchf4	stromal_luminal-progenitors	3.82937	16.2082	1.9219	8.52676e-18	1.37269e-15
ENSMUSG00000039323	Igfbp2	basal_adipocytes	461.397	5.33837	1.03192	7.11451e-10	4.81248e-09
ENSMUSG00000039323	Igfbp2	endothelial_adipocytes	461.397	4.85572	1.01111	1.25785e-08	6.7453e-08
ENSMUSG00000039323	Igfbp2	luminal-differentiated_adipocytes	461.397	2.56011	0.992338	0.00108666	0.00288931
ENSMUSG00000039323	Igfbp2	luminal-progenitors_adipocytes	461.397	6.40916	1.02446	1.73701e-12	1.73052e-11
ENSMUSG00000039323	Igfbp2	stromal_adipocytes	461.397	3.6831	0.984069	1.02697e-05	3.80334e-05
ENSMUSG00000039323	Igfbp2	luminal-differentiated_basal	461.397	-1.96938	0.909677	0.0010052	0.00881904
ENSMUSG00000039323	Igfbp2	luminal-differentiated_endothelial	461.397	-1.73475	0.964937	0.00593657	0.0222952
ENSMUSG00000039323	Igfbp2	luminal-progenitors_luminal-differentiated	461.397	2.83654	0.890562	1.68336e-05	0.000271345
ENSMUSG00000039323	Igfbp2	stromal_luminal-progenitors	461.397	-1.4984	0.965374	0.00264425	0.0196586
ENSMUSG00000026185	Igfbp5	basal_adipocytes	52776.4	3.72422	0.522603	1.15318e-13	1.19629e-12
ENSMUSG00000026185	Igfbp5	endothelial_adipocytes	52776.4	3.75556	0.523525	7.47421e-14	6.96759e-13
ENSMUSG00000026185	Igfbp5	luminal-differentiated_adipocytes	52776.4	4.19067	0.529591	2.52537e-16	2.86459e-15
ENSMUSG00000026185	Igfbp5	luminal-progenitors_adipocytes	52776.4	5.9921	0.540976	6.44175e-31	2.42639e-29
ENSMUSG00000026185	Igfbp5	stromal_adipocytes	52776.4	7.88346	0.53568	8.44398e-51	6.71664e-49
ENSMUSG00000026185	Igfbp5	luminal-progenitors_basal	52776.4	1.65071	0.562326	3.17048e-05	0.000814397
ENSMUSG00000026185	Igfbp5	stromal_basal	52776.4	3.80891	0.520036	2.79487e-14	3.09861e-12
ENSMUSG00000026185	Igfbp5	luminal-progenitors_endothelial	52776.4	1.88526	0.543378	4.06022e-05	0.000409104
ENSMUSG00000026185	Igfbp5	stromal_endothelial	52776.4	3.78868	0.517479	4.32448e-14	2.17179e-12
ENSMUSG00000026185	Igfbp5	luminal-progenitors_luminal-differentiated	52776.4	1.42968	0.586532	0.000710667	0.00649761
ENSMUSG00000026185	Igfbp5	stromal_luminal-differentiated	52776.4	3.48474	0.522572	8.36135e-12	4.23743e-10
ENSMUSG00000026185	Igfbp5	stromal_luminal-progenitors	52776.4	1.35923	0.616585	0.000567607	0.00581562
ENSMUSG00000099877	Pinc	stromal_adipocytes	17.5099	-2.15768	1.49012	0.0226452	0.0461278
ENSMUSG00000100444	C530043A13Rik	luminal-differentiated_adipocytes	63.6382	2.02733	1.32931	0.0236239	0.0477946
ENSMUSG00000100444	C530043A13Rik	luminal-progenitors_adipocytes	63.6382	3.14111	1.43321	0.00193887	0.00518257
ENSMUSG00000055322	Tns1	luminal-differentiated_adipocytes	17387	-1.72679	0.427715	1.19743e-05	4.33987e-05
ENSMUSG00000055322	Tns1	stromal_adipocytes	17387	-1.84836	0.430248	3.1492e-06	1.24939e-05
ENSMUSG00000055322	Tns1	luminal-differentiated_basal	17387	-1.48976	0.463176	8.1908e-05	0.00108399
ENSMUSG00000055322	Tns1	stromal_basal	17387	-1.66201	0.475503	2.42633e-05	0.000370796
ENSMUSG00000055322	Tns1	luminal-differentiated_endothelial	17387	-2.13005	0.43048	2.00852e-07	2.20049e-06
ENSMUSG00000055322	Tns1	stromal_endothelial	17387	-2.24912	0.426139	4.22034e-08	6.61541e-07
ENSMUSG00000055322	Tns1	luminal-progenitors_luminal-differentiated	17387	1.13848	0.486608	0.00092925	0.00813566
ENSMUSG00000055322	Tns1	stromal_luminal-progenitors	17387	-1.19052	0.490569	0.000325791	0.00373713
ENSMUSG00000061815	Rufy4	basal_adipocytes	61.5235	-2.33642	0.841827	0.00116966	0.00313375
ENSMUSG00000061815	Rufy4	endothelial_adipocytes	61.5235	-2.65899	0.841703	0.00025428	0.000765677
ENSMUSG00000061815	Rufy4	luminal-differentiated_adipocytes	61.5235	-2.88941	0.886979	0.000100837	0.000319447
ENSMUSG00000061815	Rufy4	luminal-progenitors_adipocytes	61.5235	-2.17831	0.891235	0.00193785	0.00518094
ENSMUSG00000061815	Rufy4	stromal_adipocytes	61.5235	-2.96983	0.877589	6.07584e-05	0.000201138
ENSMUSG00000026180	Cxcr2	luminal-differentiated_endothelial	24.5135	2.21553	1.25497	0.00558135	0.021166
ENSMUSG00000006304	Arpc2	basal_adipocytes	3083	1.32024	0.173602	9.06506e-15	1.04305e-13
ENSMUSG00000006304	Arpc2	luminal-differentiated_adipocytes	3083	1.97376	0.173166	6.3611e-31	2.11319e-29
ENSMUSG00000006304	Arpc2	luminal-progenitors_adipocytes	3083	1.61469	0.174145	2.79124e-21	6.03111e-20
ENSMUSG00000006304	Arpc2	stromal_adipocytes	3083	1.26271	0.172414	9.41178e-14	8.45542e-13
ENSMUSG00000006299	Aamp	basal_adipocytes	3343.59	-1.25779	0.174414	1.83279e-13	1.86431e-12
ENSMUSG00000006299	Aamp	endothelial_adipocytes	3343.59	-1.3036	0.173889	2.12844e-14	2.09717e-13
ENSMUSG00000006299	Aamp	luminal-differentiated_adipocytes	3343.59	-1.12741	0.172673	3.42535e-11	2.3776e-10
ENSMUSG00000026179	Pnkd	basal_adipocytes	560.671	-1.86118	0.282648	1.39889e-11	1.14472e-10
ENSMUSG00000026179	Pnkd	endothelial_adipocytes	560.671	-1.50509	0.283396	2.93272e-08	1.51504e-07
ENSMUSG00000026179	Pnkd	luminal-differentiated_adipocytes	560.671	-2.49777	0.284606	1.69433e-19	2.5319e-18
ENSMUSG00000026179	Pnkd	stromal_adipocytes	560.671	-2.37749	0.284111	7.16182e-18	9.04069e-17
ENSMUSG00000026179	Pnkd	luminal-progenitors_luminal-differentiated	560.671	1.43378	0.290894	1.02268e-07	3.04794e-06
ENSMUSG00000026179	Pnkd	stromal_luminal-progenitors	560.671	-1.24774	0.314409	9.27867e-07	2.53883e-05
ENSMUSG00000073650	Catip	basal_adipocytes	16.1956	12.4223	1.37207	6.38289e-20	1.15947e-18
ENSMUSG00000073650	Catip	endothelial_adipocytes	16.1956	8.75335	1.48233	1.0934e-10	7.38332e-10
ENSMUSG00000073650	Catip	luminal-differentiated_adipocytes	16.1956	13.0417	1.37144	6.59805e-22	1.19263e-20
ENSMUSG00000073650	Catip	luminal-progenitors_adipocytes	16.1956	12.3618	1.38215	1.38386e-19	2.65207e-18
ENSMUSG00000073650	Catip	stromal_adipocytes	16.1956	12.2516	1.37139	1.56245e-19	2.25079e-18
ENSMUSG00000073650	Catip	luminal-differentiated_endothelial	16.1956	3.22918	1.23078	0.000533088	0.00274673
ENSMUSG00000073650	Catip	luminal-progenitors_endothelial	16.1956	2.01129	1.28359	0.00375898	0.0177295
ENSMUSG00000073650	Catip	stromal_endothelial	16.1956	2.30063	1.32296	0.00493816	0.019456
ENSMUSG00000026177	Slc11a1	basal_adipocytes	480.032	3.93307	0.828441	1.24768e-07	6.29813e-07
ENSMUSG00000026177	Slc11a1	endothelial_adipocytes	480.032	1.70477	0.827386	0.0110244	0.0241388
ENSMUSG00000026177	Slc11a1	luminal-differentiated_adipocytes	480.032	5.84305	0.862831	2.14443e-13	1.8625e-12
ENSMUSG00000026177	Slc11a1	luminal-progenitors_adipocytes	480.032	4.14505	0.843999	5.86902e-08	3.36372e-07
ENSMUSG00000026177	Slc11a1	stromal_adipocytes	480.032	4.83196	0.865223	5.63267e-10	3.49406e-09
ENSMUSG00000026177	Slc11a1	luminal-differentiated_endothelial	480.032	3.59763	0.801156	1.23598e-06	1.15117e-05
ENSMUSG00000026177	Slc11a1	luminal-progenitors_endothelial	480.032	1.64588	0.878941	0.00358708	0.0170851
ENSMUSG00000026177	Slc11a1	stromal_endothelial	480.032	2.64919	0.864687	0.000217418	0.0013345
ENSMUSG00000026175	Vil1	basal_adipocytes	25.606	3.57098	1.11605	9.60371e-05	0.000311603
ENSMUSG00000026175	Vil1	endothelial_adipocytes	25.606	4.07323	1.16051	1.42816e-05	5.21117e-05
ENSMUSG00000026175	Vil1	luminal-progenitors_adipocytes	25.606	2.50597	1.18908	0.00383282	0.00960636
ENSMUSG00000026175	Vil1	stromal_adipocytes	25.606	3.51042	1.1927	0.000175915	0.000541748
ENSMUSG00000026175	Vil1	luminal-differentiated_basal	25.606	-1.42734	1.07119	0.00843255	0.0468112
ENSMUSG00000026175	Vil1	luminal-differentiated_endothelial	25.606	-2.49785	1.11575	0.001806	0.00799327
ENSMUSG00000103227	Gm37733	basal_adipocytes	38.9167	2.31304	0.776331	0.000642155	0.00180742
ENSMUSG00000103227	Gm37733	endothelial_adipocytes	38.9167	1.93826	0.782736	0.00308601	0.0075987
ENSMUSG00000103227	Gm37733	luminal-differentiated_adipocytes	38.9167	1.68446	0.777888	0.00741221	0.0167874
ENSMUSG00000026173	Plcd4	luminal-differentiated_adipocytes	9.01072	2.90559	1.60032	0.00611289	0.0140434
ENSMUSG00000026135	Zfp142	basal_adipocytes	730.614	2.37723	0.244653	9.2558e-23	2.04546e-21
ENSMUSG00000026135	Zfp142	endothelial_adipocytes	730.614	2.57601	0.244038	1.45053e-26	3.70929e-25
ENSMUSG00000026135	Zfp142	luminal-differentiated_adipocytes	730.614	2.42424	0.246709	8.86474e-24	1.81063e-22
ENSMUSG00000026135	Zfp142	luminal-progenitors_adipocytes	730.614	2.42822	0.247045	1.5983e-23	4.07884e-22
ENSMUSG00000026135	Zfp142	stromal_adipocytes	730.614	2.87611	0.245346	1.24795e-32	4.18374e-31
ENSMUSG00000026172	Bcs1l	basal_adipocytes	160.949	-1.64163	0.30784	2.83621e-08	1.57128e-07
ENSMUSG00000026172	Bcs1l	endothelial_adipocytes	160.949	-1.877	0.305953	1.94516e-10	1.28513e-09
ENSMUSG00000026172	Bcs1l	luminal-differentiated_adipocytes	160.949	-2.01424	0.307441	8.30203e-12	6.11034e-11
ENSMUSG00000026172	Bcs1l	luminal-progenitors_adipocytes	160.949	-1.75398	0.314848	3.72229e-09	2.49939e-08
ENSMUSG00000026172	Bcs1l	stromal_adipocytes	160.949	-1.6428	0.305602	1.73375e-08	9.14089e-08
ENSMUSG00000026171	Rnf25	luminal-differentiated_adipocytes	326.074	-1.16664	0.256611	2.66163e-06	1.05523e-05
ENSMUSG00000026170	Cyp27a1	endothelial_adipocytes	262.055	-1.27737	0.581618	0.010907	0.023909
ENSMUSG00000026170	Cyp27a1	luminal-differentiated_adipocytes	262.055	1.66591	0.585771	0.0010887	0.00289411
ENSMUSG00000026170	Cyp27a1	endothelial_basal	262.055	-1.07793	0.890373	0.00164187	0.0319579
ENSMUSG00000026170	Cyp27a1	luminal-differentiated_basal	262.055	1.06665	0.664696	0.00680803	0.0397062
ENSMUSG00000026170	Cyp27a1	luminal-differentiated_endothelial	262.055	3.21939	0.569595	4.82594e-09	7.44171e-08
ENSMUSG00000026170	Cyp27a1	luminal-progenitors_endothelial	262.055	2.09493	0.595383	3.20191e-05	0.00033324
ENSMUSG00000026170	Cyp27a1	stromal_endothelial	262.055	2.57071	0.581389	2.48256e-06	2.58772e-05
ENSMUSG00000033227	Wnt6	basal_adipocytes	65.3444	5.58632	1.28791	4.00462e-08	2.17494e-07
ENSMUSG00000033227	Wnt6	endothelial_adipocytes	65.3444	4.79851	1.24027	1.05842e-06	4.50485e-06
ENSMUSG00000033227	Wnt6	luminal-differentiated_adipocytes	65.3444	4.8236	1.19719	2.05677e-06	8.31179e-06
ENSMUSG00000033227	Wnt6	luminal-progenitors_adipocytes	65.3444	5.60689	1.24445	6.84648e-08	3.89017e-07
ENSMUSG00000033227	Wnt6	stromal_adipocytes	65.3444	4.83637	1.22993	1.78891e-06	7.32122e-06
ENSMUSG00000026167	Wnt10a	basal_adipocytes	41.2321	4.03338	1.33888	8.23867e-05	0.000270569
ENSMUSG00000026167	Wnt10a	endothelial_adipocytes	41.2321	3.21953	1.29782	0.000958889	0.00261095
ENSMUSG00000026167	Wnt10a	luminal-differentiated_adipocytes	41.2321	2.48085	1.33824	0.00785123	0.0176863
ENSMUSG00000026167	Wnt10a	luminal-progenitors_adipocytes	41.2321	4.63629	1.40327	2.46958e-05	9.42809e-05
ENSMUSG00000026167	Wnt10a	stromal_adipocytes	41.2321	2.7866	1.35426	0.00347013	0.00844148
ENSMUSG00000026162	Nhej1	basal_adipocytes	37.6549	-1.23697	0.578361	0.0128454	0.027664
ENSMUSG00000026162	Nhej1	endothelial_adipocytes	37.6549	-1.53277	0.578801	0.00242219	0.0060952
ENSMUSG00000026205	Slc23a3	basal_adipocytes	7.17535	2.00212	1.19073	0.021879	0.0445104
ENSMUSG00000026197	Zfand2b	basal_adipocytes	285.123	-1.31221	0.245651	2.98251e-08	1.64885e-07
ENSMUSG00000026197	Zfand2b	endothelial_adipocytes	285.123	-1.37466	0.24378	5.19991e-09	2.92085e-08
ENSMUSG00000026197	Zfand2b	luminal-differentiated_adipocytes	285.123	-1.23394	0.241159	1.3925e-07	6.52033e-07
ENSMUSG00000026198	Abcb6	basal_adipocytes	286.41	-1.10199	0.364019	0.00101348	0.00274895
ENSMUSG00000026198	Abcb6	endothelial_adipocytes	286.41	-1.25554	0.362162	0.000194008	0.000595264
ENSMUSG00000026198	Abcb6	luminal-differentiated_adipocytes	286.41	-1.64907	0.362768	1.34196e-06	5.56626e-06
ENSMUSG00000026198	Abcb6	luminal-progenitors_adipocytes	286.41	-1.78103	0.37408	2.83022e-07	1.47331e-06
ENSMUSG00000026200	Glb1l	basal_adipocytes	194.721	1.99227	0.421887	6.73653e-07	3.05927e-06
ENSMUSG00000026200	Glb1l	endothelial_adipocytes	194.721	1.71079	0.424942	1.38878e-05	5.07856e-05
ENSMUSG00000026200	Glb1l	luminal-differentiated_adipocytes	194.721	1.61956	0.420108	2.97718e-05	0.000101958
ENSMUSG00000026200	Glb1l	luminal-progenitors_adipocytes	194.721	1.46301	0.435726	0.000157379	0.000522985
ENSMUSG00000026200	Glb1l	stromal_adipocytes	194.721	2.47795	0.424384	6.14344e-10	3.79436e-09
ENSMUSG00000026201	Stk16	luminal-differentiated_adipocytes	511.907	-1.12509	0.219559	1.54171e-07	7.18615e-07
ENSMUSG00000026208	Des	luminal-differentiated_adipocytes	386.501	-2.44434	0.758207	0.00014383	0.000444488
ENSMUSG00000026208	Des	luminal-differentiated_basal	386.501	-1.70725	0.815197	0.00147688	0.0120446
ENSMUSG00000026208	Des	luminal-differentiated_endothelial	386.501	-1.44289	0.845523	0.00781198	0.0280427
ENSMUSG00000026208	Des	luminal-progenitors_luminal-differentiated	386.501	1.16837	0.7904	0.0087243	0.0471608
ENSMUSG00000026207	Speg	basal_adipocytes	430.588	3.58821	0.620239	9.1026e-10	6.07148e-09
ENSMUSG00000026207	Speg	endothelial_adipocytes	430.588	2.39696	0.630715	2.91306e-05	0.00010185
ENSMUSG00000026207	Speg	luminal-differentiated_adipocytes	430.588	3.00069	0.646348	3.15233e-07	1.41328e-06
ENSMUSG00000026207	Speg	luminal-progenitors_adipocytes	430.588	3.98733	0.632321	2.63485e-11	2.2816e-10
ENSMUSG00000026207	Speg	stromal_adipocytes	430.588	2.5175	0.645485	1.07171e-05	3.95587e-05
ENSMUSG00000026207	Speg	luminal-progenitors_endothelial	430.588	1.11362	0.634865	0.00830945	0.0334816
ENSMUSG00000033021	Gmppa	stromal_endothelial	546.041	1.44339	0.270838	5.90308e-09	1.14508e-07
ENSMUSG00000032997	Chpf	luminal-differentiated_adipocytes	604.722	1.34942	0.451034	0.00102398	0.00273828
ENSMUSG00000032997	Chpf	stromal_adipocytes	604.722	2.65581	0.462658	1.05958e-09	6.42342e-09
ENSMUSG00000032997	Chpf	stromal_basal	604.722	1.48063	0.550051	0.000184828	0.00216338
ENSMUSG00000032997	Chpf	luminal-differentiated_endothelial	604.722	1.54702	0.509676	0.000163209	0.000961426
ENSMUSG00000032997	Chpf	stromal_endothelial	604.722	2.88947	0.447116	3.94341e-11	1.17101e-09
ENSMUSG00000032997	Chpf	stromal_luminal-progenitors	604.722	1.51068	0.523537	6.77894e-05	0.00102596
ENSMUSG00000026211	Obsl1	basal_adipocytes	490.142	5.21573	0.794248	1.64571e-13	1.68001e-12
ENSMUSG00000026211	Obsl1	endothelial_adipocytes	490.142	5.24104	0.797986	1.42856e-13	1.29703e-12
ENSMUSG00000026211	Obsl1	luminal-differentiated_adipocytes	490.142	3.27289	0.782351	2.42595e-06	9.68753e-06
ENSMUSG00000026211	Obsl1	luminal-progenitors_adipocytes	490.142	6.25422	0.793033	1.18838e-17	1.94213e-16
ENSMUSG00000026211	Obsl1	stromal_adipocytes	490.142	7.77372	0.777	1.92427e-25	4.25616e-24
ENSMUSG00000026211	Obsl1	luminal-differentiated_basal	490.142	-1.70617	0.571637	0.000174559	0.0020311
ENSMUSG00000026211	Obsl1	stromal_basal	490.142	2.13177	0.544179	1.10002e-05	0.000185473
ENSMUSG00000026211	Obsl1	luminal-differentiated_endothelial	490.142	-1.81307	0.582471	0.000160673	0.000948669
ENSMUSG00000026211	Obsl1	stromal_endothelial	490.142	2.14423	0.536636	1.02089e-05	9.02485e-05
ENSMUSG00000026211	Obsl1	luminal-progenitors_luminal-differentiated	490.142	2.55668	0.519087	5.43217e-08	1.76226e-06
ENSMUSG00000026211	Obsl1	stromal_luminal-differentiated	490.142	4.16283	0.525763	4.92246e-16	4.53989e-14
ENSMUSG00000051703	Tmem198	basal_adipocytes	24.9983	2.33305	1.04839	0.00502351	0.0118511
ENSMUSG00000051703	Tmem198	luminal-differentiated_adipocytes	24.9983	3.63871	1.11768	7.21989e-05	0.000234258
ENSMUSG00000051703	Tmem198	luminal-progenitors_adipocytes	24.9983	3.05053	1.11402	0.000521468	0.00156216
ENSMUSG00000051703	Tmem198	stromal_adipocytes	24.9983	3.72625	1.11812	4.27246e-05	0.000144884
ENSMUSG00000051703	Tmem198	endothelial_basal	24.9983	-2.86531	1.47845	0.000309115	0.00809647
ENSMUSG00000051703	Tmem198	luminal-differentiated_endothelial	24.9983	4.30659	1.02215	1.51725e-06	1.38452e-05
ENSMUSG00000051703	Tmem198	luminal-progenitors_endothelial	24.9983	3.61954	1.20619	1.78161e-05	0.000205539
ENSMUSG00000051703	Tmem198	stromal_endothelial	24.9983	4.42283	1.03456	7.97951e-07	9.37163e-06
ENSMUSG00000026213	Stk11ip	luminal-differentiated_adipocytes	468.023	1.33144	0.282296	9.36109e-07	3.96241e-06
ENSMUSG00000026213	Stk11ip	luminal-progenitors_adipocytes	468.023	1.19349	0.287973	9.51154e-06	3.90774e-05
ENSMUSG00000026213	Stk11ip	stromal_adipocytes	468.023	1.24544	0.282569	4.17498e-06	1.62934e-05
ENSMUSG00000006576	Slc4a3	luminal-progenitors_adipocytes	351.452	1.47044	0.543052	0.00142677	0.00390785
ENSMUSG00000006576	Slc4a3	stromal_adipocytes	351.452	1.49706	0.524219	0.00123659	0.00328455
ENSMUSG00000006576	Slc4a3	luminal-progenitors_endothelial	351.452	1.75019	0.549523	0.000102978	0.000892732
ENSMUSG00000006576	Slc4a3	stromal_endothelial	351.452	1.86897	0.568644	8.51169e-05	0.0005847
ENSMUSG00000026235	Epha4	basal_adipocytes	624.848	4.205	0.635265	1.51816e-12	1.39522e-11
ENSMUSG00000026235	Epha4	endothelial_adipocytes	624.848	5.29325	0.663494	3.08763e-18	4.32717e-17
ENSMUSG00000026235	Epha4	luminal-differentiated_adipocytes	624.848	1.8933	0.646934	0.000640656	0.00177569
ENSMUSG00000026235	Epha4	luminal-progenitors_adipocytes	624.848	3.44785	0.636192	8.03798e-09	5.16498e-08
ENSMUSG00000026235	Epha4	stromal_adipocytes	624.848	2.03508	0.649167	0.000272801	0.000814174
ENSMUSG00000026235	Epha4	luminal-differentiated_basal	624.848	-1.97892	0.610214	8.398e-05	0.00110568
ENSMUSG00000026235	Epha4	stromal_basal	624.848	-1.90601	0.691686	0.000217615	0.00248293
ENSMUSG00000026235	Epha4	luminal-differentiated_endothelial	624.848	-3.16861	0.577074	1.23727e-08	1.74409e-07
ENSMUSG00000026235	Epha4	luminal-progenitors_endothelial	624.848	-1.45574	0.639251	0.00157937	0.00867713
ENSMUSG00000026235	Epha4	stromal_endothelial	624.848	-3.02725	0.576762	4.71811e-08	7.30563e-07
ENSMUSG00000032908	Sgpp2	basal_adipocytes	29.051	2.82693	1.19891	0.00227473	0.00577202
ENSMUSG00000032908	Sgpp2	endothelial_adipocytes	29.051	3.16077	1.22236	0.000799323	0.0022088
ENSMUSG00000032908	Sgpp2	luminal-differentiated_adipocytes	29.051	5.79309	1.32262	2.0385e-07	9.33858e-07
ENSMUSG00000032908	Sgpp2	luminal-progenitors_adipocytes	29.051	2.16607	1.26634	0.0123043	0.0275717
ENSMUSG00000032908	Sgpp2	stromal_adipocytes	29.051	5.07944	1.34768	2.80838e-06	1.11972e-05
ENSMUSG00000032908	Sgpp2	luminal-progenitors_luminal-differentiated	29.051	-1.88982	1.15474	0.00213972	0.0157422
ENSMUSG00000026245	Farsb	basal_adipocytes	596.484	-1.12557	0.177507	8.52999e-11	6.40512e-10
ENSMUSG00000026245	Farsb	endothelial_adipocytes	596.484	-1.29448	0.17679	8.04801e-14	7.48026e-13
ENSMUSG00000026245	Farsb	luminal-progenitors_adipocytes	596.484	-1.04564	0.178341	1.6231e-09	1.14696e-08
ENSMUSG00000104018	4833412K13Rik	endothelial_adipocytes	10.9879	1.83792	0.980456	0.0155954	0.033026
ENSMUSG00000104018	4833412K13Rik	luminal-progenitors_basal	10.9879	-1.87673	1.39518	0.000704334	0.0100608
ENSMUSG00000104018	4833412K13Rik	luminal-progenitors_endothelial	10.9879	-2.66854	1.10988	0.000310027	0.00225061
[truncated: 84,092 more rows]
