# Supplementary material for: Dynamic allelic expression in mouse mammary glands across the adult developmental cycle
Source: Nucleic Acids Res. 2025 Sep 9;53(17):gkaf804. doi: 10.1093/nar/gkaf804 (PMC12419806; doi:10.1093/nar/gkaf804)
Supplement: gkaf804_Supplemental_Files [file gkaf804_supplemental_files.zip › Supp Table 19 - Differentially expressed TFs.xlsx]

## Sheet: Pregnacy
Adipocytes	Basal	Endothelia	Luminal Progen	Luminal Diff	Stromal
Tbx2	Klf6	Klf6	Klf6	Klf6	Tbx2
Tcf7	Lhx2	Myf5	Lhx2	Lhx2	Tcf7
Mef2d	Bcl6b	Pparg	Myf5	Bcl6b	Bcl11a
Spi1	Myf5	Tcf7	Pparg	Myf5	Mxd1
Peg3	Hoxb6	Hoxa10	Hoxb6	Pparg	Rarg
Irf9	Hoxa10	Irx2	Hoxa10	Sox9	Tbx21
Klf4	Klf4	Hoxc6	Mxd1	Hoxb6	Foxm1
Elf3	Foxj2	Peg3	Sp1	Bcl11a	Spi1
Etv3	Hlf	Zim1	Rarg	Hoxa10	Irf9
Stat3	Etv1	Nr2f6	Meox1	Zfp276	Ikzf4
Spic	Mef2c	Irf3	Foxm1	Rarg	Plag1
Pou1f1	Tfap4	Plag1	Ppard	Mef2d	Etv3
Mef2c	Zbtb32	Fosb	Peg3	Tbx21	Fosb
Nr2c1	Twist2	Spic	Zim1	Meox1	Spic
Pknox1	Zmiz1	Snai3	Zfp40	Pax9	Arid3b
Zfp184	Id3	Twist2	Relb	Irx2	Pou1f1
Id3	Cers4	Pou2f2	Klf4	Dlx3	Snai3
Elk3	Carhsp1	Ascl2	Foxj2	Foxm1	Id3
Pou2f2	Pou6f1	Myt1	Irf3	Tulp3	Arid1a
Ubp1	Ubp1	Zfp790	Plag1	Hoxc8	Pou2f2
Zfp296	Prox1	Nanog	Fosb	Nfix	Ascl2
Zfp790	Myt1	Pax5	Nfat5	Nr1h3	Myt1
Pax5	Etv5	Alx3	Stat5a	Spi1	Zfp296
Gata2	Alx3	Rxrg	Etv1	Ppard	Ehf
Hmgb3	Hoxa2	Wt1	Arid3b	Peg3	Hmgb3
Srf	Srf	E2f3	Pou1f1	Zim1	Gata3
Gata3	Wt1	Rbpjl	Zfp287	Zfp40	Arnt2
Fli1	Mlx	Etv4	Cic	Relb	Lcorl
Wt1	Zkscan6	Ikzf3	Rfx5	Klf4	Fli1
Gtf3a	Irf1	Ikzf1	Nr2c2	Etv3	Rbpjl
Rbpjl	Arid3a	Esr1	Zbtb17	Fosb	Ikzf3
Mlx	Plagl1	Meis1	Tcf23	Hlf	Ikzf1
Ikzf3	Arid5b	Tcf3	Twist2	Stat5a	Irf1
Irf1	Patz1	Id2	Zmiz1	Etv1	E2f2
Ahr	Grhl1	Esr2	Id3	Spic	Ahr
E2f7	Gsc	Gsc	Spib	Arid3b	Arid3a
Nfyb	Fos	Fos	Cers4	Pou1f1	Hsf2
Zfp354a	Tef	Irf4	Elk3	Zfp287	Rel
Patz1	Srebf2	Mxd3	Tbx1	Mlxipl	Grhl1
2810021J22Rik	Hoxc10	Thrb	Ascl2	Mef2c	Nr1d1
Id2	Litaf	Osr2	Pou6f1	Rfx5	Esr2
Klf11	Hes1	Hoxc10	Etv5	Gata6	Fos
Esr2	Gtf2ird1	Trp63	Zfp651	Zbtb17	Gcm2
Gsc	Mxi1	Gcm1	Glis2	Snai3	Mxd3
Yy1	Lbx1	Foxp4	Alx3	Pknox1	Sub1
Hivep1	Gli1	Mxi1	Hmgb3	Twist2	Grhl2
Irx4	Smad7	Lbx1	Atf6b	Zmiz1	Vdr
Hmbox1	Sox17	Zfhx4	Srf	Id3	Zfp263
Sub1	Msc	Kdm5c	Arnt2	Cers4	Ets2
Zscan26	Stat1	Gli1	Cers2	Carhsp1	Runx1
Grhl2	Atf3	Ddit3	Rxrg	Elk3	Satb1
Zfat	Hoxd8	Atf3	Wt1	Nfib	Tfeb
Bcl6	Elf5	Lmx1a	E2f3	Ascl2	Ovol1
Hes1	Creb3l1	Hoxd8	Gtf3a	Elk1	Hhex
Zfp263	Nfatc2	Pax6	Tox4	Pou6f1	Sp4
Hsf1	Pitx2	Elf5	Rbpjl	Ubp1	Irf7
Snai2	Rorc	E2f1	Rarb	Prox1	Tfap2b
Nr4a1	Nfia	Tbx15	Zfp334	Ebf3	Nr5a2
Hes7	Hivep3	Pitx2	Etv4	Myt1	Atf3
Zfp51	Dnajc2	Tfap2c	Mlx	Ehf	Nr5a1
Tfeb	Fosl2	Mycl	Mybl2	Etv5	Nr4a2
Zfp91	Klf3	Rest	Hnf4a	Pax5	Elf5
Esrra	Gfi1	Gfi1	Mafk	Camta1	E2f5
Hhex	Nfe2l3	Tfec	Tbx5	Alx3	Lef1
Lcor	Klf15	Foxp2	Tbx3	Hoxa2	Nfkb1
Lbx1	Tead2	Dlx5	Zbtb4	Hmgb3	Nr4a3
Kdm5c	Elf4	Mesp2	Irf1	Hivep2	Tfap2c
Smarcc2	Tsc22d3	Maz	E2f2	Arnt	Mycl
Gli1	Irx6	Aff2	Esr1	Srf	Rest
Ddit3	Tcf12	Zfp92	Hey2	Gata3	Tfec
Pias2	Eomes	Mecp2	Plagl1	Arnt2	Zkscan14
Zfp711	Klf9	Smad1	Arid5b	Cers2	Cux1
Sox17	Myrfl	Irx6	Myb	Nfe2l2	Irf5
Mybl1	Jdp2	Pgr	Meis1	Rxrg	Tead4
Terf1	Lbx2	Pou2f3	Hmg20b	Rxra	Zfp92
Tfap2b	Creb3l3	Eomes	Zfp354b	Fli1	Nfatc3
Msc	Arx	Sox10	Patz1	Wt1	Ets1
Tfcp2l1	Foxa1	Zbed4	Xbp1	Gtf3a	Eomes
Irf6	Hoxc9	Pbx2	2810021J22Rik	Rarb	Nfatc1
Lmx1a	Meox2	Mitf	Srebf1	Zfp334	Lyl1
Nr5a1	Smad6	Arx	Id2	Mlx	Myrfl
Ttf1	Zic4	Foxa1	Nr1d1	Mybl2	Batf
Lhx6	Zscan21	Myf6	Stat5b	Hnf4a	Zbed4
Elf5	Pax1	Myrf	Esr2	Tbx5	Foxn2
E2f1	Mycn	Hoxc9	Gsc	Ncor1	Foxa1
Lef1	Elf2	Zic4	Fos	Tbx3	L3mbtl1
Pitx2	Mxd4	Pax1	Esrrb	Tada2a	Wdhd1
Pias3	Arid5a	Grhl3	Gli3	Ikzf1	Rfx7
Zfp37	Klf10	Tulp1	Msx2	Zbtb4	Prdm1
Tfap2c	Atoh8	Egr2	Zfp369	Irf1	Egr1
Pax7	Rara	Hand2	Smad5	Zfp687	Trps1
Gmeb1	Hand2	Egr1	Nr1d2	Esr1	Rreb1
Klf3	Hoxa9	Tfdp1	Hmbox1	Arid5b	Prdm16
Rest	Hoxa7	Zkscan16	Zscan26	Meis1	Zfhx2
Gfi1	Hoxa5	Prrx2	Zfpm2	Tcf3	Tox
Tfec	Arid4b	Arntl2	Litaf	E2f7	Irf8
Zfp12	Hlx	Erf	Bcl6	Nfyb	Id1
Lhx5	Batf2	Tox	Zfp251	Rel	Zfp488
Dlx5	Hey1	Meis3	Bbx	Zfp354b	Zfp367
Irf5	Alx4	Csdc2	Snai2	Zkscan17	Hsf3
Nfe2l3	Nrl	Id1	Zbtb20	2810021J22Rik	E2f8
Bhlhe40	Erg	Hoxd9	Runx1	Srebf1	Tgif1
Zfp248	Six5	Emx2	Cers5	Id2	Foxi1
Kdm5a	Zmiz2	Gm9791	Nr4a1	Klf11	Bcl11b
Etv6	Zfp281	Zfp488	Gcm1	Nr1d1	Zbtb8b
Zfp606	Zfp410	Zbtb7c	Sox8	Stat5b	Zfp683
Zfp626	Maff	Zfp612	Rfx2	Esr2	Foxc1
Zkscan2	Id1	Ar	Spdef	Gsc	Zfp831
Tub	Snai1	Zfp445	Zeb1	Mta1	Zfp366
Zfp300	Hoxa6	Zfp286	Zfp521	Fos	Lin28a
Elf4	Hoxd9	Foxi1	Nr3c1	Esrrb	Bhlha15
Zfp92	Zfp423	Hes5	Mbd1	Gli3	Cebpe
Smad1	Hsf3	Dmrt2	Zfp91	Zkscan3	Jun
Irx6	Ar	Zbtb8b	Esrra	Irf4	Tcf4
Pgr	Hmga1	Zfp683	Mxi1	Mxd3	Hmgb2
Cbfb	Zbtb44	Hic2	Nfkb2	Zfp369	Tcf7l1
Ets1	Dmrt2	Hoxd10	Zfhx4	Smad5	AW822073
Tcf12	Gli2	Zfp940	Sp4	Ahrr	Nfe2
Rora	Foxo3	Zfp46	Kdm5c	Irx4	Zfp941
Zic1	Zfp683	Six1	Ddit3	Nr1d2	Fiz1
Zfp949	Hoxd10	Cebpe	Bach1	Thrb	Sox21
Eomes	Zscan29	Jun	Tfap2b	Hmbox1	Myt1l
Mier3	Zfp366	Junb	Pms1	Tsc22d1	Tgif2
Sox10	Lin28a	Glis3	Pou2f1	Ebf2	Zfp599
Zfp7	Sox6	Zfp869	Atf3	Sub1	Stat4
Foxn3	Klf13	Hmgb2	Lmx1a	Zscan26	Zbtb18
Egr3	Cebpe	Zkscan4	Nr5a1	Zfpm2	Crem
Zfp446	Zfp952	Zfp759	Ttf1	Osr2	Zfp600
Lyl1	Zfp869	Prdm2	Lhx6	Myc	Zfp120
Jdp2	Arntl	AW822073	Baz2b	Zhx1	Runx3
Zfp418	Klf2	En1	Cers6	Tef	Duxbl3
Hdx	Zfp1	Nfe2	Ssrp1	Vdr	Zfp978
Glis1	Ebf1	Dbp	Hoxd8	Hoxc10	Zfp965
Foxn2	Crem	Zfp422	Creb3l1	Hoxc5	Hmgb1-ps5
Zbtb7a	Zbtb16	Nr1h2	E2f1	Bcl6	Zfp969
Creb3l3	Tcf15	Sox21	Smad9	Zfp251	Gm2004
Arx	Zfp467	Myt1l	Lef1	Hes1	Hmgb1-ps8
Prdm8	Nr2f1	Trerf1	Pitx2	Zfp263
Zfp57	Prdm6	Zfp575	Pias3	Zbtb11
Myrf	Sox13	Zbtb34	Nfkb1	Snai2
Snapc4	Klf12	Nr2f1	Zfp618	Zbtb20
Thap11	Zfp951	Runx3	Zfp37	Runx1
Smad6	Gm12258	Klf14	Ybx1	Cers5
Zic4	Foxs1	Gm10509	Mycl	Nr4a1
Zfp113	Zfp345	Zfp791	Pax7	Gcm1
Pax1	Zfp408	Foxs1	Zbtb8a	Satb1
Aff3	Gm14308	Zfp345	Fosl2	Nfya
Mycn	Gm14434	Hoxc4	Tada2b	Wiz
Arid5a	Rbpj-ps3	Sox4	Clock	Sox8
Klf10	Gm14399	Gm6710	Gfi1	Zeb1
Rfx7	Yy2	Zfp968	Ncor2	Zfp397
Egr2	Hoxd4	Mef2b	Tfec	Zfp521
Prdm1		Zfp664	Lhx5	Nr3c1
Atf5		Rbpj-ps3	Dlx5	Mbd1
Zscan2		Hmgb1-ps6	Prdm5	Smad2
Thap3		Hmgb1-ps2	Foxp1	Fosl1
Stat2		Zfp968-ps	Klf15	Rela
Arntl2		Gm14399	Kdm5a	Tcf7l2
Bach2		Zfp493	Bhlhe41	Hhex
Zbtb38		Zfp748	Zfp583	Nfkb2
Nrl		Lhx8	Zfp719	Zfhx4
Camta2		Hmgb1-ps9	Zfp108	Kdm5c
Zfp236		Tcf24	Mef2a	Gli1
Klf8		Zfp91	Zfp626	Ddit3
Atf4			Maz	Irf7
Id1			Tbx6	Zfp711
Snai1			Tead2	Zfp202
Zfp513			Zfp300	Bach1
Hoxd9			Zfp275	Sox17
Tox3			Mecp2	Msc
Gm9791			Tsc22d3	Creb1
Zfp354c			Nr3c2	Klf7
Zfp688			Irf2	Sp100
Zfp553			Pgr	Prrx1
Zfp316			Zfp90	Atf3
Zfp787			Ets1	Batf3
Zbtb21			Tcf12	Lmx1a
Tshz1			Rora	Nr5a1
Zfp654			Hmg20a	Nr4a2
Zfp286			Smarcc1	Zeb2
Foxi1			Foxj3	Baz2b
Zfp473			Nfatc1	Hoxd8
Bcl11b			Foxn3	Pax6
Gli2			Mga	Elf5
Zbtb8b			Scx	Creb3l1
Duxbl1			Jdp2	E2f1
Zfp710			Zbed4	Nfatc2
Zfp683			Zfp707	Zbtb46
Zfpm1			Hmgxb4	Smad9
Zbtb45			Glis1	Tsc22d2
Zfp672			Creb3l3	Shox2
Rlf			Arx	Tbx15
Foxc1			Foxa1	Lef1
Zfp831			Prdm8	Pias3
Zfp61			Mbd3	Rorc
Zfp940			Twist1	Nr4a3
Zfp169			Myrf	Zfp618
Lin28a			Hoxc9	Zfp37
Zfp52			Meox2	Nfia
Crebzf			Zscan12	Hivep3
Zfp786			Smad6	Ybx1
Sox12			Zfp157	Tfap2c
Klf13			Zic4	Mycl
Foxo6			Zfp39	Tal1
Bhlha15			Pax1	Pax7
Cebpe			Rcor3	Zbtb8a
Jun			Klf10	Gmeb1
Zfp212			Wdhd1	Zbtb49
Junb			Zfp60	Fosl2
2700081O15Rik			Rara	Klf3
Zfp943			Hand2	Clock
Ebf4			Hoxa7	Aff1
Hmgb2			Hoxa5	Ncor2
Zfp182			Egr1	Tfec
Zfp457			Tfdp1	Foxp2
Zfp458			Jarid2	Cux1
Zfp459			Nfe2l1	Zkscan1
Zfp580			Hoxb4	Dlx5
Mta3			Lmx1b	Irf5
Zfp658			Runx2	Nfe2l3
Zfp759			Foxk2	Prdm5
Zfp53			Hlx	Foxp1
Prdm2			Zfp189	Klf15
Zfp329			Thap3	Bhlhe40
Zfp85			Zfp335	Ybx3
AW822073			Stat2	Etv6
Nfe2			Hey1	Bhlhe41
Zfp933			Alx4	Mbd4
Max			Zfp770	Tead4
Trp53			Sox30	Mesp2
Zfp874b			Nrl	Nr2f2
Zfp868			Camta2	Mef2a
Zbtb40			Erg	Maz
Sox21			Rfx3	Zkscan2
Zfp229			Meis3	Zfp300
Zscan20			Csdc2	Aff2
Rbak			Prox2	Zfp275
Myt1l			Atf4	Zfp92
Zfp27			Cux2	Mecp2
Zfp119b			Maff	Tsc22d3
Tgif2			Id1	Nr3c2
Zfp599			Zfp513	Irf2
Stat4			Zfp866	Irx3
Zfp993			Hic1	Irx5
Zfp773			Hoxa6	Irx6
Sox11			Hoxd9	Pgr
Nr6a1			Zfp3	Nfatc3
Rhox8			Tox3	Terf2
Zfp600			Emx2	Barx2
Hmgb1			Gm9791	Ets1
Zfp575			Zfp488	Tcf12
Zfp772			Zbtb7c	Rora
Tcf15			Zfp354c	Tbx18
Csde1			Zfp367	Eomes
Prdm6			E2f8	Smarcc1
Runx3			Zfp62	Heyl
Setdb2			Zfp322a	Nfyc
Zfp777			Sox18	Foxj3
Klf12			Ar	Sox10
4930522L14Rik			Hmga1	Nfatc1
5430403G16Rik			Zfp740	Arid2
Gm12258			Zfp41	Hsf4
Gm10509			Foxi1	Foxn3
Zfp791			Tshz2	Egr3
Zfp568			Dmrt2	Klf9
Tox2			Zfp738	Zbtb41
Zfp345			Osr1	Lyl1
Zfp934			Gli2	Myrfl
Zfp408			Zbtb8b	Zfp551
Zbtb2			Zfp454	Scx
Zfp978			Foxo3	Foxj1
Gm13212			Hoxb3	Jdp2
E430018J23Rik			Zfp683	Zbed4
Zfp59			Aff4	Pbx2
Gm14308			Sall2	Glis1
Gm14434			Zbtb14	Zbtb7a
Zfp965			Hic2	Creb3l3
Zfp968			Hoxd10	Arx
Zfp429			Zfp831	Klf16
Zfp456			Zbtb26	Foxa1
Zfp664			Zfp940	Prdm8
Hmgb1-ps5			Zfp169	Mbd3
Zfp493			Lin28a	Twist1
Gm5141			Zfp52	Zhx3
Yy2			Crebzf	Pknox2
Zfp964			Mafg	Zfp57
Gm20422			Sox6	Myrf
Pou5f2			Klf13	Hoxc9
Gm4767			Bhlha15	Meox2
Zfp969			Cebpe	Rorb
Gm2004			Zfp961	Thap11
Hmgb1-ps9			Pbx1	Elf1
Zfp955b			Jun	Zscan12
Zfp850			Junb	Smad6
Zfp87			Glis3	Zic4
Zfp953			Tcf4	Zfp39
Tcf24			Zfp14	Zfp146
Atf7			Zfp867	Pax1
Hmgb1-rs16			Zfp869	Elf2
			Hmgb2	Arid5a
			Zfp182	Klf10
			Zfp667	Atoh8
			Tead1	Egr2
			Zfp580	Smarce1
			Tcf7l1	Rara
			A430033K04Rik	Prdm1
			Cebpg	Hand2
			Cebpb	Hoxa7
			Nfil3	Hoxa5
			Zfp53	Satb2
			Zfp317	Mlxip
			Zfp595	Foxq1
			Zfp105	Tfdp1
			Zfp809	Jarid2
			Zfp846	Creb3l2
			Usf2	Hoxb5
			Zfp85	Pbx3
			Zfp420	Hoxb7
			AW822073	Lmx1b
			En1	Rreb1
			Thra	Runx2
			Nfe2	Arid4b
			Zfp945	Hlx
			Trp53	Prdm16
			2610008E11Rik	Prrx2
			Zfp143	Thap3
			Zfp873	Stat2
			Fiz1	Baz2a
			Zfp229	Bach2
			Rbak	Hey1
			Zfp13	Alx4
			Zfp534	Zbtb38
			Zfp398	Sox30
			Mysm1	Nrl
			Zfp512	Camta2
			Stat4	Zfhx2
			Zfp780b	Hesx1
			Zkscan7	Erg
			Sox11	Six5
			Zkscan8	Erf
			Trerf1	Tox
			Hmgb1	Sox15
			Zfp575	Irf8
			Zfp563	Sox5
			Zfp763	Zfp386
			Zfp760	Pbrm1
			Zfp160	Atf4
			Tcf15	Zfp532
			Prdm6	Zfp410
			Jund	Maff
			Mta2	Id1
			Zhx2	Foxf1
			Klf12	Hic1
			Duxbl3	Hoxa6
			5430403G16Rik	Hoxd9
			Gm12258	Emx2
			Klf14	Foxo1
			Zfp382	Gm9791
			Zfp568	Zfp488
			Tox2	Zbtb39
			Mafb	Zbtb7c
			Zfp934	Zfp444
			Zbtb2	Zfp688
			Hoxb2	Zfp691
			Sox4	Zfp956
			AU041133	Zfp553
			Zfp990	Zfp764
			Zfp931	Hsf3
			Gm14305	Onecut2
			Gm14434	E2f8
			Zfp965	Zfp84
			Gm4631	Sox18
			Zfp664	Ar
			Zfp111	Zfp526
			Zfp882	Foxc2
			Gm15446	Zbtb21
			Gm5141	Tshz1
			Zfp799	Zfp654
			Zfp870	Tgif1
			Gm2004	Tshz2
			Zfp82	Hes5
			Zfp953	Dmrt2
			Hoxd4	Osr1
				Gli2
				Zbtb8b
				Foxo3
				Zfp710
				Zfp683
				Aff4
				Sall2
				Zfpm1
				Zbtb14
				Zfp668
				Zfp646
				Hic2
				Foxc1
				Hoxd10
				Zfp623
				Zfp940
				Zfp366
				Lin28a
				Zfp52
				Zfp46
				Six1
				Plagl2
				Mafg
				Sox12
				Sox6
				Klf13
				Foxo6
				Bhlha15
				Cebpe
				Jun
				Junb
				Ebf4
				Zfp869
				Hmgb2
				Zfp182
				Nfic
				Zfp78
				Zfp811
				Zfp101
				Maf
				Zfp580
				Tcf7l1
				Zkscan5
				Cebpg
				AI987944
				Foxk1
				Cebpb
				Hoxb8
				Nfil3
				Ebf1
				Zfp53
				Prdm2
				Zfp746
				Zfp119a
				Zfp105
				Zfp68
				AW822073
				En1
				Thra
				Nfe2
				Zfp945
				Hopx
				Max
				Dbp
				Zfp422
				Zfp930
				Gtf2i
				2610008E11Rik
				Zbtb40
				Irx1
				Zfp873
				Fiz1
				Sox21
				Zfp229
				Myt1l
				Tgif2
				Zfp677
				Zfp512
				Stat4
				Sox7
				Zkscan7
				Crem
				Rhox8
				Hmgb1
				Zbtb16
				Zfp575
				Zfp617
				Zfp760
				Gm10226
				Tcf15
				Zfp619
				Nr2f1
				Prdm6
				Arid1b
				Zfp820
				Zfp125
				Sp140
				Sp110
				Hsf5
				Sox13
				Runx3
				Egr4
				Zbtb3
				Zhx2
				Zfp9
				Nfxl1
				Zxdb
				Zfp449
				Klf14
				H2-T-ps
				Zfp788
				Zfp382
				Zfp568
				Zfp972
				Tox2
				Mafb
				Foxs1
				Zfp345
				BC025920
				Zfp934
				Zfp808
				Hoxc4
				Hoxb2
				Sox4
				Gm13212
				Zfp566
				Zfp931
				Gm14401
				Gm14308
				Gm14434
				Gm2026
				Zfp664
				Rbpj-ps3
				Hmgb1-ps6
				Zfp111
				Zfp493
				Zfp964
				Hmgb1-ps7
				Zfp131
				Zfp953
				Hmgb1-rs16
				Hoxd4
				Ybx1-ps2

## Sheet: Lactation
Adipocytes	Basal	Endothelia	Luminal Progen	Luminal Diff	Stromal
Klf6	Klf6	Lhx2	Klf6	Klf6	Tbx2
Tfe3	Bcl6b	Myf5	Tbx2	Tfe3	Bcl6b
Lhx2	Myf5	Pparg	Tfe3	Lhx2	Myf5
Myf5	Pparg	Sox9	Bcl6b	Bcl6b	Sox9
Sp1	Sox9	Tcf7	Myf5	Myf5	Tcf7
Rarg	Hoxb6	Bcl11a	Pparg	Pparg	Bcl11a
Irx2	Tcf7	Hoxa10	Sox9	Sox9	Hoxa4
Nfix	Bcl11a	Mxd1	Hoxb6	Hoxb6	Mxd1
Spi1	Hoxa10	Irx2	Aire	Tcf7	Rarg
Stat6	Hoxa4	Foxm1	Bcl11a	Bcl11a	Tbx21
Peg3	Mxd1	Hoxc6	Hoxa10	Hoxa10	Irx2
Relb	Glmp	Spi1	Hoxa4	Zfp276	Foxm1
Klf4	Meox1	Peg3	Zfp276	Mxd1	Tulp3
Elf3	Irx2	Zim1	Mxd1	Rarg	Nfix
Etv3	Dlx3	Nr2f6	Sp1	Tbx21	Spi1
Fosb	Foxm1	Ikzf4	Rarg	Meox1	Tead3
Nfat5	Tulp3	Relb	Mef2d	Irx2	Ppard
Stat5a	Hoxc8	Klf4	Tbx21	Foxm1	Peg3
Etv1	Hoxc6	Plag1	Meox1	Tulp3	Zim1
Spic	Nfix	Fosb	Irx2	Hoxc8	Ikzf4
Pou1f1	Nr1h3	Nfat5	Dlx3	Nfix	Klf4
Pias4	Spi1	Hlf	Hoxc11	Nr1h3	Etv3
Cic	Stat6	Spic	Hoxc8	Spi1	Fosb
Ctcf	Tead3	Mlxipl	Hoxc6	Stat6	Nfat5
Tfap4	Ppard	Gata6	Nfix	Tead3	Cdip1
Rfx5	Peg3	Snai3	Nr1h3	Ppard	Etv1
Nr2c1	Ikzf4	Twist2	Spi1	Irf9	Arid3b
Pknox1	Zfp40	Zfp655	Tead3	Nr2f6	Pou1f1
Zfp184	Relb	Arid1a	Ppard	Ikzf4	Klf5
Zfp775	Klf4	Carhsp1	Zim1	Hbp1	Ctcf
Gatad1	Elf3	Pou2f2	Nr2f6	Klf4	Gata6
Zfp655	Foxj2	Ascl2	Ikzf4	Elf3	Nr2c1
Zmiz1	Irf3	Tfcp2	Relb	Foxj2	Zbtb32
Id3	Fosb	Pou6f1	Hbp1	Plag1	Snai3
Elk3	Nfat5	Prox1	Klf4	Etv3	Zfp655
Pou2f2	Stat3	Myt1	Elf3	Fosb	Id3
Ascl2	Stat5a	Zfp296	Irf3	Nfat5	Arid1a
Elk1	Cdip1	Ehf	Zfp959	Hlf	Spib
Tfcp2	Spic	Glis2	Plag1	Stat3	Carhsp1
Ubp1	Arid3b	Alx3	Etv3	Stat5a	Pou2f2
Prox1	Pou1f1	Hmgb3	Fosb	Etv1	Nfib
Myt1	Klf5	Hivep2	Nfat5	Spic	Elk1
Zfp296	Zfp287	Rxrg	Tfam	Arid3b	Myod1
Zfp790	Cic	Wt1	Hlf	Pou1f1	Tfcp2
Ehf	Mef2c	E2f3	Stat3	Pias4	Myt1
Nanog	Tfap4	Gtf3a	Stat5a	Klf5	Zfp296
Zfp715	Gata6	Rbpjl	Cdip1	Mef2c	Ehf
Etv5	Nr2c1	Ncor1	Spic	Ctcf	Etv5
Zfp651	Zfp184	Ikzf1	Arid3b	Gata6	Zfp651
Pax5	Zfp655	Irf1	Pou1f1	Nr2c1	Pax5
Prdm15	Zmiz1	Arid3a	Pias4	Pknox1	Glis2
Alx3	Spib	Esr1	Klf5	Zfp184	E2f4
Hmgb3	Cers4	Plagl1	Cic	Twist2	Hmgb3
Gata3	Carhsp1	Arid5b	Mef2c	Zfp655	Atf6b
Cers2	Elk3	Meis1	Ctcf	Id3	Arnt
Rxra	Pou2f2	Rel	Tfap4	Arid1a	Gata3
Lcorl	Nfib	Zfp354b	Rfx5	Spib	Arnt2
Gtf2ird2	Gabpa	Srebf1	Gata6	Cers4	Rxrg
Wt1	Tbx1	Id2	Nr2c1	Elk3	Fli1
Tox4	Ascl2	Grhl1	Zbtb32	Pou2f2	Zfp334
Rbpjl	Elk1	Esr2	Zfp184	Nfib	Etv4
Zfp334	Ubp1	Gsc	Zfp775	Gabpa	Mlx
Mlx	Prox1	Fos	Twist2	Tbx1	Ikzf3
Mafk	Ebf3	Esrrb	Zfp655	Ascl2	Vezf1
Ikzf3	Myt1	Gli3	Zmiz1	Elk1	Ybx2
Ncor1	Zfp296	Tfap2a	Id3	Tfcp2	Tbx3
Tada2a	Ehf	Gcm2	Cers4	Pou6f1	Ikzf1
Sp2	Nanog	Msx2	Carhsp1	Ebf3	Zbtb4
Irf1	Zfp715	Hmbox1	Elk3	Ehf	Irf1
Ahr	Etv5	Tsc22d1	Pou2f2	Etv5	E2f2
Arid3a	Zfp651	Ebf2	Nfib	Zfp651	Ahr
Plagl1	Pax5	Grhl2	Tbx1	Pax5	Arid3a
Arid5b	Glis2	Zfpm2	Ubp1	Glis2	Esr1
Myb	Camta1	Myc	Ebf3	Camta1	Hey2
Thap2	Alx3	Tef	Myt1	Alx3	Plagl1
Meis1	Hoxa2	Srebf2	Ehf	Hoxa2	Hsf2
Tcf3	Gata2	Hoxc10	Zfp715	E2f4	Arid5b
E2f7	Hmgb3	Hoxc5	Prdm15	Gata2	Thap2
Nfyb	Hivep2	Litaf	Glis2	Hmgb3	Meis1
Zfp354a	Srf	Bcl6	Camta1	Hivep2	Hmg20b
Patz1	Gata3	Hes1	Alx3	Arnt	Rel
Zkscan17	Setdb1	Nr4a1	Hoxa2	Gata3	Zfp354a
2810021J22Rik	Cers2	Gcm1	E2f4	Arnt2	Xbp1
Id2	Rxrg	Nfatc4	Gata2	Cers2	Srebf1
Klf11	Rxra	Hes7	Hmgb3	Nfe2l2	Klf11
Dlx4	Lcorl	Foxp4	Atf6b	Rxrg	Grhl1
Ubtf	Fli1	Rfx2	Hivep2	Lcorl	Nr1d1
Esr2	Wt1	Zfp521	Srf	Fli1	Esr2
Gsc	Tox4	Nr3c1	Gata3	Wt1	Mta1
Fos	Rbpjl	Rax	Setdb1	Rarb	Fos
Yy1	Etv4	Fosl1	Arnt2	Zfp334	Gli3
Tfap2a	Mlx	Ovol1	Cers2	Etv4	Tfap2a
Gcm2	Mafk	Rela	Nfe2l2	Mybl2	Gcm2
Id4	Ikzf3	Esrra	Rxrg	Hnf4a	Id4
Smad5	Zkscan6	Rcor2	Gtf2ird2	Ikzf3	Msx2
Ahrr	Vezf1	Lbx1	Fli1	Tbx5	Mxd3
Tsc22d1	Ncor1	Nfkb2	Wt1	Vezf1	Smad5
Zscan26	Ybx2	Gli1	Tox4	Tbx3	Nr1d2
Grhl2	Tada2a	Ddit3	Rbpjl	Ikzf1	Tsc22d1
Zfat	Ikzf1	Bach1	Zfp334	Zbtb4	Sub1
Myc	Sp2	Zfp282	Etv4	Irf1	Grhl2
Srebf2	Irf1	Creb1	Mlx	E2f2	Zfpm2
Vdr	E2f2	Stat1	Mybl2	Ahr	Myc
Litaf	Ahr	Prrx1	Mafk	Zfp687	Tef
Bcl6	Zfp687	Atf3	Ikzf3	Arid3a	Srebf2
Hes1	Esr1	Nr5a1	Tbx5	Esr1	Vdr
Zfp263	Hey2	Nr4a2	Zkscan6	Hey2	Bcl6
Hsf1	Plagl1	Zeb2	Vezf1	Zbtb24	Hes1
Zfp148	Hsf2	Cers6	Ncor1	Arid5b	Bbx
Cers5	Arid5b	Hoxd8	Tbx3	Myb	Snai2
Atf1	Thap2	Pax6	Tada2a	Thap2	Zbtb20
Gcm1	Meis1	Elf5	Ikzf1	Meis1	Runx1
Nfatc4	E2f7	Meis2	Irf1	Tcf3	Zfp641
Zfp51	Hmg20b	E2f1	E2f2	E2f7	Nr4a1
Tfeb	Nfyb	Nfatc2	Ahr	Hmg20b	Gtf2ird1
Foxp4	Patz1	Zbtb46	Zfp687	Nfyb	Gcm1
Nfya	Xbp1	Shox2	Arid3a	Rel	Satb1
E4f1	2810021J22Rik	Tbx15	Hey2	Zfp354a	Cdc5l
Sox8	Id2	Pitx2	Plagl1	Patz1	Tfeb
Rfx2	Klf11	Nr4a3	Zbtb24	Xbp1	Sox8
Zfp397	Grhl1	Bnc2	Hsf2	Srebf1	Mbd2
Rnf138	Dlx4	Hivep3	Sim1	Id2	Mbd1
Mbd2	Hoxb9	Ybx1	Arid5b	Klf11	Fosl1
Mbd1	Nr1d1	Tfap2c	Myb	Grhl1	Ovol1
Zfp91	Stat5b	Fosl2	Tcf3	Dlx4	Esrra
Fosl1	Ubtf	Gfi1	Rel	Nr1d1	Tcf7l2
Rela	Esr2	Aff1	Patz1	Stat5b	Hhex
Esrra	Gsc	Ncor2	Zkscan17	Ubtf	Zfhx4
Hhex	Mta1	Tfec	Xbp1	Esr2	Sp4
Lcor	Fos	Foxp2	Srebf1	Gsc	Gli1
Lbx1	Gli3	Irf5	Klf11	Mta1	Ddit3
Gli1	Irf4	Foxp1	Grhl1	Tshz3	Irf7
Ddit3	Tfap2a	Bhlhe40	Hoxb9	Fos	Smad7
Pias2	Gcm2	Tub	Stat5b	Gli3	Sox17
Irf7	Id4	Aff2	Esr2	Irf4	Ikzf2
Zfp711	Msx2	Zfp92	Gsc	Tfap2a	Prrx1
Zfp202	Zfp369	Tsc22d3	Mta1	Gcm2	Esrrg
Bach1	Smad5	Irx6	Tshz3	Msx2	Atf3
Zfp282	Ahrr	Pbx4	Fos	Mxd3	Batf3
Smad7	Irx4	Pou2f3	Esrrb	Pitx1	Irf6
Mybl1	Tsc22d1	Eomes	Yy1	Zfp369	Usf1
Terf1	Ebf2	Smarcc1	Zkscan3	Smad5	Atf6
Tfap2b	Sub1	Sox10	Irf4	Ahrr	Nr5a1
Msc	Zscan26	Nfatc1	Tfap2a	Irx4	Pax6
Zfp142	Grhl2	Arid2	Gcm2	Nr1d2	Elf5
Tfcp2l1	Zfpm2	Egr3	Id4	Thrb	Nfatc2
Pou2f1	Osr2	Batf	Msx2	Tsc22d1	E2f5
Esrrg	Myc	Tulp4	Pitx1	Ebf2	Zfp639
Atf3	Zhx1	Pbx2	Zfp369	Sub1	Tsc22d2
Irf6	Srebf2	Mitf	Irx4	Grhl2	Shox2
Usf1	Vdr	Arx	Nr1d2	Zfpm2	Lef1
Lmx1a	Hoxc10	Foxa1	Hmbox1	Osr2	Pitx2
Nr5a1	Litaf	Myf6	Ebf2	Zfat	Zbtb7b
Baz2b	Bcl6	Zfp146	Sub1	Tef	Rorc
Cers6	Trp63	Pax1	Grhl2	Srebf2	Zfp618
Ssrp1	Hsf1	Mycn	Zfpm2	Vdr	Zfp37
Sp3	Zbtb11	Elf2	Osr2	Hoxc10	Creb3
Elf5	Bbx	Grhl3	Myc	Litaf	Nfia
E2f1	Snai2	Arid5a	Zhx1	Bcl6	Hivep3
Nfatc2	Zfp148	Klf10	Ppara	Trp63	Ybx1
Zfp64	Runx1	Egr2	Vdr	Hes1	Tfap2c
Zbtb46	Zfp641	Rara	Hoxc10	Zfp263	Mycl
Zfp639	Cers5	Hand2	Hoxc5	Zbtb20	Pax7
Smad9	Nr4a1	Hoxa9	Trp63	Ets2	Trp73
Tsc22d2	Gtf2ird1	Egr1	Hes1	Runx1	Fosl2
Lef1	Zfp605	Jarid2	Zbtb11	Gtf2ird1	Gfi1
Pitx2	Nfatc4	Nfe2l1	Bbx	Gcm1	Ncor2
Pias3	Satb1	Zfhx3	Snai2	Nfatc4	Tfec
Zfp618	Cdc5l	Hlx	Ets2	Satb1	Zkscan14
Tfap2c	Foxp4	Rere	Runx1	Cdc5l	Cux1
Pax7	Wiz	Zfhx2	Zfp641	Tfeb	Zkscan1
Zfp362	Sox8	Tox	Atf1	Foxp4	Dlx5
Mtf1	Rfx2	Sox5	Gtf2ird1	Nfya	Irf5
Gmeb1	Spdef	Klf8	Zfp605	Rfx2	Prdm5
Zbtb48	Zeb1	Zfp239	Gcm1	Spdef	Bhlhe40
Dnajc2	Rnf138	Csdc2	Nfatc4	Zfp523	Ybx3
Fosl2	Nr3c1	Atf4	Zfp51	Zeb1	Etv6
Klf3	Mbd2	Cux2	Tfeb	Zfp521	Tead4
Rest	Hmgxb3	Maff	Foxp4	Nr3c1	Mesp2
Gfi1	Zfp91	Snai1	Wiz	Mbd2	Nr2f2
Aff1	Fosl1	Zfp513	Sox8	Mbd1	Mef2a
Ncor2	Ovol1	Hoxd9	Spdef	Zfp91	Tead2
Tfec	Rela	Gm9791	Zfp523	Fosl1	Zfp275
Foxp2	Esrra	Zfp488	Zeb1	Ovol1	Zfp92
Zfp12	Tcf7l2	Zbtb7c	Rnf138	Rcor2	Tsc22d3
Cux1	Hhex	Zfp612	Nr3c1	Tcf7l2	Smad1
Dlx5	Mxi1	Hsf3	Mbd2	Hhex	Pgr
Irf5	Lbx1	Ar	Smad4	Lbx1	Nfatc3
Nfe2l3	Nfkb2	Zfp319	Mbd1	Zfhx4	Ets1
Bhlhe40	Gli1	Hmga1	Hmgxb3	Pias2	Hinfp
Ybx3	Ddit3	Foxc2	Fosl1	Zfp711	Tcf12
Etv6	Pias2	Zfp787	Ovol1	Zfp202	Rora
Bhlhe41	Irf7	Zbtb21	Rela	Bach1	Hmg20a
Mbd4	Zfp202	Zfp286	Tcf7l2	Smad7	Zic1
Tead4	Bach1	Tgif1	Hhex	Sox17	Smad3
Zik1	Sox17	Foxi1	Mxi1	Tfap2b	Eomes
Zfp939	Mybl1	Hes5	Bhlhe22	Msc	Sox10
Zfp108	Tfap2b	Zfp710	Lbx1	Creb1	Nfatc1
Cers3	Msc	Zfp219	Nfkb2	Klf7	Foxn3
Zfp626	Creb1	Zfp683	Zfhx4	Stat1	Egr3
Zkscan2	Klf7	Foxc1	Kdm5c	Sp100	Klf9
Tead2	Ikzf2	Hoxd10	Gli1	Thap4	Lyl1
9130019O22Rik	Npas2	Zfp831	Pias2	Tfcp2l1	Myrfl
Tub	Stat1	Lin28a	Irf7	Nr5a2	Foxj1
Zfp300	Zfp142	Zfp52	Zfp711	Esrrg	Batf
Aff2	Sp100	Zfp46	Zfp202	Batf3	Zbed4
Zfp275	Thap4	Sox12	Bach1	Atf6	Tulp4
Zfp92	Tfcp2l1	Foxo6	Zfp282	Lmx1a	Zxdc
Mecp2	Nr5a2	Bhlha15	Sox17	Dnajc1	Six4
Irf2	Elk4	Cebpe	Mybl1	Nr5a1	Cebpa
Smad1	Atf3	Pbx1	Tfap2b	Zbtb43	Zbtb7a
Irx6	Batf3	Jun	Msc	Gfi1b	Mitf
Nfatc3	Irf6	Junb	Stat1	Nr4a2	Foxa1
Zfp90	Usf1	Glis3	Sp100	Zeb2	L3mbtl1
Pou2f3	Atf6	Creb5	Thap4	Lhx6	Zhx3
Barx2	Zbtb43	2700081O15Rik	Tfcp2l1	Baz2b	Pknox2
Hinfp	Ttf1	Zfp952	Nr5a2	Cers6	Zfp57
Tcf12	Zeb2	Zfp667	Prrx1	Hoxd8	Meox2
Rora	Lhx6	Zfp1	Esrrg	Atf2	Elf1
Hmg20a	Cers6	Zbtb25	Atf3	Pax6	Smad6
Eomes	Hoxd8	Nfil3	Batf3	Elf5	Zscan21
Sox10	Atf2	Prdm2	Irf6	E2f1	Elf2
Egr3	Pax6	AW822073	Usf1	Nfatc2	Grhl3
Klf9	Elf5	En1	Atf6	Zbtb46	Ovol2
Lyl1	Meis2	Hopx	Lmx1a	Mecom	Rcor3
Myrfl	Creb3l1	Dbp	Nr5a1	Tsc22d2	Arid5a
Zfp551	E2f1	Zfp422	Zbtb43	Creb3l4	Klf10
Scx	E2f5	Zfp266	Gfi1b	Pitx2	Wdhd1
Batf	Zbtb46	Nr1h2	Zeb2	Pias3	Atoh8
Tulp4	Mecom	Irx1	Lhx6	Rorc	Zbtb42
Zxdc	Tsc22d2	Zfp873	Cers6	Nfkb1	Rfx7
Hmgxb4	Shox2	Sox21	Hoxd8	Nr4a3	Egr2
Zfp418	Pitx2	Zfp954	Atf2	Zfp37	Rara
Hdx	Zbtb7b	Tgif2	Meis2	Nfx1	Prdm1
Pbx2	Rorc	Zfp512	Creb3l1	Nfia	Egr1
Glis1	Nfkb1	Zfp599	E2f1	Hivep3	Atf5
Creb3l3	Nr4a3	Sox11	Zfp64	Ybx1	Trps1
Arx	Zfp618	Trerf1	E2f5	Mycl	Hoxb4
Klf16	Nfx1	Zfp575	Zbtb46	Tal1	Kat7
Foxa1	Creb3	Zfp617	Mecom	Pax7	Rreb1
Prdm8	Hivep3	Zfp467	Tsc22d2	Zbtb8a	Hlx
Mbd3	Ybx1	Zbtb34	Shox2	Gmeb1	Zfp335
Myrf	Tfap2c	Nr2f1	Tbx15	Dnajc2	Rere
Rorb	Tal1	Prdm6	Creb3l4	Trp73	Zfp292
Elf1	Zfp362	Runx3	Lef1	Fosl2	Stat2
Zscan12	Gmeb1	Zfp827	Pitx2	Clock	Baz2a
Smad6	Trp73	Jund	Pias3	Rest	Arntl2
Zic4	Zbtb49	Egr4	Rorc	Gfi1	Hey1
Zfp113	Fosl2	Klf12	Nfkb1	Aff1	Nrl
Zscan21	Klf3	Klf14	Nr4a3	Ncor2	Zfhx2
Pax1	Tada2b	Gm10509	Nfx1	Tfec	Erg
Aff3	Clock	Tox2	Bnc2	Lhx5	Six5
Mycn	Rest	Zfp345	Nfia	Zkscan14	Erf
Thap1	Gfi1	2010315B03Rik	Hivep3	Zkscan1	Zmiz2
Tulp1	Ncor2	Hoxc4	Ybx1	Dlx5	Tox
Arid5a	Tfec	Hoxb2	Tfap2c	Irf5	Zfp281
Klf10	Foxp2	Zfp652	Mycl	Nfe2l3	Irf8
Atoh8	Zkscan14	Foxd1	Tal1	Hoxa1	Sox5
Zfp60	Zkscan1	Zfp990	Pax7	Prdm5	Klf8
Rfx7	Dlx5	Gm14412	Zfp362	Foxp1	Csdc2
Mynn	Irf5	Gm14434	Zbtb8a	Klf15	Kdm5b
Egr2	Nfe2l3	Rbpj-ps3	Gmeb1	Bhlhe40	Zfp532
Rcor1	Hoxa1	Pou3f1	Trp73	Ybx3	Maff
Rara	Prdm5	Yy2	Klf3	Etv6	Id1
Hand2	Foxp1	Gm3604	Clock	Aebp2	Foxf1
Zfp384	Klf15	Zfp969	Rest	Bhlhe41	Snai1
Foxq1	Bhlhe40	Sox1	Gfi1	Mbd4	Foxo1
Egr1	Kdm5a	Hmgb1-ps9	Aff1	Tead4	Zbtb7c
Tfdp1	Ybx3	Tcf24	Ncor2	Zfp606	Zfp691
Atf5	Etv6	Hoxd4	Tfec	Nr2f2	Zfp956
Gmeb2	Aebp2	Ybx1-ps2	Foxp2	Mef2a	E2f8
Zscan2	Bhlhe41	Zfp91	Cux1	Maz	Sox18
Rreb1	Tead4		Zkscan1	Tead2	Ar
Rbpj	Zik1		Dlx5	Zfp300	Hmga1
Prrx2	Zfp273		Irf5	Elf4	Foxc2
Zfp189	Mesp2		Nfe2l3	Aff2	Zbtb21
Rxrb	Nr2f2		Hoxa1	Zfp92	Dmrta2
Batf2	Mef2a		Klf15	Mecp2	Zfp358
Thap3	Maz		Bhlhe40	Tsc22d3	Tgif1
Zfp292	Zkscan2		Kdm5a	Nr3c2	Zfp30
Stat2	Tub		Ybx3	Irf2	Foxi1
Arntl2	Elf4		Etv6	Irx3	Tshz2
Bach2	Aff2		Bhlhe41	Irx5	Zfp473
Alx4	Zfp275		Mbd4	Irx6	Bcl11b
Zbtb38	Mecp2		Mzf1	Pbx4	Osr1
Nrl	Tsc22d3		Zfp606	Pgr	Gli2
Zfhx2	Irf2		Zfp939	Cbfb	Zfp407
Six5	Smad1		Zfp583	Zfp90	Msx1
Erf	Rfx1		Cers3	Pou2f3	Zbtb8b
Rfx3	Irx3		Mesp2	Barx2	Zfp454
Zfp236	Irx5		Nr2f2	Tcf12	Foxo3
Meis3	Irx6		Mef2a	Hmg20a	Hoxb3
Irf8	Pgr		Tead2	Smad3	Zfp710
Klf8	Ets1		Elf4	Pias1	Zfp683
Zfp386	Tcf12		Zfp275	Tfdp2	Aff4
Zfp239	Hmg20a		Zfp92	Tbx18	Sall2
Csdc2	Smad3		Tsc22d3	Zfp949	Foxc1
Prox2	Tfdp2		Nr3c2	Smarcc1	Hoxd10
Atf4	Tbx18		Irf2	Heyl	Zfp831
Prdm10	Eomes		Rfx1	Foxj3	Zscan29
Dmtf1	Smarcc1		Irx3	Sox10	Zfp623
Cux2	Mier3		Irx5	Nfatc1	Zfp366
Maff	Sox10		Irx6	Arid2	Lin28a
Id1	Nfatc1		Pgr	Zfp7	Zfp46
Snai1	Zbtb1		Cbfb	Foxn3	Plagl2
Zfp513	Zfp7		Zfp90	Egr3	Sox12
Zfp866	Egr3		Terf2	St18	Foxo6
Hic1	Lyl1		Pou2f3	Klf9	Bhlha15
Zfp784	Myrfl		Barx2	Lyl1	Cebpe
Hoxd9	Scx		Ets1	Myrfl	Pbx1
Zfp536	Foxj1		Tcf12	Zfp551	Zfp112
Zfp3	Batf		Rora	Foxj1	Jun
Tox3	Jdp2		Hmg20a	Batf	Junb
Foxo1	Zbed4		Zic1	Jdp2	Glis3
Gm9791	Tulp4		Smad3	Zbed4	2700081O15Rik
Zfp488	Zfp707		Tfdp2	Tulp4	Tcf4
Zbtb7c	Zxdc		Tbx18	Zfp707	Ebf4
Zfp612	Six4		Zfp949	Six4	Hmgb2
Zfp367	Hdx		Eomes	Hmgxb4	Zkscan4
Zfp688	Pbx2		Smarcc1	Hdx	Nfic
Zfp574	Glis1		Foxj3	Cebpa	Tead1
Zfp956	Cebpa		Sox10	Lbx2	Zfp459
Zfp553	Lbx2		Nfatc1	Foxn2	Zfp580
Zfp629	Foxn2		Arid2	Mitf	Tcf7l1
Zfp764	Creb3l3		Hsf4	Arx	Mta3
Hsf3	Mitf		Zfp7	Klf16	Cebpg
Zfp84	Klf16		Foxn3	Foxa1	Cebpb
Sox18	Foxa1		Egr3	Prdm8	Zfp658
Ar	Prdm8		Mga	Prdm4	Nfil3
Zfp526	Prdm4		Zfp446	Twist1	Ebf1
Zfp316	Zhx3		Zfp944	Myf6	E2f6
Zfp787	Myf6		Lyl1	Pknox2	Usf2
Zbtb21	Pknox2		Myrfl	Myrf	AW822073
Tshz1	Meox2		Foxj1	Hoxc9	Zfp110
Zfp654	Snapc4		Batf	Meox2	Thra
Zfp286	Thap11		Jdp2	Elf1	Nfe2
Mafa	Zic4		Zxdc	Smad6	Zfp945
Foxi1	Zscan21		Six4	Zic4	Hopx
Zfp473	Zfp146		Hdx	Zfp113	Zfp637
Arid4a	Pax1		Glis1	Pax1	Dbp
Bcl11b	Aff3		Vax2	Aff3	2610008E11Rik
Zfp738	Mycn		Zfp661	Mycn	Zfp266
Gli2	Elf2		Lbx2	Ovol2	Zbtb40
Msx1	Mxd4		Foxn2	Arid5a	Sox21
Zbtb8b	Ovol2		Creb3l3	Klf10	Myt1l
Duxbl1	Rcor3		Mitf	Wdhd1	Zfp599
Foxo3	Arid5a		Arx	Zbtb42	Stat4
Hoxb3	Klf10		Foxa1	Zfp60	Zfp773
Zfp689	Rfx7		Prdm8	Egr2	Zbtb18
Zfp683	Egr2		Mbd3	Rara	Zfp69
Aff4	Rcor1		Prdm4	Prdm1	Zfp810
Sall2	Smarce1		Twist1	Hoxa7	Rex2
Zfp646	Rara		Zhx3	Hoxa5	Zfp120
Zfp672	Hoxa9		Myf6	Satb2	Runx3
Zbtb12	Hoxa7		Pknox2	Mlxip	Zhx2
Rlf	Hoxa5		Zfp57	Zfp384	Zfp9
Hic2	Satb2		Myrf	Egr1	Duxbl3
Hoxd10	Mlxip		Hoxc9	Jarid2	H2-T-ps
Zfp831	Foxq1		Meox2	Nfe2l1	Mafb
Zfp61	Egr1		Rorb	Creb3l2	Hoxc4
Zfp169	Tfdp1		Smad6	Trps1	Hoxb2
Lin28a	Jarid2		Zfp157	Hoxb4	Zfp652
Zfp52	Nfe2l1		Zic4	Hoxb5	Sox4
Zfp46	Creb3l2		Zfp113	Pbx3	Foxd1
Crebzf	Hoxb4		Zfp146	Hoxb7	Zfp978
Zfp786	Hoxb5		Pax1	Lmx1b	Gm14412
Mafg	Pbx3		Aff3	Zscan2	Gm14308
Klf13	Hoxb7		Mycn	Zfhx3	Gm14434
Foxo6	Lmx1b		Grhl3	Zfp653	Zfp456
Bhlha15	Zfhx3		Mxd4	Rreb1	Hoxa3
Cebpe	Zfp653		Zfp692	En2	Hmgb1-ps5
Zfp961	Zzz3		Ovol2	Runx2	Gm14399
Pbx1	Rreb1		Rcor3	Rbpj	Gm20422
Zfp112	Runx2		Arid5a	Hlx	Zfp969
Jun	Rbpj		Klf10	Prdm16	Gm2004
Zfp212	Arid4b		Atoh8	Prrx2	Hmgb1-ps8
Junb	Hlx		Zbtb42	Rxrb	Atf7
Glis3	Prdm16		Rfx7	Batf2
2700081O15Rik	Prrx2		Mynn	Thap3
Zfp943	Batf2		Rcor1	Rere
Ebf4	Baz2a		Smarce1	Baz2a
Zfp747	Hey1		Prdm1	Arntl2
Hmgb2	Nrl		Hand2	Bach2
Zfp667	Camta2		Hoxa9	Hey1
Zfp174	Erg		Hoxa7	Alx4
Nfic	Six5		Hoxa5	Zfp770
Arntl	Erf		Mlxip	Nrl
Zfp811	Foxa3		Foxq1	Camta2
Zfp101	Rfx3		Egr1	Zfhx2
Zfp457	Zmiz2		Jarid2	Hesx1
Maf	Tox		Atf5	Erg
Zfp458	Sox15		Nfe2l1	Six5
Zfp459	Meis3		Trps1	Rfx3
Zfp580	Zfp281		Hoxb5	Zmiz2
Tcf7l1	Irf8		Pbx3	Tox
A430033K04Rik	Sox5		Hoxb7	Sox15
AI987944	Csdc2		Lmx1b	Zfp281
Zbtb25	Kdm5b		Zfhx3	Irf8
Foxk1	Gatad2b		Zzz3	Kdm5b
Cebpb	Atf4		En2	Gatad2b
Nfil3	Zfp532		Runx2	Atf4
Homez	Zfp410		Rbpj	Zfp532
Zfp759	Tfap2e		Foxk2	Id1
Prdm2	Cux2		Hlx	Zfp513
Zfp809	Maff		Prrx2	Hic1
Zfp85	Id1		Foxp3	Hoxa6
AW822073	Snai1		Rxrb	Hoxd9
Nfe2	Hic1		Batf2	Tox3
Zfp516	Hoxa6		Thap3	Emx2
Zfp708	Hoxd9		Rere	Zfp507
Rsl1	Zfp3		Stat2	Zbtb7c
Hopx	Emx2		Baz2a	Zfp612
Max	Foxo1		Arntl2	Zfp444
Zfp426	Gm9791		Bach2	Zfp367
Trp53	Zfp507		Hey1	Zfp574
Dbp	Zbtb7c		Alx4	Zfp691
Zfp874b	Zfp612		Zfp770	Zfp423
Gtf2i	Zfp354c		Zbtb38	Zfp553
Zfp266	Zfp367		Nrl	Zfp764
Sox21	Zfp574		Camta2	Hsf3
Zfp229	Zfp691		Zfhx2	E2f8
Zscan20	Zfp423		Erg	Sox18
Rbak	Pou3f3		Erf	Ar
Myt1l	Zfp553		Rfx3	Zfp526
Zfp119b	Hsf3		Zmiz2	Zfp316
Zfp954	Onecut2		Sox15	Zfp787
Tgif2	Sox18		Irf8	Zfp740
Zfp398	Zfp316		Sox5	Zfp654
Zfp677	Hmga1		Zfp386	Zfp358
Zfp599	Foxc2		Kdm5b	Zfp286
Stat4	Zfp787		Gatad2b	Zfp768
9130023H24Rik	Zbtb21		Atf4	Tgif1
Zfp773	Tshz1		Zfp532	Zfp30
Sox11	Zfp41		Cux2	Tshz2
Nr6a1	Zfp654		Maff	Arid4a
Zfp69	Zfp358		Id1	Dmrt2
Zfp600	Zfp286		Foxf1	Bcl11b
Hmgb1	Tgif1		Snai1	Gli2
Zfp575	Zbtb44		Foxo4	Msx1
Zfp810	Zfp30		Hic1	Zbtb8b
Zfp772	Mafa		Hoxa6	Zfp454
Zfp617	Foxi1		Zfp784	Hoxb3
Hes6	Hes5		Hoxd9	Zfp710
Zfp563	Zfp473		Zfp536	Zfp219
Zfp442	Dmrt2		Tox3	Zfp2
Csde1	Bcl11b		Emx2	Zfp683
Zfp114	Osr1		Foxo1	Zfp260
Prdm6	Msx1		Gm9791	Aff4
Arid1b	Zbtb8b		Zfp507	Sall2
Sp110	Duxbl1		Zbtb39	Zfp646
Sox13	Zfp454		Zbtb7c	Zfp697
Runx3	Foxo3		Zfp612	Hoxd10
Zfp827	Hoxb3		Zfp354c	Zfp831
Jund	Zfp710		Zfp444	Zfp940
Zfp58	Zfp219		Zfp367	Zfp366
Setdb2	Zfp683		Zfp574	Lin28a
Zfp777	Aff4		Zfp691	Zfp11
Klf12	Zbtb14		Zfp423	Zfp524
Zfp9	Zbtb12		Zfp553	Zfp46
5430403G16Rik	Rlf		Zfp629	Six1
Zfp951	Hoxd10		Hsf3	Zfp579
Nfxl1	Zfp831		Sox18	Sox12
Gm12258	Zfp366		Ar	Klf13
Zxdb	Lin28a		Zfp526	Foxo6
Klf14	Zfp455		Zfp319	Bhlha15
Gm4924	Adnp		Zfp316	Cebpe
Gm10509	Zfp52		Zfp787	Pbx1
Zfp791	Zfp46		Zfp740	Zfp112
Zfp568	Six1		Zbtb21	Jun
Zfp865	Mafg		Tshz1	Repin1
Zfp628	Zfp579		Zfp654	Zfp212
Tox2	Sox12		Zfp358	Glis3
Mafb	Sox6		Zfp286	Creb5
Zfp345	Prdm9		Zfp768	2700081O15Rik
2010315B03Rik	Klf13		Tgif1	Tcf4
Zfp808	Foxo6		Zbtb44	Ebf4
Zfp408	Bhlha15		Mafa	Zfp472
Sox4	Cebpe		Foxi1	Zfp867
Zfp978	Zfp961		Tshz2	Hmgb2
E430018J23Rik	Pbx1		Dmrt2	Zfp182
Gm14326	Zfp112		Bcl11b	Zfp667
Gm14412	Jun		Osr1	Zkscan4
Gm14295	Junb		Gli2	Nfic
Gm14308	2700081O15Rik		Zfp407	Zfp819
Gm2026	Zfp952		Msx1	Klf2
Zfp968	Tcf4		Zbtb8b	Zfp811
Gm4631	Ebf4		Zfp454	Foxd2
Gm14443	Zfp472		Foxo3	Zfp935
Zfp456	Zfp867		Hoxb3	Zfp93
Zfp664	Zfp771		Zfp710	Tead1
Zfx	Zfp667		Zfp2	Maf
Rbpj-ps3	Nfic		Zfp683	Tcf7l1
Hmgb1-ps3	Klf2		Aff4	Mta3
Hmgb1-ps2	Foxd2		Sall2	Zfp1
Hmgb1-ps5	Zfp101		Zfpm1	Zkscan5
Zfp882	Tead1		Zbtb45	A430033K04Rik
Pou3f1	Zfp459		Zfp668	Zfp709
Gm5141	Zfp580		Zfp646	Cebpg
Yy2	Mta3		Zbtb12	Foxk1
Zfp964	Zfp1		Rlf	Cebpb
Gm20422	Zkscan5		Zfp697	Zfp658
Pou5f2	Cebpg		Foxc1	Hoxb8
Gm4767	Foxk1		Hoxd10	Nfil3
Gm20939	Cebpb		Zfp831	Homez
Zfp969	Zfp658		Zbtb26	Zfp53
Gm2004	Hoxb8		Zfp623	E2f6
Hmgb1-ps9	Nfil3		Zfp940	Zfp329
Gm10778	Hmga2		Zfp366	Usf2
Zfp955b	Ebf1		Lin28a	Zfp110
Zfp850	Homez		Adnp	Thra
Zfp953	E2f6		Zfp52	Nfe2
Tcf24	Usf2		Six1	Zfp516
Hmgb1-rs16	En1		Crebzf	Zfp945
Ybx1-ps2	4932411N23Rik		Zfp786	Zfp933
Zkscan7	Thra		Zfp579	Zfp341
	Nfe2		Sox12	Zfp422
	Rsl1		Sox6	Gtf2i
	Hopx		Klf13	Zfp941
	Trp53		Foxo6	Zfp937
	Zfp637		Bhlha15	Zfp266
	Dbp		Cebpe	Irx1
	Zfp874b		Pbx1	Sox21
	Zfp422		Zfp112	Zscan20
	Gtf2i		Jun	Zfp13
	Zfp266		Repin1	Zfp27
	Nr1h2		Zfp212	Zfp534
	Zbtb40		Glis3	Zfp512
	Irx1		Creb5	Zfp599
	Zfp143		Tcf4	Stat4
	Fiz1		Sox14	9130023H24Rik
	Sox21		Zfp747	Sox7
	Zfp229		Zscan22	Zkscan7
	Myt1l		Zfp771	Zfp773
	Zfp954		Zfp667	Sox11
	Tgif2		Nfic	Zbtb18
	Zfp534		Klf2	Zkscan8
	Zfp512		Zfp811	Nr6a1
	Sox7		Foxd2	Trerf1
	Zkscan7		Zfp935	Rhox8
	Zfp773		Zfp93	Zfp69
	Crem		Tead1	Zfp575
	Nr6a1		Maf	Gm10226
	Trerf1		Zfp458	Zfp948
	Zfp69		Mta3	Tcf15
	Zfp600		Zkscan5	Zfp619
	Zbtb16		A430033K04Rik	Zbtb34
	Zfp575		Cebpg	Prdm6
	Zfp810		Foxk1	Zfp820
	Zfp772		Zfp658	Sp140
	Hes6		Hoxb8	Sp110
	Zfp563		Nfil3	Hsf5
	Rex2		Ebf1	Zscan25
	Zfp760		Homez	Sox13
	Zfp948		Prdm2	Runx3
	Zfp160		Zfp746	Zfp827
	Tcf15		Zfp119a	Jund
	Zfp120		AW822073	Zbtb3
	Zfp467		Zfp110	Zhx2
	Zfp619		En1	Klf12
	Nr2f1		Nfe2	Duxbl3
	Prdm6		Hopx	Duxbl2
	Arid1b		Max	Nfxl1
	Zfp820		Trp53	5730507C01Rik
	Sp140		Zfp422	Klf14
	Sp110		Gtf2i	Nfyc-ps
	Hsf5		Zfp937	Gm4924
	Runx3		Zfp128	AW146154
	Zfp827		Zfp868	Zfp382
	Jund		Zfp266	Tox2
	Zfp946		Irx1	Mafb
	Zfp65		Zfp143	Zfp408
	Egr4		Fiz1	Hoxb2
	Setdb2		Sox21	Sox4
	Zfp777		Rbak	Zfp990
	Mta2		Myt1l	Gm14401
	Klf12		Zfp13	Gm14434
	Zfp9		Zfp954	Zfp965
	Duxbl3		Tgif2	Mef2b
	5730507C01Rik		Zfp534	Zfp664
	Klf14		Zfp398	Hoxa3
	Zfp628		Zfp599	AC168977.1
	Zfp872		Zfp28	Hmgb1-ps6
	Tox2		Stat4	Hmgb1-ps5
	Mafb		Sox7	Zfp111
	Foxs1		Zfp26	Zfp493
	Zfp345		Zfp993	Hmgb1-ps7
	2010315B03Rik		Zfp947	Zfp977
	BC025920		Zkscan7	Gm20422
	Zfp652		Sox11	Pou3f2
	Sox4		Zkscan8	Gm20939
	Zfp990		Nr6a1	Gm14325
	Zfp566		Trerf1	Zfp969
	Zfp931		Zfp69	Gm2004
	Gm14322		Hmgb1	Sox1
	Gm14308		Zfp932	Zfp960
	Gm14434		Zfp575	Zfp955b
	Zfp429		Zbtb6	Hmgb1-ps8
	Zfp456		Zfp772	Atf7
	Zfp664		Foxd3	Hmgb1-rs16
	Hoxa3		Zfp760	Hoxd4
	Rbpj-ps3		Tcf15	Ybx1-ps2
	AC168977.1		Zfp467
	Hmgb1-ps6		Zbtb34
	Hmgb1-ps5		Nr2f1
	Hmgb1-ps1		Zfp72
	Hmgb1-ps4		Prdm6
	Pou3f1		Arid1b
	Zfp712		Sp110
	Zfp853		Sox13
	Zfp131		Runx3
	Pou3f2		Zfp827
	Zfp748		Jund
	Gm2004		Zfp65
	Zfp960		Egr4
	Hmgb1-ps8		Setdb2
	Zfp953		Zfp777
	Tcf24		Zhx2
	Hoxd4		Zfp9
	Ybx1-ps2		Duxbl3
			Zxdb
			Zfp449
			Klf14
			H2-T-ps
			Zfp382
			Zfp109
			Zfp865
			Zfp628
			Tox2
			Mafb
			Foxs1
			Zfp345
			BC025920
			Hoxc4
			Hoxb2
			Sox4
			Foxd1
			Gm13212
			Zfp990
			Gm14409
			Gm14305
			Gm14434
			Gm2026
			Zfp965
			Zfp968
			Zfp664
			Hoxa3
			Rbpj-ps3
			AC168977.1
			Hmgb1-ps5
			Zfp111
			Zfp882
			Gm15446
			Zfp493
			Gm17655
			Zfp964
			Pou3f2
			Zfp748
			Sox1
			Lhx8
			Zfp850
			Hmgb1-ps8
			Zfp87
			Zfp82
			Tcf24
			Hmgb1-rs16
			Hoxd4

## Sheet: Involution
Adipocytes	Basal	Endothelia	Luminal Progen	Luminal Diff	Stromal
Tfe3	Klf6	Myf5	Tbx2	Klf6	Tbx2
Lhx2	Lhx2	Pparg	Lhx2	Tbx2	Lhx2
Bcl6b	Bcl6b	Sox9	Bcl6b	Tfe3	Tcf7
Myf5	Myf5	Zfp276	Myf5	Bcl6b	Bcl11a
Sox9	Pparg	Tbx21	Pparg	Myf5	Mxd1
Bcl11a	Sox9	Irx2	Hoxb6	Pparg	Rarg
Zfp276	Hoxb6	Tulp3	Tcf7	Sox9	Tbx21
Sp1	Tcf7	Spi1	Bcl11a	Tcf7	Tulp3
Rarg	Bcl11a	Peg3	Hoxa10	Bcl11a	Nfix
Meox1	Hoxa10	Zim1	Mxd1	Hoxa10	Spi1
Spi1	Hoxa4	Hlf	Sp1	Zfp276	Ppard
Tead3	Zfp276	Pou1f1	Rarg	Mxd1	Peg3
Peg3	Mxd1	Gata6	Meox1	Sp1	Nr2f6
Irf9	Rarg	Snai3	Pax9	Rarg	Ikzf4
Ikzf4	Tbx21	Pou2f2	Dlx3	Tbx21	Hbp1
Klf4	Pax9	Ascl2	Foxm1	Meox1	Klf4
Elf3	Irx2	Prox1	Tulp3	Pax9	Elf3
Foxj2	Dlx3	Myt1	Hoxc6	Hoxc8	Etv3
Spic	Foxm1	Ehf	Nfix	Nfix	Stat3
Pou1f1	Tulp3	Zfp651	Nr1h3	Spi1	Spic
Klf5	Hoxc8	Alx3	Spi1	Stat6	Arid3b
Zfp287	Hoxc6	Rxrg	Relb	Ppard	Zbtb32
Cic	Nfix	Gtf2ird2	Klf4	Peg3	Snai3
Mef2c	Nr1h3	Wt1	Irf3	Zim1	Gatad1
Zfp592	Spi1	Tox4	Zfp959	Nr2f6	Id3
Ctcf	Stat6	Rbpjl	Plag1	Relb	Arid1a
Nr2c2	Ppard	Ncor1	Nfat5	Klf4	Carhsp1
Nr2c1	Zim1	Ikzf1	Stat3	Foxj2	Pou2f2
Pknox1	Nr2f6	Zbtb4	Etv1	Plag1	Nfib
Zfp184	Ikzf4	Irf1	Zfp324	Etv3	Elk1
Id3	Klf4	E2f2	Zfp287	Fosb	Myt1
Arid1a	Elf3	Arid3a	Mef2c	Hlf	Zfp296
Elk3	Foxj2	Plagl1	Tfap4	Stat3	Ehf
Pou2f2	Irf3	Meis1	Rfx5	Etv1	Zfp651
Nfib	Plag1	Zfp354b	Gata6	Spic	Glis2
Ascl2	Fosb	Xbp1	Nr2c2	Mef2c	Hmgb3
Tfcp2	Stat5a	Nr1d1	Twist2	Rfx5	Gata3
Pou6f1	Cdip1	Esr2	Id3	Gata6	Arnt2
Ubp1	Etv1	Gsc	Pou2f2	Pknox1	Nfe2l2
Prox1	Spic	Fos	Tbx1	Twist2	Lcorl
Zfp296	Zfp324	Gli3	Ascl2	Id3	Fli1
Zfp790	Arid3b	Tfap2a	Elk1	Cers4	Tox4
Zfp715	Pou1f1	Msx2	Prox1	Pou2f2	Rbpjl
Pax5	Pax3	Thrb	Ebf3	Tbx1	Zfp334
Prdm15	Klf5	Hmbox1	Pax5	Ascl2	Hnf4a
Glis2	Zfp287	Grhl2	Glis2	Elk1	Mafk
Alx3	Mef2c	Zfpm2	Alx3	Ubp1	Ikzf3
Gata2	Gata6	Myc	Hoxa2	Prox1	Zkscan6
Hmgb3	Nr2c1	Tef	Gata2	Zfp296	Vezf1
Srf	Zbtb17	Srebf2	Arnt	Ehf	Ybx2
Gata3	Snai3	Litaf	Srf	Etv5	Ikzf1
Gtf2ird2	Zfp775	Trp63	Setdb1	Pax5	E2f2
Wt1	Twist2	Ets2	Cers2	Alx3	Ahr
E2f3	Zfp655	Zfp641	Nfe2l2	Hoxa2	Arid3a
Gtf3a	Zmiz1	Atf1	Rxrg	Hmgb3	Esr1
Zfp334	Id3	Nr4a1	Fli1	Gata3	Hey2
Mlx	Spib	Gcm1	Wt1	Nfe2l2	Plagl1
Mafk	Cers4	Hes7	Rbpjl	Rxrg	Hsf2
Ikzf3	Carhsp1	Satb1	Rarb	Fli1	Rel
Ncor1	Elk3	Foxp4	Zfp334	Wt1	Xbp1
Sp2	Pou2f2	Rfx2	Mlx	Rarb	Grhl1
Irf1	Nfib	Zfp521	Mafk	Mafk	Esr2
Ahr	Tbx1	Ovol1	Ikzf3	Tbx5	Mta1
Hey2	Ascl2	Lbx1	Tbx5	Tbx3	Tfap2a
Myb	Elk1	Gli1	Vezf1	Ikzf1	Gcm2
Tcf3	Tfcp2	Msc	Ybx2	Irf1	Hivep1
E2f7	Ubp1	Stat1	Tbx3	Ahr	Id4
Zfp354a	Prox1	Atf3	Ikzf1	Arid3a	Mxd3
Patz1	Ebf3	Atf6	Irf1	Esr1	Smad5
2810021J22Rik	Myt1	Lmx1a	Ahr	Hey2	Irx4
Stat5b	Zfp296	Nr5a1	Zfp687	Plagl1	Zfpm2
Ubtf	Zfp790	Cers6	Arid3a	Zbtb24	Myc
Esr2	Ehf	Elf5	Plagl1	Arid5b	Vdr
Gsc	Nanog	Nfatc2	Zbtb24	Myb	Litaf
Tshz3	Zfp715	Pitx2	Myb	Meis1	Zfp263
Esrrb	Etv5	Bnc2	Meis1	Tcf3	Snai2
Yy1	Zfp651	Nfia	Tcf3	Rel	Zbtb20
Gli3	Pax5	Hivep3	E2f7	Zfp354b	Ets2
Tfap2a	Glis2	Ybx1	Hmg20b	Zfp354a	Runx1
Zfp729a	Alx3	Pax7	Rel	Patz1	Cers5
Smad5	Hoxa2	Trp73	Zfp354b	Xbp1	Satb1
Irx4	Gata2	Gfi1	Zfp354a	Id2	Tfeb
Hmbox1	Hmgb3	Tfec	Patz1	Dlx4	Nfya
Sub1	Arnt	Irf5	Xbp1	Nr1d1	Rax
Zscan26	Srf	Nfe2l3	Grhl1	Esr2	Mbd1
Grhl2	Gata3	Foxp1	Stat5b	Gsc	Ovol1
Zfpm2	Setdb1	Bhlhe40	Esr2	Mta1	Hhex
Myc	Arnt2	Mbd4	Gsc	Fos	Nfkb2
Zhx1	Cers2	Mesp2	Mta1	Esrrb	Zfhx4
Srebf2	Nfe2l2	Zfp626	Tshz3	Gli3	Bach1
Vdr	Rxrg	Aff2	Fos	Hivep1	Smad7
Litaf	Rxra	Smad1	Yy1	Id4	Sox17
Hes1	Lcorl	Irx6	Gli3	Zfp369	Batf3
Zfp263	Fli1	Pbx4	Irf4	Ahrr	Irf6
Hsf1	Wt1	Eomes	Mxd3	Nr1d2	Atf6
Ets2	E2f3	Sox10	Zfp369	Thrb	Pax6
Runx1	Gtf3a	Arid2	Hmbox1	Tsc22d1	Elf5
Cers5	Tox4	Myrfl	Tsc22d1	Ebf2	Creb3l1
Nr4a1	Rarb	Zbed4	Ebf2	Zscan26	E2f5
Gtf2ird1	Zfp334	Tulp4	Zscan26	Zfpm2	Lef1
Nfatc4	Etv4	Glis1	Zfpm2	Osr2	Nfkb1
Hes7	Mlx	Arx	Osr2	Vdr	Nr4a3
Zfp51	Mybl2	Myf6	Myc	Hoxc10	Creb3
Satb1	Ikzf3	Zic4	Ppara	Hoxc5	Nfia
Cdc5l	Zkscan6	Pax1	Tef	Litaf	Hivep3
Nfya	Vezf1	Tulp1	Hoxc5	Bcl6	Mycl
Wiz	Ybx2	Hand2	Litaf	Snai2	Trp73
E4f1	Tada2a	Hoxa9	Trp63	Zbtb20	Tfec
Sox8	Ikzf1	Lmx1b	Bbx	Zfp148	Zkscan14
Rfx2	Sp2	Zfhx3	Snai2	Ets2	Cux1
Mbd2	Zbtb4	Prrx2	Zbtb20	Gcm1	Zkscan1
Hmgxb3	Irf1	Nrl	Zfp148	Satb1	Irf5
Zfp91	E2f2	Tox	Zfp641	Tfeb	Ybx3
Hhex	Hey2	Sox5	Cers5	Foxp4	Etv6
Lcor	Plagl1	Cux2	Atf1	Nfya	Tead4
Mxi1	Arid5b	Zfp513	Gcm1	Sox8	Nr2f2
Lbx1	Thap2	Zfp866	Hes7	Rfx2	Mef2a
Nfkb2	Tcf3	Gm9791	Foxp4	Zeb1	Zfp275
Zfhx4	E2f7	Zfp488	Wiz	Nr3c1	Zfp92
Kdm5c	Nfyb	Zbtb39	Sox8	Mbd1	Tsc22d3
Gli1	Rel	Zbtb7c	Rfx2	Fosl1	Smad1
Ddit3	Zfp354b	Zfp612	Spdef	Rcor2	Irx5
Pias2	Patz1	Hsf3	Zeb1	Tcf7l2	Ets1
Irf7	Xbp1	E2f8	Zfp521	Hhex	Zic1
Zfp711	Grhl1	Ar	Mbd1	Nfkb2	Eomes
Smad7	Hoxb9	Zfp286	Rela	Zfhx4	Sox10
Sox17	Nr1d1	Osr1	Tcf7l2	Kdm5c	Nfatc1
Terf1	Stat5b	Zfp219	Hhex	Gli1	Foxn3
Tfap2b	Ubtf	Zfp831	Zfhx4	Ddit3	Klf9
Msc	Esr2	Lin28a	Sp4	Irf7	Lyl1
Klf7	Gsc	Zfp455	Ddit3	Zfp202	Myrfl
Zfp142	Mta1	Zfp46	Pias2	Bach1	Scx
Thap4	Esrrb	Zfp786	Irf7	Smad7	Batf
Tfcp2l1	Gli3	Mafg	Zfp711	Sox17	Jdp2
Elk4	Irf4	Sox12	Zfp202	Msc	Zbed4
Batf3	Tfap2a	Foxo6	Bach1	Klf7	Tulp4
Irf6	Gcm2	Bhlha15	Smad7	Sp100	Cebpa
Usf1	Id4	Cebpe	Sox17	Prrx1	Foxn2
Lmx1a	Mxd3	Pbx1	Tfap2b	Atf3	Foxa1
Nr5a1	Ahrr	Jun	Pms1	Batf3	L3mbtl1
Zbtb43	Irx4	Junb	Stat1	Atf6	Zhx3
Lhx6	Thrb	Glis3	Sp100	Lmx1a	Thap11
Ssrp1	Hmbox1	Zscan22	Prrx1	Nr4a2	Smad6
Pax6	Ebf2	Zfp182	Batf3	Zeb2	Wdhd1
Elf5	Grhl2	Zfp667	Lmx1a	Lhx6	Zbtb42
Creb3l1	Zfpm2	Zfp174	Nr5a1	Ssrp1	Rfx7
E2f1	Osr2	Zfp595	Nr4a2	Hoxd8	Prdm1
Nfatc2	Myc	AW822073	Zeb2	Pax6	Satb2
Zfp64	Zhx1	Zfp958	Lhx6	Elf5	Mlxip
E2f5	Ppara	Nfe2	Cers6	Meis2	Egr1
Zbtb46	Srebf2	Dbp	Hoxd8	E2f1	Atf5
Tsc22d2	Vdr	Zfp930	Atf2	Nfatc2	Trps1
Creb3l4	Hoxc10	Irx1	E2f1	Zbtb46	Hoxb4
Lef1	Hoxc5	Zfp873	Nfatc2	Zfp639	Rreb1
Pitx2	Bcl6	Sox21	Zfp639	Mecom	Runx2
Pias3	Trp63	Myt1l	Mecom	Smad9	Hlx
Nfkb1	Hsf1	Zfp599	Shox2	Shox2	Baz2a
Nr4a3	Zbtb11	Zfp993	Tbx15	Tbx15	Nrl
Zfp618	Bbx	Trerf1	Lef1	Lef1	Zfhx2
Tfap2c	Snai2	Rhox8	Pitx2	Pitx2	Six5
Tal1	Thap7	Zfp575	Rorc	Nfkb1	Zmiz2
Pax7	Runx1	Prdm6	Nfkb1	Nr4a3	Tox
Zbtb8a	Cers5	Runx3	Nr4a3	Zfp618	Irf8
Gmeb1	Nr4a1	Zfp777	Zfp37	Zfp37	Id1
Zbtb48	Gtf2ird1	Klf14	Nfx1	Nfx1	Foxo1
Dnajc2	Zfp605	Gm10509	Bnc2	Bnc2	Zfp488
Trp73	Gcm1	Tox2	Nfia	Hivep3	Zbtb7c
Clock	Cdc5l	Zfp345	Ybx1	Mycl	Zfp691
Rest	Tfeb	Zfp408	Tfap2c	Tal1	E2f8
Gfi1	Foxp4	Hoxc4	Mycl	Pax7	Ar
Tfec	Wiz	Hoxb2	Tal1	Zbtb8a	Hmga1
Zfp12	E4f1	Gm14308	Pax7	Fosl2	Tgif1
Lhx5	Sox8	Gm14434	Dnajc2	Ncor2	Tshz2
Zkscan14	Rfx2	Gm2026	Fosl2	Tfec	Zfp473
Cux1	Zeb1	Gm6710	Gfi1	Dlx5	Arid4a
Zkscan1	Zfp871	Zfp968	Ncor2	Irf5	Dmrt2
Dlx5	Rnf138	Rbpj-ps3	Tfec	Prdm5	Bcl11b
Irf5	Zfp521	Hmgb1-ps6	Foxp2	Klf15	Msx1
Nfe2l3	Nr3c1	Gm20422	Zfp12	Bhlhe41	Zbtb8b
Prdm5	Mbd2	Pou5f2	Cux1	Zik1	Foxo3
Foxp1	Smad4	Gm3604	Zkscan1	Zfp108	Hoxb3
Zfp248	Hmgxb3	Sox1	Dlx5	Mesp2	Zfp710
Ybx3	Zfp91	Lhx8	Irf5	Nr2f2	Zfp683
Etv6	Fosl1	Hmgb1-ps9	Prdm5	Mef2a	Foxc1
Bhlhe41	Ovol1	Zfp433	Klf15	Zkscan2	Zfp831
Mbd4	Esrra	Hmgb1-ps8	Zfp248	Zfp300	Zfp623
Zfp939	Rcor2	Tcf24	Bhlhe41	Elf4	Zfp366
Zfp626	Tcf7l2	Atf7	Tead4	Aff2	Lin28a
Zkscan2	Hhex	Ybx1-ps2	Mzf1	Zfp275	Zfp46
Tead2	Mxi1	Zfp91	Zfp606	Zfp92	Plagl2
9130019O22Rik	Bhlhe22		Zik1	Tsc22d3	Mafg
Tub	Nfkb2		Zfp939	Nr3c2	Sox12
Elf4	Zfhx4		Zfp273	Irx3	Bhlha15
Aff2	Smarcc2		Zfp108	Irx6	Cebpe
Zfp92	Gli1		Tub	Pbx4	Zfp112
Mecp2	Pias2		Zfp300	Pgr	Gm9894
Irf2	Irf7		Elf4	Nfatc3	2700081O15Rik
Rfx1	Zfp202		Aff2	Terf2	Hmgb2
Irx6	Smad7		Zfp92	Pou2f3	Nfic
Pgr	Sox17		Mecp2	Barx2	Arntl
Cbfb	Mybl1		Nr3c2	Tcf12	Tead1
Terf2	Tfap2b		Rfx1	Tfdp2	Tcf7l1
Pou2f3	Msc		Irx5	Tbx18	Mta3
Barx2	Creb1		Irx6	Eomes	Cebpg
Ets1	Ikzf2		Pgr	Heyl	Zfp658
Rora	Npas2		Terf2	Foxj3	Ebf1
Zfp949	Stat1		Pou2f3	Sox10	Usf2
Eomes	Sp100		Barx2	Nfatc1	AW822073
Foxj3	Thap4		Ets1	Hsf4	Thra
Sox10	Nr5a2		Tcf12	Foxn3	Nfe2
Zfp7	Pou2f1		Hmg20a	Egr3	Zfp637
Egr3	Esrrg		Pias1	Lyl1	Zfp941
Myrfl	Batf3		Zfp949	Myrfl	Sox21
Foxj1	Irf6		Smarcc1	Zfp551	Myt1l
Batf	Usf1		Nfatc1	Scx	Tgif2
Jdp2	Atf6		Egr3	Foxj1	Zfp599
Tulp4	Nr5a1		Zfp446	Batf	Stat4
Zxdc	Ttf1		Lyl1	Jdp2	Crem
Six4	Gfi1b		Myrfl	Hdx	Zfp69
Hmgxb4	Nr4a2		Zfp551	Glis1	Zfp600
Hdx	Zeb2		Jdp2	Cebpa	Zfp810
Pbx2	Lhx6		Zxdc	Zbtb7a	Rex2
Glis1	Ssrp1		Hmgxb4	Creb3l3	Zfp120
Foxn2	Hoxd8		Hdx	Arx	Runx3
Zbtb7a	Atf2		Pbx2	Foxa1	Zhx2
Creb3l3	Pax6		Glis1	Prdm8	Zfp9
Arx	Elf5		Creb3l3	Mbd3	Duxbl3
Klf16	Meis2		Mitf	Twist1	H2-T-ps
Foxa1	Creb3l1		Arx	Zhx3	Zfp872
Mbd3	Nfatc2		Mbd3	Pknox2	Mafb
Zfp57	E2f5		L3mbtl1	Zfp57	Hoxb2
Myrf	Zbtb46		Twist1	Myrf	Zfp978
Meox2	Mecom		Zhx3	Hoxc9	Gm14308
Snapc4	Smad9		Myf6	Meox2	Gm14434
Elf1	Tsc22d2		Zfp57	Rorb	Zfp456
Zic4	Shox2		Myrf	Thap11	Rbpj-ps3
Zfp113	Tbx15		Hoxc9	Elf1	Hmgb1-ps5
Pax1	Pitx2		Meox2	Smad6	Hmgb1-ps8
Aff3	Zbtb7b		Rorb	Zic4	Zfp91
Mycn	Rorc		Elf1	Mycn
Elf2	Nfx1		Zscan12	Elf2
Thap1	Creb3		Smad6	Rcor3
Rcor3	Bnc2		Zfp157	Arid5a
Tulp1	Nfia		Zic4	Klf10
Klf10	Tfap2c		Zfp39	Atoh8
Atoh8	Tal1		Pax1	Egr2
Zfp60	Pax7		Aff3	Prdm1
Rfx7	Zfp362		Mycn	Hand2
Egr2	Trp73		Grhl3	Hoxa7
Rara	Klf3		Mxd4	Hoxa5
Hand2	Tada2b		Zfp692	Satb2
Mlxip	Rest		Rcor3	Mlxip
Foxf2	Gfi1		Atoh8	Foxq1
Creb3l2	Aff1		Rfx7	Nfe2l1
Hoxb4	Ncor2		Egr2	Creb3l2
Zscan2	Tfec		Prdm1	Hoxb4
Runx2	Foxp2		Hand2	Hoxb5
Rbpj	Lhx5		Satb2	Pbx3
Arid4b	Zkscan14		Egr1	Hoxb7
Foxk2	Cux1		Tfdp1	Lmx1b
Hlx	Zkscan1		Sp6	Zfhx3
Thap3	Dlx5		Nfe2l1	Zfp653
Stat2	Irf5		Trps1	Zzz3
Bach2	Nfe2l3		Hoxb4	Rreb1
Hey1	Hoxa1		Hoxb5	Runx2
Alx4	Prdm5		Lmx1b	Hlx
Nrl	Foxp1		Kat7	Prdm16
Zfhx2	Klf15		Runx2	Prrx2
Erg	Bhlhe40		Hlx	Batf2
Erf	Ybx3		Prrx2	Thap3
Zfp236	Etv6		Thap3	Zfp292
Tox	Aebp2		Stat2	Baz2a
Zfp281	Bhlhe41		Baz2a	Bach2
Klf8	Tead4		Bach2	Hey1
Zfp386	Mzf1		Hey1	Alx4
Zfp239	Zik1		Alx4	Zfp770
Gatad2b	Zfp273		Zfp770	Sox30
Atf4	Nr2f2		Zbtb38	Nrl
Zfp410	Mef2a		Sox30	Hesx1
Dmtf1	Maz		Nrl	Erg
Cux2	Zkscan2		Erg	Six5
Id1	Tead2		Six5	Tox
Foxf1	Tub		Rfx3	Sox15
Foxo4	Zfp300		Tox	Zfp281
Zfp513	Elf4		Sox15	Irf8
Zfp866	Aff2		Irf8	Sox5
Hic1	Zfp275		Csdc2	Klf8
Hoxd9	Tsc22d3		Kdm5b	Kdm5b
Zbtb37	Nr3c2		Prox2	Prox2
Tox3	Irf2		Gatad2b	Atf4
Zfp507	Smad1		Atf4	Dmtf1
Zfp488	Irx3		Zfp532	Maff
Zfp612	Irx5		Cux2	Id1
Zfp367	Irx6		Maff	Foxf1
Zfp560	Pou2f3		Id1	Snai1
Zfp553	Tcf12		Foxo4	Hic1
Zfp629	Zic1		Hic1	Hoxa6
Zfp764	Smad3		Hoxa6	Hoxd9
E2f8	Pias1		Zfp784	Emx2
Zfp319	Tfdp2		Hoxd9	Foxo1
Hmga1	Tbx18		Zfp3	Gm9791
Foxc2	Eomes		Tox3	Zfp488
Zfp787	Smarcc1		Emx2	Zbtb39
Zbtb21	Mier3		Foxo1	Zbtb7c
Tshz1	Heyl		Zfp879	Zfp354c
Zfp654	Nfatc1		Gm9791	Zfp444
Zfp358	Arid2		Zbtb7c	Zfp367
Zfp286	Zbtb1		Zfp574	Zfp691
Tgif1	Zfp7		Zfp423	Zfp423
Foxi1	Foxn3		Zfp956	Zfp956
Zfp473	Egr3		Dbx2	Dbx2
Bcl11b	Lyl1		Zfp629	Hsf3
Osr1	Myrfl		Hsf3	E2f8
Gli2	Scx		Zfp84	Sox18
Msx1	Jdp2		Sox18	Zfp526
Zbtb8b	Zbed4		Zfp526	Zfp41
Duxbl1	Tulp4		Zfp316	Zfp286
Foxo3	Zfp707		Hmga1	Tgif1
Hoxb3	Zxdc		Foxc2	Mafa
Zfp689	Hdx		Zfp787	Foxi1
Zfp683	Glis1		Zfp740	Tshz2
Sall2	Foxn2		Zbtb21	Dmrt2
Zbtb45	Creb3l3		Tshz1	Bcl11b
Zfp672	Mitf		Tgif1	Osr1
Rlf	Arx		Zfp30	Gli2
Foxc1	Klf16		Tshz2	Msx1
Zfp831	Prdm8		Dmrt2	Zfp454
Zfp623	Mbd3		Osr1	Foxo3
Zfp940	Twist1		Gli2	Zfp710
Zfp169	Zhx3		Duxbl1	Zfp219
Lin28a	Zfp57		Zfp454	Zfp683
Zfp52	Myrf		Hoxb3	Sall2
Crebzf	Hoxc9		Aff4	Zbtb12
Zfp786	Meox2		Sall2	Zfp697
Sox12	Rorb		Zbtb14	Hic2
Prdm9	Thap11		Zfp646	Foxc1
Klf13	Smad6		Zbtb12	Hoxd10
Zfp217	Zic4		Hoxd10	Zfp61
Foxo6	Zfp39		Zfp831	Zfp366
Cebpe	Zfp146		Zbtb26	Lin28a
Zfp212	Pax1		Zfp623	Zfp11
Creb5	Mycn		Zfp940	Zfp52
2700081O15Rik	Grhl3		Zfp366	Crebzf
Zfp943	Mxd4		Zfp169	Mafg
Tcf4	Zfp692		Lin28a	Sox12
Zfp472	Ovol2		Adnp	Prdm9
Zfp14	Rcor3		Zfp52	Klf13
Zfp747	Arid5a		Six1	Cebpe
Zfp869	Rfx7		Crebzf	Creb5
Hmgb2	Egr2		Mafg	2700081O15Rik
Zfp174	Rcor1		Sox12	Zfp182
Arntl	Smarce1		Sox6	Zkscan4
Klf2	Hand2		Prdm9	Klf2
Foxd2	Hoxa9		Cebpe	Zfp811
Zfp935	Hoxa7		Zfp961	Foxd2
Zfp101	Hoxa5		Pbx1	Zfp101
Zfp457	Satb2		Jun	Maf
Zfp458	Mlxip		Zfp212	Tcf7l1
Zfp459	Egr1		Junb	Zfp1
Tcf7l1	Tfdp1		Creb5	Zkscan5
Zfp709	Atf5		Ebf4	Cebpg
Homez	Sp6		Sox14	Cebpb
Zfp759	Nfe2l1		Zfp14	Zfp658
Zfp53	Zkscan16		Zfp747	Hoxb8
E2f6	Creb3l2		Zscan22	Nfil3
Prdm2	Hoxb4		Hmgb2	Hmga2
Zfp595	Hoxb5		Zfp182	Ebf1
Zfp329	Hoxb7		Zfp667	Zfp53
Zfp105	Lmx1b		Zkscan4	E2f6
Zfp85	Zscan2		Zfp174	Zfp110
AW822073	Zfhx3		Nfic	En1
Zfp958	Zfp653		Klf2	Thra
Nfe2	Zzz3		Foxd2	Nfe2
Zfp516	Rreb1		Maf	Zfp945
Zfp708	Foxk2		Zfp458	Hopx
Rsl1	Hlx		Foxk1	Max
Zfp933	Prdm16		Cebpb	Dbp
Max	Prrx2		Nfil3	Zfp941
Trp53	Zfp189		Ebf1	Zfp937
Zfp874b	Batf2		Homez	Zfp128
Zfp930	Alx4		Zfp53	Zfp266
Zbtb40	Zbtb38		Zfp317	Zbtb40
Irx1	Nrl		Zfp329	Sox21
Zfp143	Camta2		Zfp846	Myt1l
Zfp873	Erg		Zfp85	Zfp27
Sox21	Six5		Zfp420	Tgif2
Zfp229	Erf		AW822073	Zfp677
Zscan20	Rfx3		En1	Zfp512
Myt1l	Irf8		Thra	Stat4
Zfp13	Sox5		Nfe2	Zfp780b
Tgif2	Klf8		Deaf1	Zkscan7
Zfp512	Csdc2		Zfp945	Sox11
Zfp599	Kdm5b		Hopx	Crem
Stat4	Isl1		Zfp933	Rhox8
9130023H24Rik	Prox2		Gtf2i	Hmgb1
Sox7	Gatad2b		Zfp266	Zfp932
Zfp993	Atf4		Zfp873	Zfp575
Zfp773	Zfp532		Rbak	Zbtb6
Sox11	Prdm10		Myt1l	Zfp763
Zkscan8	Maff		Zfp13	Zfp948
Nr6a1	Snai1		Zfp27	Tcf15
Trerf1	Hic1		Zfp398	Nr2f1
Rhox8	Hoxa6		Zfp677	Prdm6
Zfp69	Hoxd9		Zfp599	Sp140
Zfp600	Zfp536		Stat4	Sp110
Hmgb1	Zfp3		9130023H24Rik	Runx3
Zfp575	Emx2		Zfp780b	Duxbl3
Zfp810	Foxo1		Sox7	Duxbl2
Zfp772	Zfp879		Zfp26	Zxdb
Zfp563	Gm9791		Zkscan7	Klf14
Zfp948	Zbtb7c		Sox11	Zfp382
Zfp120	Zfp354c		Crem	Zfp568
Zfp467	Zfp444		Zkscan8	Tox2
Csde1	Zfp367		Trerf1	Mafb
Zfp619	Zfp688		Zfp932	Foxs1
Prdm6	Zfp574		Zbtb16	Hoxb2
Arid1b	Zfp691		Zfp575	Sox4
Sp110	Zfp423		Zbtb6	Gm13212
Zscan25	Pou3f3		Hes6	Zfp931
Sox13	Zfp560		Zfp763	Gm14409
Runx3	Zfp553		Zfp760	Gm14308
Zfp827	Zfp629		Tcf15	Gm14434
Jund	Hsf3		Zfp467	Zfp968
Zfp58	E2f8		Zfp114	Zfp664
Setdb2	Sox18		Prdm6	Hmgb1-ps6
Zfp777	Ar		Arid1b	Hmgb1-ps5
Mta2	Zfp526		Sox13	Hmgb1-ps4
Klf12	Zfp316		Runx3	Zfp111
4930522L14Rik	Hmga1		Zfp827	Zfp493
5430403G16Rik	Foxc2		Zfp213	Zfp955a
Gm12258	Tshz1		Zfp946	Zfp131
Gm4924	Zfp445		Zfp942	Hmgb1-ps9
Zfp791	Dmrta2		Zfp65	Zfp955b
Zfp568	Zfp768		Setdb2	Hmgb1-ps8
Zfp94	Zbtb44		Zfp9	Tcf24
Tox2	Zfp30		Duxbl3	Hoxd4
Mafb	Mafa		5430403G16Rik	Zfp91
Foxs1	Nr1h4		Gm12258
Zfp345	Zfp473		Klf14
Rslcan18	Arid4a		Zfp382
Zfp808	Dmrt2		Zfp865
Zfp408	Bcl11b		Tox2
Zfp652	Gli2		Mafb
Sox4	Zbtb8b		Zfp345
E430018J23Rik	Hoxb3		Zbtb2
Gm14401	Zfp710		Hoxb2
Gm14308	Zfp219		Zfp652
Zfp968	Zfp683		E430018J23Rik
Zfp456	Sall2		Zfp59
Mef2b	Zbtb12		Gm14308
AC168977.1	Foxc1		Gm14434
Gm15446	Hoxd10		Gm4631
Gm14399	Zfp831		Mef2b
Zfp493	Zscan29		Zfp664
Gm5141	Zfp366		Rbpj-ps3
Yy2	Zfp169		Hmgb1-ps5
Hmgb1-ps7	Lin28a		Zfp111
Gm20422	Zfp455		Zfp882
Pou5f2	Zfp52		Zfp968-ps
Gm4767	Zfp46		Gm14399
Gm20939	Crebzf		Zfp493
Zfp799	Mafg		Gm17655
Zfp969	Sox12		Zfp955a
Sox1	Sox6		Zfp131
Hmgb1-ps9	Klf13		Zfp870
Zfp850	Zfp217		Zfp969
Zfp87	Foxo6		Sox1
Tcf24	Bhlha15		Zfp955b
Atf7	Cebpe		Zfp82
Hmgb1-rs16	Zfp961		Tcf24
Zkscan7	Pbx1		Hoxd4
	Jun		Ybx1-ps2
	Zfp212
	Junb
	2700081O15Rik
	Zfp952
	Tcf4
	Ebf4
	Zfp472
	Zscan22
	Zfp771
	Zkscan4
	Zfp174
	Nfic
	Klf2
	Zfp78
	Foxd2
	Zfp101
	Tead1
	Zfp457
	Maf
	Zfp580
	Tcf7l1
	Mta3
	Zfp1
	Zkscan5
	A430033K04Rik
	Cebpg
	Foxk1
	Cebpb
	Zfp658
	Hoxb8
	Nfil3
	Hmga2
	Ebf1
	Zfp53
	Prdm2
	Zfp746
	Zfp595
	Zfp809
	Zfp729b
	Zfp110
	En1
	Zfp958
	Thra
	Nfe2
	Deaf1
	Rsl1
	Hopx
	Zfp933
	Max
	Trp53
	Dbp
	Zfp874b
	Zfp422
	Gtf2i
	Zfp266
	Nr1h2
	Zbtb40
	Irx1
	Zfp143
	Sox21
	Zfp229
	Zscan20
	Rbak
	Myt1l
	Zfp13
	Zfp954
	Tgif2
	Zfp534
	Zfp398
	Zfp512
	Zfp599
	9130023H24Rik
	Sox7
	Zfp993
	Zfp947
	Zfp773
	Sox11
	Rhox8
	Zfp600
	Zbtb16
	Zfp772
	Foxd3
	Rex2
	Zfp948
	Tcf15
	Zfp467
	Zbtb34
	Nr2f1
	Zfp874a
	Prdm6
	Arid1b
	Zfp820
	Sp110
	Runx3
	Zfp827
	Zfp946
	Zfp65
	Egr4
	Setdb2
	Zfp777
	Mta2
	Zhx2
	Zfp9
	Duxbl2
	Gm12258
	Zxdb
	Klf14
	H2-T-ps
	Zfp791
	Zfp382
	Zfp865
	Zfp628
	Mafb
	Sox2
	Foxs1
	Zfp345
	2010315B03Rik
	Hoxc4
	Hoxb2
	Zfp652
	Sox4
	Foxd1
	AU041133
	Zfp990
	E430018J23Rik
	Gm14326
	Gm14409
	Gm14401
	Gm14308
	Gm14434
	Gm2026
	Gm6710
	Gm4724
	Zfp968
	Zfp429
	Zfp456
	Zfp664
	Zfx
	Hoxa3
	Rbpj-ps3
	AC168977.1
	Hmgb1-ps6
	Hmgb1-ps5
	Hmgb1-ps4
	Gm15446
	Pou3f1
	Zfp712
	Gm17655
	Gm5141
	2610021A01Rik
	Zfp853
	Zfp131
	Pou3f2
	Zfp748
	Zfp969
	Gm2004
	Sox1
	Zfp960
	Hmgb1-ps8
	Zfp82
	Tcf24
	Atf7
	Hoxd4
