# Supplementary material for: Dynamic allelic expression in mouse mammary glands across the adult developmental cycle
Source: Nucleic Acids Res. 2025 Sep 9;53(17):gkaf804. doi: 10.1093/nar/gkaf804 (PMC12419806; doi:10.1093/nar/gkaf804)
Supplement: gkaf804_Supplemental_Files [file gkaf804_supplemental_files.zip › Supp Table 3 - DEG between cell types_Nulliparous.xlsx]

## Sheet: DEG between cell types_Nullipar
Gene_ID	Gene_Name	Comparison	baseMean	log2FoldChange	lfcSE	pvalue	padj
ENSMUSG00000027187	Cat	luminal-differentiated_adipocytes	6998.42	-5.45578	0.176263	4.30427e-212	1.10245e-207
ENSMUSG00000021033	Gstz1	endothelial_adipocytes	2650.62	-6.61833	0.233384	3.10589e-179	7.95511e-175
ENSMUSG00000024059	Clip4	luminal-differentiated_adipocytes	203.374	27.8558	0.993177	2.67136e-177	3.42108e-173
ENSMUSG00000008999	Bmp7	basal_adipocytes	553.494	27.7263	0.985178	7.53656e-177	1.93034e-172
ENSMUSG00000024059	Clip4	stromal_adipocytes	203.374	26.8695	0.989793	4.00446e-164	1.02566e-159
ENSMUSG00000008999	Bmp7	stromal_adipocytes	553.494	26.7664	0.987454	1.21077e-163	1.55058e-159
ENSMUSG00000027187	Cat	basal_adipocytes	6998.42	-4.68802	0.175798	6.41706e-158	8.21801e-154
ENSMUSG00000015568	Lpl	basal_adipocytes	22217.5	-10.7521	0.410543	2.86206e-152	2.44353e-148
ENSMUSG00000043629	1700019D03Rik	stromal_adipocytes	186.846	26.4027	1.01905	8.1331e-150	6.94377e-146
ENSMUSG00000024059	Clip4	luminal-progenitors_adipocytes	203.374	25.618	0.990703	4.09967e-150	1.05005e-145
ENSMUSG00000027187	Cat	endothelial_adipocytes	6998.42	-4.51348	0.175713	8.7154e-147	1.11614e-142
ENSMUSG00000021033	Gstz1	stromal_adipocytes	2650.62	-5.82411	0.232136	5.18005e-141	3.31692e-137
ENSMUSG00000024059	Clip4	basal_adipocytes	203.374	24.7482	0.987286	1.33705e-140	8.56148e-137
ENSMUSG00000005514	Por	luminal-progenitors_adipocytes	5207.75	-4.8302	0.194105	5.82397e-138	7.45847e-134
ENSMUSG00000003948	Mmd	luminal-differentiated_adipocytes	4374.19	-9.97031	0.399852	1.00448e-137	8.57593e-134
ENSMUSG00000063354	Slc39a4	basal_adipocytes	96.7235	25.8688	1.0504	4.47736e-136	2.29357e-132
ENSMUSG00000021033	Gstz1	luminal-progenitors_adipocytes	2650.62	-5.70857	0.231519	2.06084e-135	1.75948e-131
ENSMUSG00000007030	Vwa7	basal_adipocytes	43.9593	25.4684	1.04125	3.38683e-134	1.44578e-130
ENSMUSG00000021094	Dhrs7	basal_adipocytes	1875.25	-4.7294	0.194935	2.71526e-131	9.93515e-128
ENSMUSG00000003123	Lipe	basal_adipocytes	6478.71	-7.42653	0.306399	3.26238e-131	1.04449e-127
ENSMUSG00000027187	Cat	stromal_adipocytes	6998.42	-4.24091	0.175614	4.47374e-130	2.29172e-126
ENSMUSG00000021033	Gstz1	luminal-differentiated_adipocytes	2650.62	-5.5825	0.231865	8.38529e-130	5.36931e-126
ENSMUSG00000030168	Adipor2	stromal_adipocytes	6026.49	-4.57334	0.190171	3.02187e-129	1.28999e-125
ENSMUSG00000025509	Pnpla2	stromal_adipocytes	14193.1	-6.10647	0.256371	1.59037e-127	5.81918e-124
ENSMUSG00000030168	Adipor2	basal_adipocytes	6026.49	-4.54285	0.190158	2.5552e-127	7.27182e-124
ENSMUSG00000008999	Bmp7	luminal-differentiated_adipocytes	553.494	23.414	0.98867	1.14347e-126	5.85756e-123
ENSMUSG00000054169	Ceacam10	stromal_luminal-progenitors	488.282	-24.6617	1.04058	9.02175e-126	2.2632e-121
ENSMUSG00000035686	Thrsp	basal_adipocytes	15763.8	-14.0173	0.59279	1.35738e-124	3.47666e-121
ENSMUSG00000097027	Gm26559	luminal-differentiated_adipocytes	22.5204	23.0595	0.983924	4.96114e-124	2.11783e-120
ENSMUSG00000043629	1700019D03Rik	luminal-differentiated_adipocytes	186.846	23.8367	1.02113	2.4014e-123	8.78671e-120
ENSMUSG00000021033	Gstz1	basal_adipocytes	2650.62	-5.4252	0.231601	6.78874e-123	1.58073e-119
ENSMUSG00000003123	Lipe	stromal_adipocytes	6478.71	-7.17641	0.306741	6.803e-123	2.17807e-119
ENSMUSG00000063354	Slc39a4	luminal-progenitors_adipocytes	96.7235	24.6288	1.05534	4.37952e-123	2.80432e-119
ENSMUSG00000097027	Gm26559	stromal_adipocytes	22.5204	23.0306	0.984674	1.56418e-122	4.45147e-119
ENSMUSG00000033161	Atp1a1	basal_adipocytes	11383.1	5.20884	0.222757	2.12471e-122	4.53501e-119
ENSMUSG00000097027	Gm26559	basal_adipocytes	22.5204	22.7968	0.9817	6.83159e-121	1.34598e-117
ENSMUSG00000027187	Cat	luminal-progenitors_adipocytes	6998.42	-4.08789	0.175748	7.40819e-121	3.79492e-117
ENSMUSG00000031373	Car5b	basal_adipocytes	2552.87	-8.13371	0.352518	4.5681e-119	8.35734e-116
ENSMUSG00000078674	Mup18	basal_adipocytes	10304.2	-33.6138	1.4849	1.45928e-118	2.49176e-115
ENSMUSG00000115975	Gm49526	stromal_luminal-progenitors	36.2846	25.0731	1.08834	4.30833e-119	5.40394e-115
ENSMUSG00000054169	Ceacam10	stromal_endothelial	488.282	-24.0122	1.04374	2.49162e-119	6.25049e-115
ENSMUSG00000118456	Gm41381	luminal-differentiated_endothelial	223.545	-26.9993	1.18839	1.21364e-118	3.04454e-114
ENSMUSG00000058396	Gpr182	luminal-differentiated_endothelial	181.397	-26.0547	1.15115	1.07655e-117	1.35032e-113
ENSMUSG00000097027	Gm26559	luminal-progenitors_adipocytes	22.5204	22.4578	0.98651	3.92726e-117	1.67648e-113
ENSMUSG00000008999	Bmp7	endothelial_adipocytes	553.494	22.562	0.987508	2.66751e-117	2.27743e-113
ENSMUSG00000035686	Thrsp	stromal_adipocytes	15763.8	-13.174	0.57496	9.5297e-117	2.44084e-113
ENSMUSG00000097027	Gm26559	endothelial_adipocytes	22.5204	22.4527	0.983388	3.89168e-117	2.49194e-113
ENSMUSG00000023019	Gpd1	basal_adipocytes	7985.41	-10.7671	0.471853	2.46122e-116	3.93994e-113
ENSMUSG00000026385	Dbi	basal_adipocytes	9764.89	-7.98913	0.350669	3.38911e-116	5.10619e-113
ENSMUSG00000032719	Sbspon	basal_adipocytes	106.871	24.3626	1.07299	5.39033e-116	7.67013e-113
ENSMUSG00000078612	Fyb2	luminal-progenitors_adipocytes	33.942	23.8526	1.05498	9.48061e-116	3.46895e-112
ENSMUSG00000037362	Ccn3	endothelial_adipocytes	120.018	24.2509	1.07126	2.16318e-115	1.10811e-111
ENSMUSG00000037362	Ccn3	stromal_adipocytes	120.018	24.3059	1.0747	6.57831e-115	1.53173e-111
ENSMUSG00000024597	Slc12a2	stromal_luminal-differentiated	6736.15	-7.72242	0.340012	1.25196e-115	3.20663e-111
ENSMUSG00000044550	Tceal3	basal_adipocytes	64.8086	24.6384	1.09358	2.546e-114	3.43215e-111
ENSMUSG00000020321	Mdh1	endothelial_adipocytes	5318.43	-4.80494	0.212874	2.42257e-114	1.03415e-110
ENSMUSG00000024507	Hsd17b4	endothelial_adipocytes	3433.95	-2.86538	0.126475	3.36411e-114	1.23093e-110
ENSMUSG00000027966	Col11a1	luminal-differentiated_basal	596.34	-20.2312	0.898042	7.57017e-115	1.89905e-110
ENSMUSG00000025509	Pnpla2	basal_adipocytes	14193.1	-5.74537	0.255865	2.73083e-113	3.49724e-110
ENSMUSG00000037341	Slc9a7	luminal-progenitors_adipocytes	78.6826	22.2806	0.994107	1.19965e-113	3.84082e-110
ENSMUSG00000024059	Clip4	endothelial_adipocytes	203.374	22.4579	0.99983	1.72982e-113	5.53824e-110
ENSMUSG00000043629	1700019D03Rik	basal_adipocytes	186.846	22.7901	1.01696	7.81073e-113	9.52649e-110
ENSMUSG00000030278	Cidec	basal_adipocytes	7051.77	-23.6059	1.05435	9.21559e-113	1.0729e-109
ENSMUSG00000035273	Hpse	stromal_adipocytes	119.906	25.3865	1.13295	6.03825e-113	1.28882e-109
ENSMUSG00000025428	Atp5a1	endothelial_adipocytes	13533.4	-2.78039	0.123589	1.1612e-112	3.30464e-109
ENSMUSG00000037341	Slc9a7	luminal-differentiated_adipocytes	78.6826	22.1363	0.992296	1.60757e-112	5.14682e-109
ENSMUSG00000021094	Dhrs7	luminal-progenitors_adipocytes	1875.25	-4.35097	0.194469	4.10706e-112	1.16882e-108
ENSMUSG00000054169	Ceacam10	stromal_luminal-differentiated	488.282	-23.3358	1.04606	2.85173e-112	3.65206e-108
ENSMUSG00000025488	Cox8b	basal_adipocytes	415.489	-28.1611	1.27454	6.59832e-111	7.34795e-108
ENSMUSG00000027513	Pck1	basal_adipocytes	5817.14	-22.8211	1.02914	1.47364e-110	1.57268e-107
ENSMUSG00000062515	Fabp4	luminal-differentiated_adipocytes	51342.9	-12.4765	0.559315	8.27931e-111	2.3562e-107
ENSMUSG00000020321	Mdh1	stromal_adipocytes	5318.43	-4.72376	0.212937	1.35801e-110	2.67559e-107
ENSMUSG00000017400	Stac2	basal_adipocytes	627.794	18.0516	0.820715	2.81867e-108	2.88778e-105
ENSMUSG00000041660	Bbox1	luminal-progenitors_luminal-differentiated	38.7176	24.8517	1.14174	2.35011e-109	5.64755e-105
ENSMUSG00000015568	Lpl	luminal-progenitors_adipocytes	22217.5	-8.91539	0.406105	5.90753e-108	1.5131e-104
ENSMUSG00000078612	Fyb2	stromal_adipocytes	33.942	23.079	1.05462	1.03716e-107	1.89748e-104
ENSMUSG00000028370	Pappa	basal_adipocytes	621.592	19.1507	0.87454	1.92649e-107	1.89782e-104
ENSMUSG00000115975	Gm49526	luminal-progenitors_endothelial	36.2846	-23.8732	1.09794	9.04159e-109	2.26817e-104
ENSMUSG00000060675	Plaat3	stromal_adipocytes	1715.59	-4.40443	0.201861	6.96055e-107	1.14219e-103
ENSMUSG00000076433	Cep295nl	stromal_adipocytes	133.241	16.7981	0.768301	7.13508e-107	1.14219e-103
ENSMUSG00000074766	Ism1	luminal-progenitors_basal	460.467	-18.0862	0.828394	4.6694e-108	1.14671e-103
ENSMUSG00000037071	Scd1	basal_adipocytes	284806	-9.51353	0.436386	1.71163e-106	1.6237e-103
ENSMUSG00000026922	Agpat2	endothelial_adipocytes	3682.07	-7.34065	0.337717	1.26956e-106	3.25174e-103
ENSMUSG00000010529	Gm266	luminal-progenitors_adipocytes	93.8309	25.5607	1.18192	2.10069e-106	4.89136e-103
ENSMUSG00000057719	Sh3rf2	luminal-progenitors_luminal-differentiated	40.4965	26.4372	1.23011	4.53973e-107	5.45471e-103
ENSMUSG00000039519	Cyp7b1	stromal_adipocytes	55.944	23.5764	1.08887	1.46201e-105	2.20274e-102
ENSMUSG00000021957	Tkt	endothelial_adipocytes	19697.7	-5.53898	0.256375	1.14978e-105	2.67721e-102
ENSMUSG00000030351	Tspan11	stromal_adipocytes	271.768	26.6375	1.23385	3.34426e-105	4.7587e-102
ENSMUSG00000055560	Zfp459	basal_adipocytes	38.1801	21.9567	1.02019	3.17011e-104	2.89986e-101
ENSMUSG00000031936	Hephl1	stromal_adipocytes	717.999	-21.2457	0.986127	2.48039e-104	3.34369e-101
ENSMUSG00000005514	Por	endothelial_adipocytes	5207.75	-4.1809	0.193568	1.74431e-104	3.72309e-101
ENSMUSG00000039706	Ldb2	luminal-progenitors_endothelial	578.209	-18.8157	0.873958	3.3047e-105	4.14509e-101
ENSMUSG00000039364	Sectm1b	luminal-progenitors_adipocytes	78.927	24.3448	1.13663	2.21875e-104	4.73574e-101
ENSMUSG00000055737	Ghr	luminal-progenitors_adipocytes	5159.53	-6.22345	0.28848	2.45764e-104	4.84212e-101
ENSMUSG00000027533	Fabp5	luminal-differentiated_adipocytes	7464.78	-8.34764	0.386839	5.91975e-104	1.51623e-100
ENSMUSG00000043629	1700019D03Rik	endothelial_adipocytes	186.846	22.1105	1.03096	9.28637e-104	1.82963e-100
ENSMUSG00000024507	Hsd17b4	basal_adipocytes	3433.95	-2.72039	0.126631	2.20068e-103	1.94365e-100
ENSMUSG00000060002	Chpt1	basal_adipocytes	7362.75	-6.52675	0.304814	2.40201e-103	2.05076e-100
ENSMUSG00000021792	Prxl2a	basal_adipocytes	2670.89	-7.28872	0.3403	3.03861e-103	2.51058e-100
ENSMUSG00000024597	Slc12a2	luminal-differentiated_adipocytes	6736.15	7.30698	0.339668	1.17761e-103	2.74201e-100
ENSMUSG00000062515	Fabp4	luminal-progenitors_adipocytes	51342.9	-12.0032	0.56033	8.39898e-103	1.53659e-99
ENSMUSG00000028927	Padi2	luminal-differentiated_adipocytes	479.546	18.8587	0.882977	1.10262e-102	2.35346e-99
ENSMUSG00000024044	Epb41l3	stromal_adipocytes	584.631	16.4994	0.772568	4.54253e-102	5.81739e-99
ENSMUSG00000030168	Adipor2	luminal-progenitors_adipocytes	6026.49	-4.05391	0.190127	4.73162e-102	8.0794e-99
ENSMUSG00000040732	Erg	luminal-differentiated_endothelial	866.061	-19.2601	0.907392	3.55159e-102	2.96984e-98
ENSMUSG00000023019	Gpd1	stromal_adipocytes	7985.41	-9.89179	0.466096	1.21425e-100	1.48098e-97
ENSMUSG00000013584	Aldh1a2	stromal_adipocytes	165.038	24.9728	1.18334	1.42795e-100	1.66246e-97
ENSMUSG00000021577	Sdha	basal_adipocytes	5783.54	-2.66428	0.125924	2.30376e-100	1.84394e-97
ENSMUSG00000070639	Lrrc8b	luminal-differentiated_basal	828.326	5.63264	0.265188	1.63365e-101	2.04909e-97
ENSMUSG00000078942	Naip6	luminal-differentiated_basal	149.118	18.8872	0.895134	5.29911e-101	4.43112e-97
ENSMUSG00000026473	Glul	luminal-differentiated_basal	19946	6.28913	0.296945	7.78255e-101	4.88083e-97
ENSMUSG00000025428	Atp5a1	stromal_adipocytes	13533.4	-2.60962	0.123663	1.16712e-99	1.29971e-96
ENSMUSG00000024892	Pcx	basal_adipocytes	16447.7	-9.41546	0.447432	1.94266e-99	1.50779e-96
ENSMUSG00000020321	Mdh1	basal_adipocytes	5318.43	-4.46762	0.212665	3.89877e-99	2.93703e-96
ENSMUSG00000074852	Hpse2	luminal-differentiated_basal	54.4955	-19.4405	0.927758	8.60792e-100	4.31876e-96
ENSMUSG00000024507	Hsd17b4	luminal-progenitors_adipocytes	3433.95	-2.6627	0.126585	2.99305e-99	4.79131e-96
ENSMUSG00000062515	Fabp4	basal_adipocytes	51342.9	-11.7477	0.559693	7.16872e-99	5.24607e-96
ENSMUSG00000043556	Fbxl7	luminal-differentiated_endothelial	356.436	-14.6597	0.695588	1.12294e-99	7.04249e-96
ENSMUSG00000028603	Scp2	stromal_adipocytes	4491.84	-4.22231	0.201403	8.32325e-99	8.88264e-96
ENSMUSG00000074766	Ism1	stromal_luminal-progenitors	460.467	17.4298	0.829039	2.28722e-99	1.91257e-95
ENSMUSG00000026580	Selp	luminal-differentiated_endothelial	3042.38	-21.0804	1.01395	8.20642e-99	4.11732e-95
ENSMUSG00000055560	Zfp459	luminal-differentiated_adipocytes	38.1801	21.2902	1.02232	2.29145e-98	4.51468e-95
ENSMUSG00000063931	Pepd	endothelial_adipocytes	2236.68	-5.0105	0.240381	3.33898e-98	6.10867e-95
ENSMUSG00000031808	Slc27a1	endothelial_adipocytes	9125.39	-7.54218	0.362004	4.08026e-98	6.96717e-95
ENSMUSG00000103284	3110080O07Rik	luminal-progenitors_adipocytes	22.8926	21.2309	1.02251	5.32464e-98	8.02236e-95
ENSMUSG00000026385	Dbi	luminal-differentiated_adipocytes	9764.89	-7.30783	0.350327	1.21094e-97	2.21542e-94
ENSMUSG00000005514	Por	basal_adipocytes	5207.75	-4.03131	0.193771	3.80658e-97	2.70828e-94
ENSMUSG00000001802	Lrp3	stromal_luminal-differentiated	312.101	15.2071	0.727521	4.41368e-98	3.76825e-94
ENSMUSG00000035566	Pcdh17	luminal-differentiated_endothelial	705.323	-17.9233	0.862763	1.17348e-97	4.9063e-94
ENSMUSG00000031299	Pdha1	endothelial_adipocytes	6436.12	-3.67123	0.176113	3.18329e-97	5.09586e-94
ENSMUSG00000026385	Dbi	stromal_adipocytes	9764.89	-7.27238	0.351533	7.09035e-97	7.26421e-94
ENSMUSG00000032418	Me1	endothelial_adipocytes	20292.9	-7.97435	0.384783	8.54016e-97	1.22269e-93
ENSMUSG00000027605	Acss2	endothelial_adipocytes	3756.25	-6.53673	0.317051	8.59267e-97	1.22269e-93
ENSMUSG00000027559	Car3	basal_adipocytes	46365.1	-14.0904	0.679864	2.15202e-96	1.48972e-93
ENSMUSG00000022982	Sod1	luminal-differentiated_adipocytes	4815.83	-3.2098	0.154512	8.9927e-97	1.53553e-93
ENSMUSG00000023861	Mpc1	luminal-progenitors_adipocytes	4140.64	-6.47414	0.312199	1.27791e-96	1.8184e-93
ENSMUSG00000027195	Hsd17b12	stromal_adipocytes	3537.91	-3.8893	0.18765	1.87916e-96	1.85119e-93
ENSMUSG00000037341	Slc9a7	basal_adipocytes	78.6826	20.5237	0.99287	3.17098e-96	2.13733e-93
ENSMUSG00000027605	Acss2	luminal-progenitors_adipocytes	3756.25	-6.52863	0.315184	2.09905e-96	2.82963e-93
ENSMUSG00000103284	3110080O07Rik	basal_adipocytes	22.8926	21.0293	1.01903	5.59778e-96	3.67631e-93
ENSMUSG00000018796	Acsl1	luminal-differentiated_adipocytes	13590	-8.11095	0.391214	3.21142e-96	5.14088e-93
ENSMUSG00000027984	Hadh	endothelial_adipocytes	2495.6	-3.48256	0.168081	5.30943e-96	7.1574e-93
ENSMUSG00000048905	Bnip5	luminal-progenitors_adipocytes	49.0265	23.316	1.13791	8.0146e-96	1.02639e-92
ENSMUSG00000027605	Acss2	basal_adipocytes	3756.25	-6.48645	0.315907	2.53502e-95	1.62323e-92
ENSMUSG00000103284	3110080O07Rik	luminal-differentiated_adipocytes	22.8926	20.9319	1.01999	1.54114e-95	2.32195e-92
ENSMUSG00000039519	Cyp7b1	basal_adipocytes	55.944	22.2682	1.08505	3.9636e-95	2.47609e-92
ENSMUSG00000028603	Scp2	basal_adipocytes	4491.84	-4.14243	0.201438	5.17895e-95	3.1583e-92
ENSMUSG00000023861	Mpc1	basal_adipocytes	4140.64	-6.40503	0.312916	9.23368e-95	5.50005e-92
ENSMUSG00000037112	Sik2	luminal-progenitors_adipocytes	3521.68	-4.40669	0.214649	6.60723e-95	8.05861e-92
ENSMUSG00000020917	Acly	endothelial_adipocytes	31155.8	-4.94255	0.241472	9.15292e-95	1.17217e-91
ENSMUSG00000001918	Slc1a5	luminal-progenitors_adipocytes	4661.47	-6.02778	0.293788	1.09323e-94	1.27277e-91
ENSMUSG00000064215	Ifi27	luminal-differentiated_adipocytes	1641.04	-4.06548	0.19824	1.08867e-94	1.54911e-91
ENSMUSG00000008999	Bmp7	luminal-progenitors_adipocytes	553.494	20.2519	0.993899	2.29334e-94	2.55388e-91
ENSMUSG00000055560	Zfp459	endothelial_adipocytes	38.1801	20.8639	1.02276	4.15016e-94	5.06181e-91
ENSMUSG00000025006	Sorbs1	luminal-differentiated_adipocytes	5978.15	-7.92073	0.386531	4.11785e-94	5.55108e-91
ENSMUSG00000057719	Sh3rf2	luminal-progenitors_adipocytes	40.4965	24.8151	1.22433	5.54853e-94	5.92144e-91
ENSMUSG00000025465	Echs1	endothelial_adipocytes	1526.91	-4.08106	0.199489	5.7364e-94	6.67848e-91
ENSMUSG00000024892	Pcx	endothelial_adipocytes	16447.7	-9.14475	0.446968	7.76728e-94	8.64972e-91
ENSMUSG00000044550	Tceal3	stromal_adipocytes	64.8086	22.3874	1.0992	1.05696e-93	1.00267e-90
ENSMUSG00000032091	Tmprss4	luminal-differentiated_adipocytes	64.9552	23.7522	1.17428	8.90386e-94	1.14027e-90
ENSMUSG00000048616	Nog	stromal_adipocytes	31.1369	23.1601	1.13843	1.44256e-93	1.31959e-90
ENSMUSG00000055560	Zfp459	luminal-progenitors_adipocytes	38.1801	20.7787	1.0263	2.61523e-93	2.67936e-90
ENSMUSG00000041660	Bbox1	luminal-progenitors_adipocytes	38.7176	22.9707	1.13775	4.01301e-93	3.95327e-90
ENSMUSG00000110439	Mup22	basal_adipocytes	12035.6	-24.1921	1.19555	6.87217e-93	4.00038e-90
ENSMUSG00000033033	Calhm2	stromal_adipocytes	208.49	15.5861	0.765051	4.88346e-93	4.31311e-90
ENSMUSG00000021748	Pdhb	endothelial_adipocytes	3005.74	-4.10427	0.201603	4.21966e-93	4.50325e-90
ENSMUSG00000043230	Fam124b	luminal-differentiated_endothelial	47.0884	-24.2296	1.20703	1.67576e-93	6.00545e-90
ENSMUSG00000002831	Plin4	luminal-differentiated_adipocytes	6916.92	-10.9966	0.539694	8.74012e-93	1.066e-89
ENSMUSG00000028961	Pgd	endothelial_adipocytes	4505.79	-4.90686	0.24281	1.97024e-92	2.01855e-89
ENSMUSG00000103284	3110080O07Rik	endothelial_adipocytes	22.8926	20.6547	1.02263	2.64665e-92	2.60725e-89
ENSMUSG00000080115	Eef1akmt3	stromal_adipocytes	34.4063	20.9951	1.03878	3.43348e-92	2.93139e-89
ENSMUSG00000063354	Slc39a4	luminal-differentiated_adipocytes	96.7235	21.3964	1.06414	5.39781e-92	6.28428e-89
ENSMUSG00000037112	Sik2	luminal-differentiated_adipocytes	3521.68	-4.32807	0.214626	8.28901e-92	9.23071e-89
ENSMUSG00000017400	Stac2	luminal-progenitors_adipocytes	627.794	16.5636	0.821981	1.08355e-91	1.02789e-88
ENSMUSG00000024140	Epas1	luminal-differentiated_endothelial	16088.4	-6.60603	0.32657	3.31049e-92	1.03809e-88
ENSMUSG00000078141	Gm2399	stromal_luminal-progenitors	102.828	18.6118	0.918584	1.83369e-92	1.15e-88
ENSMUSG00000040152	Thbs1	luminal-differentiated_basal	18544.6	-7.56847	0.373421	3.20919e-92	1.34176e-88
ENSMUSG00000027195	Hsd17b12	basal_adipocytes	3537.91	-3.78435	0.18776	2.55712e-91	1.45545e-88
ENSMUSG00000057614	Gnai1	luminal-progenitors_adipocytes	1056.15	-9.43959	0.468288	1.72451e-91	1.5775e-88
ENSMUSG00000023336	Wfdc1	stromal_adipocytes	52.5155	24.7768	1.2339	2.20397e-91	1.82097e-88
ENSMUSG00000067006	Serpinb5	basal_adipocytes	373.028	17.9956	0.895126	5.96063e-91	3.3189e-88
ENSMUSG00000026626	Ppp2r5a	luminal-differentiated_adipocytes	6532.75	-3.59193	0.178377	3.46842e-91	3.70153e-88
ENSMUSG00000050505	Pcdh20	stromal_adipocytes	172.916	26.0679	1.30233	6.34695e-91	5.08014e-88
ENSMUSG00000022982	Sod1	basal_adipocytes	4815.83	-3.10726	0.154679	9.3475e-91	5.09399e-88
ENSMUSG00000052920	Prkg1	basal_adipocytes	573.769	16.3869	0.816025	1.12802e-90	6.01916e-88
ENSMUSG00000020000	Moxd1	basal_adipocytes	454.626	18.8603	0.940731	1.55547e-90	8.13066e-88
ENSMUSG00000007030	Vwa7	endothelial_adipocytes	43.9593	20.9934	1.05026	1.6432e-90	1.55879e-87
ENSMUSG00000064215	Ifi27	basal_adipocytes	1641.04	-3.96692	0.19813	3.53503e-90	1.81085e-87
ENSMUSG00000018796	Acsl1	stromal_adipocytes	13590	-7.83795	0.392571	3.33475e-90	2.58827e-87
ENSMUSG00000005320	Fgfr4	basal_adipocytes	87.6046	23.7078	1.19051	5.3262e-90	2.6749e-87
ENSMUSG00000026922	Agpat2	stromal_adipocytes	3682.07	-6.71157	0.337207	3.57047e-90	2.68972e-87
ENSMUSG00000039706	Ldb2	stromal_luminal-progenitors	578.209	17.5517	0.874003	6.21203e-91	3.1167e-87
ENSMUSG00000051391	Ywhag	luminal-progenitors_adipocytes	6462.1	-3.02191	0.150915	3.5924e-90	3.15228e-87
ENSMUSG00000055976	Cldn23	luminal-progenitors_adipocytes	43.0994	23.8808	1.20375	3.6922e-90	3.15228e-87
ENSMUSG00000063229	Ldha	stromal_adipocytes	7929.02	-3.32265	0.165995	5.99053e-90	4.38387e-87
ENSMUSG00000044550	Tceal3	endothelial_adipocytes	64.8086	21.8453	1.09672	5.53623e-90	5.06427e-87
ENSMUSG00000037341	Slc9a7	endothelial_adipocytes	78.6826	19.861	0.99698	8.18397e-90	7.22814e-87
ENSMUSG00000002944	Cd36	luminal-progenitors_adipocytes	27884	-9.15533	0.458706	9.22468e-90	7.62167e-87
ENSMUSG00000024978	Gpam	basal_adipocytes	4831.68	-5.87334	0.29556	1.62753e-89	8.01651e-87
ENSMUSG00000025503	Taldo1	basal_adipocytes	5177.78	-4.53781	0.227781	1.7205e-89	8.31457e-87
ENSMUSG00000043219	Hoxa6	endothelial_basal	20.4994	23.2606	1.17757	3.50377e-91	8.41992e-87
ENSMUSG00000035458	Tnni3	luminal-differentiated_adipocytes	23.0145	21.5338	1.08575	1.18184e-89	1.21082e-86
ENSMUSG00000005320	Fgfr4	stromal_adipocytes	87.6046	23.7503	1.19625	2.47695e-89	1.76228e-86
ENSMUSG00000026626	Ppp2r5a	basal_adipocytes	6532.75	-3.55172	0.178467	4.2752e-89	2.02779e-86
ENSMUSG00000043556	Fbxl7	stromal_luminal-differentiated	356.436	13.9602	0.696704	3.36761e-90	2.15637e-86
ENSMUSG00000025465	Echs1	stromal_adipocytes	1526.91	-3.97127	0.199515	3.14836e-89	2.17943e-86
ENSMUSG00000027533	Fabp5	stromal_adipocytes	7464.78	-7.70348	0.388364	3.79514e-89	2.55802e-86
ENSMUSG00000016995	Matn4	luminal-differentiated_basal	132.865	-16.8399	0.847667	1.54207e-89	5.52632e-86
ENSMUSG00000026922	Agpat2	basal_adipocytes	3682.07	-6.64722	0.336266	1.37407e-88	6.3989e-86
ENSMUSG00000027966	Col11a1	luminal-progenitors_luminal-differentiated	596.34	17.7904	0.895112	9.59238e-90	7.68381e-86
ENSMUSG00000079343	C1s2	stromal_adipocytes	29.6951	22.8994	1.15907	2.02823e-88	1.33202e-85
ENSMUSG00000060675	Plaat3	basal_adipocytes	1715.59	-3.98947	0.201588	3.55193e-88	1.62457e-85
ENSMUSG00000037411	Serpine1	luminal-progenitors_adipocytes	2215.14	-8.69461	0.43907	2.09039e-88	1.67316e-85
ENSMUSG00000021792	Prxl2a	endothelial_adipocytes	2670.89	-6.68284	0.339968	2.55817e-88	2.18408e-85
ENSMUSG00000051391	Ywhag	endothelial_adipocytes	6462.1	-2.99036	0.150593	2.67551e-88	2.21057e-85
ENSMUSG00000026853	Crat	basal_adipocytes	2280.73	-5.5611	0.282274	5.52885e-88	2.48439e-85
ENSMUSG00000022996	Wnt10b	stromal_adipocytes	94.6892	25.8544	1.31413	5.94226e-88	3.80498e-85
ENSMUSG00000027861	Casq2	basal_adipocytes	78.0282	22.4377	1.14015	8.88794e-88	3.92494e-85
ENSMUSG00000032279	Idh3a	endothelial_adipocytes	2543.42	-3.72623	0.188377	7.8476e-88	6.28127e-85
ENSMUSG00000060002	Chpt1	endothelial_adipocytes	7362.75	-5.98016	0.305855	1.72987e-87	1.34264e-84
ENSMUSG00000024379	Tslp	stromal_adipocytes	19.6479	22.2541	1.13343	2.60832e-87	1.62943e-84
ENSMUSG00000040490	Lrfn2	stromal_adipocytes	30.839	24.7482	1.26221	2.7049e-87	1.64954e-84
ENSMUSG00000039349	C130074G19Rik	luminal-differentiated_endothelial	3821.71	-6.94331	0.351633	6.44427e-88	1.79623e-84
ENSMUSG00000099470	Gm29340	endothelial_adipocytes	65.3011	21.4093	1.09204	3.05377e-87	2.30047e-84
ENSMUSG00000007030	Vwa7	stromal_adipocytes	43.9593	20.6797	1.05404	5.00764e-87	2.93172e-84
ENSMUSG00000024892	Pcx	stromal_adipocytes	16447.7	-8.78735	0.447203	5.10794e-87	2.93172e-84
ENSMUSG00000032179	Bmp5	stromal_adipocytes	82.061	26.058	1.33203	5.1508e-87	2.93172e-84
ENSMUSG00000037112	Sik2	endothelial_adipocytes	3521.68	-4.20995	0.214115	4.12462e-87	3.0184e-84
ENSMUSG00000000326	Comt	endothelial_adipocytes	3045.44	-3.73288	0.189622	5.08628e-87	3.61874e-84
ENSMUSG00000024646	Cyb5a	basal_adipocytes	2771	-4.35401	0.221956	8.60367e-87	3.73501e-84
ENSMUSG00000021094	Dhrs7	luminal-differentiated_adipocytes	1875.25	-3.81149	0.193869	3.79209e-87	3.73565e-84
ENSMUSG00000046589	Lrrc8e	luminal-differentiated_endothelial	58.8499	17.6517	0.899542	1.83362e-87	4.59981e-84
ENSMUSG00000039349	C130074G19Rik	endothelial_basal	3821.71	6.9614	0.351456	4.53594e-88	5.45016e-84
ENSMUSG00000027861	Casq2	endothelial_adipocytes	78.0282	22.3082	1.14177	9.27727e-87	6.42213e-84
ENSMUSG00000039364	Sectm1b	luminal-differentiated_adipocytes	78.927	22.121	1.13495	6.82085e-87	6.47046e-84
ENSMUSG00000027984	Hadh	stromal_adipocytes	2495.6	-3.29902	0.16814	1.57934e-86	8.79382e-84
ENSMUSG00000007030	Vwa7	luminal-progenitors_adipocytes	43.9593	20.5593	1.05535	1.18193e-86	9.17357e-84
ENSMUSG00000080115	Eef1akmt3	luminal-differentiated_adipocytes	34.4063	20.2518	1.03732	1.14522e-86	1.04759e-83
ENSMUSG00000023064	Sncg	luminal-differentiated_adipocytes	1684.3	-9.98517	0.507635	1.24199e-86	1.09693e-83
ENSMUSG00000002006	Pdzd4	stromal_adipocytes	139.803	14.4386	0.736893	3.76614e-86	2.05238e-83
ENSMUSG00000046470	Sox18	luminal-progenitors_endothelial	737.81	-19.8414	1.01789	2.47191e-87	2.06701e-83
ENSMUSG00000050860	Phospho1	luminal-differentiated_adipocytes	236.645	-16.152	0.825557	2.99478e-86	2.55684e-83
ENSMUSG00000041660	Bbox1	luminal-differentiated_basal	38.7176	-22.1952	1.14286	8.24512e-87	2.58546e-83
ENSMUSG00000063931	Pepd	basal_adipocytes	2236.68	-4.67334	0.239769	7.48448e-86	3.195e-83
ENSMUSG00000042845	Wfdc12	stromal_adipocytes	416.667	-24.8959	1.28053	6.67341e-86	3.56096e-83
ENSMUSG00000110218	Gm20219	luminal-progenitors_endothelial	68.9475	16.7341	0.856622	7.07857e-87	4.43933e-83
ENSMUSG00000038481	Cdk19	luminal-differentiated_adipocytes	1040.77	4.56428	0.234392	5.87919e-86	4.85754e-83
ENSMUSG00000005514	Por	luminal-differentiated_adipocytes	5207.75	-3.77975	0.193732	7.448e-86	5.96143e-83
ENSMUSG00000028792	Ak2	stromal_adipocytes	1777.32	-4.19618	0.215573	1.34854e-85	7.04904e-83
ENSMUSG00000046856	Gpr1	stromal_adipocytes	92.3721	21.3941	1.10118	1.78359e-85	9.13664e-83
ENSMUSG00000047446	Arl4a	basal_adipocytes	2262	-4.91538	0.253109	2.34497e-85	9.84618e-83
ENSMUSG00000076433	Cep295nl	endothelial_adipocytes	133.241	14.9613	0.768472	2.08722e-85	1.40684e-82
ENSMUSG00000022382	Wnt7b	luminal-differentiated_adipocytes	92.1734	25.2294	1.31465	2.09809e-85	1.62843e-82
ENSMUSG00000024978	Gpam	endothelial_adipocytes	4831.68	-5.719	0.296417	3.40592e-85	2.23682e-82
ENSMUSG00000024044	Epb41l3	basal_adipocytes	584.631	14.9922	0.772343	6.68704e-85	2.7625e-82
ENSMUSG00000039519	Cyp7b1	endothelial_adipocytes	55.944	21.0465	1.08847	6.31487e-85	4.04357e-82
ENSMUSG00000115975	Gm49526	luminal-progenitors_adipocytes	36.2846	-21.4712	1.11441	5.37608e-85	4.04993e-82
ENSMUSG00000032719	Sbspon	stromal_adipocytes	106.871	20.8723	1.07871	9.37813e-85	4.70984e-82
ENSMUSG00000027605	Acss2	luminal-differentiated_adipocytes	3756.25	-6.1019	0.315743	8.84015e-85	6.65949e-82
ENSMUSG00000030022	Adamts9	luminal-progenitors_endothelial	4705.99	-7.88277	0.404351	1.44433e-85	7.2465e-82
ENSMUSG00000004552	Ctse	luminal-differentiated_adipocytes	277.146	17.4346	0.900588	1.04425e-84	7.64185e-82
ENSMUSG00000035686	Thrsp	luminal-differentiated_adipocytes	15763.8	-10.8771	0.559665	1.24829e-84	8.88122e-82
ENSMUSG00000074671	Tspyl3	stromal_adipocytes	66.0085	14.2344	0.734979	3.29205e-84	1.62152e-81
ENSMUSG00000022382	Wnt7b	luminal-progenitors_adipocytes	92.1734	25.1181	1.31239	2.56715e-84	1.87864e-81
ENSMUSG00000030187	Klra2	luminal-differentiated_endothelial	446.201	22.2654	1.16458	1.02178e-84	2.33021e-81
ENSMUSG00000026626	Ppp2r5a	stromal_adipocytes	6532.75	-3.44233	0.178191	5.3469e-84	2.58397e-81
ENSMUSG00000103284	3110080O07Rik	stromal_adipocytes	22.8926	19.7889	1.02718	6.17396e-84	2.9284e-81
ENSMUSG00000067006	Serpinb5	luminal-progenitors_adipocytes	373.028	17.2546	0.896972	5.6297e-84	4.00537e-81
ENSMUSG00000035273	Hpse	endothelial_adipocytes	119.906	21.7346	1.13168	6.71671e-84	4.19598e-81
ENSMUSG00000020917	Acly	basal_adipocytes	31155.8	-4.64035	0.241279	1.17423e-83	4.77388e-81
ENSMUSG00000078566	Bnip3	luminal-progenitors_adipocytes	2026.95	-5.59797	0.290938	1.06129e-83	7.34672e-81
ENSMUSG00000002944	Cd36	luminal-progenitors_endothelial	27884	-8.85614	0.458065	2.44301e-84	8.78632e-81
ENSMUSG00000046916	Myct1	luminal-progenitors_endothelial	451.409	-20.8337	1.09089	2.45174e-84	8.78632e-81
ENSMUSG00000064724	Gm25852	stromal_luminal-progenitors	54.8794	18.4501	0.955115	2.46204e-84	1.02938e-80
ENSMUSG00000055737	Ghr	basal_adipocytes	5159.53	-5.53046	0.288808	2.61979e-83	1.04845e-80
ENSMUSG00000003123	Lipe	luminal-progenitors_adipocytes	6478.71	-5.86923	0.30531	1.61623e-83	1.08938e-80
ENSMUSG00000024997	Prdx3	basal_adipocytes	936.116	-4.02881	0.209891	3.93036e-83	1.54874e-80
ENSMUSG00000002831	Plin4	luminal-progenitors_adipocytes	6916.92	-10.238	0.533004	2.56913e-83	1.68726e-80
ENSMUSG00000028792	Ak2	endothelial_adipocytes	1777.32	-4.13697	0.215395	3.33435e-83	2.0334e-80
ENSMUSG00000034845	Plvap	luminal-differentiated_endothelial	5664.96	-11.6312	0.602344	9.83009e-84	2.05498e-80
ENSMUSG00000021957	Tkt	stromal_adipocytes	19697.7	-4.88823	0.255929	5.43736e-83	2.53213e-80
ENSMUSG00000043629	1700019D03Rik	luminal-progenitors_adipocytes	186.846	19.7472	1.03507	3.99252e-83	2.55651e-80
ENSMUSG00000029603	Dtx1	luminal-differentiated_basal	118.246	-17.701	0.923978	1.03376e-83	2.88144e-80
ENSMUSG00000027195	Hsd17b12	endothelial_adipocytes	3537.91	-3.60008	0.187305	5.14033e-83	3.06185e-80
ENSMUSG00000022353	Mtss1	stromal_luminal-differentiated	4092.14	-4.66256	0.242081	8.60964e-84	4.41038e-80
ENSMUSG00000028989	Angptl7	stromal_adipocytes	63.7476	23.9021	1.25396	1.24726e-82	5.70467e-80
ENSMUSG00000019916	P4ha1	stromal_luminal-progenitors	1390.17	5.51156	0.285948	1.91328e-83	6.85664e-80
ENSMUSG00000037341	Slc9a7	stromal_adipocytes	78.6826	19.1333	1.00164	1.68569e-82	7.57466e-80
ENSMUSG00000038462	Uqcrfs1	stromal_adipocytes	1652.76	-3.20888	0.167652	1.85412e-82	8.18787e-80
ENSMUSG00000034845	Plvap	luminal-progenitors_endothelial	5664.96	-11.462	0.597874	3.66369e-83	1.03841e-79
ENSMUSG00000037242	Clic4	luminal-progenitors_endothelial	8610.63	-3.15677	0.164338	3.72545e-83	1.03841e-79
ENSMUSG00000032058	Ppp2r1b	luminal-progenitors_adipocytes	967.734	-3.29701	0.172418	1.68918e-82	1.05524e-79
ENSMUSG00000064224	Gsdma3	stromal_adipocytes	127.575	15.9887	0.836082	2.44363e-82	1.06083e-79
ENSMUSG00000021238	Aldh6a1	endothelial_adipocytes	2454.7	-5.0071	0.2631	1.83729e-82	1.06951e-79
ENSMUSG00000024132	Eci1	basal_adipocytes	742.207	-3.94578	0.206667	2.91617e-82	1.1317e-79
ENSMUSG00000029603	Dtx1	luminal-differentiated_endothelial	118.246	-17.5902	0.921902	7.09226e-83	1.36859e-79
ENSMUSG00000020321	Mdh1	luminal-progenitors_adipocytes	5318.43	-4.0607	0.212774	2.26193e-82	1.3794e-79
ENSMUSG00000013367	Iglon5	stromal_adipocytes	63.4003	25.0443	1.31814	3.26019e-82	1.39172e-79
ENSMUSG00000074968	Ano3	stromal_adipocytes	38.8808	24.4931	1.29006	4.67603e-82	1.96339e-79
ENSMUSG00000001493	Meox1	luminal-progenitors_endothelial	224.23	-19.6505	1.03647	8.25569e-83	2.07102e-79
ENSMUSG00000048616	Nog	endothelial_adipocytes	31.1369	21.5755	1.13566	3.68612e-82	2.09806e-79
ENSMUSG00000002944	Cd36	basal_adipocytes	27884	-8.71743	0.457989	5.65508e-82	2.16184e-79
ENSMUSG00000026385	Dbi	endothelial_adipocytes	9764.89	-6.66273	0.352453	5.322e-82	2.96331e-79
ENSMUSG00000023019	Gpd1	endothelial_adipocytes	7985.41	-8.84177	0.46384	6.3028e-82	3.43476e-79
ENSMUSG00000032418	Me1	basal_adipocytes	20292.9	-7.29836	0.384774	1.05624e-81	3.97847e-79
ENSMUSG00000023861	Mpc1	luminal-differentiated_adipocytes	4140.64	-5.94008	0.31295	5.76323e-82	3.98956e-79
ENSMUSG00000025825	Iscu	luminal-progenitors_adipocytes	1147.51	-3.21959	0.168998	6.70922e-82	3.99636e-79
ENSMUSG00000014158	Trpv4	endothelial_adipocytes	358.906	15.9922	0.840702	8.79241e-82	4.69167e-79
ENSMUSG00000021748	Pdhb	basal_adipocytes	3005.74	-3.8334	0.201762	1.78417e-81	6.62291e-79
ENSMUSG00000046856	Gpr1	endothelial_adipocytes	92.3721	20.8061	1.09842	1.27669e-81	6.67345e-79
ENSMUSG00000035783	Acta2	basal_adipocytes	18096.5	11.732	0.617917	1.92128e-81	7.02996e-79
ENSMUSG00000063354	Slc39a4	endothelial_adipocytes	96.7235	20.5815	1.08675	1.42762e-81	7.31314e-79
ENSMUSG00000078612	Fyb2	basal_adipocytes	33.942	20.1564	1.06317	2.05123e-81	7.39974e-79
ENSMUSG00000025153	Fasn	endothelial_adipocytes	178962	-8.38198	0.441419	1.53052e-81	7.54773e-79
ENSMUSG00000037071	Scd1	endothelial_adipocytes	284806	-8.29809	0.437138	1.53236e-81	7.54773e-79
ENSMUSG00000031548	Sfrp1	stromal_luminal-differentiated	636.484	15.5667	0.815019	1.95519e-82	8.34637e-79
ENSMUSG00000024395	Lims2	luminal-differentiated_endothelial	870.504	-15.8496	0.83334	5.79326e-82	1.03807e-78
ENSMUSG00000030747	Dgat2	stromal_adipocytes	5612.93	-8.86413	0.467305	2.90179e-81	1.19877e-78
ENSMUSG00000027559	Car3	luminal-progenitors_adipocytes	46365.1	-12.7877	0.673535	2.23205e-81	1.29931e-78
ENSMUSG00000025781	Atp5c1	basal_adipocytes	3610.88	-2.67681	0.141269	4.46414e-81	1.58805e-78
ENSMUSG00000051499	Zfp786	luminal-progenitors_adipocytes	19.69	20.7883	1.10399	2.90325e-81	1.65246e-78
ENSMUSG00000027559	Car3	luminal-differentiated_adipocytes	46365.1	-12.8097	0.673328	2.58986e-81	1.74564e-78
ENSMUSG00000030826	Bcat2	basal_adipocytes	905.677	-4.3541	0.230033	5.14139e-81	1.80392e-78
ENSMUSG00000080115	Eef1akmt3	luminal-progenitors_adipocytes	34.4063	19.6405	1.04224	3.54813e-81	1.97561e-78
ENSMUSG00000020057	Dram1	luminal-progenitors_adipocytes	769.727	-10.0678	0.531533	4.14552e-81	2.25913e-78
ENSMUSG00000030562	Nox4	stromal_adipocytes	254.831	17.1489	0.905387	5.97704e-81	2.43e-78
ENSMUSG00000063931	Pepd	stromal_adipocytes	2236.68	-4.52529	0.239684	6.25596e-81	2.50366e-78
ENSMUSG00000035458	Tnni3	luminal-progenitors_adipocytes	23.0145	20.5219	1.09114	4.92821e-81	2.62971e-78
ENSMUSG00000040009	Gnaz	luminal-differentiated_adipocytes	106.867	15.484	0.816703	4.47668e-81	2.94003e-78
ENSMUSG00000024379	Tslp	endothelial_adipocytes	19.6479	21.3227	1.13121	6.55e-81	3.16538e-78
ENSMUSG00000046916	Myct1	luminal-differentiated_endothelial	451.409	-20.2574	1.07704	1.91736e-81	3.20659e-78
ENSMUSG00000022982	Sod1	luminal-progenitors_adipocytes	4815.83	-2.92388	0.154611	9.54437e-81	4.98898e-78
ENSMUSG00000078566	Bnip3	basal_adipocytes	2026.95	-5.47977	0.291185	1.46044e-80	5.05488e-78
ENSMUSG00000027984	Hadh	luminal-differentiated_adipocytes	2495.6	-3.17774	0.168211	1.61527e-80	1.03429e-77
ENSMUSG00000037872	Ackr1	luminal-progenitors_endothelial	381.453	-20.0759	1.07194	4.73163e-81	1.07907e-77
ENSMUSG00000020777	Acox1	stromal_adipocytes	6240.68	-4.42604	0.235498	3.69763e-80	1.45704e-77
ENSMUSG00000074345	Tnfaip8l3	stromal_adipocytes	28.9905	21.9758	1.17154	5.85313e-80	2.27146e-77
ENSMUSG00000028927	Padi2	luminal-progenitors_adipocytes	479.546	16.6068	0.884315	4.46232e-80	2.28587e-77
ENSMUSG00000024044	Epb41l3	luminal-differentiated_adipocytes	584.631	14.5446	0.771151	3.78968e-80	2.36744e-77
ENSMUSG00000031808	Slc27a1	stromal_adipocytes	9125.39	-6.76638	0.362252	7.22044e-80	2.76026e-77
ENSMUSG00000006586	Runx1t1	stromal_luminal-differentiated	291.538	14.917	0.788636	8.1931e-81	2.99786e-77
ENSMUSG00000043556	Fbxl7	luminal-differentiated_basal	356.436	-13.1502	0.696481	1.6483e-80	4.13492e-77
ENSMUSG00000021070	Bdkrb2	luminal-progenitors_endothelial	160.212	-17.5253	0.936099	2.79577e-80	5.84456e-77
ENSMUSG00000022040	Ephx2	basal_adipocytes	1357.42	-8.52371	0.455124	1.74214e-79	5.94953e-77
ENSMUSG00000099974	Bcl2a1d	luminal-progenitors_adipocytes	479.376	21.8358	1.17407	1.53941e-79	7.73114e-77
ENSMUSG00000058755	Osm	stromal_adipocytes	136.757	21.6799	1.16084	2.91497e-79	1.09796e-76
ENSMUSG00000055737	Ghr	luminal-differentiated_adipocytes	5159.53	-5.39821	0.289296	1.95821e-79	1.19418e-76
ENSMUSG00000022876	Samsn1	stromal_adipocytes	204.11	21.9711	1.17716	3.38145e-79	1.25521e-76
ENSMUSG00000039706	Ldb2	luminal-differentiated_endothelial	578.209	-16.0049	0.853485	8.42149e-80	1.32038e-76
ENSMUSG00000021748	Pdhb	luminal-differentiated_adipocytes	3005.74	-3.77529	0.201621	2.58568e-79	1.54016e-76
ENSMUSG00000020532	Acaca	endothelial_adipocytes	28740	-6.04374	0.326033	4.42447e-79	2.09859e-76
ENSMUSG00000023972	Ptk7	basal_adipocytes	1491.96	9.35071	0.50086	6.35967e-79	2.14329e-76
ENSMUSG00000041220	Elovl6	basal_adipocytes	10707.1	-6.88282	0.3698	6.87886e-79	2.28816e-76
ENSMUSG00000007030	Vwa7	luminal-differentiated_adipocytes	43.9593	19.7171	1.05837	4.0097e-79	2.3341e-76
ENSMUSG00000002006	Pdzd4	basal_adipocytes	139.803	13.7697	0.737575	9.04313e-79	2.96951e-76
ENSMUSG00000059981	Taok2	endothelial_adipocytes	2752.61	3.39674	0.181446	8.26548e-79	3.84916e-76
ENSMUSG00000026626	Ppp2r5a	luminal-progenitors_adipocytes	6532.75	-3.33342	0.178485	7.8156e-79	3.84963e-76
ENSMUSG00000101389	Ms4a4a	luminal-differentiated_endothelial	121.944	21.7062	1.17452	2.69701e-79	3.97984e-76
ENSMUSG00000048616	Nog	basal_adipocytes	31.1369	21.1005	1.13445	1.3556e-78	4.39505e-76
ENSMUSG00000026664	Phyh	luminal-differentiated_basal	2035.1	5.14235	0.27496	1.94453e-79	4.43458e-76
ENSMUSG00000005397	Nid1	stromal_luminal-progenitors	16064.1	9.52547	0.509248	1.43841e-79	4.51048e-76
ENSMUSG00000000326	Comt	luminal-progenitors_adipocytes	3045.44	-3.54584	0.19003	9.72018e-79	4.69742e-76
ENSMUSG00000021703	Serinc5	luminal-progenitors_adipocytes	1157.43	5.74582	0.308243	9.99021e-79	4.73851e-76
ENSMUSG00000021957	Tkt	basal_adipocytes	19697.7	-4.75581	0.255602	1.5047e-78	4.81749e-76
ENSMUSG00000034520	Gjc1	luminal-differentiated_endothelial	198.951	-14.4391	0.771642	3.56623e-79	4.97014e-76
ENSMUSG00000022306	Zfpm2	stromal_luminal-differentiated	375.259	15.2549	0.813688	1.7205e-79	5.50841e-76
ENSMUSG00000076433	Cep295nl	luminal-progenitors_adipocytes	133.241	14.3242	0.76895	1.56215e-78	7.27478e-76
ENSMUSG00000061436	Hipk2	stromal_adipocytes	3803.64	-3.75762	0.201716	2.0526e-78	7.51045e-76
ENSMUSG00000060188	Cxcl17	luminal-differentiated_basal	65.6324	23.5875	1.27663	3.62789e-79	7.5841e-76
ENSMUSG00000038352	Arl5c	stromal_adipocytes	97.9655	21.5209	1.15914	2.34595e-78	8.46292e-76
ENSMUSG00000019818	Cd164	luminal-differentiated_endothelial	8817.73	4.41695	0.236587	7.59252e-79	1.00245e-75
ENSMUSG00000027861	Casq2	stromal_adipocytes	78.0282	21.2669	1.14614	3.05265e-78	1.08594e-75
ENSMUSG00000021748	Pdhb	stromal_adipocytes	3005.74	-3.74861	0.201509	3.33907e-78	1.17156e-75
ENSMUSG00000074415	Mir100hg	luminal-differentiated_basal	336.983	-14.4026	0.77182	6.31957e-79	1.21948e-75
ENSMUSG00000027111	Itga6	stromal_basal	8047.63	-6.68041	0.356604	5.47033e-80	1.37229e-75
ENSMUSG00000022018	Rgcc	luminal-differentiated_adipocytes	2133	-9.29513	0.49843	3.71017e-78	2.11174e-75
ENSMUSG00000035458	Tnni3	basal_adipocytes	23.0145	20.146	1.08797	8.26437e-78	2.61327e-75
ENSMUSG00000024507	Hsd17b4	stromal_adipocytes	3433.95	-2.34893	0.126485	7.60659e-78	2.63281e-75
ENSMUSG00000107624	Gm44005	luminal-differentiated_endothelial	206.816	-14.6152	0.785189	2.1031e-78	2.63792e-75
ENSMUSG00000023966	Rsph9	luminal-differentiated_adipocytes	63.561	15.5254	0.835242	4.7866e-78	2.6652e-75
ENSMUSG00000030187	Klra2	stromal_endothelial	446.201	21.6257	1.16235	2.62121e-79	3.28779e-75
ENSMUSG00000023336	Wfdc1	endothelial_adipocytes	52.5155	22.6876	1.23007	9.44064e-78	4.31791e-75
ENSMUSG00000032091	Tmprss4	luminal-progenitors_adipocytes	64.9552	21.6128	1.176	9.80642e-78	4.48521e-75
ENSMUSG00000027984	Hadh	basal_adipocytes	2495.6	-3.11747	0.168381	1.58599e-77	4.95391e-75
ENSMUSG00000021371	Mcur1	basal_adipocytes	1190.67	-3.12434	0.168832	1.86618e-77	5.75885e-75
ENSMUSG00000078612	Fyb2	luminal-differentiated_adipocytes	33.942	19.7828	1.07222	1.08829e-77	5.93071e-75
ENSMUSG00000021792	Prxl2a	stromal_adipocytes	2670.89	-6.22	0.338712	1.95561e-77	6.67855e-75
ENSMUSG00000028405	Aco1	endothelial_adipocytes	2547.9	-3.64288	0.196339	1.48748e-77	6.68402e-75
ENSMUSG00000038094	Atp13a4	stromal_luminal-progenitors	90.646	-22.3458	1.20344	2.53351e-78	7.06174e-75
ENSMUSG00000039202	Abhd2	luminal-differentiated_adipocytes	5418.23	4.12586	0.223131	1.34726e-77	7.18901e-75
ENSMUSG00000021474	Sfxn1	basal_adipocytes	1789.94	-3.7448	0.202536	2.64991e-77	8.08001e-75
ENSMUSG00000003528	Slc25a1	endothelial_adipocytes	11364.4	-6.82896	0.372071	1.85745e-77	8.20255e-75
ENSMUSG00000074671	Tspyl3	basal_adipocytes	66.0085	13.6031	0.736167	3.10991e-77	9.37106e-75
ENSMUSG00000003948	Mmd	luminal-progenitors_adipocytes	4374.19	-7.03922	0.381085	2.86379e-77	1.28685e-74
ENSMUSG00000057719	Sh3rf2	luminal-differentiated_basal	40.4965	-22.5039	1.22815	7.84061e-78	1.40492e-74
ENSMUSG00000040867	Begain	luminal-differentiated_basal	140.427	-17.1932	0.932459	1.03087e-77	1.72403e-74
ENSMUSG00000024597	Slc12a2	luminal-differentiated_endothelial	6736.15	6.28015	0.339787	1.46845e-77	1.75417e-74
ENSMUSG00000051499	Zfp786	stromal_adipocytes	19.69	20.3049	1.10308	5.92493e-77	1.99678e-74
ENSMUSG00000052920	Prkg1	stromal_adipocytes	573.769	15.093	0.816948	6.14127e-77	2.04281e-74
ENSMUSG00000089943	Ugt1a5	luminal-progenitors_adipocytes	34.8225	-24.0446	1.31732	5.06747e-77	2.23781e-74
ENSMUSG00000041523	Upk2	luminal-differentiated_adipocytes	29.4324	24.2394	1.33191	5.54771e-77	2.89987e-74
ENSMUSG00000074415	Mir100hg	stromal_luminal-differentiated	336.983	14.3172	0.772231	1.13478e-77	3.22946e-74
ENSMUSG00000025781	Atp5c1	stromal_adipocytes	3610.88	-2.60155	0.141113	1.03909e-76	3.41209e-74
ENSMUSG00000021577	Sdha	endothelial_adipocytes	5783.54	-2.32036	0.125802	8.90771e-77	3.867e-74
ENSMUSG00000032135	Mcam	luminal-differentiated_adipocytes	1750.55	-6.55385	0.356551	7.97815e-77	4.08689e-74
ENSMUSG00000030695	Aldoa	luminal-progenitors_adipocytes	14480.3	-3.74029	0.203249	1.02285e-76	4.44039e-74
ENSMUSG00000025781	Atp5c1	endothelial_adipocytes	3610.88	-2.60241	0.141065	1.18583e-76	5.06212e-74
ENSMUSG00000020917	Acly	luminal-differentiated_adipocytes	31155.8	-4.43569	0.241633	1.06832e-76	5.36529e-74
ENSMUSG00000028961	Pgd	basal_adipocytes	4505.79	-4.44661	0.242152	1.84698e-76	5.50078e-74
ENSMUSG00000042410	Agps	luminal-differentiated_adipocytes	3467.65	5.4715	0.298894	1.39577e-76	6.87498e-74
ENSMUSG00000021748	Pdhb	luminal-progenitors_adipocytes	3005.74	-3.70802	0.201789	1.7101e-76	7.30015e-74
ENSMUSG00000028664	Ephb2	stromal_luminal-differentiated	385.606	15.0571	0.815197	3.24778e-77	8.31853e-74
ENSMUSG00000107436	Gm44416	stromal_adipocytes	26.082	22.9953	1.25796	3.37197e-76	1.09324e-73
ENSMUSG00000085730	Gm13307	stromal_adipocytes	16.513	22.314	1.22044	3.63907e-76	1.16509e-73
ENSMUSG00000061780	Cfd	basal_adipocytes	31170.4	-16.7296	0.912223	4.06352e-76	1.19631e-73
ENSMUSG00000020532	Acaca	luminal-differentiated_adipocytes	28740	-5.94721	0.325279	2.64732e-76	1.27936e-73
ENSMUSG00000052920	Prkg1	endothelial_adipocytes	573.769	14.9848	0.816404	3.11312e-76	1.30716e-73
ENSMUSG00000078141	Gm2399	luminal-progenitors_endothelial	102.828	-16.8303	0.919078	8.018e-77	1.54723e-73
ENSMUSG00000048905	Bnip5	stromal_adipocytes	49.0265	20.8599	1.14083	4.95255e-76	1.56605e-73
ENSMUSG00000007097	Atp1a2	luminal-progenitors_adipocytes	4910.69	-11.1125	0.606119	4.02538e-76	1.6902e-73
ENSMUSG00000003528	Slc25a1	luminal-progenitors_adipocytes	11364.4	-6.76874	0.369348	4.15919e-76	1.71822e-73
ENSMUSG00000021238	Aldh6a1	basal_adipocytes	2454.7	-4.80245	0.262755	6.30682e-76	1.83564e-73
ENSMUSG00000018796	Acsl1	endothelial_adipocytes	13590	-7.16102	0.393312	4.45228e-76	1.83929e-73
ENSMUSG00000063229	Ldha	luminal-differentiated_adipocytes	7929.02	-3.04805	0.166109	4.02843e-76	1.91074e-73
ENSMUSG00000039364	Sectm1b	basal_adipocytes	78.927	20.7072	1.13344	6.82864e-76	1.96519e-73
ENSMUSG00000076433	Cep295nl	basal_adipocytes	133.241	14.0936	0.769803	7.41787e-76	2.11104e-73
ENSMUSG00000032358	Fam83b	basal_adipocytes	226.683	17.5883	0.961203	7.87055e-76	2.21526e-73
ENSMUSG00000028792	Ak2	basal_adipocytes	1777.32	-3.943	0.215477	8.40932e-76	2.34117e-73
ENSMUSG00000025780	Itih5	stromal_basal	5515.99	6.30643	0.34246	1.979e-77	2.48226e-73
ENSMUSG00000020917	Acly	luminal-progenitors_adipocytes	31155.8	-4.41622	0.241558	6.47637e-76	2.633e-73
ENSMUSG00000014158	Trpv4	basal_adipocytes	358.906	15.3806	0.840874	1.04737e-75	2.88455e-73
ENSMUSG00000038462	Uqcrfs1	endothelial_adipocytes	1652.76	-3.07228	0.167347	7.82801e-76	3.18252e-73
ENSMUSG00000037242	Clic4	luminal-progenitors_basal	8610.63	-3.03712	0.164114	2.98488e-77	3.66513e-73
ENSMUSG00000064224	Gsdma3	basal_adipocytes	127.575	15.2741	0.835779	1.40216e-75	3.8206e-73
ENSMUSG00000032358	Fam83b	luminal-progenitors_adipocytes	226.683	17.5487	0.96346	1.07587e-75	4.30568e-73
ENSMUSG00000099974	Bcl2a1d	luminal-differentiated_adipocytes	479.376	21.2634	1.17082	9.4023e-76	4.37857e-73
ENSMUSG00000038729	Pakap	luminal-differentiated_endothelial	5789.04	-7.16235	0.390897	4.64864e-76	5.30072e-73
ENSMUSG00000038236	Hoxa7	luminal-differentiated_endothelial	230.72	-15.1788	0.829151	4.9008e-76	5.34529e-73
ENSMUSG00000058806	Col13a1	luminal-progenitors_endothelial	242.948	-18.7699	1.03249	3.0235e-76	5.41769e-73
ENSMUSG00000051323	Pcdh19	stromal_luminal-differentiated	659.909	15.1183	0.823326	2.34246e-76	5.45431e-73
ENSMUSG00000030351	Tspan11	endothelial_adipocytes	271.768	22.4058	1.23315	1.55112e-75	6.20764e-73
ENSMUSG00000078942	Naip6	luminal-progenitors_basal	149.118	16.3729	0.89385	7.85969e-77	6.43394e-73
ENSMUSG00000000326	Comt	basal_adipocytes	3045.44	-3.46513	0.189934	2.46569e-75	6.64777e-73
ENSMUSG00000105940	Gm42635	stromal_luminal-progenitors	13.5379	22.9128	1.25157	2.77097e-76	6.95125e-73
ENSMUSG00000002944	Cd36	endothelial_basal	27884	8.41933	0.456256	8.69967e-77	6.96872e-73
ENSMUSG00000030110	Ret	luminal-differentiated_endothelial	212.31	-14.6733	0.801785	6.71801e-76	7.022e-73
ENSMUSG00000063354	Slc39a4	stromal_adipocytes	96.7235	19.7537	1.08498	2.71622e-75	8.48421e-73
ENSMUSG00000070720	Tmem200b	endothelial_adipocytes	60.4461	14.6554	0.802918	2.20756e-75	8.69882e-73
ENSMUSG00000047446	Arl4a	luminal-differentiated_adipocytes	2262	-4.60177	0.253107	2.20221e-75	1.00724e-72
ENSMUSG00000097649	Gm10561	luminal-progenitors_adipocytes	13.2389	21.3028	1.17861	2.82461e-75	1.11303e-72
ENSMUSG00000027188	Pamr1	stromal_luminal-differentiated	530.51	15.8867	0.868007	5.46631e-76	1.16674e-72
ENSMUSG00000051391	Ywhag	basal_adipocytes	6462.1	-2.74697	0.150952	5.22691e-75	1.39455e-72
ENSMUSG00000000184	Ccnd2	luminal-progenitors_adipocytes	3364.75	-8.97608	0.493374	4.27465e-75	1.65889e-72
ENSMUSG00000014329	Bicc1	stromal_luminal-progenitors	1454.91	9.15402	0.5015	7.41578e-76	1.6912e-72
ENSMUSG00000026922	Agpat2	luminal-progenitors_adipocytes	3682.07	-6.09176	0.335001	5.02604e-75	1.92137e-72
ENSMUSG00000046589	Lrrc8e	luminal-progenitors_endothelial	58.8499	16.3684	0.900607	1.22568e-75	2.04983e-72
ENSMUSG00000039364	Sectm1b	endothelial_adipocytes	78.927	20.5684	1.13486	5.33665e-75	2.07102e-72
ENSMUSG00000104020	Gm37215	basal_adipocytes	11.7109	20.3431	1.12214	9.79643e-75	2.58676e-72
ENSMUSG00000013698	Pea15a	endothelial_basal	3075.86	5.45519	0.297636	4.70248e-76	2.82513e-72
ENSMUSG00000033161	Atp1a1	luminal-progenitors_adipocytes	11383.1	4.04668	0.222885	7.75034e-75	2.91926e-72
ENSMUSG00000038587	Akap12	luminal-progenitors_endothelial	11333.6	-10.0033	0.548713	2.03807e-75	3.19544e-72
ENSMUSG00000031373	Car5b	luminal-differentiated_adipocytes	2552.87	-6.27962	0.346766	8.63931e-75	3.88208e-72
ENSMUSG00000099470	Gm29340	stromal_adipocytes	65.3011	19.8977	1.09815	1.28451e-74	3.94765e-72
ENSMUSG00000066721	Zfp575	stromal_adipocytes	25.5731	24.6835	1.36664	1.29466e-74	3.94765e-72
ENSMUSG00000028076	Cd1d1	luminal-differentiated_adipocytes	655.384	-6.75554	0.373216	1.68174e-74	7.42661e-72
ENSMUSG00000033033	Calhm2	endothelial_adipocytes	208.49	13.8787	0.764935	1.96678e-74	7.51868e-72
ENSMUSG00000105940	Gm42635	luminal-progenitors_basal	13.5379	-22.6311	1.26471	1.23338e-75	7.57233e-72
ENSMUSG00000041660	Bbox1	stromal_luminal-differentiated	38.7176	20.6921	1.14282	4.51548e-75	8.80788e-72
ENSMUSG00000035095	Fam167a	stromal_luminal-differentiated	128.626	16.5261	0.909432	4.81436e-75	8.80788e-72
ENSMUSG00000036144	Meox2	luminal-differentiated_endothelial	871.753	-16.0781	0.887072	8.8758e-75	8.90633e-72
ENSMUSG00000054434	Tmem120b	luminal-progenitors_adipocytes	949.166	-5.77239	0.319051	2.43929e-74	9.0547e-72
ENSMUSG00000037112	Sik2	stromal_adipocytes	3521.68	-3.87431	0.214124	3.38687e-74	1.02056e-71
ENSMUSG00000027406	Idh3b	stromal_adipocytes	2383.58	-2.56393	0.141519	3.52607e-74	1.05015e-71
ENSMUSG00000080115	Eef1akmt3	basal_adipocytes	34.4063	18.8355	1.0431	5.13783e-74	1.34281e-71
ENSMUSG00000020917	Acly	stromal_adipocytes	31155.8	-4.3466	0.241196	6.62893e-74	1.95157e-71
ENSMUSG00000032011	Thy1	stromal_luminal-differentiated	744.079	16.0382	0.884543	1.17962e-74	2.01424e-71
ENSMUSG00000108169	Gm43958	stromal_adipocytes	15.6054	22.79	1.26707	7.31204e-74	2.12822e-71
ENSMUSG00000040490	Lrfn2	endothelial_adipocytes	30.839	22.6184	1.2588	5.68234e-74	2.14032e-71
ENSMUSG00000019883	Echdc1	basal_adipocytes	3586.96	-5.56303	0.309719	1.02439e-73	2.65027e-71
ENSMUSG00000034520	Gjc1	stromal_luminal-differentiated	198.951	14.029	0.773203	1.81137e-74	2.89966e-71
ENSMUSG00000001802	Lrp3	luminal-differentiated_endothelial	312.101	-13.1567	0.726142	3.25749e-74	3.14298e-71
ENSMUSG00000047363	Cstad	luminal-progenitors_adipocytes	11.815	20.8441	1.16501	9.06065e-74	3.31529e-71
ENSMUSG00000020312	Shc2	stromal_adipocytes	188.442	17.3124	0.960081	1.18895e-73	3.42163e-71
ENSMUSG00000049422	Chchd10	endothelial_adipocytes	2723.11	-7.88498	0.438631	1.00999e-73	3.73803e-71
ENSMUSG00000028603	Scp2	endothelial_adipocytes	4491.84	-3.62996	0.200842	1.0216e-73	3.73803e-71
ENSMUSG00000050860	Phospho1	luminal-differentiated_endothelial	236.645	-14.8982	0.82444	4.06589e-74	3.77766e-71
ENSMUSG00000038236	Hoxa7	luminal-differentiated_adipocytes	230.72	-14.9939	0.83013	8.82541e-74	3.83128e-71
ENSMUSG00000063931	Pepd	luminal-progenitors_adipocytes	2236.68	-4.31532	0.239821	1.27391e-73	4.59557e-71
ENSMUSG00000055737	Ghr	endothelial_adipocytes	5159.53	-5.17887	0.289132	1.32459e-73	4.77841e-71
ENSMUSG00000071657	Bscl2	endothelial_adipocytes	1972.7	-3.97712	0.220601	1.50551e-73	5.35564e-71
ENSMUSG00000071478	H2ac7	luminal-differentiated_adipocytes	71.7208	22.7145	1.27385	1.35584e-73	5.78786e-71
ENSMUSG00000003528	Slc25a1	basal_adipocytes	11364.4	-6.63594	0.370533	2.42297e-73	6.20594e-71
ENSMUSG00000031520	Vegfc	luminal-differentiated_endothelial	177.656	-15.3694	0.852613	7.40672e-74	6.63589e-71
ENSMUSG00000031349	Nsdhl	endothelial_adipocytes	855.584	-4.24761	0.236099	1.95323e-73	6.85317e-71
ENSMUSG00000060188	Cxcl17	luminal-differentiated_adipocytes	65.6324	22.6908	1.27339	1.71557e-73	7.20344e-71
ENSMUSG00000091956	C2cd4b	stromal_luminal-progenitors	271.755	-17.5718	0.973423	4.40852e-74	9.21602e-71
ENSMUSG00000009863	Sdhb	basal_adipocytes	1819.93	-3.40909	0.189739	3.71538e-73	9.42198e-71
ENSMUSG00000044550	Tceal3	luminal-differentiated_adipocytes	64.8086	19.6998	1.10021	2.33493e-73	9.64589e-71
ENSMUSG00000038370	Pcp4l1	luminal-progenitors_endothelial	141.834	-18.2849	1.02164	6.6826e-74	9.86116e-71
ENSMUSG00000033161	Atp1a1	luminal-differentiated_adipocytes	11383.1	4.00123	0.222753	2.45533e-73	9.9823e-71
ENSMUSG00000107436	Gm44416	basal_adipocytes	26.082	22.372	1.25129	4.75451e-73	1.1939e-70
ENSMUSG00000078794	Dact3	luminal-differentiated_basal	262.184	-15.2175	0.845322	7.95666e-74	1.2475e-70
ENSMUSG00000033161	Atp1a1	endothelial_adipocytes	11383.1	3.99349	0.222132	3.66215e-73	1.26755e-70
ENSMUSG00000049241	Hcar1	luminal-progenitors_adipocytes	304.897	-18.787	1.05178	3.66061e-73	1.30221e-70
ENSMUSG00000039217	Il18	stromal_endothelial	75.8665	15.4177	0.851992	1.72092e-74	1.43903e-70
ENSMUSG00000049241	Hcar1	luminal-differentiated_adipocytes	304.897	-18.5917	1.03956	5.84484e-73	2.33912e-70
ENSMUSG00000027406	Idh3b	endothelial_adipocytes	2383.58	-2.54209	0.141494	7.37566e-73	2.51884e-70
ENSMUSG00000038754	Elovl3	luminal-differentiated_adipocytes	126.631	-24.9818	1.4164	7.32476e-73	2.88629e-70
ENSMUSG00000039774	Galnt12	stromal_adipocytes	97.7767	16.5655	0.924676	1.18663e-72	3.37702e-70
ENSMUSG00000070720	Tmem200b	stromal_adipocytes	60.4461	14.4097	0.803642	1.47684e-72	4.15672e-70
ENSMUSG00000041660	Bbox1	basal_adipocytes	38.7176	20.2639	1.13557	1.68102e-72	4.18019e-70
ENSMUSG00000061780	Cfd	stromal_adipocytes	31170.4	-14.3185	0.798652	1.56391e-72	4.35396e-70
ENSMUSG00000062515	Fabp4	stromal_adipocytes	51342.9	-10.0034	0.55819	1.70393e-72	4.69276e-70
ENSMUSG00000000682	Cd52	luminal-differentiated_adipocytes	486.698	20.5123	1.15318	1.23617e-72	4.79727e-70
ENSMUSG00000062515	Fabp4	luminal-differentiated_endothelial	51342.9	-10.0653	0.559269	5.54816e-73	4.79935e-70
ENSMUSG00000027605	Acss2	stromal_adipocytes	3756.25	-5.59499	0.315701	2.63838e-72	7.1666e-70
ENSMUSG00000017400	Stac2	stromal_adipocytes	627.794	14.7122	0.822179	2.65813e-72	7.1666e-70
ENSMUSG00000020140	Lgr5	basal_adipocytes	197.873	19.2678	1.08087	2.99164e-72	7.36778e-70
ENSMUSG00000074671	Tspyl3	endothelial_adipocytes	66.0085	13.1599	0.735537	2.22858e-72	7.51059e-70
ENSMUSG00000029776	Hibadh	endothelial_adipocytes	1128.91	-2.89471	0.161558	2.34219e-72	7.79097e-70
ENSMUSG00000060188	Cxcl17	luminal-progenitors_basal	65.6324	22.5697	1.28187	2.14723e-73	9.69681e-70
ENSMUSG00000067276	Capn6	luminal-progenitors_basal	252.014	-16.8939	0.946047	2.36912e-73	9.69681e-70
ENSMUSG00000109358	Gm44716	luminal-progenitors_adipocytes	76.1528	-16.2839	0.91466	3.01285e-72	1.0571e-69
ENSMUSG00000026640	Plxna2	luminal-progenitors_endothelial	2201.62	-7.29651	0.406614	7.83037e-73	1.09129e-69
ENSMUSG00000021474	Sfxn1	endothelial_adipocytes	1789.94	-3.61133	0.201987	3.48443e-72	1.14419e-69
ENSMUSG00000009863	Sdhb	luminal-progenitors_adipocytes	1819.93	-3.3848	0.189722	3.3633e-72	1.16411e-69
ENSMUSG00000022623	Shank3	luminal-progenitors_endothelial	4285.75	-11.0902	0.620262	1.00538e-72	1.32742e-69
ENSMUSG00000034612	Chst11	luminal-progenitors_basal	808.536	-8.54942	0.4752	5.02803e-73	1.76398e-69
ENSMUSG00000004610	Etfb	basal_adipocytes	3172.51	-5.20512	0.293448	7.33289e-72	1.78874e-69
ENSMUSG00000032418	Me1	stromal_adipocytes	20292.9	-6.81211	0.386029	1.09228e-71	2.91421e-69
ENSMUSG00000057719	Sh3rf2	luminal-differentiated_endothelial	40.4965	-21.6031	1.22908	3.69397e-72	3.0889e-69
ENSMUSG00000061780	Cfd	luminal-differentiated_adipocytes	31170.4	-14.1503	0.793894	8.10285e-72	3.09758e-69
ENSMUSG00000042410	Agps	stromal_luminal-differentiated	3467.65	-5.28941	0.297353	2.49864e-72	3.76456e-69
ENSMUSG00000024379	Tslp	luminal-progenitors_adipocytes	19.6479	20.0642	1.13786	1.23871e-71	4.23027e-69
ENSMUSG00000035458	Tnni3	endothelial_adipocytes	23.0145	19.3909	1.09547	1.39553e-71	4.52453e-69
ENSMUSG00000091475	Cerox1	luminal-progenitors_luminal-differentiated	53.8312	16.085	0.900166	7.88772e-73	4.73874e-69
ENSMUSG00000054619	Mettl7a1	luminal-progenitors_adipocytes	1688.64	-5.2194	0.294471	1.52246e-71	5.13089e-69
ENSMUSG00000051499	Zfp786	basal_adipocytes	19.69	19.5219	1.10244	2.32209e-71	5.61092e-69
ENSMUSG00000017756	Slc12a7	luminal-differentiated_endothelial	2784.84	-5.72882	0.322706	7.6176e-72	6.16436e-69
ENSMUSG00000025969	Nrp2	luminal-progenitors_endothelial	2747.17	-8.09238	0.453979	4.95462e-72	6.21458e-69
ENSMUSG00000102931	Gm38114	endothelial_adipocytes	13.6979	20.4744	1.15882	1.94178e-71	6.21686e-69
ENSMUSG00000030110	Ret	stromal_luminal-differentiated	212.31	14.3257	0.803471	4.78272e-72	6.80554e-69
ENSMUSG00000089943	Ugt1a5	stromal_luminal-progenitors	34.8225	23.2467	1.30745	3.52896e-72	6.8098e-69
ENSMUSG00000015224	Cyp2j9	stromal_luminal-differentiated	177.089	14.1391	0.793323	5.77348e-72	7.78296e-69
ENSMUSG00000041774	Ydjc	luminal-differentiated_adipocytes	43.875	14.5232	0.817525	2.1053e-71	7.92987e-69
ENSMUSG00000070720	Tmem200b	luminal-differentiated_adipocytes	60.4461	14.2499	0.801993	2.13747e-71	7.93434e-69
ENSMUSG00000018593	Sparc	stromal_luminal-progenitors	33807.8	8.75366	0.492285	4.59308e-72	8.23014e-69
ENSMUSG00000000682	Cd52	stromal_adipocytes	486.698	20.4643	1.1578	3.239e-71	8.55262e-69
ENSMUSG00000064215	Ifi27	luminal-progenitors_adipocytes	1641.04	-3.50804	0.197983	2.79635e-71	9.30167e-69
ENSMUSG00000040009	Gnaz	stromal_adipocytes	106.867	14.53	0.818564	3.60108e-71	9.41169e-69
ENSMUSG00000027966	Col11a1	stromal_luminal-differentiated	596.34	15.9482	0.897292	7.65454e-72	9.80278e-69
ENSMUSG00000011382	Dhdh	basal_adipocytes	1560.57	-5.47024	0.310294	4.09794e-71	9.8094e-69
ENSMUSG00000003528	Slc25a1	stromal_adipocytes	11364.4	-6.51959	0.371749	6.20152e-71	1.60444e-68
ENSMUSG00000032281	Acsbg1	luminal-differentiated_adipocytes	129.015	16.7633	0.948619	5.45626e-71	1.99644e-68
ENSMUSG00000024044	Epb41l3	endothelial_adipocytes	584.631	13.6816	0.773252	6.72988e-71	2.12805e-68
ENSMUSG00000035458	Tnni3	stromal_adipocytes	23.0145	19.3556	1.09762	8.78605e-71	2.25037e-68
ENSMUSG00000117123	Gm49890	luminal-progenitors_adipocytes	18.7014	22.8549	1.30754	6.99735e-71	2.29773e-68
ENSMUSG00000023861	Mpc1	endothelial_adipocytes	4140.64	-5.48666	0.313113	7.64033e-71	2.38648e-68
ENSMUSG00000031924	Cyb5b	basal_adipocytes	4167.46	-3.35045	0.189843	1.0935e-70	2.59331e-68
ENSMUSG00000051499	Zfp786	luminal-differentiated_adipocytes	19.69	19.3831	1.10189	7.3985e-71	2.66898e-68
ENSMUSG00000101389	Ms4a4a	luminal-progenitors_endothelial	121.944	20.6039	1.17881	2.28102e-71	2.72484e-68
ENSMUSG00000021238	Aldh6a1	luminal-progenitors_adipocytes	2454.7	-4.63316	0.262915	8.93206e-71	2.89591e-68
ENSMUSG00000041936	Agrn	basal_adipocytes	4608.66	4.52388	0.256921	1.4079e-70	3.30832e-68
ENSMUSG00000019818	Cd164	luminal-differentiated_basal	8817.73	4.19295	0.236666	2.26721e-71	3.3456e-68
ENSMUSG00000074415	Mir100hg	luminal-differentiated_endothelial	336.983	-13.6467	0.770713	4.52361e-71	3.54623e-68
ENSMUSG00000025503	Taldo1	endothelial_adipocytes	5177.78	-4.00712	0.227074	1.33463e-70	4.11855e-68
ENSMUSG00000039349	C130074G19Rik	basal_adipocytes	3821.71	-6.19695	0.353446	1.77524e-70	4.13356e-68
ENSMUSG00000006586	Runx1t1	luminal-differentiated_endothelial	291.538	-13.9172	0.78687	5.83976e-71	4.43928e-68
ENSMUSG00000104445	Rhbg	stromal_adipocytes	32.5674	-24.8083	1.41578	1.89335e-70	4.80142e-68
ENSMUSG00000031963	Bmper	stromal_luminal-progenitors	143.689	16.619	0.940134	3.00259e-71	5.02153e-68
ENSMUSG00000033033	Calhm2	basal_adipocytes	208.49	13.4846	0.766443	2.73875e-70	6.31961e-68
ENSMUSG00000021577	Sdha	stromal_adipocytes	5783.54	-2.21566	0.125815	2.63962e-70	6.62828e-68
ENSMUSG00000038679	Trps1	stromal_luminal-progenitors	7058.74	-6.06507	0.342023	4.45627e-71	6.98687e-68
ENSMUSG00000025488	Cox8b	stromal_basal	415.489	22.5677	1.28106	8.97733e-72	7.50684e-68
ENSMUSG00000055782	Abcd2	luminal-progenitors_adipocytes	2992.28	-12.7383	0.723822	2.5076e-70	8.02841e-68
ENSMUSG00000025792	Slc25a10	endothelial_adipocytes	1776.43	-5.4401	0.311678	2.75484e-70	8.39996e-68
ENSMUSG00000102494	Gm36988	basal_adipocytes	12.8099	21.1848	1.20877	3.68995e-70	8.43844e-68
ENSMUSG00000035686	Thrsp	luminal-progenitors_adipocytes	15763.8	-9.84866	0.560328	2.87013e-70	9.07564e-68
ENSMUSG00000037936	Scarb1	stromal_endothelial	6762	-5.68244	0.32225	1.49754e-71	9.3918e-68
ENSMUSG00000039349	C130074G19Rik	luminal-differentiated_adipocytes	3821.71	-6.18623	0.352982	2.65503e-70	9.4449e-68
ENSMUSG00000057719	Sh3rf2	stromal_luminal-differentiated	40.4965	21.6196	1.23218	8.13085e-71	9.91693e-68
ENSMUSG00000033910	Gucy1a1	luminal-differentiated_endothelial	413.222	-15.0901	0.856811	1.37582e-70	1.01512e-67
ENSMUSG00000025969	Nrp2	luminal-differentiated_endothelial	2747.17	-8.06422	0.456761	1.43255e-70	1.02677e-67
ENSMUSG00000078794	Dact3	stromal_luminal-differentiated	262.184	14.9253	0.845691	9.90601e-71	1.15328e-67
ENSMUSG00000032179	Bmp5	endothelial_adipocytes	82.061	23.1658	1.32734	4.72868e-70	1.42489e-67
ENSMUSG00000019883	Echdc1	endothelial_adipocytes	3586.96	-5.40389	0.310111	4.83407e-70	1.43971e-67
ENSMUSG00000071657	Bscl2	basal_adipocytes	1972.7	-3.87747	0.221004	6.62806e-70	1.50234e-67
ENSMUSG00000043782	Bicdl2	luminal-differentiated_endothelial	242.256	15.937	0.908108	2.79867e-70	1.9502e-67
ENSMUSG00000019883	Echdc1	stromal_adipocytes	3586.96	-5.39788	0.310059	7.88406e-70	1.96053e-67
ENSMUSG00000018796	Acsl1	basal_adipocytes	13590	-6.8408	0.392133	9.87022e-70	2.2176e-67
ENSMUSG00000010529	Gm266	stromal_adipocytes	93.8309	20.682	1.18394	1.17063e-69	2.88302e-67
ENSMUSG00000063931	Pepd	luminal-differentiated_adipocytes	2236.68	-4.19071	0.239666	9.31776e-70	3.26926e-67
ENSMUSG00000054434	Tmem120b	luminal-differentiated_adipocytes	949.166	-5.559	0.319099	1.09815e-69	3.80092e-67
ENSMUSG00000057280	Musk	stromal_adipocytes	46.9005	24.5306	1.40968	1.66241e-69	4.05518e-67
ENSMUSG00000021070	Bdkrb2	luminal-differentiated_endothelial	160.212	-16.059	0.917586	6.16227e-70	4.17802e-67
ENSMUSG00000029664	Tfpi2	stromal_luminal-progenitors	57.8493	16.5075	0.940742	2.90387e-70	4.28508e-67
ENSMUSG00000031924	Cyb5b	luminal-progenitors_adipocytes	4167.46	-3.32205	0.189827	1.4343e-69	4.48009e-67
ENSMUSG00000031994	Adamts8	basal_adipocytes	87.2907	16.0873	0.920157	2.02154e-69	4.5024e-67
ENSMUSG00000049422	Chchd10	basal_adipocytes	2723.11	-7.61284	0.436928	2.16684e-69	4.78442e-67
ENSMUSG00000102931	Gm38114	stromal_adipocytes	13.6979	20.2752	1.1623	1.98727e-69	4.80189e-67
ENSMUSG00000051391	Ywhag	luminal-differentiated_adipocytes	6462.1	-2.6413	0.150873	1.43767e-69	4.90975e-67
ENSMUSG00000043219	Hoxa6	basal_adipocytes	20.4994	-20.7866	1.19267	2.28163e-69	4.99482e-67
ENSMUSG00000079343	C1s2	luminal-differentiated_adipocytes	29.6951	20.1793	1.16028	1.60106e-69	5.39579e-67
ENSMUSG00000015224	Cyp2j9	luminal-differentiated_basal	177.089	-13.9195	0.792853	3.96097e-70	5.52027e-67
ENSMUSG00000041220	Elovl6	endothelial_adipocytes	10707.1	-6.42449	0.371286	1.9113e-69	5.62691e-67
ENSMUSG00000107706	Gm44022	luminal-differentiated_endothelial	40.5017	-16.0591	0.918593	8.60838e-70	5.68289e-67
ENSMUSG00000074345	Tnfaip8l3	endothelial_adipocytes	28.9905	20.3951	1.17178	2.02085e-69	5.88183e-67
ENSMUSG00000062939	Stat4	stromal_adipocytes	81.7154	21.5228	1.23675	3.05087e-69	7.30299e-67
ENSMUSG00000023861	Mpc1	stromal_adipocytes	4140.64	-5.42348	0.312971	3.10639e-69	7.36703e-67
ENSMUSG00000027994	Mcub	stromal_adipocytes	132.388	16.4692	0.942648	3.19592e-69	7.50982e-67
ENSMUSG00000031938	4931406C07Rik	basal_adipocytes	1328.99	-4.18535	0.240049	3.85911e-69	8.37656e-67
ENSMUSG00000097649	Gm10561	stromal_adipocytes	13.2389	20.5035	1.17796	3.65871e-69	8.51914e-67
ENSMUSG00000085091	Egfros	luminal-differentiated_basal	17.9078	-23.2146	1.34294	7.22921e-70	9.54484e-67
ENSMUSG00000035273	Hpse	luminal-differentiated_adipocytes	119.906	20.0559	1.15518	2.89389e-69	9.62612e-67
ENSMUSG00000016763	Scube1	stromal_luminal-differentiated	103.173	16.0261	0.915602	8.90117e-70	9.91242e-67
ENSMUSG00000042284	Itga1	luminal-progenitors_endothelial	2725.99	-7.93543	0.452653	9.70722e-70	1.06682e-66
ENSMUSG00000036256	Igfbp7	luminal-progenitors_endothelial	7685.13	-7.76633	0.442931	9.78106e-70	1.06682e-66
ENSMUSG00000031936	Hephl1	stromal_endothelial	717.999	-17.2791	0.985582	2.17154e-70	1.0895e-66
ENSMUSG00000078942	Naip6	stromal_basal	149.118	15.7472	0.896544	2.15571e-70	1.35195e-66
ENSMUSG00000083834	Gm12577	stromal_adipocytes	22.2012	22.2602	1.28262	5.91406e-69	1.36466e-66
ENSMUSG00000030562	Nox4	basal_adipocytes	254.831	15.7519	0.904349	6.40869e-69	1.37938e-66
ENSMUSG00000003746	Man1a	stromal_luminal-progenitors	3125.07	4.83573	0.275289	9.91516e-70	1.38184e-66
ENSMUSG00000091475	Cerox1	stromal_luminal-differentiated	53.8312	15.7824	0.902839	1.4342e-69	1.53059e-66
ENSMUSG00000026664	Phyh	luminal-differentiated_endothelial	2035.1	4.79031	0.274599	2.44226e-69	1.57094e-66
ENSMUSG00000102931	Gm38114	basal_adipocytes	13.6979	20.1284	1.15872	7.4322e-69	1.58634e-66
ENSMUSG00000022365	Derl1	luminal-progenitors_adipocytes	2134.89	-2.74302	0.157447	5.46537e-69	1.68656e-66
ENSMUSG00000064351	mt-Co1	stromal_adipocytes	287715	-4.85702	0.280451	7.70771e-69	1.76266e-66
ENSMUSG00000041737	Tmem45b	stromal_adipocytes	192.738	-26.9699	1.56061	8.72559e-69	1.97778e-66
ENSMUSG00000090223	Pcp4	basal_adipocytes	38.7609	21.8763	1.26292	1.04516e-68	2.21237e-66
ENSMUSG00000053318	Slamf8	stromal_adipocytes	73.8594	21.1338	1.21879	9.95644e-69	2.23697e-66
ENSMUSG00000022602	Arc	luminal-differentiated_basal	2320.76	-7.56135	0.432105	1.85241e-69	2.32348e-66
ENSMUSG00000001493	Meox1	stromal_luminal-progenitors	224.23	18.0756	1.03528	1.76063e-69	2.32459e-66
ENSMUSG00000049709	Nlrp10	luminal-differentiated_endothelial	47.7624	-15.9908	0.919014	3.75902e-69	2.35747e-66
ENSMUSG00000105528	Gm43519	stromal_adipocytes	13.6825	22.9616	1.32641	1.09634e-68	2.44178e-66
ENSMUSG00000022477	Aco2	stromal_adipocytes	6454.56	-2.90467	0.166839	1.13578e-68	2.50782e-66
ENSMUSG00000032719	Sbspon	endothelial_adipocytes	106.871	18.8531	1.08738	9.31327e-69	2.68023e-66
ENSMUSG00000023966	Rsph9	stromal_adipocytes	63.561	14.5894	0.837575	1.24123e-68	2.71723e-66
ENSMUSG00000099974	Bcl2a1d	stromal_adipocytes	479.376	20.4066	1.17723	1.3039e-68	2.83023e-66
ENSMUSG00000001131	Timp1	stromal_adipocytes	71.1569	14.9866	0.860827	1.33346e-68	2.87009e-66
ENSMUSG00000030930	Chst15	luminal-progenitors_endothelial	1495.03	-9.02151	0.51699	2.88322e-69	3.01369e-66
ENSMUSG00000025932	Eya1	luminal-differentiated_basal	56.3387	-16.5399	0.951575	2.53692e-69	3.03053e-66
ENSMUSG00000053626	Tll1	luminal-differentiated_endothelial	479.313	-15.4285	0.886781	5.0448e-69	3.08668e-66
ENSMUSG00000025792	Slc25a10	basal_adipocytes	1776.43	-5.37111	0.310596	1.59317e-68	3.34474e-66
ENSMUSG00000038007	Acer2	stromal_endothelial	859.073	-6.3739	0.365688	9.47699e-70	3.96233e-66
ENSMUSG00000019326	Aoc3	luminal-progenitors_adipocytes	3464.11	-10.7733	0.620419	1.32067e-68	4.02694e-66
ENSMUSG00000030168	Adipor2	luminal-differentiated_adipocytes	6026.49	-3.29937	0.189793	1.25814e-68	4.13138e-66
ENSMUSG00000051323	Pcdh19	luminal-differentiated_endothelial	659.909	-14.2954	0.82128	7.05539e-69	4.21408e-66
ENSMUSG00000031490	Eif4ebp1	luminal-differentiated_adipocytes	1386.59	-4.25482	0.245607	1.44982e-68	4.70054e-66
ENSMUSG00000008540	Mgst1	luminal-differentiated_adipocytes	5317.44	-5.845	0.3383	1.52482e-68	4.88191e-66
ENSMUSG00000022894	Adamts5	stromal_luminal-progenitors	2809.95	9.29271	0.534585	3.9468e-69	4.95047e-66
ENSMUSG00000022435	Upk3a	stromal_luminal-differentiated	107.404	-25.7222	1.48952	4.887e-69	5.00683e-66
ENSMUSG00000029776	Hibadh	basal_adipocytes	1128.91	-2.80629	0.161874	2.42032e-68	5.03997e-66
ENSMUSG00000026773	Pfkfb3	stromal_adipocytes	5893.4	-5.42357	0.315198	2.57928e-68	5.50526e-66
ENSMUSG00000024395	Lims2	stromal_luminal-differentiated	870.504	14.5458	0.834883	5.97861e-69	5.88962e-66
ENSMUSG00000028871	Rspo1	luminal-progenitors_adipocytes	489.159	16.5116	0.954747	2.14243e-68	6.45577e-66
ENSMUSG00000091475	Cerox1	luminal-differentiated_basal	53.8312	-15.6655	0.902482	5.85965e-69	6.6816e-66
ENSMUSG00000024044	Epb41l3	luminal-progenitors_adipocytes	584.631	13.3977	0.772901	2.45915e-68	7.32398e-66
ENSMUSG00000043219	Hoxa6	stromal_basal	20.4994	20.5063	1.18208	1.64069e-69	8.23165e-66
ENSMUSG00000078566	Bnip3	luminal-differentiated_adipocytes	2026.95	-5.02401	0.29137	2.65127e-68	8.38358e-66
ENSMUSG00000055976	Cldn23	luminal-differentiated_adipocytes	43.0994	20.6739	1.20113	2.73354e-68	8.53832e-66
ENSMUSG00000027994	Mcub	endothelial_adipocytes	132.388	16.2955	0.941682	3.15359e-68	8.97477e-66
ENSMUSG00000024597	Slc12a2	luminal-differentiated_basal	6736.15	5.89988	0.340082	8.78381e-69	9.58047e-66
ENSMUSG00000022367	Has2	basal_adipocytes	339.284	17.8296	1.03109	4.77565e-68	9.86441e-66
ENSMUSG00000032719	Sbspon	luminal-progenitors_adipocytes	106.871	18.6725	1.08467	3.38173e-68	9.9559e-66
ENSMUSG00000025509	Pnpla2	luminal-differentiated_adipocytes	14193.1	-4.41586	0.255781	3.31207e-68	1.02207e-65
ENSMUSG00000079343	C1s2	endothelial_adipocytes	29.6951	20.0215	1.16114	3.68783e-68	1.03798e-65
ENSMUSG00000076433	Cep295nl	luminal-differentiated_adipocytes	133.241	13.3686	0.770106	3.56877e-68	1.07567e-65
ENSMUSG00000118456	Gm41381	luminal-differentiated_adipocytes	223.545	-20.7473	1.20665	3.56973e-68	1.07567e-65
ENSMUSG00000035041	Creb3l3	stromal_adipocytes	22.7458	21.7118	1.25953	5.11517e-68	1.08277e-65
ENSMUSG00000099470	Gm29340	basal_adipocytes	65.3011	19.0194	1.10112	5.35393e-68	1.09704e-65
ENSMUSG00000034607	Pof1b	stromal_luminal-differentiated	201.56	-16.9872	0.979975	1.23865e-68	1.17502e-65
ENSMUSG00000031299	Pdha1	stromal_adipocytes	6436.12	-3.05028	0.176151	5.78701e-68	1.21494e-65
ENSMUSG00000001802	Lrp3	luminal-differentiated_adipocytes	312.101	-12.6267	0.727404	4.24857e-68	1.26533e-65
ENSMUSG00000028370	Pappa	stromal_adipocytes	621.592	15.182	0.876561	6.07714e-68	1.26548e-65
ENSMUSG00000067006	Serpinb5	luminal-differentiated_adipocytes	373.028	15.4916	0.894712	4.36166e-68	1.28408e-65
ENSMUSG00000072812	Ahnak2	stromal_adipocytes	3445.53	9.19713	0.531775	6.29636e-68	1.30055e-65
ENSMUSG00000043782	Bicdl2	luminal-progenitors_endothelial	242.256	15.7104	0.909667	1.54577e-68	1.55109e-65
ENSMUSG00000060188	Cxcl17	luminal-progenitors_adipocytes	65.6324	21.8454	1.277	6.08529e-68	1.77117e-65
ENSMUSG00000015568	Lpl	stromal_basal	22217.5	7.1639	0.412659	4.34065e-69	1.81482e-65
ENSMUSG00000069830	Nlrp1a	endothelial_basal	227.366	16.6309	0.961518	3.83859e-69	1.8449e-65
ENSMUSG00000025810	Nrp1	luminal-progenitors_endothelial	5271.21	-7.80668	0.449659	1.97922e-68	1.90964e-65
ENSMUSG00000025006	Sorbs1	luminal-progenitors_adipocytes	5978.15	-6.65369	0.385371	6.8387e-68	1.96809e-65
ENSMUSG00000036131	Frmd7	stromal_adipocytes	17.7475	24.3866	1.42069	1.025e-67	2.10027e-65
ENSMUSG00000034520	Gjc1	luminal-differentiated_adipocytes	198.951	-13.3902	0.773305	7.62241e-68	2.21855e-65
ENSMUSG00000017493	Igfbp4	stromal_luminal-progenitors	8555.66	8.47776	0.489719	2.10383e-68	2.51318e-65
ENSMUSG00000025428	Atp5a1	basal_adipocytes	13533.4	-2.13568	0.123721	1.27266e-67	2.58703e-65
ENSMUSG00000027200	Sema6d	luminal-differentiated_basal	1762.43	-6.42972	0.371652	2.66398e-68	2.78453e-65
ENSMUSG00000015568	Lpl	luminal-differentiated_adipocytes	22217.5	-7.00895	0.406846	1.1554e-67	3.32507e-65
ENSMUSG00000112358	Gm33869	stromal_adipocytes	59.269	25.0657	1.46356	1.76155e-67	3.58084e-65
ENSMUSG00000038244	Mical2	luminal-progenitors_basal	1111.15	-5.07359	0.292206	1.17801e-68	3.61619e-65
ENSMUSG00000027332	Ivd	basal_adipocytes	1446.71	-5.10411	0.29735	1.81027e-67	3.6509e-65
ENSMUSG00000024978	Gpam	luminal-progenitors_adipocytes	4831.68	-5.07738	0.295111	1.32867e-67	3.78124e-65
ENSMUSG00000022878	Adipoq	stromal_adipocytes	7916.37	-16.6745	0.967974	2.16169e-67	4.35963e-65
ENSMUSG00000005360	Slc1a3	luminal-progenitors_adipocytes	1348.66	-10.7322	0.623344	1.69651e-67	4.77501e-65
ENSMUSG00000106643	Gm43422	luminal-differentiated_endothelial	127.568	-13.4158	0.776351	8.64653e-68	5.04434e-65
ENSMUSG00000019818	Cd164	luminal-differentiated_adipocytes	8817.73	4.07084	0.236805	1.83372e-67	5.21857e-65
ENSMUSG00000049791	Fzd4	endothelial_basal	3866.05	5.59338	0.32194	1.33264e-68	5.33744e-65
ENSMUSG00000052337	Immt	basal_adipocytes	2757.32	-2.28127	0.132575	2.83181e-67	5.6665e-65
ENSMUSG00000052397	Ezr	luminal-differentiated_adipocytes	5310	7.17248	0.416918	2.06769e-67	5.81976e-65
ENSMUSG00000020029	Nudt4	luminal-differentiated_adipocytes	7084.95	-3.70637	0.215479	2.3202e-67	6.45948e-65
ENSMUSG00000030869	Ndufab1	stromal_adipocytes	1662.7	-4.16613	0.242841	3.6843e-67	7.37235e-65
ENSMUSG00000105940	Gm42635	luminal-progenitors_endothelial	13.5379	-21.4875	1.26644	8.12098e-68	7.54529e-65
ENSMUSG00000107456	Gm10400	stromal_adipocytes	18.5357	22.9835	1.34383	3.95874e-67	7.86009e-65
ENSMUSG00000058755	Osm	luminal-differentiated_adipocytes	136.757	19.8816	1.16261	2.87686e-67	7.92311e-65
ENSMUSG00000023966	Rsph9	luminal-progenitors_adipocytes	63.561	14.3886	0.837398	2.89124e-67	8.04927e-65
ENSMUSG00000060002	Chpt1	luminal-progenitors_adipocytes	7362.75	-5.21835	0.30411	3.00362e-67	8.27222e-65
ENSMUSG00000002997	Prkar2b	stromal_adipocytes	2675.91	-6.46795	0.379972	4.61014e-67	9.08305e-65
ENSMUSG00000031842	Pde4c	luminal-differentiated_adipocytes	38.9163	-15.1037	0.878206	3.67383e-67	1.00104e-64
ENSMUSG00000020911	Krt19	luminal-differentiated_adipocytes	4572.01	10.0928	0.585382	4.12123e-67	1.11113e-64
ENSMUSG00000078612	Fyb2	endothelial_adipocytes	33.942	19.1494	1.1188	4.02836e-67	1.1215e-64
ENSMUSG00000025503	Taldo1	stromal_adipocytes	5177.78	-3.89742	0.227279	5.97451e-67	1.16813e-64
ENSMUSG00000054005	Mill1	basal_adipocytes	31.6871	25.8241	1.51958	5.90101e-67	1.17165e-64
ENSMUSG00000027978	Prss12	stromal_luminal-differentiated	167.291	14.344	0.831563	1.29269e-67	1.18248e-64
ENSMUSG00000002997	Prkar2b	endothelial_adipocytes	2675.91	-6.46473	0.380537	4.4051e-67	1.2132e-64
ENSMUSG00000021577	Sdha	luminal-progenitors_adipocytes	5783.54	-2.15927	0.125861	5.31634e-67	1.44859e-64
ENSMUSG00000032890	Rims3	luminal-progenitors_endothelial	54.1579	14.6148	0.851846	1.63541e-67	1.46521e-64
ENSMUSG00000028005	Gucy1b1	luminal-differentiated_endothelial	180.774	-15.2838	0.890003	2.68449e-67	1.53053e-64
ENSMUSG00000074671	Tspyl3	luminal-progenitors_adipocytes	66.0085	12.6424	0.737023	5.89154e-67	1.58842e-64
ENSMUSG00000030826	Bcat2	luminal-progenitors_adipocytes	905.677	-3.92506	0.229123	6.32918e-67	1.68864e-64
ENSMUSG00000057719	Sh3rf2	basal_adipocytes	40.4965	20.8294	1.21917	8.62621e-67	1.69956e-64
ENSMUSG00000058396	Gpr182	stromal_luminal-differentiated	181.397	19.8531	1.15946	1.98157e-67	1.75013e-64
ENSMUSG00000114282	5330431K02Rik	basal_adipocytes	38.634	15.367	0.897045	9.34589e-67	1.8273e-64
ENSMUSG00000078141	Gm2399	stromal_luminal-differentiated	102.828	14.1448	0.821352	2.2396e-67	1.9121e-64
ENSMUSG00000104821	Gm42481	luminal-progenitors_endothelial	9.42027	-22.1811	1.31431	2.26017e-67	1.95513e-64
ENSMUSG00000025428	Atp5a1	luminal-progenitors_adipocytes	13533.4	-2.12233	0.123846	7.58745e-67	2.00348e-64
ENSMUSG00000022878	Adipoq	luminal-differentiated_adipocytes	7916.37	-14.317	0.83412	8.26923e-67	2.20625e-64
ENSMUSG00000050234	Gja4	luminal-differentiated_endothelial	331.583	-17.1467	1.00308	4.05181e-67	2.25875e-64
ENSMUSG00000047363	Cstad	basal_adipocytes	11.815	19.8439	1.16186	1.23753e-66	2.40128e-64
ENSMUSG00000067276	Capn6	stromal_luminal-progenitors	252.014	16.2993	0.94969	2.22189e-67	2.53356e-64
ENSMUSG00000039706	Ldb2	stromal_luminal-differentiated	578.209	14.6995	0.855131	3.23448e-67	2.67241e-64
ENSMUSG00000024379	Tslp	basal_adipocytes	19.6479	19.3983	1.13635	1.59739e-66	3.07624e-64
ENSMUSG00000058396	Gpr182	luminal-differentiated_adipocytes	181.397	-20.0953	1.18136	1.20722e-66	3.18768e-64
ENSMUSG00000061816	Myl1	basal_adipocytes	463.905	-17.8176	1.0429	1.70114e-66	3.25158e-64
ENSMUSG00000022306	Zfpm2	luminal-differentiated_endothelial	375.259	-13.9238	0.811662	6.35644e-67	3.46647e-64
ENSMUSG00000047363	Cstad	stromal_adipocytes	11.815	19.8939	1.16671	1.95453e-66	3.79253e-64
ENSMUSG00000074218	Cox7a1	endothelial_adipocytes	67.8126	-15.3571	0.898218	1.44575e-66	3.93937e-64
ENSMUSG00000060675	Plaat3	endothelial_adipocytes	1715.59	-3.43883	0.200542	1.54149e-66	4.15603e-64
ENSMUSG00000107624	Gm44005	luminal-differentiated_adipocytes	206.816	-13.5	0.787743	1.60857e-66	4.20411e-64
ENSMUSG00000031373	Car5b	stromal_adipocytes	2552.87	-5.87568	0.347207	2.45394e-66	4.72577e-64
ENSMUSG00000071478	H2ac7	luminal-progenitors_adipocytes	71.7208	21.6033	1.2774	1.83921e-66	4.78631e-64
ENSMUSG00000026853	Crat	luminal-progenitors_adipocytes	2280.73	-4.7959	0.28128	1.85001e-66	4.78631e-64
ENSMUSG00000055976	Cldn23	basal_adipocytes	43.0994	20.421	1.19925	2.55308e-66	4.84385e-64
ENSMUSG00000052337	Immt	stromal_adipocytes	2757.32	-2.26447	0.132548	2.56093e-66	4.89501e-64
ENSMUSG00000020777	Acox1	basal_adipocytes	6240.68	-4.01668	0.235404	2.68272e-66	5.0524e-64
ENSMUSG00000022477	Aco2	endothelial_adipocytes	6454.56	-2.85715	0.166705	2.02279e-66	5.39686e-64
ENSMUSG00000025465	Echs1	luminal-progenitors_adipocytes	1526.91	-3.40416	0.199392	2.31616e-66	5.93239e-64
ENSMUSG00000038352	Arl5c	basal_adipocytes	97.9655	19.7071	1.15752	3.22619e-66	6.03156e-64
ENSMUSG00000024480	Ap3s1	basal_adipocytes	902.133	-3.55484	0.208465	3.57092e-66	6.62768e-64
ENSMUSG00000002944	Cd36	luminal-differentiated_adipocytes	27884	-7.80174	0.456565	2.62375e-66	6.78809e-64
ENSMUSG00000015224	Cyp2j9	luminal-differentiated_endothelial	177.089	-13.5568	0.791805	1.28584e-66	6.86311e-64
ENSMUSG00000104821	Gm42481	luminal-progenitors_basal	9.42027	-22.1242	1.31575	2.58223e-67	7.04605e-64
ENSMUSG00000025465	Echs1	basal_adipocytes	1526.91	-3.39713	0.199379	4.47114e-66	8.2388e-64
ENSMUSG00000028005	Gucy1b1	stromal_luminal-differentiated	180.774	15.2696	0.892418	1.05211e-66	8.42116e-64
ENSMUSG00000028927	Padi2	stromal_adipocytes	479.546	15.1039	0.884717	4.45713e-66	8.45633e-64
ENSMUSG00000038253	Hoxa5	luminal-progenitors_endothelial	63.5409	-15.9176	0.93526	1.06438e-66	8.90031e-64
ENSMUSG00000005672	Kit	luminal-progenitors_basal	1732.36	8.91087	0.517418	3.93503e-67	9.66366e-64
ENSMUSG00000040310	Alx4	stromal_luminal-progenitors	84.9038	16.4998	0.965879	9.22644e-67	1.00632e-63
ENSMUSG00000022982	Sod1	endothelial_adipocytes	4815.83	-2.63947	0.15443	3.87949e-66	1.02439e-63
ENSMUSG00000032279	Idh3a	stromal_adipocytes	2543.42	-3.20899	0.188239	5.74436e-66	1.08184e-63
ENSMUSG00000027195	Hsd17b12	luminal-progenitors_adipocytes	3537.91	-3.19653	0.187655	4.75664e-66	1.20626e-63
ENSMUSG00000062515	Fabp4	luminal-progenitors_endothelial	51342.9	-9.57551	0.560588	1.52029e-66	1.23026e-63
ENSMUSG00000019880	Rspo3	stromal_adipocytes	19.8268	23.0109	1.35865	6.74595e-66	1.2612e-63
ENSMUSG00000104821	Gm42481	stromal_luminal-progenitors	9.42027	22.2262	1.30263	1.23821e-66	1.29424e-63
ENSMUSG00000117123	Gm49890	basal_adipocytes	18.7014	21.9955	1.29853	7.26745e-66	1.32958e-63
ENSMUSG00000059149	Mfsd4a	luminal-differentiated_adipocytes	160.753	16.1809	0.950959	6.03749e-66	1.54638e-63
ENSMUSG00000078566	Bnip3	stromal_adipocytes	2026.95	-4.91773	0.29088	8.35807e-66	1.55127e-63
ENSMUSG00000059534	Uqcr10	basal_adipocytes	1297.42	-4.66142	0.274786	8.77996e-66	1.5949e-63
ENSMUSG00000001666	Ddt	basal_adipocytes	459.831	-4.77162	0.2814	8.88294e-66	1.60224e-63
ENSMUSG00000021070	Bdkrb2	stromal_luminal-progenitors	160.212	16.0052	0.939123	1.61236e-66	1.6179e-63
ENSMUSG00000074415	Mir100hg	luminal-differentiated_adipocytes	336.983	-13.1667	0.771773	6.53912e-66	1.65828e-63
ENSMUSG00000038352	Arl5c	luminal-differentiated_adipocytes	97.9655	19.6497	1.16152	7.46004e-66	1.87327e-63
ENSMUSG00000032548	Slco2a1	basal_adipocytes	1560.75	8.02938	0.473963	1.09027e-65	1.9528e-63
ENSMUSG00000074852	Hpse2	basal_adipocytes	54.4955	16.6433	0.980051	1.12557e-65	2.00203e-63
ENSMUSG00000108169	Gm43958	endothelial_adipocytes	15.6054	21.4003	1.26538	7.80519e-66	2.03994e-63
ENSMUSG00000051391	Ywhag	stromal_adipocytes	6462.1	-2.56392	0.150775	1.13556e-65	2.09245e-63
ENSMUSG00000104990	Gm43504	luminal-progenitors_endothelial	59.1209	-15.6725	0.923658	2.83282e-66	2.22076e-63
ENSMUSG00000025509	Pnpla2	endothelial_adipocytes	14193.1	-4.32704	0.254872	8.93785e-66	2.31237e-63
ENSMUSG00000040249	Lrp1	stromal_luminal-progenitors	28186.5	6.55082	0.383238	2.62367e-66	2.53144e-63
ENSMUSG00000005268	Prlr	luminal-differentiated_basal	6461	9.54603	0.557601	2.53085e-66	2.53956e-63
ENSMUSG00000071657	Bscl2	luminal-progenitors_adipocytes	1972.7	-3.75579	0.221293	1.06569e-65	2.67603e-63
ENSMUSG00000022229	Atp12a	luminal-progenitors_adipocytes	45.236	19.6386	1.1654	1.1083e-65	2.756e-63
ENSMUSG00000111977	Gm47163	stromal_adipocytes	14.3344	21.7897	1.28923	1.60243e-65	2.93165e-63
ENSMUSG00000009281	Rarres2	stromal_luminal-differentiated	1153.63	15.6868	0.921298	3.82725e-66	2.97053e-63
ENSMUSG00000029603	Dtx1	stromal_luminal-differentiated	118.246	15.7377	0.924464	3.98115e-66	2.9991e-63
ENSMUSG00000063430	Wscd2	luminal-differentiated_adipocytes	100.646	-15.8159	0.931564	1.29153e-65	3.21164e-63
ENSMUSG00000048905	Bnip5	endothelial_adipocytes	49.0265	19.2776	1.13999	1.30749e-65	3.34887e-63
ENSMUSG00000104020	Gm37215	endothelial_adipocytes	11.7109	19.1011	1.12967	1.40182e-65	3.55494e-63
ENSMUSG00000020154	Ptprb	luminal-progenitors_endothelial	15694.3	-10.8983	0.641235	5.35197e-66	4.06847e-63
ENSMUSG00000029664	Tfpi2	luminal-progenitors_endothelial	57.8493	-15.8844	0.938637	5.58998e-66	4.12442e-63
ENSMUSG00000056666	Retsat	endothelial_adipocytes	2636.6	-4.02399	0.237128	1.66e-65	4.16839e-63
ENSMUSG00000064724	Gm25852	luminal-progenitors_basal	54.8794	-16.1998	0.954468	1.87366e-66	4.18303e-63
ENSMUSG00000104020	Gm37215	stromal_adipocytes	11.7109	19.146	1.13203	2.48108e-65	4.50694e-63
ENSMUSG00000028664	Ephb2	luminal-differentiated_basal	385.606	-13.8604	0.814527	4.7138e-66	4.54809e-63
ENSMUSG00000060002	Chpt1	stromal_adipocytes	7362.75	-5.12503	0.304664	2.61712e-65	4.72058e-63
ENSMUSG00000079343	C1s2	luminal-progenitors_adipocytes	29.6951	19.5876	1.16452	1.91763e-65	4.72272e-63
ENSMUSG00000029923	Rab19	luminal-differentiated_adipocytes	45.6159	13.9752	0.822765	1.92648e-65	4.74451e-63
ENSMUSG00000020758	Itgb4	basal_adipocytes	2184.39	10.7576	0.636118	3.00663e-65	5.31096e-63
ENSMUSG00000042410	Agps	luminal-differentiated_endothelial	3467.65	5.03916	0.297277	1.05195e-65	5.49775e-63
ENSMUSG00000026728	Vim	stromal_luminal-progenitors	16915.8	7.27382	0.427293	6.04949e-66	5.62065e-63
ENSMUSG00000028664	Ephb2	luminal-differentiated_adipocytes	385.606	-13.8206	0.814081	2.32595e-65	5.67378e-63
ENSMUSG00000063229	Ldha	luminal-progenitors_adipocytes	7929.02	-2.81674	0.166301	2.36235e-65	5.76256e-63
ENSMUSG00000056492	Adgrf5	luminal-progenitors_endothelial	16222.8	-10.8562	0.639686	8.18964e-66	5.86986e-63
ENSMUSG00000073413	Ly6g6d	endothelial_adipocytes	13.5566	19.7653	1.17196	2.50741e-65	6.23518e-63
ENSMUSG00000064724	Gm25852	luminal-progenitors_adipocytes	54.8794	-16.2018	0.959406	2.58191e-65	6.23872e-63
ENSMUSG00000060044	Tmem26	stromal_luminal-progenitors	137.419	19.0194	1.11999	7.0851e-66	6.34775e-63
ENSMUSG00000052516	Robo2	basal_adipocytes	163.151	15.5924	0.921824	3.72125e-65	6.52825e-63
ENSMUSG00000026510	Trp53bp2	luminal-progenitors_adipocytes	1824.58	3.69312	0.218283	2.73285e-65	6.54172e-63
ENSMUSG00000110218	Gm20219	luminal-differentiated_endothelial	68.9475	14.5112	0.855407	1.32542e-65	6.78559e-63
ENSMUSG00000050520	Cldn8	luminal-differentiated_adipocytes	376.699	16.3901	0.968678	2.84627e-65	6.87751e-63
ENSMUSG00000044894	Uqcrq	luminal-progenitors_adipocytes	3094.18	-3.78089	0.223576	2.95878e-65	7.01698e-63
ENSMUSG00000025428	Atp5a1	luminal-differentiated_adipocytes	13533.4	-2.09518	0.123831	3.36723e-65	8.06026e-63
ENSMUSG00000097649	Gm10561	endothelial_adipocytes	13.2389	19.8263	1.17737	3.81208e-65	9.38834e-63
ENSMUSG00000022382	Wnt7b	basal_adipocytes	92.1734	21.9367	1.30414	5.44996e-65	9.49591e-63
ENSMUSG00000001802	Lrp3	luminal-differentiated_basal	312.101	-12.3607	0.727094	1.08374e-65	1.00692e-62
ENSMUSG00000090698	Apold1	luminal-progenitors_endothelial	3249.31	-11.3874	0.672733	1.62001e-65	1.12888e-62
ENSMUSG00000023915	Tnfrsf21	luminal-differentiated_adipocytes	1734.83	5.82063	0.346468	5.28899e-65	1.25432e-62
ENSMUSG00000075706	Gpx4	endothelial_adipocytes	4765.59	-3.42172	0.202023	5.69919e-65	1.39022e-62
ENSMUSG00000022876	Samsn1	endothelial_adipocytes	204.11	19.9007	1.18415	6.61901e-65	1.59936e-62
ENSMUSG00000005469	Prkaca	endothelial_adipocytes	2269.5	-2.80253	0.165551	7.1516e-65	1.71191e-62
ENSMUSG00000025791	Pgm1	endothelial_adipocytes	1345.02	-3.36636	0.198957	7.94136e-65	1.88335e-62
ENSMUSG00000020532	Acaca	stromal_adipocytes	28740	-5.44155	0.325514	1.06627e-64	1.90982e-62
ENSMUSG00000030284	Creld1	basal_adipocytes	593.695	-4.15915	0.247084	1.23349e-64	2.13469e-62
ENSMUSG00000035095	Fam167a	luminal-differentiated_basal	128.626	-15.3439	0.908876	2.41849e-65	2.1668e-62
ENSMUSG00000095217	H2bc15	luminal-progenitors_adipocytes	389.158	15.0587	0.89461	9.51273e-65	2.23532e-62
ENSMUSG00000022878	Adipoq	basal_adipocytes	7916.37	-15.1686	0.900745	1.32092e-64	2.27065e-62
ENSMUSG00000013584	Aldh1a2	luminal-differentiated_adipocytes	165.038	19.9462	1.19039	9.69883e-65	2.27905e-62
ENSMUSG00000027524	Edn3	stromal_adipocytes	35.9553	23.8005	1.42068	1.28186e-64	2.28002e-62
ENSMUSG00000055560	Zfp459	stromal_adipocytes	38.1801	17.618	1.0464	1.32372e-64	2.33823e-62
ENSMUSG00000020321	Mdh1	luminal-differentiated_adipocytes	5318.43	-3.57867	0.212405	1.0607e-64	2.46979e-62
ENSMUSG00000028603	Scp2	luminal-progenitors_adipocytes	4491.84	-3.39303	0.201426	1.11843e-64	2.58465e-62
ENSMUSG00000061780	Cfd	luminal-progenitors_adipocytes	31170.4	-13.3474	0.792457	1.12012e-64	2.58465e-62
ENSMUSG00000074852	Hpse2	stromal_luminal-differentiated	54.4955	15.7189	0.930361	3.54469e-65	2.594e-62
ENSMUSG00000062312	Erbb2	luminal-differentiated_adipocytes	1302.4	7.62319	0.452292	1.20959e-64	2.7911e-62
ENSMUSG00000037362	Ccn3	basal_adipocytes	120.018	18.2663	1.08709	1.90099e-64	3.24601e-62
ENSMUSG00000044629	Cnrip1	stromal_luminal-differentiated	134.053	14.7965	0.875734	4.75648e-65	3.38411e-62
ENSMUSG00000022876	Samsn1	luminal-differentiated_adipocytes	204.11	19.6898	1.1763	1.4857e-64	3.39761e-62
ENSMUSG00000027984	Hadh	luminal-progenitors_adipocytes	2495.6	-2.83298	0.168357	1.53876e-64	3.51896e-62
ENSMUSG00000074852	Hpse2	luminal-differentiated_endothelial	54.4955	-15.6193	0.927831	7.42332e-65	3.72443e-62
ENSMUSG00000048138	Dmrt2	luminal-differentiated_adipocytes	382.299	-15.6736	0.931582	1.81296e-64	4.09278e-62
ENSMUSG00000047363	Cstad	luminal-differentiated_adipocytes	11.815	19.4698	1.16354	1.82164e-64	4.09278e-62
ENSMUSG00000102850	Gm37082	endothelial_adipocytes	118.12	15.9677	0.950165	1.76945e-64	4.15789e-62
ENSMUSG00000074766	Ism1	luminal-progenitors_endothelial	460.467	-13.9613	0.830084	6.22493e-65	4.2205e-62
ENSMUSG00000024997	Prdx3	endothelial_adipocytes	936.116	-3.51744	0.208573	1.81868e-64	4.23472e-62
ENSMUSG00000027966	Col11a1	luminal-differentiated_endothelial	596.34	-15.1105	0.897372	8.66593e-65	4.26262e-62
ENSMUSG00000019179	Mdh2	endothelial_adipocytes	4013.76	-2.52039	0.14952	1.86828e-64	4.31102e-62
ENSMUSG00000059898	Dsc3	luminal-differentiated_basal	84.2311	-25.5136	1.53586	5.06687e-65	4.38302e-62
ENSMUSG00000029832	Nfe2l3	luminal-progenitors_adipocytes	267.518	15.9886	0.953276	1.94773e-64	4.41481e-62
ENSMUSG00000027961	Lrrc39	luminal-differentiated_adipocytes	99.763	-17.2103	1.02524	2.01346e-64	4.48442e-62
ENSMUSG00000072946	Ptgr2	basal_adipocytes	1185.06	-3.79503	0.226096	3.25452e-64	5.52041e-62
ENSMUSG00000045954	Cavin2	luminal-differentiated_endothelial	8104.16	-7.72325	0.458192	1.17723e-64	5.67925e-62
ENSMUSG00000037548	H2-DMb2	stromal_adipocytes	154.704	21.3525	1.27638	3.24559e-64	5.69378e-62
ENSMUSG00000023966	Rsph9	basal_adipocytes	63.561	14.0745	0.838924	3.70914e-64	6.25014e-62
ENSMUSG00000031264	Btk	luminal-differentiated_adipocytes	122.079	20.0829	1.20368	2.98212e-64	6.58457e-62
ENSMUSG00000102494	Gm36988	endothelial_adipocytes	12.8099	20.3097	1.21579	3.28212e-64	7.50579e-62
ENSMUSG00000049872	Calhm5	stromal_luminal-differentiated	54.2737	15.4437	0.917452	1.11401e-64	7.71167e-62
ENSMUSG00000017057	Il13ra1	luminal-differentiated_adipocytes	955.053	7.05912	0.421232	3.614e-64	7.91157e-62
ENSMUSG00000027978	Prss12	luminal-differentiated_basal	167.291	-13.9888	0.830949	9.79028e-65	8.18663e-62
ENSMUSG00000095258	Gm10593	stromal_adipocytes	33.4218	23.8312	1.42943	4.9535e-64	8.63089e-62
ENSMUSG00000004508	Gab2	stromal_basal	1245.69	6.06863	0.360397	2.68952e-65	8.97755e-62
ENSMUSG00000035273	Hpse	stromal_basal	119.906	17.232	1.02288	2.86297e-65	8.97755e-62
ENSMUSG00000038587	Akap12	stromal_luminal-progenitors	11333.6	9.23768	0.550169	1.04466e-64	9.03667e-62
ENSMUSG00000022780	Meltf	luminal-progenitors_adipocytes	135.905	17.1583	1.02753	4.25545e-64	9.56095e-62
ENSMUSG00000072946	Ptgr2	endothelial_adipocytes	1185.06	-3.79353	0.225849	4.2476e-64	9.62776e-62
ENSMUSG00000032358	Fam83b	luminal-differentiated_adipocytes	226.683	16.1017	0.960647	4.58467e-64	9.95146e-62
ENSMUSG00000057614	Gnai1	luminal-differentiated_adipocytes	1056.15	-9.08396	0.540052	4.64268e-64	9.99268e-62
ENSMUSG00000057098	Ebf1	luminal-progenitors_endothelial	2603.13	-8.95994	0.532752	1.52779e-64	1.00858e-61
ENSMUSG00000106643	Gm43422	stromal_luminal-differentiated	127.568	13.1126	0.777862	1.5427e-64	1.03982e-61
ENSMUSG00000027709	Mccc1	endothelial_adipocytes	1399.42	-3.8809	0.23126	4.90942e-64	1.10303e-61
ENSMUSG00000097617	Gm10687	luminal-differentiated_adipocytes	55.3188	-16.3357	0.975306	5.17971e-64	1.10557e-61
ENSMUSG00000104476	Gm38211	stromal_luminal-progenitors	71.435	16.591	0.988192	1.37293e-64	1.14805e-61
ENSMUSG00000032058	Ppp2r1b	endothelial_adipocytes	967.734	-2.88999	0.171894	5.30591e-64	1.18174e-61
ENSMUSG00000026728	Vim	luminal-progenitors_endothelial	16915.8	-7.19361	0.427139	1.8665e-64	1.18246e-61
ENSMUSG00000064724	Gm25852	luminal-progenitors_endothelial	54.8794	-15.9701	0.955635	1.90612e-64	1.18246e-61
ENSMUSG00000074743	Thbd	luminal-progenitors_endothelial	3148.31	-9.59622	0.571343	1.93258e-64	1.18246e-61
ENSMUSG00000024972	Lgals12	stromal_adipocytes	966.289	-13.0415	0.776406	7.08395e-64	1.22595e-61
ENSMUSG00000031808	Slc27a1	luminal-differentiated_adipocytes	9125.39	-6.02909	0.361776	5.90722e-64	1.25043e-61
ENSMUSG00000054434	Tmem120b	basal_adipocytes	949.166	-5.30835	0.318571	7.66691e-64	1.28348e-61
ENSMUSG00000036169	Sostdc1	luminal-differentiated_basal	220.282	-19.6252	1.17944	1.63542e-64	1.32343e-61
ENSMUSG00000038253	Hoxa5	endothelial_basal	63.5409	15.4797	0.922271	3.89919e-65	1.33859e-61
ENSMUSG00000025792	Slc25a10	stromal_adipocytes	1776.43	-5.16319	0.310745	7.95297e-64	1.36711e-61
ENSMUSG00000035041	Creb3l3	endothelial_adipocytes	22.7458	20.9212	1.25589	6.22604e-64	1.37472e-61
ENSMUSG00000063229	Ldha	endothelial_adipocytes	7929.02	-2.78722	0.165928	6.47114e-64	1.41663e-61
ENSMUSG00000027222	Pex16	stromal_adipocytes	596.709	-4.32248	0.259104	9.0632e-64	1.54757e-61
ENSMUSG00000057193	Slc44a2	endothelial_adipocytes	1432.54	4.57095	0.273922	7.66885e-64	1.66459e-61
ENSMUSG00000021957	Tkt	luminal-differentiated_adipocytes	19697.7	-4.26826	0.25586	8.10458e-64	1.7015e-61
ENSMUSG00000028972	Car6	stromal_adipocytes	576.93	-23.4846	1.41194	1.01993e-63	1.73004e-61
ENSMUSG00000022367	Has2	stromal_adipocytes	339.284	17.2789	1.03408	1.22938e-63	2.07159e-61
ENSMUSG00000031700	Gpt2	endothelial_adipocytes	1861.46	-5.74948	0.347619	1.06369e-63	2.28944e-61
ENSMUSG00000118456	Gm41381	luminal-progenitors_endothelial	223.545	-18.3994	1.10888	3.915e-64	2.33837e-61
ENSMUSG00000025153	Fasn	stromal_adipocytes	178962	-7.36256	0.443827	1.43551e-63	2.40312e-61
ENSMUSG00000015224	Cyp2j9	luminal-differentiated_adipocytes	177.089	-13.3014	0.793978	1.16724e-63	2.43061e-61
ENSMUSG00000041523	Upk2	luminal-progenitors_adipocytes	29.4324	22.0221	1.33287	1.0991e-63	2.43121e-61
ENSMUSG00000018326	Ywhab	luminal-progenitors_adipocytes	5022.97	-2.28347	0.136706	1.10108e-63	2.43121e-61
ENSMUSG00000030671	Pde3b	basal_adipocytes	2827.63	-9.91675	0.594716	1.52323e-63	2.53342e-61
ENSMUSG00000048078	Tenm4	luminal-differentiated_adipocytes	3022.17	-8.9241	0.532467	1.22773e-63	2.53596e-61
ENSMUSG00000028405	Aco1	luminal-differentiated_adipocytes	2547.9	-3.2816	0.196367	1.25021e-63	2.56174e-61
ENSMUSG00000020140	Lgr5	luminal-differentiated_basal	197.873	-17.1437	1.02834	3.45859e-64	2.71132e-61
ENSMUSG00000032698	Lmo2	endothelial_basal	803.633	8.06931	0.477709	9.45617e-65	2.84051e-61
ENSMUSG00000075520	Malrd1	stromal_luminal-progenitors	17.4344	-23.1078	1.38242	3.61292e-64	2.92367e-61
ENSMUSG00000026303	Mlph	luminal-differentiated_basal	1416.49	8.38754	0.498896	3.84888e-64	2.92585e-61
ENSMUSG00000037071	Scd1	luminal-differentiated_adipocytes	284806	-7.29595	0.437311	1.59959e-63	3.25161e-61
ENSMUSG00000037062	Sh3glb1	basal_adipocytes	5263.33	-3.17082	0.190156	2.01239e-63	3.32537e-61
ENSMUSG00000074227	Spint2	luminal-progenitors_adipocytes	2322.21	9.17542	0.550399	1.57608e-63	3.45026e-61
ENSMUSG00000031517	Gpm6a	luminal-differentiated_endothelial	97.6641	-17.6395	1.06106	8.52277e-64	4.034e-61
ENSMUSG00000099470	Gm29340	luminal-progenitors_adipocytes	65.3011	18.3642	1.10768	1.86203e-63	4.04171e-61
ENSMUSG00000095217	H2bc15	luminal-differentiated_adipocytes	389.158	14.9039	0.892757	2.05319e-63	4.14081e-61
ENSMUSG00000073413	Ly6g6d	luminal-progenitors_adipocytes	13.5566	19.4317	1.17456	2.09671e-63	4.50484e-61
ENSMUSG00000102931	Gm38114	luminal-progenitors_adipocytes	13.6979	19.3089	1.16694	2.11057e-63	4.50484e-61
ENSMUSG00000020085	Aifm2	endothelial_adipocytes	960.764	-5.09106	0.307513	2.42554e-63	5.17712e-61
ENSMUSG00000038236	Hoxa7	stromal_luminal-differentiated	230.72	13.9133	0.830948	8.20891e-64	5.39115e-61
ENSMUSG00000027230	Creb3l1	stromal_basal	1296.33	7.66224	0.457435	2.15229e-64	5.46028e-61
ENSMUSG00000020176	Grb10	stromal_basal	2681.11	8.33631	0.496742	2.17663e-64	5.46028e-61
ENSMUSG00000034387	Ssu2	luminal-differentiated_endothelial	31.317	-24.8812	1.52813	1.21176e-63	5.62929e-61
ENSMUSG00000003948	Mmd	stromal_adipocytes	4374.19	-6.31684	0.383303	3.98937e-63	6.63505e-61
ENSMUSG00000031299	Pdha1	basal_adipocytes	6436.12	-2.93466	0.176527	4.49272e-63	7.37641e-61
ENSMUSG00000027222	Pex16	basal_adipocytes	596.709	-4.299	0.258827	4.73531e-63	7.72519e-61
ENSMUSG00000059003	Grin2a	luminal-differentiated_endothelial	19.339	-24.6841	1.51789	1.87555e-63	8.55455e-61
ENSMUSG00000022982	Sod1	stromal_adipocytes	4815.83	-2.57082	0.154509	5.51629e-63	9.1154e-61
ENSMUSG00000032338	Hcn4	stromal_luminal-differentiated	127.432	15.3009	0.917203	1.48117e-63	9.48432e-61
ENSMUSG00000009863	Sdhb	endothelial_adipocytes	1819.93	-3.15439	0.189119	5.04065e-63	1.06699e-60
ENSMUSG00000030342	Cd9	luminal-differentiated_adipocytes	3844.13	5.69424	0.344822	5.92366e-63	1.18533e-60
ENSMUSG00000030187	Klra2	endothelial_basal	446.201	-19.4961	1.18061	4.4531e-64	1.18903e-60
ENSMUSG00000006205	Htra1	stromal_luminal-progenitors	3111.23	8.928	0.536559	1.54477e-63	1.21101e-60
ENSMUSG00000024672	Ms4a7	luminal-differentiated_adipocytes	191.109	20.0214	1.21378	7.23911e-63	1.43733e-60
ENSMUSG00000073412	Lst1	stromal_adipocytes	96.5187	19.308	1.16614	9.36357e-63	1.53737e-60
ENSMUSG00000026421	Csrp1	basal_adipocytes	6531.63	5.07368	0.30713	1.02249e-62	1.65753e-60
ENSMUSG00000041774	Ydjc	luminal-progenitors_adipocytes	43.875	13.6058	0.820235	7.86933e-63	1.66576e-60
ENSMUSG00000074671	Tspyl3	luminal-differentiated_adipocytes	66.0085	12.2506	0.735972	8.74146e-63	1.72227e-60
ENSMUSG00000031985	Gnpat	endothelial_adipocytes	1411.37	-2.83175	0.17012	8.52213e-63	1.78916e-60
ENSMUSG00000046589	Lrrc8e	endothelial_basal	58.8499	-14.9799	0.90139	7.60489e-64	1.82753e-60
ENSMUSG00000074971	Fibin	stromal_luminal-differentiated	199.168	14.1626	0.85015	3.15532e-63	1.97115e-60
ENSMUSG00000044550	Tceal3	luminal-progenitors_adipocytes	64.8086	18.3722	1.11475	9.41098e-63	1.97577e-60
ENSMUSG00000043556	Fbxl7	luminal-progenitors_luminal-differentiated	356.436	11.7064	0.696269	4.13014e-64	1.98503e-60
ENSMUSG00000111077	Gm48743	endothelial_adipocytes	16.6055	20.3331	1.23217	9.62005e-63	2.00324e-60
ENSMUSG00000026003	Acadl	stromal_adipocytes	3563.95	-2.85772	0.172206	1.2358e-62	2.01609e-60
ENSMUSG00000050860	Phospho1	stromal_luminal-differentiated	236.645	13.7838	0.827215	3.32301e-63	2.02648e-60
ENSMUSG00000063531	Sema3e	stromal_adipocytes	126.103	16.5954	1.00101	1.2938e-62	2.09735e-60
ENSMUSG00000040867	Begain	stromal_luminal-differentiated	140.427	15.4952	0.932161	3.73912e-63	2.22721e-60
ENSMUSG00000073413	Ly6g6d	luminal-differentiated_adipocytes	13.5566	19.3135	1.17141	1.18584e-62	2.31855e-60
ENSMUSG00000112148	Lilrb4a	stromal_endothelial	702.181	15.7812	0.945468	6.65709e-64	2.38571e-60
ENSMUSG00000021253	Tgfb3	luminal-progenitors_adipocytes	3065.59	6.77557	0.409387	1.27708e-62	2.65934e-60
ENSMUSG00000079343	C1s2	basal_adipocytes	29.6951	19.1888	1.1613	1.68748e-62	2.71832e-60
ENSMUSG00000036144	Meox2	stromal_luminal-differentiated	871.753	14.7755	0.888891	4.77756e-63	2.78108e-60
ENSMUSG00000060002	Chpt1	luminal-differentiated_adipocytes	7362.75	-5.01844	0.304859	1.45972e-62	2.83242e-60
ENSMUSG00000001211	Agpat3	basal_adipocytes	2309.7	-3.15615	0.190868	2.03627e-62	3.25969e-60
ENSMUSG00000109358	Gm44716	luminal-progenitors_endothelial	76.1528	-15.084	0.91297	6.32333e-63	3.689e-60
ENSMUSG00000022435	Upk3a	luminal-differentiated_adipocytes	107.404	24.3273	1.49645	1.93265e-62	3.72188e-60
ENSMUSG00000033788	Dysf	luminal-differentiated_endothelial	2641.12	-9.76064	0.586328	8.43805e-63	3.77995e-60
ENSMUSG00000047281	Sfn	basal_adipocytes	1612.42	8.9777	0.544112	2.44705e-62	3.89294e-60
ENSMUSG00000026473	Glul	basal_adipocytes	19946	-4.89298	0.29697	2.49054e-62	3.93767e-60
ENSMUSG00000021091	Serpina3n	luminal-progenitors_adipocytes	1942.54	-10.6102	0.641944	1.93182e-62	3.99029e-60
ENSMUSG00000040181	Fmo1	basal_adipocytes	2253.04	-7.49038	0.455069	2.6197e-62	4.11289e-60
ENSMUSG00000030695	Aldoa	basal_adipocytes	14480.3	-3.35651	0.203148	2.63348e-62	4.11289e-60
ENSMUSG00000042644	Itpr3	luminal-differentiated_adipocytes	3496.09	6.8732	0.416626	2.30331e-62	4.40258e-60
ENSMUSG00000041774	Ydjc	basal_adipocytes	43.875	13.5587	0.82135	3.20087e-62	4.96872e-60
ENSMUSG00000073412	Lst1	luminal-differentiated_adipocytes	96.5187	19.101	1.16156	2.67632e-62	5.07768e-60
ENSMUSG00000062515	Fabp4	endothelial_basal	51342.9	9.31146	0.558109	2.46244e-63	5.37953e-60
ENSMUSG00000066684	Pilrb1	stromal_adipocytes	52.7247	19.4752	1.18217	3.55856e-62	5.73241e-60
ENSMUSG00000033825	Tpsb2	stromal_adipocytes	269.089	24.3128	1.48188	3.67366e-62	5.88085e-60
ENSMUSG00000063430	Wscd2	luminal-differentiated_basal	100.646	-15.4197	0.932794	8.47311e-63	6.25166e-60
ENSMUSG00000029063	Nadk	basal_adipocytes	2988.81	-2.37558	0.143992	4.2652e-62	6.581e-60
ENSMUSG00000015143	Actn1	basal_adipocytes	3943.12	5.48514	0.334241	4.44293e-62	6.81418e-60
ENSMUSG00000013367	Iglon5	endothelial_adipocytes	63.4003	21.589	1.3158	3.44135e-62	7.10832e-60
ENSMUSG00000044894	Uqcrq	stromal_adipocytes	3094.18	-3.67721	0.222912	4.53821e-62	7.21971e-60
ENSMUSG00000020422	Tns3	basal_adipocytes	2635	5.02551	0.305927	4.93743e-62	7.52753e-60
ENSMUSG00000046908	Ltb4r1	basal_adipocytes	26.9616	20.5468	1.25	4.9846e-62	7.55448e-60
ENSMUSG00000037112	Sik2	basal_adipocytes	3521.68	-3.53116	0.214262	5.37047e-62	8.0914e-60
ENSMUSG00000019785	Clvs2	stromal_adipocytes	33.9219	24.7872	1.51319	5.13919e-62	8.12532e-60
ENSMUSG00000027222	Pex16	endothelial_adipocytes	596.709	-4.26377	0.258686	4.04216e-62	8.28255e-60
ENSMUSG00000021703	Serinc5	stromal_adipocytes	1157.43	5.05925	0.309147	5.75016e-62	9.03551e-60
ENSMUSG00000030546	Plin1	luminal-differentiated_adipocytes	7519.54	-14.2146	0.860689	4.90239e-62	9.23272e-60
ENSMUSG00000041028	Ghitm	basal_adipocytes	2608.67	-3.13232	0.190217	6.32136e-62	9.46836e-60
ENSMUSG00000111077	Gm48743	luminal-differentiated_adipocytes	16.6055	20.174	1.2323	5.14136e-62	9.61209e-60
ENSMUSG00000001918	Slc1a5	luminal-differentiated_adipocytes	4661.47	-4.82542	0.294398	5.40434e-62	1.00305e-59
ENSMUSG00000009731	Kcnd1	stromal_luminal-progenitors	101.624	16.3791	0.991956	1.3396e-62	1.01834e-59
ENSMUSG00000038855	Itpkb	luminal-differentiated_endothelial	5323.31	-6.54162	0.396588	2.31506e-62	1.01887e-59
ENSMUSG00000078141	Gm2399	luminal-progenitors_adipocytes	102.828	-15.247	0.926664	5.04364e-62	1.03346e-59
ENSMUSG00000041660	Bbox1	stromal_adipocytes	38.7176	18.7907	1.14297	7.40277e-62	1.15614e-59
ENSMUSG00000098188	Sowahc	basal_adipocytes	2258.28	-5.86077	0.358182	8.20338e-62	1.22159e-59
ENSMUSG00000111977	Gm47163	basal_adipocytes	14.3344	21.0313	1.28253	8.25715e-62	1.22249e-59
ENSMUSG00000085411	Gm14319	luminal-differentiated_basal	8.7081	-22.923	1.40816	1.80675e-62	1.29498e-59
ENSMUSG00000078117	Gm16485	luminal-differentiated_endothelial	157.967	17.2275	1.04891	3.00674e-62	1.30047e-59
ENSMUSG00000017195	Zpbp2	stromal_adipocytes	7.01877	-22.4436	1.37047	8.84424e-62	1.37289e-59
ENSMUSG00000019997	Ccn2	basal_adipocytes	4176.93	10.3231	0.62838	9.45323e-62	1.39153e-59
ENSMUSG00000033096	Apmap	stromal_adipocytes	1278.32	-2.91415	0.176964	1.02506e-61	1.58162e-59
ENSMUSG00000030672	Mylpf	stromal_adipocytes	120.85	15.6232	0.949191	1.18046e-61	1.81048e-59
ENSMUSG00000030351	Tspan11	luminal-differentiated_adipocytes	271.768	20.3134	1.24424	9.95046e-62	1.83353e-59
ENSMUSG00000044811	Cd300c2	stromal_adipocytes	293.314	19.4365	1.18512	1.21238e-61	1.84837e-59
ENSMUSG00000106818	Gm43790	endothelial_adipocytes	35.8106	13.7413	0.834906	1.02578e-61	2.08518e-59
ENSMUSG00000032058	Ppp2r1b	luminal-differentiated_adipocytes	967.734	-2.82606	0.171896	1.15618e-61	2.11523e-59
ENSMUSG00000000440	Pparg	basal_adipocytes	1954.4	-9.05511	0.552567	1.58713e-61	2.32292e-59
ENSMUSG00000051351	Zfp46	endothelial_adipocytes	1873.62	5.2317	0.320867	1.15297e-61	2.32527e-59
ENSMUSG00000031871	Cdh5	luminal-progenitors_endothelial	13834.1	-11.5162	0.699784	4.1932e-62	2.3907e-59
ENSMUSG00000044811	Cd300c2	luminal-differentiated_adipocytes	293.314	19.3141	1.18201	1.33864e-61	2.43168e-59
ENSMUSG00000001131	Timp1	endothelial_adipocytes	71.1569	14.1489	0.860553	1.22311e-61	2.44746e-59
ENSMUSG00000028339	Col15a1	stromal_luminal-progenitors	8195.89	9.40087	0.571822	3.3357e-62	2.46116e-59
ENSMUSG00000025810	Nrp1	endothelial_basal	5271.21	7.45552	0.449061	1.2292e-62	2.46158e-59
ENSMUSG00000074345	Tnfaip8l3	luminal-progenitors_adipocytes	28.9905	19.3957	1.19032	1.29416e-61	2.63073e-59
ENSMUSG00000049866	Arl4c	basal_adipocytes	1026.8	8.24616	0.50392	1.82891e-61	2.66158e-59
ENSMUSG00000052920	Prkg1	luminal-progenitors_adipocytes	573.769	13.414	0.817161	1.39618e-61	2.81577e-59
ENSMUSG00000057719	Sh3rf2	endothelial_adipocytes	40.4965	19.9919	1.22335	1.45003e-61	2.87903e-59
ENSMUSG00000031375	Bgn	stromal_luminal-progenitors	6322.88	9.60041	0.584618	4.13835e-62	2.96613e-59
ENSMUSG00000000399	Ndufa9	basal_adipocytes	1117.97	-3.06056	0.186729	2.21037e-61	3.19855e-59
ENSMUSG00000023022	Lima1	basal_adipocytes	3989.11	3.91911	0.239118	2.24753e-61	3.23405e-59
ENSMUSG00000066721	Zfp575	basal_adipocytes	25.5731	22.1846	1.35992	2.30734e-61	3.30156e-59
ENSMUSG00000032418	Me1	luminal-differentiated_adipocytes	20292.9	-6.29331	0.385313	1.8494e-61	3.33583e-59
ENSMUSG00000022018	Rgcc	luminal-progenitors_adipocytes	2133	-8.09494	0.493945	1.74957e-61	3.50091e-59
ENSMUSG00000050520	Cldn8	luminal-progenitors_adipocytes	376.699	15.8892	0.971011	1.79829e-61	3.5705e-59
ENSMUSG00000026922	Agpat2	luminal-differentiated_adipocytes	3682.07	-5.4806	0.336324	2.01268e-61	3.60495e-59
ENSMUSG00000095217	H2bc15	basal_adipocytes	389.158	14.6614	0.895099	2.81031e-61	3.99892e-59
ENSMUSG00000036655	Colec11	stromal_adipocytes	21.2036	22.2845	1.36661	2.89113e-61	4.38169e-59
ENSMUSG00000050860	Phospho1	luminal-differentiated_basal	236.645	-13.5946	0.826361	6.93558e-62	4.83295e-59
ENSMUSG00000002944	Cd36	luminal-differentiated_endothelial	27884	-7.50568	0.456767	1.20226e-61	5.11186e-59
ENSMUSG00000005716	Pvalb	stromal_basal	120.201	25.4138	1.55777	2.46124e-62	5.61297e-59
ENSMUSG00000028005	Gucy1b1	luminal-differentiated_basal	180.774	-14.6381	0.891805	8.29873e-62	5.62654e-59
ENSMUSG00000059089	Fcgr4	luminal-differentiated_adipocytes	243.368	19.3846	1.19034	3.18744e-61	5.66944e-59
ENSMUSG00000115975	Gm49526	luminal-progenitors_luminal-differentiated	36.2846	-19.6509	1.20163	1.4514e-62	5.81308e-59
ENSMUSG00000106643	Gm43422	luminal-differentiated_basal	127.568	-12.7881	0.777435	9.71066e-62	6.41057e-59
ENSMUSG00000048776	Pthlh	basal_adipocytes	87.0181	15.6642	0.958016	4.54439e-61	6.43069e-59
ENSMUSG00000068220	Lgals1	luminal-progenitors_adipocytes	2549.29	-6.73983	0.412137	3.30025e-61	6.50225e-59
ENSMUSG00000028972	Car6	stromal_luminal-progenitors	576.93	-22.9546	1.40117	9.4227e-62	6.56605e-59
ENSMUSG00000032058	Ppp2r1b	stromal_adipocytes	967.734	-2.81471	0.171904	4.75061e-61	7.15749e-59
ENSMUSG00000030546	Plin1	stromal_adipocytes	7519.54	-14.0021	0.854161	5.04825e-61	7.56146e-59
ENSMUSG00000002006	Pdzd4	endothelial_adipocytes	139.803	12.0953	0.737578	3.93619e-61	7.75521e-59
ENSMUSG00000090223	Pcp4	luminal-differentiated_adipocytes	38.7609	20.5699	1.26779	4.47528e-61	7.9052e-59
ENSMUSG00000064215	Ifi27	stromal_adipocytes	1641.04	-3.23086	0.197429	5.31325e-61	7.9121e-59
ENSMUSG00000018326	Ywhab	basal_adipocytes	5022.97	-2.23243	0.136585	6.01928e-61	8.47098e-59
ENSMUSG00000078942	Naip6	luminal-differentiated_adipocytes	149.118	16.4264	1.00558	4.84521e-61	8.50003e-59
ENSMUSG00000032890	Rims3	luminal-differentiated_endothelial	54.1579	13.9407	0.850608	2.4816e-61	1.03756e-58
ENSMUSG00000038094	Atp13a4	stromal_luminal-differentiated	90.646	-19.9714	1.22515	1.83735e-61	1.04578e-58
ENSMUSG00000027961	Lrrc39	basal_adipocytes	99.763	-16.6654	1.02138	7.54438e-61	1.05592e-58
ENSMUSG00000041025	Iffo2	luminal-differentiated_basal	1429.68	-4.21927	0.257509	1.74505e-61	1.12247e-58
ENSMUSG00000024065	Ehd3	luminal-differentiated_endothelial	408.947	-7.15167	0.437008	2.84992e-61	1.17202e-58
ENSMUSG00000033022	Cdo1	stromal_adipocytes	5039.21	-8.56438	0.525791	7.94328e-61	1.17602e-58
ENSMUSG00000025278	Flnb	endothelial_adipocytes	8451.98	4.9156	0.302707	6.35127e-61	1.2418e-58
ENSMUSG00000025479	Cyp2e1	basal_adipocytes	6492.02	-14.8512	0.910655	9.10992e-61	1.26811e-58
ENSMUSG00000024962	Vegfb	endothelial_adipocytes	1004.67	-4.10531	0.251418	6.57818e-61	1.27642e-58
ENSMUSG00000019179	Mdh2	stromal_adipocytes	4013.76	-2.44209	0.14957	8.97629e-61	1.31611e-58
ENSMUSG00000107603	Gm43921	stromal_adipocytes	29.8093	25.3477	1.56473	8.99229e-61	1.31611e-58
ENSMUSG00000032263	Bckdhb	endothelial_adipocytes	849.652	-4.29383	0.263362	7.23757e-61	1.3938e-58
ENSMUSG00000028223	Decr1	basal_adipocytes	1101.49	-3.21695	0.197375	1.02437e-60	1.41823e-58
ENSMUSG00000032307	Ube2q2	stromal_luminal-differentiated	1216.32	-3.45421	0.210077	2.76496e-61	1.53954e-58
ENSMUSG00000059173	Pde1a	luminal-differentiated_adipocytes	255.417	-15.2835	0.936521	9.11834e-61	1.58876e-58
ENSMUSG00000038128	Camk4	basal_adipocytes	89.4394	15.4577	0.94875	1.17682e-60	1.62053e-58
ENSMUSG00000049107	Ntf3	luminal-differentiated_endothelial	92.5012	-14.956	0.915647	4.11803e-61	1.66621e-58
ENSMUSG00000032925	Itgbl1	stromal_adipocytes	475.041	16.9449	1.0395	1.15971e-60	1.6877e-58
ENSMUSG00000031700	Gpt2	stromal_adipocytes	1861.46	-5.53409	0.342767	1.2184e-60	1.76309e-58
ENSMUSG00000032718	Mansc1	luminal-progenitors_adipocytes	621.069	7.44822	0.457316	9.73577e-61	1.90353e-58
ENSMUSG00000097649	Gm10561	basal_adipocytes	13.2389	19.1456	1.17792	1.43628e-60	1.96724e-58
ENSMUSG00000004508	Gab2	endothelial_basal	1245.69	5.90286	0.359059	1.18756e-61	2.14614e-58
ENSMUSG00000059810	Rgs3	endothelial_basal	1760.49	4.53918	0.276738	1.2503e-61	2.14614e-58
ENSMUSG00000032279	Idh3a	luminal-progenitors_adipocytes	2543.42	-3.07339	0.18862	1.12887e-60	2.19044e-58
ENSMUSG00000004044	Cavin1	luminal-progenitors_endothelial	17490.8	-5.93229	0.36159	4.01115e-61	2.23608e-58
ENSMUSG00000063558	Aox1	luminal-progenitors_adipocytes	1233.97	-6.7239	0.413423	1.42328e-60	2.74094e-58
ENSMUSG00000022477	Aco2	basal_adipocytes	6454.56	-2.71724	0.167183	2.06394e-60	2.8119e-58
ENSMUSG00000057719	Sh3rf2	stromal_adipocytes	40.4965	19.9882	1.23281	2.25046e-60	3.23826e-58
ENSMUSG00000061535	C1qtnf7	stromal_luminal-progenitors	108.3	18.0924	1.10958	5.36324e-61	3.63628e-58
ENSMUSG00000099470	Gm29340	luminal-differentiated_adipocytes	65.3011	18.0075	1.11133	2.26502e-60	3.91986e-58
ENSMUSG00000013698	Pea15a	stromal_basal	3075.86	4.87136	0.297639	1.94963e-61	4.07569e-58
ENSMUSG00000049929	Lpar4	stromal_luminal-differentiated	132.83	13.759	0.842438	7.96964e-61	4.34311e-58
ENSMUSG00000029061	Mmp23	stromal_adipocytes	202.303	16.9416	1.04307	3.03616e-60	4.34443e-58
ENSMUSG00000052337	Immt	luminal-progenitors_adipocytes	2757.32	-2.1537	0.132614	2.46785e-60	4.7171e-58
ENSMUSG00000030695	Aldoa	endothelial_adipocytes	14480.3	-3.30005	0.202477	2.60158e-60	4.97271e-58
ENSMUSG00000052516	Robo2	endothelial_adipocytes	163.151	14.9702	0.921751	2.65181e-60	5.03118e-58
ENSMUSG00000074227	Spint2	luminal-differentiated_adipocytes	2322.21	8.94738	0.549258	2.98711e-60	5.13482e-58
ENSMUSG00000031264	Btk	stromal_adipocytes	122.079	19.619	1.21182	3.63617e-60	5.17407e-58
ENSMUSG00000053617	Sh3pxd2a	luminal-progenitors_adipocytes	6836.79	-3.93165	0.242442	2.75959e-60	5.23567e-58
ENSMUSG00000031349	Nsdhl	basal_adipocytes	855.584	-3.82057	0.235615	4.03088e-60	5.46259e-58
ENSMUSG00000032744	Heyl	stromal_luminal-differentiated	227.815	14.4942	0.889078	1.03146e-60	5.50393e-58
ENSMUSG00000074194	Zfp791	luminal-differentiated_adipocytes	45.6387	13.5545	0.833157	3.33784e-60	5.69948e-58
ENSMUSG00000045613	Chrm2	stromal_adipocytes	24.9682	22.5259	1.39558	4.05862e-60	5.74328e-58
ENSMUSG00000027435	Cd93	luminal-progenitors_endothelial	5819.61	-10.1867	0.626084	1.06716e-60	5.81973e-58
ENSMUSG00000018263	Tbx5	stromal_luminal-progenitors	130.238	18.008	1.10677	9.4041e-61	6.20819e-58
ENSMUSG00000004552	Ctse	luminal-progenitors_adipocytes	277.146	14.6242	0.902252	3.31779e-60	6.24843e-58
ENSMUSG00000067276	Capn6	basal_adipocytes	252.014	15.5081	0.956871	4.75083e-60	6.40437e-58
ENSMUSG00000109675	Nxpe1-ps	basal_adipocytes	51.4693	19.2235	1.18854	5.16242e-60	6.92278e-58
ENSMUSG00000104020	Gm37215	luminal-differentiated_adipocytes	11.7109	18.283	1.13149	4.19664e-60	7.11844e-58
ENSMUSG00000020844	Nxn	basal_adipocytes	1148.66	6.4074	0.397886	5.46286e-60	7.25728e-58
ENSMUSG00000034551	Hdx	basal_adipocytes	49.9745	15.2929	0.944089	5.46853e-60	7.25728e-58
ENSMUSG00000030747	Dgat2	endothelial_adipocytes	5612.93	-7.53148	0.467517	3.92227e-60	7.38685e-58
ENSMUSG00000038370	Pcp4l1	endothelial_adipocytes	141.834	16.5013	1.01934	4.19351e-60	7.84003e-58
ENSMUSG00000054493	Gm9947	stromal_adipocytes	15.4184	21.4	1.32629	5.7278e-60	8.06078e-58
ENSMUSG00000019102	Aldh3a1	stromal_adipocytes	24.302	23.3686	1.45081	5.85259e-60	8.19139e-58
ENSMUSG00000037872	Ackr1	stromal_luminal-progenitors	381.453	17.3998	1.07104	1.30693e-60	8.40658e-58
ENSMUSG00000028223	Decr1	endothelial_adipocytes	1101.49	-3.20029	0.196743	4.5831e-60	8.5063e-58
ENSMUSG00000022878	Adipoq	luminal-progenitors_adipocytes	7916.37	-13.0524	0.805541	4.63047e-60	8.65695e-58
ENSMUSG00000107436	Gm44416	endothelial_adipocytes	26.082	20.3181	1.26025	4.81573e-60	8.87377e-58
ENSMUSG00000023022	Lima1	stromal_adipocytes	3989.11	3.86552	0.238892	6.5416e-60	9.10598e-58
ENSMUSG00000107706	Gm44022	stromal_luminal-differentiated	40.5017	14.9829	0.921461	1.76614e-60	9.23185e-58
ENSMUSG00000061816	Myl1	stromal_basal	463.905	17.0069	1.04561	4.90904e-61	9.47294e-58
ENSMUSG00000056427	Slit3	stromal_luminal-progenitors	4075.91	9.80181	0.605211	1.53629e-60	9.63487e-58
ENSMUSG00000108195	Gm44415	stromal_adipocytes	13.8816	22.325	1.3858	7.02056e-60	9.71987e-58
ENSMUSG00000104445	Rhbg	stromal_luminal-progenitors	32.5674	-22.8231	1.40795	1.62594e-60	9.94838e-58
ENSMUSG00000022018	Rgcc	luminal-differentiated_endothelial	2133	-8.12384	0.499295	2.51453e-60	1.00126e-57
ENSMUSG00000089943	Ugt1a5	luminal-progenitors_endothelial	34.8225	-21.1293	1.3243	1.91459e-60	1.0219e-57
ENSMUSG00000027195	Hsd17b12	luminal-differentiated_adipocytes	3537.91	-3.03688	0.187478	6.20256e-60	1.04517e-57
ENSMUSG00000080115	Eef1akmt3	endothelial_adipocytes	34.4063	17.4072	1.07768	5.92845e-60	1.08079e-57
ENSMUSG00000047363	Cstad	endothelial_adipocytes	11.815	18.9974	1.1779	5.94977e-60	1.08079e-57
ENSMUSG00000078695	Cisd3	basal_adipocytes	330.676	-5.07115	0.314782	8.39681e-60	1.1086e-57
ENSMUSG00000033033	Calhm2	luminal-differentiated_adipocytes	208.49	12.428	0.765222	6.68708e-60	1.11945e-57
ENSMUSG00000064215	Ifi27	endothelial_adipocytes	1641.04	-3.20417	0.197255	6.61802e-60	1.19371e-57
ENSMUSG00000033022	Cdo1	basal_adipocytes	5039.21	-8.47819	0.525631	9.10098e-60	1.1954e-57
ENSMUSG00000031842	Pde4c	stromal_luminal-differentiated	38.9163	14.2817	0.878542	2.3558e-60	1.20678e-57
ENSMUSG00000001119	Col6a1	stromal_luminal-progenitors	9001.49	9.72322	0.600916	2.02635e-60	1.21031e-57
ENSMUSG00000021238	Aldh6a1	stromal_adipocytes	2454.7	-4.23058	0.262247	8.95327e-60	1.2329e-57
ENSMUSG00000014077	Chp1	basal_adipocytes	3087.22	-2.8783	0.178155	9.91451e-60	1.29561e-57
ENSMUSG00000019880	Rspo3	endothelial_adipocytes	19.8268	21.7491	1.35309	7.63249e-60	1.36707e-57
ENSMUSG00000035681	Kcnc2	luminal-differentiated_endothelial	111.341	-15.0792	0.93098	3.63583e-60	1.42513e-57
ENSMUSG00000029923	Rab19	luminal-progenitors_adipocytes	45.6159	13.3418	0.825214	8.05977e-60	1.4959e-57
ENSMUSG00000068874	Selenbp1	basal_adipocytes	640.168	-5.44682	0.338985	1.21712e-59	1.58244e-57
ENSMUSG00000102494	Gm36988	stromal_adipocytes	12.8099	19.6669	1.22034	1.18779e-59	1.62688e-57
ENSMUSG00000005836	Gata6	stromal_luminal-differentiated	261.047	14.6696	0.903967	3.28661e-60	1.65059e-57
ENSMUSG00000043122	A530016L24Rik	luminal-progenitors_adipocytes	1989.63	-11.7037	0.724219	9.12168e-60	1.6692e-57
ENSMUSG00000105940	Gm42635	luminal-progenitors_adipocytes	13.5379	-20.5518	1.28431	9.12383e-60	1.6692e-57
ENSMUSG00000021703	Serinc5	luminal-differentiated_adipocytes	1157.43	4.97151	0.30959	1.0859e-59	1.80605e-57
ENSMUSG00000087150	BC064078	basal_adipocytes	79.8135	13.9263	0.863001	1.42177e-59	1.83919e-57
ENSMUSG00000018166	Erbb3	luminal-progenitors_adipocytes	2521.24	9.44311	0.585169	1.03407e-59	1.87842e-57
ENSMUSG00000032263	Bckdhb	basal_adipocytes	849.652	-4.2521	0.263771	1.50875e-59	1.94189e-57
ENSMUSG00000031985	Gnpat	stromal_adipocytes	1411.37	-2.74865	0.17006	1.46692e-59	1.99852e-57
ENSMUSG00000020717	Pecam1	luminal-progenitors_endothelial	7934.35	-9.38303	0.579199	3.88734e-60	2.03162e-57
ENSMUSG00000078942	Naip6	endothelial_basal	149.118	14.5402	0.898895	1.32262e-60	2.11892e-57
ENSMUSG00000022952	Runx1	basal_adipocytes	3375.93	7.03542	0.438518	1.82067e-59	2.33165e-57
ENSMUSG00000037095	Lrg1	endothelial_basal	998.905	9.5913	0.588909	1.61814e-60	2.43035e-57
ENSMUSG00000050541	Adra1b	stromal_luminal-progenitors	23.7067	24.5297	1.52156	4.37354e-60	2.5515e-57
ENSMUSG00000040479	Dgkz	basal_adipocytes	2812.85	4.52814	0.281454	2.01102e-59	2.5626e-57
ENSMUSG00000053310	Nrgn	luminal-differentiated_endothelial	50.2917	-15.0548	0.931672	6.82885e-60	2.63552e-57
ENSMUSG00000037071	Scd1	stromal_adipocytes	284806	-7.03378	0.440004	1.958e-59	2.65345e-57
ENSMUSG00000062939	Stat4	endothelial_adipocytes	81.7154	19.8815	1.23815	1.51522e-59	2.6951e-57
ENSMUSG00000057098	Ebf1	stromal_luminal-progenitors	2603.13	8.62346	0.533685	4.99453e-60	2.84756e-57
ENSMUSG00000020312	Shc2	basal_adipocytes	188.442	15.453	0.959226	2.29783e-59	2.91358e-57
ENSMUSG00000030934	Oat	stromal_luminal-progenitors	1944.45	3.20167	0.197314	5.60268e-60	3.12331e-57
ENSMUSG00000025781	Atp5c1	luminal-progenitors_adipocytes	3610.88	-2.27723	0.141301	1.7531e-59	3.16213e-57
ENSMUSG00000027111	Itga6	stromal_endothelial	8047.63	-5.78778	0.358063	1.04346e-60	3.27204e-57
ENSMUSG00000023942	Slc29a1	stromal_adipocytes	1318.4	5.74284	0.360078	2.4924e-59	3.35989e-57
ENSMUSG00000030562	Nox4	luminal-progenitors_adipocytes	254.831	14.5667	0.904913	2.03918e-59	3.65241e-57
ENSMUSG00000016526	Dyrk3	luminal-differentiated_adipocytes	76.5032	15.583	0.966865	2.23858e-59	3.69915e-57
ENSMUSG00000052305	Hbb-bs	stromal_adipocytes	598.706	-17.0961	1.06163	2.76644e-59	3.70978e-57
ENSMUSG00000058056	Palld	luminal-differentiated_basal	3278.89	-6.73715	0.416746	6.11233e-60	3.83335e-57
ENSMUSG00000053626	Tll1	stromal_luminal-differentiated	479.313	14.3793	0.888775	8.04283e-60	3.96156e-57
ENSMUSG00000047139	Cd24a	luminal-differentiated_adipocytes	4602.26	8.61298	0.533236	2.48016e-59	4.07207e-57
ENSMUSG00000021238	Aldh6a1	luminal-differentiated_adipocytes	2454.7	-4.21588	0.262624	2.66714e-59	4.35117e-57
ENSMUSG00000022799	Arhgap31	luminal-differentiated_endothelial	5335.28	-5.8371	0.362529	1.16535e-59	4.42937e-57
ENSMUSG00000028927	Padi2	basal_adipocytes	479.546	14.2357	0.885294	3.62546e-59	4.57433e-57
ENSMUSG00000046589	Lrrc8e	stromal_endothelial	58.8499	14.6527	0.902148	1.67424e-60	4.66665e-57
ENSMUSG00000038462	Uqcrfs1	basal_adipocytes	1652.76	-2.69667	0.167761	3.75469e-59	4.71416e-57
ENSMUSG00000028603	Scp2	luminal-differentiated_adipocytes	4491.84	-3.23925	0.201196	2.98324e-59	4.83605e-57
ENSMUSG00000014158	Trpv4	stromal_adipocytes	358.906	13.5691	0.841459	4.27514e-59	5.70308e-57
ENSMUSG00000045545	Krt14	basal_adipocytes	5074.64	11.5426	0.719045	4.6435e-59	5.80166e-57
ENSMUSG00000025465	Echs1	luminal-differentiated_adipocytes	1526.91	-3.20287	0.19911	3.77604e-59	6.08276e-57
ENSMUSG00000033006	Sox10	luminal-progenitors_adipocytes	1857.85	9.42858	0.587111	3.65044e-59	6.49297e-57
ENSMUSG00000115975	Gm49526	luminal-progenitors_basal	36.2846	-18.3438	1.14535	3.17715e-60	6.50204e-57
ENSMUSG00000033910	Gucy1a1	stromal_luminal-differentiated	413.222	13.8707	0.858676	1.41881e-59	6.8566e-57
ENSMUSG00000024132	Eci1	endothelial_adipocytes	742.207	-3.30808	0.205066	3.89483e-59	6.87989e-57
ENSMUSG00000021577	Sdha	luminal-differentiated_adipocytes	5783.54	-2.02203	0.125826	4.4203e-59	7.07607e-57
ENSMUSG00000055322	Tns1	luminal-progenitors_adipocytes	17387	-6.86419	0.427471	4.06846e-59	7.18659e-57
ENSMUSG00000018166	Erbb3	luminal-differentiated_adipocytes	2521.24	9.41086	0.583509	4.67847e-59	7.44283e-57
ENSMUSG00000031985	Gnpat	basal_adipocytes	1411.37	-2.73364	0.170424	6.48822e-59	8.06712e-57
ENSMUSG00000031990	Jam3	luminal-differentiated_endothelial	292.546	-14.1208	0.876566	2.22599e-59	8.33452e-57
ENSMUSG00000030826	Bcat2	endothelial_adipocytes	905.677	-3.66889	0.227881	4.83414e-59	8.4806e-57
ENSMUSG00000021508	Cxcl14	basal_adipocytes	3732.35	10.3714	0.647296	6.9686e-59	8.62254e-57
ENSMUSG00000048138	Dmrt2	stromal_luminal-differentiated	382.299	15.0379	0.93352	2.01916e-59	9.57717e-57
ENSMUSG00000058806	Col13a1	stromal_luminal-progenitors	242.948	16.6243	1.03422	1.80936e-59	9.86732e-57
ENSMUSG00000078921	Tgtp2	endothelial_basal	273.091	16.9547	1.05895	7.00935e-60	9.90834e-57
ENSMUSG00000056666	Retsat	basal_adipocytes	2636.6	-3.80831	0.237623	8.54512e-59	1.05224e-56
ENSMUSG00000078117	Gm16485	luminal-differentiated_adipocytes	157.967	18.5225	1.1591	6.67813e-59	1.05585e-56
ENSMUSG00000074852	Hpse2	luminal-progenitors_luminal-differentiated	54.4955	15.0181	0.927034	3.18849e-60	1.09461e-56
ENSMUSG00000054889	Dsp	basal_adipocytes	4160.7	9.76021	0.609919	9.16717e-59	1.12344e-56
ENSMUSG00000033107	Rnf125	basal_adipocytes	900.234	-6.05294	0.380193	1.01702e-58	1.24043e-56
ENSMUSG00000039217	Il18	endothelial_adipocytes	75.8665	-13.7408	0.855925	7.5663e-59	1.31834e-56
ENSMUSG00000043079	Synpo	basal_adipocytes	2182.1	6.54438	0.411096	1.09226e-58	1.32588e-56
ENSMUSG00000010529	Gm266	endothelial_adipocytes	93.8309	18.9381	1.18645	8.76604e-59	1.51706e-56
ENSMUSG00000033420	Antxr1	stromal_luminal-progenitors	4255.02	9.33603	0.582494	2.85677e-59	1.52479e-56
ENSMUSG00000062939	Stat4	basal_adipocytes	81.7154	19.7305	1.23576	1.3043e-58	1.5758e-56
ENSMUSG00000020241	Col6a2	stromal_luminal-progenitors	11797.6	10.1586	0.634908	3.16594e-59	1.6546e-56
ENSMUSG00000064246	Chil1	luminal-differentiated_basal	2795.24	-9.64627	0.597379	2.80432e-59	1.71583e-56
ENSMUSG00000068747	Sort1	basal_adipocytes	3903.8	-6.374	0.400907	1.455e-58	1.74963e-56
ENSMUSG00000013367	Iglon5	basal_adipocytes	63.4003	20.9419	1.31401	1.49268e-58	1.78655e-56
ENSMUSG00000000567	Sox9	luminal-progenitors_adipocytes	3846.92	7.63565	0.477317	1.04944e-58	1.84105e-56
ENSMUSG00000000399	Ndufa9	endothelial_adipocytes	1117.97	-2.991	0.186087	1.07798e-58	1.85304e-56
ENSMUSG00000029198	Grpel1	stromal_adipocytes	1159.95	-3.20885	0.200293	1.42975e-58	1.89742e-56
ENSMUSG00000070348	Ccnd1	luminal-progenitors_adipocytes	2013.99	6.51529	0.407386	1.1197e-58	1.95095e-56
ENSMUSG00000066543	Rpl17-ps9	basal_adipocytes	24.4783	12.1518	0.760583	1.64235e-58	1.95654e-56
ENSMUSG00000048285	Frmd6	stromal_adipocytes	2646.87	7.15826	0.451212	1.53168e-58	2.02221e-56
ENSMUSG00000107624	Gm44005	luminal-progenitors_luminal-differentiated	206.816	12.731	0.785546	6.94796e-60	2.08708e-56
ENSMUSG00000034845	Plvap	endothelial_basal	5664.96	9.52384	0.589836	1.61269e-59	2.15302e-56
ENSMUSG00000043122	A530016L24Rik	luminal-differentiated_adipocytes	1989.63	-12.6135	0.785856	1.41362e-58	2.2213e-56
ENSMUSG00000105528	Gm43519	basal_adipocytes	13.6825	21.0269	1.32067	1.8805e-58	2.22987e-56
ENSMUSG00000031938	4931406C07Rik	stromal_adipocytes	1328.99	-3.82704	0.239482	1.73727e-58	2.28188e-56
ENSMUSG00000002006	Pdzd4	luminal-differentiated_adipocytes	139.803	11.8284	0.736881	1.58057e-58	2.46849e-56
ENSMUSG00000059534	Uqcr10	endothelial_adipocytes	1297.42	-4.37421	0.273992	1.52635e-58	2.60629e-56
ENSMUSG00000023832	Acat2	endothelial_adipocytes	907.916	-4.68328	0.294069	1.58707e-58	2.69203e-56
ENSMUSG00000059149	Mfsd4a	luminal-progenitors_adipocytes	160.753	15.2142	0.953318	1.57824e-58	2.73132e-56
ENSMUSG00000016319	Slc25a5	stromal_adipocytes	3483.06	-3.11768	0.194931	2.26092e-58	2.95453e-56
ENSMUSG00000025153	Fasn	luminal-differentiated_adipocytes	178962	-7.05559	0.442235	1.91933e-58	2.97939e-56
ENSMUSG00000001131	Timp1	basal_adipocytes	71.1569	13.7668	0.86282	2.61433e-58	3.08575e-56
ENSMUSG00000056121	Fez2	luminal-progenitors_endothelial	820.895	-4.0713	0.253214	6.91523e-59	3.54031e-56
ENSMUSG00000022555	Dgat1	luminal-differentiated_adipocytes	1020.93	-4.58461	0.28865	2.58434e-58	3.98751e-56
ENSMUSG00000056596	Trnp1	basal_adipocytes	96.4919	14.8301	0.930377	3.52355e-58	4.13985e-56
ENSMUSG00000003528	Slc25a1	luminal-differentiated_adipocytes	11364.4	-5.89002	0.371379	2.72289e-58	4.17613e-56
ENSMUSG00000020475	Pgam2	stromal_luminal-progenitors	38.9628	24.6206	1.54538	8.96711e-59	4.59079e-56
ENSMUSG00000042436	Mfap4	stromal_adipocytes	935.37	17.8173	1.11827	3.58653e-58	4.66304e-56
ENSMUSG00000087150	BC064078	luminal-progenitors_adipocytes	79.8135	13.7448	0.862147	2.87939e-58	4.94966e-56
ENSMUSG00000054196	Cthrc1	luminal-differentiated_adipocytes	61.8339	15.5597	0.975469	3.26056e-58	4.97099e-56
ENSMUSG00000022229	Atp12a	basal_adipocytes	45.236	18.5243	1.16446	4.30201e-58	5.03139e-56
ENSMUSG00000031494	Cd209a	luminal-differentiated_endothelial	73.8222	20.0751	1.27207	1.39117e-58	5.13218e-56
ENSMUSG00000020000	Moxd1	stromal_adipocytes	454.626	15.075	0.944205	4.12625e-58	5.33766e-56
ENSMUSG00000049353	Rd3	luminal-differentiated_endothelial	13.412	-22.2069	1.41757	1.56445e-58	5.64176e-56
ENSMUSG00000034570	Inpp5j	luminal-differentiated_endothelial	71.0634	14.5954	0.913569	1.57428e-58	5.64176e-56
ENSMUSG00000031722	Hp	basal_adipocytes	6240.52	-10.8066	0.67964	5.08388e-58	5.91879e-56
ENSMUSG00000059534	Uqcr10	luminal-progenitors_adipocytes	1297.42	-4.37141	0.274912	3.57799e-58	6.10955e-56
ENSMUSG00000021903	Galnt15	endothelial_basal	2770.2	7.73533	0.480509	4.84608e-59	6.12928e-56
ENSMUSG00000115338	Pnp	stromal_luminal-progenitors	2209.32	4.33308	0.270065	1.2708e-58	6.37586e-56
ENSMUSG00000064224	Gsdma3	endothelial_adipocytes	127.575	13.3621	0.837351	3.88341e-58	6.5438e-56
ENSMUSG00000040009	Gnaz	basal_adipocytes	106.867	13.0616	0.821323	5.74361e-58	6.65661e-56
ENSMUSG00000000567	Sox9	luminal-differentiated_adipocytes	3846.92	7.61152	0.477676	4.44794e-58	6.74113e-56
ENSMUSG00000029552	Tes	basal_adipocytes	1570.54	8.28689	0.522437	6.21128e-58	7.1662e-56
ENSMUSG00000022365	Derl1	basal_adipocytes	2134.89	-2.50301	0.157399	6.35385e-58	7.29781e-56
ENSMUSG00000058806	Col13a1	luminal-differentiated_endothelial	242.948	-16.0862	1.01063	2.07582e-58	7.33438e-56
ENSMUSG00000021508	Cxcl14	luminal-progenitors_basal	3732.35	-10.1945	0.633258	4.46292e-59	8.43081e-56
ENSMUSG00000058755	Osm	basal_adipocytes	136.757	18.6206	1.1735	8.05688e-58	9.21254e-56
ENSMUSG00000020312	Shc2	luminal-differentiated_adipocytes	188.442	15.2368	0.957212	6.12257e-58	9.22455e-56
ENSMUSG00000074194	Zfp791	basal_adipocytes	45.6387	13.2883	0.836755	8.35633e-58	9.51247e-56
ENSMUSG00000075706	Gpx4	stromal_adipocytes	4765.59	-3.21827	0.20226	8.20242e-58	1.05572e-55
ENSMUSG00000013584	Aldh1a2	luminal-progenitors_adipocytes	165.038	18.8284	1.19311	6.44314e-58	1.0929e-55
ENSMUSG00000044894	Uqcrq	basal_adipocytes	3094.18	-3.5438	0.223208	9.72273e-58	1.1019e-55
ENSMUSG00000002015	Bcap31	basal_adipocytes	1660.79	-2.14457	0.134969	1.04231e-57	1.17606e-55
ENSMUSG00000031994	Adamts8	stromal_adipocytes	87.2907	14.6685	0.921424	9.48407e-58	1.21458e-55
ENSMUSG00000031494	Cd209a	stromal_endothelial	73.8222	20.2919	1.27428	4.96397e-59	1.24526e-55
ENSMUSG00000030187	Klra2	luminal-progenitors_endothelial	446.201	18.7999	1.19341	2.49706e-58	1.25282e-55
ENSMUSG00000009863	Sdhb	stromal_adipocytes	1819.93	-3.00891	0.189278	1.08456e-57	1.38203e-55
ENSMUSG00000040254	Sema3d	stromal_luminal-differentiated	338.243	15.4762	0.97165	3.211e-58	1.49533e-55
ENSMUSG00000026303	Mlph	luminal-differentiated_adipocytes	1416.49	8.24147	0.518079	1.05344e-57	1.57789e-55
ENSMUSG00000045868	Gvin1	endothelial_basal	1704.3	18.6286	1.18125	1.33354e-58	1.60232e-55
ENSMUSG00000025064	Col17a1	basal_adipocytes	2710.03	12.9829	0.819438	1.47177e-57	1.65335e-55
ENSMUSG00000022435	Upk3a	stromal_luminal-progenitors	107.404	-23.5406	1.48391	3.56417e-58	1.75315e-55
ENSMUSG00000030747	Dgat2	basal_adipocytes	5612.93	-7.33595	0.465071	1.58379e-57	1.77142e-55
ENSMUSG00000024132	Eci1	stromal_adipocytes	742.207	-3.25801	0.205204	1.40448e-57	1.78083e-55
ENSMUSG00000031963	Bmper	luminal-progenitors_endothelial	143.689	-14.8743	0.938422	3.6969e-58	1.81844e-55
ENSMUSG00000034607	Pof1b	stromal_luminal-progenitors	201.56	-15.6055	0.98345	3.78664e-58	1.82676e-55
ENSMUSG00000054493	Gm9947	luminal-differentiated_adipocytes	15.4184	20.7895	1.32245	1.27497e-57	1.89054e-55
ENSMUSG00000031938	4931406C07Rik	luminal-differentiated_adipocytes	1328.99	-3.79624	0.239627	1.27694e-57	1.89054e-55
ENSMUSG00000000682	Cd52	luminal-progenitors_adipocytes	486.698	18.3801	1.16639	1.12481e-57	1.89538e-55
ENSMUSG00000046856	Gpr1	stromal_basal	92.3721	16.0944	1.00874	1.06438e-58	1.90721e-55
ENSMUSG00000020777	Acox1	luminal-progenitors_adipocytes	6240.68	-3.73305	0.235619	1.26814e-57	2.12293e-55
ENSMUSG00000049422	Chchd10	stromal_adipocytes	2723.11	-6.88737	0.438782	1.71021e-57	2.15781e-55
ENSMUSG00000038145	Snrk	endothelial_basal	4190.6	4.38621	0.274993	1.94392e-58	2.2245e-55
ENSMUSG00000028416	Bag1	basal_adipocytes	3580.77	-2.51065	0.158619	2.06301e-57	2.29739e-55
ENSMUSG00000054619	Mettl7a1	basal_adipocytes	1688.64	-4.63711	0.293646	2.09706e-57	2.32519e-55
ENSMUSG00000079017	Ifi27l2a	basal_adipocytes	1775.75	-9.66585	0.611616	2.15975e-57	2.38438e-55
ENSMUSG00000042182	Bend6	stromal_endothelial	83.013	14.6994	0.919599	1.05977e-58	2.41686e-55
ENSMUSG00000031490	Eif4ebp1	basal_adipocytes	1386.59	-3.87363	0.244832	2.22315e-57	2.44384e-55
ENSMUSG00000017756	Slc12a7	stromal_endothelial	2784.84	-5.12991	0.323161	1.17129e-58	2.44858e-55
ENSMUSG00000028076	Cd1d1	stromal_adipocytes	655.384	-5.72895	0.365525	2.001e-57	2.51233e-55
ENSMUSG00000040732	Erg	luminal-differentiated_adipocytes	866.061	-14.4088	0.908107	1.75235e-57	2.57948e-55
ENSMUSG00000026697	Myoc	stromal_luminal-differentiated	1104.86	16.5339	1.04196	5.83632e-58	2.66939e-55
ENSMUSG00000021094	Dhrs7	endothelial_adipocytes	1875.25	-3.07329	0.193231	1.61173e-57	2.69811e-55
ENSMUSG00000024395	Lims2	luminal-differentiated_adipocytes	870.504	-13.2534	0.834553	1.87349e-57	2.74204e-55
ENSMUSG00000031503	Col4a2	luminal-progenitors_endothelial	30304.5	-7.30361	0.458588	6.13241e-58	2.95842e-55
ENSMUSG00000025314	Ptprj	luminal-progenitors_adipocytes	3059.8	5.57612	0.352884	1.87905e-57	3.1252e-55
ENSMUSG00000027709	Mccc1	stromal_adipocytes	1399.42	-3.65842	0.231271	2.72405e-57	3.40347e-55
ENSMUSG00000061527	Krt5	basal_adipocytes	2855.08	13.8664	0.877746	3.25189e-57	3.55943e-55
ENSMUSG00000035681	Kcnc2	endothelial_basal	111.341	15.5991	0.98692	3.28614e-58	3.58952e-55
ENSMUSG00000031274	Col4a5	basal_adipocytes	2382.34	7.93714	0.504189	3.5546e-57	3.87422e-55
ENSMUSG00000027994	Mcub	luminal-differentiated_adipocytes	132.388	14.8986	0.941225	2.79152e-57	4.06245e-55
ENSMUSG00000040732	Erg	luminal-differentiated_basal	866.061	-14.3971	0.907694	7.11426e-58	4.24925e-55
ENSMUSG00000026112	Coa5	endothelial_adipocytes	1324.94	-2.76822	0.174455	2.64896e-57	4.40571e-55
ENSMUSG00000064224	Gsdma3	luminal-differentiated_adipocytes	127.575	13.2437	0.835951	3.4491e-57	4.99106e-55
ENSMUSG00000026972	Arrdc1	luminal-progenitors_adipocytes	372.217	5.56656	0.352983	3.08721e-57	5.10146e-55
ENSMUSG00000005320	Fgfr4	endothelial_adipocytes	87.6046	18.9478	1.20413	3.19814e-57	5.28477e-55
ENSMUSG00000020741	Cluh	endothelial_adipocytes	3369.95	-3.69932	0.233604	3.22459e-57	5.29432e-55
ENSMUSG00000061436	Hipk2	endothelial_adipocytes	3803.64	-3.19225	0.201295	3.2856e-57	5.36013e-55
ENSMUSG00000074345	Tnfaip8l3	basal_adipocytes	28.9905	18.5759	1.17976	5.63819e-57	6.11911e-55
ENSMUSG00000047866	Lonp2	basal_adipocytes	2198.08	-2.40915	0.152788	5.68831e-57	6.14745e-55
ENSMUSG00000021759	Plpp1	luminal-progenitors_endothelial	863.178	-6.79632	0.427735	1.34234e-57	6.25789e-55
ENSMUSG00000060969	Irx1	luminal-progenitors_endothelial	2930.05	5.9283	0.372721	1.34707e-57	6.25789e-55
ENSMUSG00000023224	Serping1	stromal_luminal-progenitors	7392.11	10.3257	0.65512	1.34314e-57	6.35737e-55
ENSMUSG00000104213	Ighd	stromal_basal	113.649	22.0379	1.39945	3.82318e-58	6.39389e-55
ENSMUSG00000099974	Bcl2a1d	basal_adipocytes	479.376	18.5906	1.1811	6.12453e-57	6.59107e-55
ENSMUSG00000063229	Ldha	basal_adipocytes	7929.02	-2.62134	0.166373	6.2277e-57	6.67406e-55
ENSMUSG00000039364	Sectm1b	stromal_luminal-progenitors	78.927	-16.188	1.02503	1.46559e-57	6.80846e-55
ENSMUSG00000105504	Gbp5	luminal-progenitors_endothelial	679.702	-7.52279	0.474166	1.49415e-57	6.81496e-55
ENSMUSG00000074194	Zfp791	luminal-progenitors_adipocytes	45.6387	13.1763	0.835535	4.78699e-57	7.85956e-55
ENSMUSG00000025479	Cyp2e1	luminal-progenitors_adipocytes	6492.02	-13.0142	0.825297	4.90196e-57	7.99707e-55
ENSMUSG00000004610	Etfb	luminal-progenitors_adipocytes	3172.51	-4.61518	0.29344	5.2598e-57	8.52654e-55
ENSMUSG00000104713	Gbp6	basal_adipocytes	953.164	-6.47009	0.413501	8.00871e-57	8.54696e-55
ENSMUSG00000031842	Pde4c	luminal-differentiated_basal	38.9163	-13.8964	0.877956	1.48429e-57	8.65926e-55
ENSMUSG00000026664	Phyh	stromal_luminal-differentiated	2035.1	-4.32922	0.273293	1.94137e-57	8.72356e-55
ENSMUSG00000038679	Trps1	stromal_luminal-differentiated	7058.74	-5.414	0.344039	2.06763e-57	9.13074e-55
ENSMUSG00000035681	Kcnc2	luminal-progenitors_endothelial	111.341	-15.2111	0.966705	2.04334e-57	9.15345e-55
ENSMUSG00000031990	Jam3	stromal_luminal-differentiated	292.546	13.9188	0.878828	2.22217e-57	9.64685e-55
ENSMUSG00000064368	mt-Nd6	luminal-progenitors_adipocytes	4883.2	-3.95531	0.251346	6.02414e-57	9.70417e-55
ENSMUSG00000073413	Ly6g6d	basal_adipocytes	13.5566	18.4672	1.17511	9.27093e-57	9.85296e-55
ENSMUSG00000028792	Ak2	luminal-progenitors_adipocytes	1777.32	-3.39415	0.21543	6.16116e-57	9.86287e-55
ENSMUSG00000037071	Scd1	luminal-progenitors_adipocytes	284806	-6.87548	0.436808	6.43433e-57	1.02362e-54
ENSMUSG00000019194	Scn1b	stromal_luminal-progenitors	512.195	6.70206	0.423012	2.27959e-57	1.03974e-54
ENSMUSG00000058624	Gda	basal_adipocytes	2216.27	-6.1142	0.391247	1.05292e-56	1.1144e-54
ENSMUSG00000054434	Tmem120b	stromal_adipocytes	949.166	-4.96045	0.317464	9.58043e-57	1.19118e-54
ENSMUSG00000024353	Mzb1	stromal_adipocytes	331.147	19.9205	1.2695	9.75368e-57	1.20686e-54
ENSMUSG00000018593	Sparc	luminal-progenitors_endothelial	33807.8	-7.77361	0.491425	2.86633e-57	1.26149e-54
ENSMUSG00000028989	Angptl7	luminal-differentiated_adipocytes	63.7476	19.6454	1.25644	9.11764e-57	1.31197e-54
ENSMUSG00000007097	Atp1a2	luminal-differentiated_adipocytes	4910.69	-10.0272	0.634581	9.51133e-57	1.36097e-54
ENSMUSG00000051499	Zfp786	endothelial_adipocytes	19.69	17.9811	1.14612	8.49305e-57	1.37679e-54
ENSMUSG00000005836	Gata6	luminal-differentiated_endothelial	261.047	-14.2268	0.901403	3.95961e-57	1.37959e-54
ENSMUSG00000018574	Acadvl	endothelial_adipocytes	1904.18	-2.65232	0.168006	8.68957e-57	1.39979e-54
ENSMUSG00000038253	Hoxa5	luminal-progenitors_adipocytes	63.5409	-14.7555	0.939259	9.43498e-57	1.49172e-54
ENSMUSG00000102931	Gm38114	luminal-differentiated_adipocytes	13.6979	18.2951	1.16777	1.06943e-56	1.52173e-54
ENSMUSG00000066189	Cacng3	luminal-differentiated_endothelial	33.549	-22.9695	1.49064	4.67955e-57	1.6081e-54
ENSMUSG00000031548	Sfrp1	luminal-differentiated_basal	636.484	-12.8686	0.813889	2.87812e-57	1.64092e-54
ENSMUSG00000066543	Rpl17-ps9	luminal-progenitors_adipocytes	24.4783	11.9439	0.75974	1.04551e-56	1.64286e-54
ENSMUSG00000030711	Sult1a1	luminal-progenitors_adipocytes	980.936	-8.1899	0.521577	1.09344e-56	1.70406e-54
ENSMUSG00000016526	Dyrk3	luminal-progenitors_adipocytes	76.5032	15.2108	0.969324	1.09776e-56	1.70406e-54
ENSMUSG00000020758	Itgb4	endothelial_adipocytes	2184.39	10.0107	0.634805	1.07114e-56	1.71469e-54
ENSMUSG00000026042	Col5a2	stromal_luminal-progenitors	7513.86	9.45323	0.601489	3.86036e-57	1.7293e-54
ENSMUSG00000053318	Slamf8	endothelial_adipocytes	73.8594	19.1278	1.22231	1.20128e-56	1.91108e-54
ENSMUSG00000047945	Marcksl1	basal_adipocytes	2715.04	6.00053	0.384835	1.84453e-56	1.9442e-54
ENSMUSG00000024672	Ms4a7	stromal_adipocytes	191.109	19.1644	1.22279	1.58634e-56	1.95341e-54
ENSMUSG00000101823	Gm29438	stromal_adipocytes	31.4245	14.7757	0.939316	1.8682e-56	2.28948e-54
ENSMUSG00000085411	Gm14319	luminal-progenitors_luminal-differentiated	8.7081	21.9215	1.41041	8.75516e-58	2.33773e-54
ENSMUSG00000057098	Ebf1	endothelial_basal	2603.13	8.29959	0.523597	2.44652e-57	2.55619e-54
ENSMUSG00000021070	Bdkrb2	stromal_luminal-differentiated	160.212	14.4968	0.919704	6.12258e-57	2.61363e-54
ENSMUSG00000052397	Ezr	luminal-progenitors_adipocytes	5310	6.52937	0.416501	1.70594e-56	2.63218e-54
ENSMUSG00000062312	Erbb2	luminal-progenitors_adipocytes	1302.4	7.08918	0.452236	1.7801e-56	2.73016e-54
ENSMUSG00000026463	Atp2b4	luminal-progenitors_endothelial	3000.72	-7.26386	0.460305	6.33422e-57	2.73966e-54
ENSMUSG00000040009	Gnaz	luminal-progenitors_adipocytes	106.867	12.8681	0.820329	1.81743e-56	2.77083e-54
ENSMUSG00000024359	Hspa9	stromal_adipocytes	6402.03	-2.40852	0.15346	2.2949e-56	2.79901e-54
ENSMUSG00000050335	Lgals3	basal_adipocytes	773.505	-5.94668	0.381979	2.72901e-56	2.86467e-54
ENSMUSG00000009569	Mrtfb	endothelial_adipocytes	2734.73	3.85858	0.245552	1.83677e-56	2.90403e-54
ENSMUSG00000025825	Iscu	luminal-differentiated_adipocytes	1147.51	-2.64349	0.168505	2.0543e-56	2.90701e-54
ENSMUSG00000064345	mt-Nd2	luminal-progenitors_adipocytes	60918.3	-4.90903	0.313785	1.93013e-56	2.92524e-54
ENSMUSG00000027360	Hdc	stromal_adipocytes	275.519	15.906	1.01367	2.6573e-56	3.22567e-54
ENSMUSG00000037548	H2-DMb2	luminal-differentiated_adipocytes	154.704	19.8274	1.27369	2.43506e-56	3.42687e-54
ENSMUSG00000000957	Mmp14	stromal_adipocytes	4688.16	7.23803	0.465967	3.06503e-56	3.70305e-54
ENSMUSG00000031994	Adamts8	luminal-progenitors_adipocytes	87.2907	14.4187	0.921101	2.47197e-56	3.72438e-54
ENSMUSG00000109675	Nxpe1-ps	luminal-progenitors_adipocytes	51.4693	18.6278	1.19781	2.59437e-56	3.88594e-54
ENSMUSG00000001014	Icam4	endothelial_adipocytes	7.47501	20.6828	1.32769	2.54342e-56	3.99661e-54
ENSMUSG00000031490	Eif4ebp1	luminal-progenitors_adipocytes	1386.59	-3.83724	0.245265	2.73069e-56	4.06635e-54
ENSMUSG00000028871	Rspo1	stromal_adipocytes	489.159	14.9805	0.95494	3.51168e-56	4.22275e-54
ENSMUSG00000078921	Tgtp2	luminal-differentiated_endothelial	273.091	-16.3275	1.04343	1.30462e-56	4.42265e-54
ENSMUSG00000027253	Lrp4	basal_adipocytes	516.967	6.90631	0.444154	4.32836e-56	4.52499e-54
ENSMUSG00000023972	Ptk7	luminal-progenitors_adipocytes	1491.96	7.83828	0.501254	3.11582e-56	4.61303e-54
ENSMUSG00000039959	Hip1	luminal-progenitors_endothelial	2993.93	-6.03296	0.382554	1.12768e-56	4.79473e-54
ENSMUSG00000025314	Ptprj	luminal-differentiated_adipocytes	3059.8	5.51019	0.354539	3.45956e-56	4.84206e-54
ENSMUSG00000108195	Gm44415	basal_adipocytes	13.8816	21.4362	1.37746	4.82952e-56	5.01298e-54
ENSMUSG00000025825	Iscu	basal_adipocytes	1147.51	-2.63673	0.168746	4.83429e-56	5.01298e-54
ENSMUSG00000046432	Bex3	luminal-differentiated_adipocytes	927.355	5.38258	0.346404	3.60969e-56	5.02473e-54
ENSMUSG00000000303	Cdh1	luminal-progenitors_adipocytes	4679.94	9.60621	0.614661	3.4926e-56	5.14115e-54
ENSMUSG00000025089	Gfra1	luminal-differentiated_basal	156.979	-15.5924	0.995781	1.02391e-56	5.70797e-54
ENSMUSG00000039519	Cyp7b1	luminal-progenitors_adipocytes	55.944	17.4776	1.12361	4.05634e-56	5.93686e-54
ENSMUSG00000039886	Tmem120a	endothelial_adipocytes	974.643	-4.69472	0.301438	4.01748e-56	6.27438e-54
ENSMUSG00000025584	Pde8a	stromal_luminal-progenitors	980.01	6.03905	0.383594	1.45753e-56	6.41465e-54
ENSMUSG00000028339	Col15a1	luminal-progenitors_endothelial	8195.89	-8.94516	0.570286	1.6259e-56	6.79791e-54
ENSMUSG00000002997	Prkar2b	basal_adipocytes	2675.91	-5.8687	0.378322	6.63383e-56	6.8513e-54
ENSMUSG00000044562	Rasip1	luminal-differentiated_endothelial	2675.3	-11.4332	0.726772	2.09689e-56	7.01369e-54
ENSMUSG00000074743	Thbd	stromal_luminal-progenitors	3148.31	8.9583	0.572767	1.62678e-56	7.03611e-54
ENSMUSG00000025479	Cyp2e1	luminal-differentiated_adipocytes	6492.02	-13.2882	0.847948	5.15262e-56	7.13374e-54
ENSMUSG00000001986	Gria3	luminal-differentiated_endothelial	132.295	-14.5567	0.929123	2.16397e-56	7.14281e-54
ENSMUSG00000034520	Gjc1	luminal-differentiated_basal	198.951	-12.1619	0.773134	1.31206e-56	7.15531e-54
ENSMUSG00000041774	Ydjc	endothelial_adipocytes	43.875	12.8715	0.821771	4.64446e-56	7.2096e-54
ENSMUSG00000026879	Gsn	stromal_luminal-progenitors	82410.7	7.75746	0.494798	1.76574e-56	7.50771e-54
ENSMUSG00000101823	Gm29438	luminal-progenitors_adipocytes	31.4245	14.6489	0.93896	5.3334e-56	7.76162e-54
ENSMUSG00000040584	Abcb1a	luminal-progenitors_endothelial	851.614	-10.5913	0.676552	1.93464e-56	7.95614e-54
ENSMUSG00000026568	Mpc2	endothelial_adipocytes	2255.57	-4.66578	0.299901	5.52131e-56	8.51911e-54
ENSMUSG00000025357	Dgka	luminal-differentiated_adipocytes	930.248	3.2932	0.210932	6.8414e-56	9.4209e-54
ENSMUSG00000052337	Immt	endothelial_adipocytes	2757.32	-2.07294	0.132711	6.22348e-56	9.54503e-54
ENSMUSG00000035566	Pcdh17	luminal-differentiated_adipocytes	705.323	-13.5455	0.865657	7.0169e-56	9.61091e-54
ENSMUSG00000029648	Flt1	luminal-progenitors_endothelial	8441.58	-10.5168	0.672377	2.42194e-56	9.79947e-54
ENSMUSG00000089715	Cbx6	stromal_adipocytes	1625.19	5.92739	0.384159	8.2472e-56	9.87081e-54
ENSMUSG00000074480	Mex3a	basal_adipocytes	539.342	7.08193	0.456833	9.83036e-56	1.01118e-53
ENSMUSG00000023921	Mmut	basal_adipocytes	1364.8	-3.18576	0.204512	1.04379e-55	1.06938e-53
ENSMUSG00000028278	Rragd	basal_adipocytes	105.497	12.5698	0.807301	1.06243e-55	1.08414e-53
ENSMUSG00000032263	Bckdhb	luminal-progenitors_adipocytes	849.652	-4.11007	0.263971	7.52575e-56	1.08902e-53
ENSMUSG00000037936	Scarb1	endothelial_basal	6762	5.03084	0.320381	1.11556e-56	1.117e-53
ENSMUSG00000034551	Hdx	stromal_adipocytes	49.9745	14.7668	0.944964	9.53149e-56	1.13056e-53
ENSMUSG00000017466	Timp2	stromal_adipocytes	12818	7.61932	0.491974	9.55009e-56	1.13056e-53
ENSMUSG00000001020	S100a4	stromal_adipocytes	141.739	13.6998	0.875924	9.57838e-56	1.13056e-53
ENSMUSG00000048616	Nog	stromal_luminal-progenitors	31.1369	16.6811	1.06849	2.84567e-56	1.18977e-53
ENSMUSG00000066189	Cacng3	stromal_endothelial	33.549	-23.0194	1.47705	6.16586e-57	1.18982e-53
ENSMUSG00000039943	Plcb4	endothelial_basal	1949.76	5.68267	0.361575	1.24244e-56	1.19428e-53
ENSMUSG00000025064	Col17a1	luminal-differentiated_basal	2710.03	-11.7762	0.749986	2.33171e-56	1.24454e-53
ENSMUSG00000025950	Idh1	luminal-differentiated_adipocytes	2862.01	-3.98769	0.256328	9.25524e-56	1.26093e-53
ENSMUSG00000031842	Pde4c	luminal-differentiated_endothelial	38.9163	-13.7172	0.876539	3.94428e-56	1.28502e-53
ENSMUSG00000085730	Gm13307	endothelial_adipocytes	16.513	19.1335	1.23253	8.49191e-56	1.29466e-53
ENSMUSG00000041697	Cox6a1	basal_adipocytes	2308.36	-3.28797	0.211247	1.29908e-55	1.32037e-53
ENSMUSG00000027406	Idh3b	basal_adipocytes	2383.58	-2.20486	0.141529	1.3193e-55	1.33562e-53
ENSMUSG00000022665	Ccdc80	basal_adipocytes	8623.36	-8.76763	0.564624	1.39267e-55	1.40435e-53
ENSMUSG00000052584	Serp2	luminal-differentiated_adipocytes	9.60511	19.7722	1.27806	1.12617e-55	1.52617e-53
ENSMUSG00000066684	Pilrb1	basal_adipocytes	52.7247	18.3948	1.18394	1.53834e-55	1.54516e-53
ENSMUSG00000050989	Selenon	stromal_adipocytes	1397	4.69195	0.303054	1.33483e-55	1.5683e-53
ENSMUSG00000072553	Gm525	luminal-progenitors_endothelial	41.9574	-21.2705	1.3891	4.11312e-56	1.6378e-53
ENSMUSG00000001493	Meox1	luminal-progenitors_basal	224.23	-16.135	1.03374	9.37004e-57	1.64364e-53
ENSMUSG00000029664	Tfpi2	stromal_luminal-differentiated	57.8493	14.3349	0.916151	3.98833e-56	1.67464e-53
ENSMUSG00000030246	Ldhb	luminal-differentiated_basal	705.686	-5.39699	0.346399	3.93745e-56	2.05781e-53
ENSMUSG00000002108	Nr1h3	basal_adipocytes	540.372	-5.69291	0.368642	2.0875e-55	2.08856e-53
ENSMUSG00000045294	Insig1	luminal-progenitors_adipocytes	4611.6	-4.82544	0.311054	1.50139e-55	2.16039e-53
ENSMUSG00000022425	Enpp2	luminal-progenitors_adipocytes	1494.25	-10.4655	0.673423	1.51177e-55	2.16319e-53
ENSMUSG00000030739	Myh14	luminal-differentiated_endothelial	2104.47	6.73003	0.432112	6.90942e-56	2.22218e-53
ENSMUSG00000018326	Ywhab	luminal-differentiated_adipocytes	5022.97	-2.12458	0.136642	1.69293e-55	2.28216e-53
ENSMUSG00000053799	Exoc6	endothelial_basal	807.691	5.02724	0.32119	2.47864e-56	2.29093e-53
ENSMUSG00000026837	Col5a1	stromal_luminal-progenitors	16091.3	10.3928	0.66959	5.73212e-56	2.35731e-53
ENSMUSG00000029776	Hibadh	stromal_adipocytes	1128.91	-2.51376	0.161583	2.08659e-55	2.44036e-53
ENSMUSG00000038370	Pcp4l1	stromal_luminal-progenitors	141.834	15.9441	1.02522	6.07289e-56	2.45717e-53
ENSMUSG00000038248	Sobp	luminal-differentiated_basal	295.375	-15.6588	1.00658	4.90658e-56	2.51197e-53
ENSMUSG00000022555	Dgat1	luminal-progenitors_adipocytes	1020.93	-4.4706	0.28834	1.79763e-55	2.55793e-53
ENSMUSG00000022351	Sqle	luminal-differentiated_endothelial	1019.84	4.82718	0.310169	8.22303e-56	2.61118e-53
ENSMUSG00000020000	Moxd1	endothelial_adipocytes	454.626	14.6566	0.942467	1.73268e-55	2.62599e-53
ENSMUSG00000052584	Serp2	stromal_adipocytes	9.60511	19.8741	1.283	2.3009e-55	2.67877e-53
ENSMUSG00000069662	Marcks	stromal_adipocytes	8570.37	4.71043	0.305024	2.39434e-55	2.77494e-53
ENSMUSG00000045613	Chrm2	endothelial_adipocytes	24.9682	21.5122	1.39343	1.85041e-55	2.78791e-53
ENSMUSG00000039886	Tmem120a	luminal-differentiated_adipocytes	974.643	-4.6695	0.302259	2.186e-55	2.93141e-53
ENSMUSG00000062939	Stat4	luminal-progenitors_adipocytes	81.7154	19.1344	1.24234	2.12529e-55	3.00746e-53
ENSMUSG00000028607	Cpt2	basal_adipocytes	1190.59	-4.45503	0.287688	3.01973e-55	3.00951e-53
ENSMUSG00000051000	Fam160a1	stromal_luminal-differentiated	815.725	-6.60487	0.4271	7.32209e-56	3.02485e-53
ENSMUSG00000030546	Plin1	luminal-progenitors_adipocytes	7519.54	-13.1594	0.847697	2.28507e-55	3.2158e-53
ENSMUSG00000026399	Cd55	stromal_basal	2499.53	6.02281	0.38652	2.094e-56	3.28314e-53
ENSMUSG00000038253	Hoxa5	basal_adipocytes	63.5409	-14.3763	0.927406	3.49422e-55	3.46889e-53
ENSMUSG00000033278	Ptprm	luminal-progenitors_endothelial	2278.07	-7.53013	0.482532	9.03754e-56	3.54243e-53
ENSMUSG00000041220	Elovl6	stromal_adipocytes	10707.1	-5.6829	0.370234	3.1958e-55	3.68712e-53
ENSMUSG00000030546	Plin1	basal_adipocytes	7519.54	-13.1499	0.848805	3.74466e-55	3.70316e-53
ENSMUSG00000109675	Nxpe1-ps	endothelial_adipocytes	51.4693	18.4766	1.19551	2.90333e-55	4.34871e-53
ENSMUSG00000040690	Col16a1	basal_adipocytes	4803.73	9.3265	0.603219	4.44634e-55	4.38016e-53
ENSMUSG00000029923	Rab19	basal_adipocytes	45.6159	12.8137	0.827837	4.5197e-55	4.43536e-53
ENSMUSG00000016995	Matn4	stromal_luminal-differentiated	132.865	13.2234	0.84747	1.10581e-55	4.49573e-53
ENSMUSG00000028370	Pappa	endothelial_adipocytes	621.592	13.6122	0.876564	3.19252e-55	4.75407e-53
ENSMUSG00000028108	Ecm1	stromal_adipocytes	2901.07	8.55481	0.553336	4.17483e-55	4.79506e-53
ENSMUSG00000060044	Tmem26	stromal_adipocytes	137.419	18.1268	1.17115	4.33906e-55	4.96144e-53
ENSMUSG00000033526	Ppip5k1	basal_adipocytes	1336.71	-3.34659	0.216221	5.08386e-55	4.96996e-53
ENSMUSG00000027533	Fabp5	luminal-differentiated_endothelial	7464.78	-6.02808	0.388864	1.61217e-55	5.05538e-53
ENSMUSG00000022354	Ndufb9	basal_adipocytes	2780.79	-3.80728	0.246056	5.38727e-55	5.24654e-53
ENSMUSG00000107706	Gm44022	luminal-progenitors_luminal-differentiated	40.5017	14.3935	0.918876	2.19685e-56	5.27926e-53
ENSMUSG00000002992	Apoc2	endothelial_adipocytes	14.4456	-21.0369	1.36607	3.75735e-55	5.56283e-53
ENSMUSG00000028961	Pgd	luminal-progenitors_adipocytes	4505.79	-3.748	0.242171	4.01754e-55	5.62301e-53
ENSMUSG00000030739	Myh14	luminal-progenitors_endothelial	2104.47	6.70228	0.429784	1.4583e-55	5.62813e-53
ENSMUSG00000040424	Hipk4	basal_adipocytes	22.1664	13.769	0.890386	6.05746e-55	5.87689e-53
ENSMUSG00000049241	Hcar1	luminal-progenitors_endothelial	304.897	-16.1954	1.04958	1.61198e-55	6.12697e-53
ENSMUSG00000038352	Arl5c	endothelial_adipocytes	97.9655	18.1409	1.17516	4.16741e-55	6.13448e-53
ENSMUSG00000054196	Cthrc1	stromal_adipocytes	61.8339	15.1748	0.978504	5.56733e-55	6.3376e-53
ENSMUSG00000000171	Sdhd	endothelial_adipocytes	1077.28	-2.75055	0.176991	4.53744e-55	6.64099e-53
ENSMUSG00000054871	Tmem158	luminal-differentiated_adipocytes	575.022	11.6128	0.747017	4.99903e-55	6.66876e-53
ENSMUSG00000028972	Car6	stromal_luminal-differentiated	576.93	-21.7866	1.41377	1.68362e-55	6.73788e-53
ENSMUSG00000045534	Kcna5	luminal-differentiated_endothelial	118.717	-16.0569	1.03753	2.18596e-55	6.77001e-53
ENSMUSG00000039835	Nhsl1	basal_adipocytes	3183.63	6.92027	0.450268	7.13428e-55	6.89548e-53
ENSMUSG00000031520	Vegfc	luminal-differentiated_basal	177.656	-13.2817	0.853851	1.39332e-55	6.99054e-53
ENSMUSG00000017057	Il13ra1	stromal_adipocytes	955.053	6.4907	0.424173	6.16824e-55	6.99058e-53
ENSMUSG00000039252	Lgi2	stromal_adipocytes	250.92	16.7533	1.08263	6.42965e-55	7.25474e-53
ENSMUSG00000104939	Gm33651	luminal-differentiated_basal	29.8209	-23.0623	1.5111	1.70088e-55	8.36635e-53
ENSMUSG00000010529	Gm266	luminal-differentiated_adipocytes	93.8309	18.2961	1.18775	6.41969e-55	8.51956e-53
ENSMUSG00000032085	Tagln	basal_adipocytes	4926.93	9.38606	0.608871	9.11253e-55	8.77441e-53
ENSMUSG00000054196	Cthrc1	endothelial_adipocytes	61.8339	15.1311	0.978645	6.21424e-55	9.04348e-53
ENSMUSG00000058624	Gda	luminal-progenitors_adipocytes	2216.27	-5.99415	0.388442	7.05859e-55	9.82563e-53
ENSMUSG00000025932	Eya1	luminal-differentiated_endothelial	56.3387	-14.7277	0.950887	3.30006e-55	1.00772e-52
ENSMUSG00000049241	Hcar1	luminal-differentiated_endothelial	304.897	-16.0433	1.03845	3.33416e-55	1.00772e-52
ENSMUSG00000020717	Pecam1	endothelial_basal	7934.35	8.99467	0.576641	1.15933e-55	1.03184e-52
ENSMUSG00000101389	Ms4a4a	stromal_endothelial	121.944	18.7342	1.20873	5.98365e-56	1.07219e-52
ENSMUSG00000022816	Fstl1	stromal_luminal-progenitors	10245.2	9.7816	0.633702	2.7017e-55	1.07579e-52
ENSMUSG00000014077	Chp1	endothelial_adipocytes	3087.22	-2.75446	0.177609	7.49442e-55	1.08449e-52
ENSMUSG00000053219	Raet1e	endothelial_basal	25.1982	15.8479	1.02786	1.28541e-55	1.10321e-52
ENSMUSG00000067276	Capn6	stromal_adipocytes	252.014	14.8211	0.957692	9.96286e-55	1.1192e-52
ENSMUSG00000019194	Scn1b	luminal-progenitors_endothelial	512.195	-6.57664	0.422986	3.14614e-55	1.17797e-52
ENSMUSG00000029603	Dtx1	basal_adipocytes	118.246	14.4348	0.936223	1.27952e-54	1.22743e-52
ENSMUSG00000038253	Hoxa5	luminal-differentiated_endothelial	63.5409	-13.6397	0.880007	4.21117e-55	1.25763e-52
ENSMUSG00000043122	A530016L24Rik	basal_adipocytes	1989.63	-10.8317	0.703381	1.33048e-54	1.27155e-52
ENSMUSG00000023921	Mmut	luminal-progenitors_adipocytes	1364.8	-3.15489	0.204365	9.4246e-55	1.30482e-52
ENSMUSG00000002944	Cd36	stromal_adipocytes	27884	-7.03307	0.460151	1.18165e-54	1.32165e-52
ENSMUSG00000089943	Ugt1a5	luminal-progenitors_basal	34.8225	-20.2317	1.3251	8.11006e-56	1.32778e-52
ENSMUSG00000029455	Aldh2	luminal-differentiated_adipocytes	7276.46	-3.48044	0.225512	1.0164e-54	1.34191e-52
ENSMUSG00000022876	Samsn1	luminal-progenitors_adipocytes	204.11	18.2596	1.19138	9.97811e-55	1.37403e-52
ENSMUSG00000048218	Amigo2	endothelial_basal	557.711	5.76249	0.37051	1.68575e-55	1.39691e-52
ENSMUSG00000033096	Apmap	luminal-differentiated_adipocytes	1278.32	-2.72916	0.176801	1.06915e-54	1.40431e-52
ENSMUSG00000034780	B3galt1	stromal_luminal-progenitors	73.6995	15.7484	1.02043	3.64187e-55	1.4275e-52
ENSMUSG00000003316	Glg1	luminal-differentiated_adipocytes	5611.44	1.87838	0.121714	1.14536e-54	1.49675e-52
ENSMUSG00000036655	Colec11	endothelial_adipocytes	21.2036	20.8975	1.36293	1.08525e-54	1.5616e-52
ENSMUSG00000034612	Chst11	luminal-progenitors_endothelial	808.536	-7.38026	0.475873	4.32009e-55	1.59373e-52
ENSMUSG00000052738	Suclg1	endothelial_adipocytes	1515.23	-2.72394	0.175998	1.19453e-54	1.70924e-52
ENSMUSG00000026385	Dbi	luminal-progenitors_adipocytes	9764.89	-5.39511	0.35074	1.26402e-54	1.7313e-52
ENSMUSG00000044562	Rasip1	luminal-progenitors_endothelial	2675.3	-11.1855	0.724297	4.86101e-55	1.76729e-52
ENSMUSG00000039519	Cyp7b1	stromal_luminal-differentiated	55.944	14.9503	0.965974	4.65435e-55	1.83403e-52
ENSMUSG00000006457	Actn3	stromal_luminal-progenitors	138.418	17.1239	1.10932	4.77419e-55	1.84255e-52
ENSMUSG00000026303	Mlph	luminal-progenitors_basal	1416.49	7.7838	0.498583	1.22014e-55	1.87277e-52
ENSMUSG00000037012	Hk1	luminal-progenitors_adipocytes	2430.82	4.93132	0.320843	1.39104e-54	1.89514e-52
ENSMUSG00000033191	Tie1	luminal-progenitors_endothelial	2611.41	-11.9118	0.772096	5.59325e-55	2.00446e-52
ENSMUSG00000090223	Pcp4	luminal-progenitors_adipocytes	38.7609	19.4767	1.27593	1.51511e-54	2.05325e-52
ENSMUSG00000003865	Gys1	endothelial_adipocytes	1211.25	-3.91427	0.25371	1.48545e-54	2.11371e-52
ENSMUSG00000058755	Osm	endothelial_adipocytes	136.757	18.1494	1.18211	1.51392e-54	2.14232e-52
ENSMUSG00000052584	Serp2	basal_adipocytes	9.60511	19.5858	1.2763	2.3101e-54	2.19957e-52
ENSMUSG00000006356	Crip2	endothelial_adipocytes	1969.34	5.01219	0.327698	1.61204e-54	2.26864e-52
ENSMUSG00000050505	Pcdh20	endothelial_adipocytes	172.916	20.1829	1.31765	1.62433e-54	2.27344e-52
ENSMUSG00000107865	Gm44417	stromal_luminal-progenitors	39.4383	16.4255	1.06583	6.10301e-55	2.3197e-52
ENSMUSG00000090698	Apold1	luminal-differentiated_endothelial	3249.31	-10.0869	0.650346	7.888e-55	2.32798e-52
ENSMUSG00000021379	Id4	luminal-progenitors_basal	996.941	-8.83188	0.566245	1.63156e-55	2.35694e-52
ENSMUSG00000049493	Pls1	luminal-differentiated_endothelial	152.094	16.0617	1.04355	8.11024e-55	2.36574e-52
ENSMUSG00000037005	Xpnpep2	stromal_luminal-progenitors	156.252	18.5461	1.20203	6.33242e-55	2.37097e-52
ENSMUSG00000025163	Cd7	stromal_luminal-differentiated	405.083	20.7398	1.35179	6.14375e-55	2.38424e-52
ENSMUSG00000024038	Ndufv3	basal_adipocytes	1846.68	-4.25041	0.276743	2.54029e-54	2.4098e-52
ENSMUSG00000020911	Krt19	luminal-progenitors_adipocytes	4572.01	9.03601	0.58776	1.79274e-54	2.4167e-52
ENSMUSG00000046856	Gpr1	endothelial_basal	92.3721	15.4869	1.00746	3.03007e-55	2.42719e-52
ENSMUSG00000040181	Fmo1	luminal-progenitors_adipocytes	2253.04	-6.93354	0.45085	1.82237e-54	2.44378e-52
ENSMUSG00000025153	Fasn	basal_adipocytes	178962	-6.76788	0.443046	2.8098e-54	2.65562e-52
ENSMUSG00000104939	Gm33651	stromal_basal	29.8209	-23.0965	1.50599	1.88889e-55	2.78734e-52
ENSMUSG00000028370	Pappa	luminal-differentiated_adipocytes	621.592	13.4995	0.874949	2.14865e-54	2.79357e-52
ENSMUSG00000028664	Ephb2	luminal-progenitors_luminal-differentiated	385.606	12.6763	0.813001	1.28535e-55	2.80801e-52
ENSMUSG00000029659	Medag	stromal_luminal-progenitors	1153.74	10.5298	0.685914	7.64746e-55	2.82124e-52
ENSMUSG00000030921	Trim30a	stromal_basal	571.054	7.28125	0.47125	2.10997e-55	2.82239e-52
ENSMUSG00000032440	Tgfbr2	stromal_basal	10584.4	3.89769	0.25069	2.13766e-55	2.82239e-52
ENSMUSG00000023972	Ptk7	luminal-differentiated_adipocytes	1491.96	7.72081	0.501535	2.352e-54	3.04251e-52
ENSMUSG00000041075	Fzd7	basal_adipocytes	2498.82	5.47344	0.358407	3.31929e-54	3.12562e-52
ENSMUSG00000042845	Wfdc12	stromal_luminal-differentiated	416.667	-19.9654	1.30189	8.35727e-55	3.19485e-52
ENSMUSG00000072553	Gm525	luminal-differentiated_endothelial	41.9574	-20.9977	1.38576	1.1627e-54	3.35259e-52
ENSMUSG00000022623	Shank3	luminal-differentiated_endothelial	4285.75	-9.55822	0.617588	1.28031e-54	3.64976e-52
ENSMUSG00000104020	Gm37215	luminal-progenitors_adipocytes	11.7109	17.718	1.15998	2.80516e-54	3.74211e-52
ENSMUSG00000032719	Sbspon	luminal-differentiated_adipocytes	106.871	16.9537	1.10514	2.93505e-54	3.77766e-52
ENSMUSG00000107456	Gm10400	endothelial_adipocytes	18.5357	20.5584	1.34563	2.72754e-54	3.79677e-52
ENSMUSG00000025488	Cox8b	luminal-differentiated_adipocytes	415.489	-17.9935	1.17507	2.9887e-54	3.82748e-52
ENSMUSG00000039217	Il18	luminal-differentiated_endothelial	75.8665	13.1394	0.851322	1.37894e-54	3.88675e-52
ENSMUSG00000039706	Ldb2	luminal-progenitors_adipocytes	578.209	-13.5653	0.883592	3.11526e-54	4.13425e-52
ENSMUSG00000072941	Sod3	stromal_luminal-progenitors	3212.17	10.1575	0.662577	1.19334e-54	4.32824e-52
ENSMUSG00000038253	Hoxa5	stromal_luminal-progenitors	63.5409	14.4536	0.942716	1.20775e-54	4.32824e-52
ENSMUSG00000020155	Kcnmb1	endothelial_basal	169.609	-15.7109	1.02513	5.66644e-55	4.39259e-52
ENSMUSG00000027864	Ptgfrn	stromal_adipocytes	2371.73	5.89327	0.388293	4.02934e-54	4.48711e-52
ENSMUSG00000015843	Rxrg	luminal-differentiated_adipocytes	105.766	-17.8623	1.16708	3.54923e-54	4.5227e-52
ENSMUSG00000034792	Gna15	basal_adipocytes	180.174	13.4534	0.877688	4.83991e-54	4.54083e-52
ENSMUSG00000036169	Sostdc1	basal_adipocytes	220.282	17.5925	1.1482	4.88708e-54	4.56835e-52
ENSMUSG00000008540	Mgst1	basal_adipocytes	5317.44	-5.1445	0.337092	5.01554e-54	4.67139e-52
ENSMUSG00000057531	Dtnbp1	luminal-progenitors_adipocytes	1004.29	-3.33638	0.2174	3.69531e-54	4.87876e-52
ENSMUSG00000029275	Gfi1	stromal_adipocytes	36.6746	21.3935	1.40069	4.54466e-54	5.03906e-52
ENSMUSG00000035885	Cox8a	stromal_adipocytes	3069.91	-3.37824	0.219979	4.5861e-54	5.06309e-52
ENSMUSG00000001131	Timp1	luminal-differentiated_adipocytes	71.1569	13.2382	0.860043	4.01432e-54	5.09004e-52
ENSMUSG00000022586	Ly6i	luminal-progenitors_basal	29.8589	15.3845	0.999237	3.86107e-55	5.1031e-52
ENSMUSG00000029664	Tfpi2	luminal-progenitors_basal	57.8493	-14.4902	0.939473	3.94816e-55	5.1031e-52
ENSMUSG00000052584	Serp2	endothelial_adipocytes	9.60511	19.5618	1.28096	3.80348e-54	5.26587e-52
ENSMUSG00000044716	Dok7	luminal-differentiated_basal	28.4561	-15.9993	1.04264	1.10383e-54	5.32511e-52
ENSMUSG00000104990	Gm43504	stromal_luminal-progenitors	59.1209	14.2527	0.930971	1.61265e-54	5.69789e-52
ENSMUSG00000022836	Mylk	luminal-progenitors_basal	6507.09	-8.03388	0.517459	4.87907e-55	5.99101e-52
ENSMUSG00000032796	Lama1	basal_adipocytes	2924.58	10.6481	0.696239	6.70333e-54	6.22074e-52
ENSMUSG00000032135	Mcam	luminal-progenitors_adipocytes	1750.55	-5.38903	0.352386	4.97667e-54	6.53679e-52
ENSMUSG00000032263	Bckdhb	luminal-differentiated_adipocytes	849.652	-4.03468	0.263823	5.2068e-54	6.56955e-52
ENSMUSG00000057098	Ebf1	luminal-progenitors_adipocytes	2603.13	-8.17852	0.534327	5.19982e-54	6.79505e-52
ENSMUSG00000025791	Pgm1	basal_adipocytes	1345.02	-3.05208	0.199504	7.69187e-54	7.11235e-52
ENSMUSG00000110218	Gm20219	endothelial_basal	68.9475	-13.1878	0.858736	9.61037e-55	7.21709e-52
ENSMUSG00000022365	Derl1	endothelial_adipocytes	2134.89	-2.41652	0.157327	5.25013e-54	7.22966e-52
ENSMUSG00000034382	AI661453	luminal-progenitors_adipocytes	647.441	10.1716	0.664684	5.78563e-54	7.52219e-52
ENSMUSG00000032718	Mansc1	luminal-differentiated_adipocytes	621.069	7.01525	0.458847	6.22489e-54	7.81559e-52
ENSMUSG00000029603	Dtx1	endothelial_adipocytes	118.246	14.3344	0.935084	5.86046e-54	8.02695e-52
ENSMUSG00000021091	Serpina3n	stromal_luminal-progenitors	1942.54	9.84655	0.643796	2.32294e-54	8.09349e-52
ENSMUSG00000041445	Mmrn2	luminal-progenitors_endothelial	4885.38	-10.7505	0.700529	2.3064e-54	8.14907e-52
ENSMUSG00000031520	Vegfc	stromal_luminal-differentiated	177.656	13.1678	0.854386	2.21292e-54	8.33524e-52
ENSMUSG00000092595	Gm20427	basal_adipocytes	29.5932	20.8748	1.37059	9.59137e-54	8.83682e-52
ENSMUSG00000059901	Adamts14	stromal_luminal-differentiated	167.492	14.8662	0.967056	2.40562e-54	8.92971e-52
ENSMUSG00000048485	Zbtb8b	stromal_luminal-differentiated	102.4	-17.1937	1.1222	2.44054e-54	8.92994e-52
ENSMUSG00000109675	Nxpe1-ps	luminal-differentiated_adipocytes	51.4693	18.209	1.19416	7.30851e-54	9.13136e-52
ENSMUSG00000034570	Inpp5j	luminal-progenitors_endothelial	71.0634	14.0079	0.915925	2.88376e-54	1.00475e-51
ENSMUSG00000034957	Cebpa	endothelial_adipocytes	5074.03	-5.11482	0.336904	7.45708e-54	1.01595e-51
ENSMUSG00000053310	Nrgn	stromal_luminal-differentiated	50.2917	14.3717	0.934889	2.82313e-54	1.01843e-51
ENSMUSG00000085091	Egfros	stromal_luminal-differentiated	17.9078	20.5151	1.34572	2.92223e-54	1.03954e-51
ENSMUSG00000051817	Sox12	luminal-differentiated_adipocytes	364.201	7.4011	0.483923	8.40835e-54	1.04545e-51
ENSMUSG00000000171	Sdhd	basal_adipocytes	1077.28	-2.7103	0.177495	1.18372e-53	1.08668e-51
ENSMUSG00000039601	Rcan2	stromal_luminal-differentiated	216.547	14.7524	0.960766	3.28433e-54	1.15235e-51
ENSMUSG00000045868	Gvin1	luminal-progenitors_endothelial	1704.3	-17.8463	1.17581	3.36278e-54	1.1556e-51
ENSMUSG00000022330	Osr2	stromal_luminal-differentiated	378.323	15.6004	1.01728	3.35733e-54	1.16205e-51
ENSMUSG00000019528	Gyg	basal_adipocytes	688.089	-4.15306	0.272243	1.33581e-53	1.22193e-51
ENSMUSG00000024421	Lama3	basal_adipocytes	3070.44	7.86822	0.517529	1.48e-53	1.34902e-51
ENSMUSG00000032452	Clstn2	luminal-differentiated_adipocytes	63.859	-15.1456	0.990384	1.12788e-53	1.39558e-51
ENSMUSG00000040152	Thbs1	luminal-differentiated_adipocytes	18544.6	-5.70941	0.376373	1.15063e-53	1.41688e-51
ENSMUSG00000111077	Gm48743	basal_adipocytes	16.6055	18.8446	1.2372	1.56912e-53	1.42518e-51
ENSMUSG00000020532	Acaca	basal_adipocytes	28740	-4.9304	0.324386	1.58549e-53	1.43495e-51
ENSMUSG00000018846	Pank3	endothelial_adipocytes	4889.22	-3.42953	0.223658	1.06864e-53	1.4482e-51
ENSMUSG00000070639	Lrrc8b	stromal_basal	828.326	4.08719	0.264857	1.17544e-54	1.47436e-51
ENSMUSG00000074968	Ano3	luminal-progenitors_adipocytes	38.8808	19.5996	1.29595	1.23377e-53	1.59599e-51
ENSMUSG00000022477	Aco2	luminal-progenitors_adipocytes	6454.56	-2.55239	0.167282	1.31469e-53	1.69212e-51
ENSMUSG00000019883	Echdc1	luminal-progenitors_adipocytes	3586.96	-4.70272	0.308955	1.36175e-53	1.74392e-51
ENSMUSG00000032091	Tmprss4	luminal-differentiated_basal	64.9552	17.0494	1.1196	3.90751e-54	1.84951e-51
ENSMUSG00000109857	Gm32817	stromal_adipocytes	13.0382	-23.2336	1.53259	1.72444e-53	1.89562e-51
ENSMUSG00000042644	Itpr3	luminal-progenitors_adipocytes	3496.09	6.3356	0.415814	1.52662e-53	1.94534e-51
ENSMUSG00000078141	Gm2399	luminal-progenitors_basal	102.828	-14.1387	0.921661	1.67944e-54	1.96398e-51
ENSMUSG00000025153	Fasn	luminal-progenitors_adipocytes	178962	-6.72433	0.441322	1.59955e-53	2.02818e-51
ENSMUSG00000072553	Gm525	stromal_endothelial	41.9574	-21.0816	1.3809	1.23295e-54	2.06199e-51
ENSMUSG00000098188	Sowahc	luminal-progenitors_adipocytes	2258.28	-5.4276	0.356772	1.70979e-53	2.15729e-51
ENSMUSG00000074272	Ceacam1	luminal-progenitors_basal	2076.57	6.90953	0.448186	1.96757e-54	2.19635e-51
ENSMUSG00000039349	C130074G19Rik	luminal-progenitors_basal	3821.71	5.4256	0.352961	2.08113e-54	2.22211e-51
ENSMUSG00000078674	Mup18	endothelial_basal	10304.2	22.2272	1.48966	3.07108e-54	2.2364e-51
ENSMUSG00000071478	H2ac7	basal_adipocytes	71.7208	19.3948	1.27652	2.48946e-53	2.24516e-51
ENSMUSG00000023966	Rsph9	endothelial_adipocytes	63.561	12.8411	0.840225	1.71673e-53	2.31424e-51
ENSMUSG00000000184	Ccnd2	luminal-progenitors_endothelial	3364.75	-7.5408	0.492396	8.23461e-54	2.79153e-51
ENSMUSG00000043631	Ecm2	stromal_luminal-progenitors	769.639	8.5896	0.563161	8.13252e-54	2.79469e-51
ENSMUSG00000061143	Maml3	luminal-differentiated_adipocytes	1167.6	5.52078	0.365155	2.33442e-53	2.86083e-51
ENSMUSG00000032220	Myo1e	luminal-differentiated_adipocytes	2694.04	4.40291	0.290351	2.36124e-53	2.87992e-51
ENSMUSG00000032440	Tgfbr2	stromal_luminal-progenitors	10584.4	3.84783	0.250996	8.7585e-54	2.96913e-51
ENSMUSG00000002033	Cd3g	stromal_luminal-differentiated	231.845	20.5559	1.35484	8.73953e-54	2.98461e-51
ENSMUSG00000033096	Apmap	basal_adipocytes	1278.32	-2.69106	0.177104	3.73635e-53	3.35787e-51
ENSMUSG00000025272	Tro	luminal-differentiated_basal	121.786	-15.0368	0.986036	7.51325e-54	3.49032e-51
ENSMUSG00000024997	Prdx3	stromal_adipocytes	936.116	-3.17295	0.208336	3.51486e-53	3.84727e-51
ENSMUSG00000041220	Elovl6	luminal-differentiated_adipocytes	10707.1	-5.5855	0.369977	3.31685e-53	4.02628e-51
ENSMUSG00000037242	Clic4	luminal-progenitors_adipocytes	8610.63	-2.50168	0.164598	3.22019e-53	4.04307e-51
ENSMUSG00000042688	Mapk6	luminal-differentiated_adipocytes	3435.11	-3.70141	0.243604	3.38312e-53	4.08736e-51
ENSMUSG00000074227	Spint2	basal_adipocytes	2322.21	8.35328	0.551667	4.65353e-53	4.16751e-51
ENSMUSG00000019179	Mdh2	luminal-progenitors_adipocytes	4013.76	-2.27663	0.149818	3.35487e-53	4.19163e-51
ENSMUSG00000109675	Nxpe1-ps	stromal_adipocytes	51.4693	18.3118	1.20612	3.90094e-53	4.25169e-51
ENSMUSG00000055322	Tns1	luminal-differentiated_adipocytes	17387	-6.52018	0.430656	3.55093e-53	4.26995e-51
ENSMUSG00000038352	Arl5c	luminal-progenitors_adipocytes	97.9655	17.8816	1.18379	3.44211e-53	4.27975e-51
ENSMUSG00000030671	Pde3b	luminal-progenitors_adipocytes	2827.63	-8.95198	0.589754	3.5367e-53	4.37611e-51
ENSMUSG00000027673	Ndufb5	stromal_adipocytes	951.37	-2.89282	0.190054	4.14404e-53	4.49751e-51
ENSMUSG00000002015	Bcap31	endothelial_adipocytes	1660.79	-2.05673	0.135207	3.41719e-53	4.58243e-51
ENSMUSG00000028270	Gbp2	basal_adipocytes	1319.54	-3.81936	0.251704	5.34938e-53	4.77399e-51
ENSMUSG00000031328	Flna	basal_adipocytes	22093.1	4.8553	0.321109	5.6549e-53	5.02913e-51
ENSMUSG00000092595	Gm20427	luminal-differentiated_adipocytes	29.5932	20.6889	1.37469	4.23136e-53	5.06438e-51
ENSMUSG00000031273	Col4a6	basal_adipocytes	1160.87	11.1172	0.733554	5.73771e-53	5.08512e-51
ENSMUSG00000049929	Lpar4	luminal-differentiated_endothelial	132.83	-12.836	0.840542	1.87297e-53	5.22061e-51
ENSMUSG00000020532	Acaca	luminal-progenitors_adipocytes	28740	-4.9178	0.32472	4.3761e-53	5.3887e-51
ENSMUSG00000031924	Cyb5b	luminal-differentiated_adipocytes	4167.46	-2.88136	0.18963	4.53208e-53	5.39908e-51
ENSMUSG00000032548	Slco2a1	endothelial_adipocytes	1560.75	7.18577	0.477796	4.04973e-53	5.40238e-51
ENSMUSG00000001435	Col18a1	luminal-progenitors_endothelial	2838.52	-6.92667	0.453167	1.63115e-53	5.45587e-51
ENSMUSG00000012705	Retn	luminal-differentiated_adipocytes	4261.45	-14.5853	0.958926	4.70022e-53	5.57346e-51
ENSMUSG00000034551	Hdx	endothelial_adipocytes	49.9745	14.3552	0.944391	4.2097e-53	5.58668e-51
ENSMUSG00000032135	Mcam	luminal-differentiated_endothelial	1750.55	-5.41758	0.356689	2.03408e-53	5.60737e-51
ENSMUSG00000042644	Itpr3	endothelial_adipocytes	3496.09	6.29188	0.420027	4.28634e-53	5.65908e-51
ENSMUSG00000037990	Sh3rf3	luminal-differentiated_basal	125.84	-15.669	1.03103	1.2437e-53	5.67262e-51
ENSMUSG00000075602	Ly6a	stromal_basal	1599.49	8.01045	0.524055	4.77771e-54	5.70732e-51
ENSMUSG00000060675	Plaat3	luminal-progenitors_adipocytes	1715.59	-3.0541	0.201153	4.72128e-53	5.78594e-51
ENSMUSG00000031503	Col4a2	luminal-progenitors_basal	30304.5	-7.04861	0.459155	5.69011e-54	5.82241e-51
ENSMUSG00000048960	Prex2	luminal-progenitors_endothelial	3990.17	-7.47268	0.489539	1.81458e-53	5.98956e-51
ENSMUSG00000048905	Bnip5	luminal-progenitors_basal	49.0265	15.7405	1.03555	6.45117e-54	6.33711e-51
ENSMUSG00000020717	Pecam1	luminal-differentiated_endothelial	7934.35	-8.82253	0.577507	2.34102e-53	6.38334e-51
ENSMUSG00000039349	C130074G19Rik	luminal-progenitors_luminal-differentiated	3821.71	5.40726	0.354314	3.20864e-54	6.42556e-51
ENSMUSG00000116397	Gm49525	stromal_adipocytes	8.16512	20.4974	1.35579	5.99405e-53	6.47787e-51
ENSMUSG00000085125	Gm16070	luminal-progenitors_endothelial	48.1325	-15.3419	1.01343	2.00173e-53	6.52148e-51
ENSMUSG00000033022	Cdo1	endothelial_adipocytes	5039.21	-7.95151	0.526349	5.13856e-53	6.74943e-51
ENSMUSG00000032440	Tgfbr2	stromal_adipocytes	10584.4	3.80336	0.250839	6.36159e-53	6.8462e-51
ENSMUSG00000018899	Irf1	luminal-progenitors_adipocytes	4272.59	-3.50249	0.230983	5.71098e-53	6.96549e-51
ENSMUSG00000025584	Pde8a	stromal_basal	980.01	5.89329	0.387228	6.12536e-54	6.98458e-51
ENSMUSG00000074345	Tnfaip8l3	luminal-differentiated_adipocytes	28.9905	18.0299	1.19277	5.92971e-53	6.99897e-51
ENSMUSG00000035165	Kcne3	endothelial_adipocytes	47.8733	14.2193	0.936299	5.37851e-53	7.02856e-51
ENSMUSG00000031503	Col4a2	stromal_luminal-progenitors	30304.5	6.99368	0.458638	2.12075e-53	7.0935e-51
ENSMUSG00000064368	mt-Nd6	basal_adipocytes	4883.2	-3.79926	0.250884	8.55732e-53	7.55788e-51
ENSMUSG00000000555	Itga5	endothelial_adipocytes	1958.82	6.38467	0.426821	5.99376e-53	7.7928e-51
ENSMUSG00000066684	Pilrb1	luminal-differentiated_adipocytes	52.7247	17.94	1.18723	6.66403e-53	7.82963e-51
ENSMUSG00000044629	Cnrip1	luminal-differentiated_endothelial	134.053	-13.3005	0.873439	3.12827e-53	8.43825e-51
ENSMUSG00000071719	Tmem28	stromal_luminal-progenitors	96.9914	17.921	1.18028	2.59979e-53	8.58135e-51
ENSMUSG00000075010	AW112010	luminal-differentiated_basal	426.851	9.13967	0.597609	1.93039e-53	8.64745e-51
ENSMUSG00000052316	Lrrc15	stromal_luminal-progenitors	110.463	16.1973	1.06835	2.66151e-53	8.671e-51
ENSMUSG00000005514	Por	stromal_adipocytes	5207.75	-2.93704	0.193536	8.29756e-53	8.89228e-51
ENSMUSG00000006362	Cbfa2t3	endothelial_basal	817.911	8.20417	0.536082	1.28396e-53	9.07496e-51
ENSMUSG00000038725	Pkhd1l1	endothelial_adipocytes	161.437	17.9831	1.19055	7.04067e-53	9.10771e-51
ENSMUSG00000056492	Adgrf5	luminal-differentiated_endothelial	16222.8	-9.68363	0.634419	3.4642e-53	9.245e-51
ENSMUSG00000024481	Lvrn	stromal_adipocytes	216.667	17.7973	1.17583	9.01496e-53	9.62084e-51
ENSMUSG00000076434	Wfdc3	stromal_luminal-progenitors	995.409	-15.0868	0.996936	3.00712e-53	9.67137e-51
ENSMUSG00000012705	Retn	basal_adipocytes	4261.45	-15.6482	1.03442	1.11112e-52	9.77975e-51
ENSMUSG00000024597	Slc12a2	stromal_luminal-progenitors	6736.15	-5.1712	0.338893	3.16362e-53	1.00459e-50
ENSMUSG00000021895	Arhgef3	endothelial_adipocytes	1564.8	4.0141	0.264807	8.09181e-53	1.04148e-50
ENSMUSG00000019866	Crybg1	luminal-progenitors_adipocytes	2278.01	6.12115	0.404856	8.70675e-53	1.0569e-50
ENSMUSG00000032698	Lmo2	stromal_basal	803.633	7.32506	0.481842	9.99262e-54	1.08989e-50
ENSMUSG00000056973	Ces1d	basal_adipocytes	3211.65	-12.8008	0.847086	1.26229e-52	1.10723e-50
ENSMUSG00000040048	Ndufb10	basal_adipocytes	1864.9	-3.10759	0.205643	1.34516e-52	1.17589e-50
ENSMUSG00000022382	Wnt7b	endothelial_adipocytes	92.1734	19.8021	1.31507	9.26107e-53	1.18602e-50
ENSMUSG00000044703	Phf11a	stromal_basal	13.0841	21.5206	1.42622	1.14393e-53	1.19569e-50
ENSMUSG00000039953	Clstn1	basal_adipocytes	5604.45	4.41569	0.292657	1.39039e-52	1.21129e-50
ENSMUSG00000111977	Gm47163	endothelial_adipocytes	14.3344	19.43	1.29007	9.61236e-53	1.22488e-50
ENSMUSG00000027360	Hdc	endothelial_adipocytes	275.519	15.317	1.01255	1.00082e-52	1.26901e-50
ENSMUSG00000049107	Ntf3	stromal_luminal-differentiated	92.5012	13.9657	0.918092	3.7934e-53	1.27842e-50
ENSMUSG00000031328	Flna	luminal-differentiated_basal	22093.1	-4.87307	0.321434	2.93425e-53	1.29138e-50
ENSMUSG00000024238	Zeb1	stromal_basal	1861.82	7.50066	0.493685	1.30559e-53	1.31008e-50
ENSMUSG00000021536	Adcy2	stromal_adipocytes	59.5403	15.4939	1.02254	1.23519e-52	1.31274e-50
ENSMUSG00000001435	Col18a1	luminal-progenitors_basal	2838.52	-6.93939	0.453905	1.44044e-53	1.36055e-50
ENSMUSG00000089715	Cbx6	luminal-progenitors_adipocytes	1625.19	5.76275	0.3818	1.16386e-52	1.40613e-50
ENSMUSG00000021319	Sfrp4	stromal_luminal-differentiated	1143.23	16.1679	1.06707	4.6116e-53	1.53398e-50
ENSMUSG00000104709	Gm42484	basal_adipocytes	8.31434	21.4022	1.42418	1.77648e-52	1.54241e-50
ENSMUSG00000049327	Kmt5a	endothelial_adipocytes	3111.57	-3.05815	0.201411	1.2387e-52	1.56289e-50
ENSMUSG00000033763	Mtss2	luminal-progenitors_luminal-differentiated	1750.99	5.96751	0.390662	9.60007e-54	1.57373e-50
ENSMUSG00000005672	Kit	luminal-progenitors_luminal-differentiated	1732.36	7.93549	0.515902	9.67985e-54	1.57373e-50
ENSMUSG00000089943	Ugt1a5	luminal-progenitors_luminal-differentiated	34.8225	-20.0028	1.32961	9.8231e-54	1.57373e-50
ENSMUSG00000094561	Ighv1-22	stromal_basal	361.067	22.3357	1.4838	1.64592e-53	1.58806e-50
ENSMUSG00000114635	Gm49392	luminal-differentiated_endothelial	23.9373	-23.1993	1.57104	6.62496e-53	1.74941e-50
ENSMUSG00000021371	Mcur1	luminal-progenitors_adipocytes	1190.67	-2.54379	0.168463	1.46005e-52	1.75569e-50
ENSMUSG00000074272	Ceacam1	stromal_luminal-progenitors	2076.57	-6.80299	0.447826	5.63965e-53	1.76845e-50
ENSMUSG00000058396	Gpr182	luminal-progenitors_luminal-differentiated	181.397	17.9854	1.18853	1.19081e-53	1.78852e-50
ENSMUSG00000031708	Tecr	endothelial_adipocytes	2689.83	-2.96486	0.195428	1.4872e-52	1.86724e-50
ENSMUSG00000061762	Tac1	stromal_adipocytes	10.8717	21.17	1.40799	1.79033e-52	1.89486e-50
ENSMUSG00000020846	Rflnb	luminal-differentiated_basal	3365.64	-5.71062	0.377607	4.66491e-53	2.01765e-50
ENSMUSG00000037411	Serpine1	stromal_luminal-progenitors	2215.14	6.65486	0.438235	6.58869e-53	2.04054e-50
ENSMUSG00000056900	Usp13	luminal-differentiated_basal	72.5014	-13.8171	0.911285	4.8271e-53	2.05242e-50
ENSMUSG00000040006	Ginm1	luminal-progenitors_adipocytes	1883.73	-3.12255	0.206825	1.72884e-52	2.0692e-50
ENSMUSG00000024672	Ms4a7	basal_adipocytes	191.109	18.395	1.22175	2.46153e-52	2.12997e-50
ENSMUSG00000033107	Rnf125	endothelial_basal	900.234	5.76026	0.378596	3.11291e-53	2.13732e-50
ENSMUSG00000042793	Lgr6	luminal-differentiated_basal	1406.41	-10.4202	0.684321	5.13205e-53	2.14571e-50
ENSMUSG00000028716	Pdzk1ip1	stromal_luminal-progenitors	60.2411	-15.0784	1.00025	7.29395e-53	2.23142e-50
ENSMUSG00000042607	Asb4	luminal-differentiated_endothelial	95.7115	-14.6539	0.968823	8.98397e-53	2.34762e-50
ENSMUSG00000031070	Mrgprf	stromal_adipocytes	186.291	18.0853	1.19999	2.23962e-52	2.36063e-50
ENSMUSG00000069662	Marcks	stromal_luminal-progenitors	8570.37	4.61424	0.303615	7.81314e-53	2.36145e-50
ENSMUSG00000091475	Cerox1	luminal-differentiated_endothelial	53.8312	-13.6945	0.904092	9.31842e-53	2.40992e-50
ENSMUSG00000020057	Dram1	stromal_luminal-progenitors	769.727	8.03823	0.531592	8.25788e-53	2.46616e-50
ENSMUSG00000040479	Dgkz	luminal-progenitors_adipocytes	2812.85	4.24406	0.282028	2.1451e-52	2.55546e-50
ENSMUSG00000078141	Gm2399	luminal-differentiated_endothelial	102.828	-12.4354	0.819913	1.03941e-52	2.66068e-50
ENSMUSG00000037012	Hk1	luminal-differentiated_adipocytes	2430.82	4.81908	0.321635	2.33444e-52	2.73023e-50
ENSMUSG00000041596	Nlrp5-ps	luminal-progenitors_endothelial	35.6459	-15.7257	1.04609	8.5532e-53	2.75084e-50
ENSMUSG00000031264	Btk	luminal-progenitors_adipocytes	122.079	18.2419	1.21872	2.33859e-52	2.77307e-50
ENSMUSG00000028280	Gabrr1	endothelial_adipocytes	9.63339	20.0194	1.33524	2.33614e-52	2.91881e-50
ENSMUSG00000005469	Prkaca	luminal-progenitors_adipocytes	2269.5	-2.5015	0.166057	2.48639e-52	2.93474e-50
ENSMUSG00000022464	Slc38a4	stromal_luminal-progenitors	62.8747	16.9156	1.12181	1.09145e-52	3.2212e-50
ENSMUSG00000068220	Lgals1	stromal_luminal-progenitors	2549.29	6.22574	0.410795	1.24908e-52	3.64353e-50
ENSMUSG00000074968	Ano3	basal_adipocytes	38.8808	19.3581	1.28998	4.27217e-52	3.68427e-50
ENSMUSG00000028223	Decr1	stromal_adipocytes	1101.49	-2.968	0.196809	3.51548e-52	3.69025e-50
ENSMUSG00000019866	Crybg1	basal_adipocytes	2278.01	6.06833	0.406311	4.35462e-52	3.74278e-50
ENSMUSG00000033278	Ptprm	luminal-differentiated_endothelial	2278.07	-7.43348	0.492103	1.49594e-52	3.79062e-50
ENSMUSG00000106643	Gm43422	luminal-differentiated_adipocytes	127.568	-11.8119	0.781062	3.25773e-52	3.79273e-50
ENSMUSG00000022665	Ccdc80	stromal_basal	8623.36	8.56529	0.564556	4.11572e-53	3.82396e-50
ENSMUSG00000053617	Sh3pxd2a	luminal-differentiated_adipocytes	6836.79	-3.64202	0.242068	3.41836e-52	3.96174e-50
ENSMUSG00000001270	Ckb	stromal_luminal-progenitors	997.275	7.91309	0.524331	1.38382e-52	3.99017e-50
ENSMUSG00000038253	Hoxa5	stromal_basal	63.5409	14.0211	0.923937	4.45418e-53	3.99062e-50
ENSMUSG00000018770	Atp5g3	endothelial_adipocytes	1339.68	-2.67164	0.176842	3.32235e-52	4.13084e-50
ENSMUSG00000028280	Gabrr1	basal_adipocytes	9.63339	20.0002	1.33454	4.92823e-52	4.22163e-50
ENSMUSG00000000184	Ccnd2	luminal-progenitors_basal	3364.75	-7.49759	0.492497	4.64561e-53	4.22544e-50
ENSMUSG00000057098	Ebf1	stromal_basal	2603.13	7.9786	0.527331	4.98315e-53	4.3106e-50
ENSMUSG00000022546	Gpt	endothelial_adipocytes	582.356	-6.53627	0.44028	3.49425e-52	4.32359e-50
ENSMUSG00000017344	Vtn	stromal_luminal-differentiated	189.1	15.0834	0.998563	1.34446e-52	4.41482e-50
ENSMUSG00000022435	Upk3a	luminal-progenitors_adipocytes	107.404	22.2029	1.49714	3.80132e-52	4.46621e-50
ENSMUSG00000056596	Trnp1	stromal_adipocytes	96.4919	14.0459	0.930737	4.28894e-52	4.48378e-50
ENSMUSG00000016526	Dyrk3	basal_adipocytes	76.5032	14.5817	0.970557	5.29314e-52	4.51911e-50
ENSMUSG00000031299	Pdha1	luminal-progenitors_adipocytes	6436.12	-2.65605	0.176632	3.90961e-52	4.57246e-50
ENSMUSG00000070720	Tmem200b	luminal-progenitors_adipocytes	60.4461	12.1625	0.808757	3.96652e-52	4.61793e-50
ENSMUSG00000045348	Nyap1	basal_adipocytes	35.6771	13.1591	0.876485	5.71636e-52	4.86422e-50
ENSMUSG00000032220	Myo1e	endothelial_adipocytes	2694.04	4.34153	0.289076	3.97758e-52	4.89797e-50
ENSMUSG00000044534	Ackr2	stromal_adipocytes	234.225	16.9546	1.12725	4.71707e-52	4.91131e-50
ENSMUSG00000022456	Septin3	endothelial_basal	64.9714	-14.0138	0.931119	7.39889e-53	4.93896e-50
ENSMUSG00000047759	Hs3st3a1	basal_adipocytes	104.373	15.1898	1.01165	6.13785e-52	5.20558e-50
ENSMUSG00000016763	Scube1	luminal-differentiated_endothelial	103.173	-13.7754	0.912764	2.09502e-52	5.25556e-50
ENSMUSG00000030869	Ndufab1	endothelial_adipocytes	1662.7	-3.64672	0.24188	4.4635e-52	5.47003e-50
ENSMUSG00000041028	Ghitm	stromal_adipocytes	2608.67	-2.85607	0.189743	5.36309e-52	5.56133e-50
ENSMUSG00000022996	Wnt10b	luminal-differentiated_adipocytes	94.6892	19.9964	1.34087	4.89931e-52	5.65252e-50
ENSMUSG00000024646	Cyb5a	luminal-differentiated_adipocytes	2771	-3.3255	0.22124	5.16606e-52	5.93356e-50
ENSMUSG00000024238	Zeb1	stromal_luminal-progenitors	1861.82	7.56111	0.501534	2.15469e-52	6.14235e-50
ENSMUSG00000114635	Gm49392	endothelial_basal	23.9373	23.0093	1.57216	9.52483e-53	6.18625e-50
ENSMUSG00000032011	Thy1	luminal-differentiated_endothelial	744.079	-13.3044	0.881603	2.50033e-52	6.21024e-50
ENSMUSG00000031825	Crispld2	basal_adipocytes	3318.89	7.91059	0.529272	7.39553e-52	6.25154e-50
ENSMUSG00000054404	Slfn5	luminal-progenitors_endothelial	7602.46	-9.03947	0.599686	2.01146e-52	6.38729e-50
ENSMUSG00000032281	Acsbg1	stromal_adipocytes	129.015	14.3252	0.951125	6.36463e-52	6.57328e-50
ENSMUSG00000073412	Lst1	luminal-progenitors_adipocytes	96.5187	17.6255	1.18103	5.92534e-52	6.86722e-50
ENSMUSG00000024664	Fads3	luminal-differentiated_adipocytes	1192.82	-5.46563	0.366797	6.2046e-52	7.09457e-50
ENSMUSG00000047260	Emc6	stromal_adipocytes	670.183	-2.94119	0.195616	6.9523e-52	7.15138e-50
ENSMUSG00000029664	Tfpi2	luminal-differentiated_endothelial	57.8493	-13.769	0.913955	3.14421e-52	7.73291e-50
ENSMUSG00000107624	Gm44005	stromal_luminal-differentiated	206.816	11.9275	0.788562	2.433e-52	7.88815e-50
ENSMUSG00000094800	Gm9780	stromal_adipocytes	1203.7	18.6793	1.24702	7.72351e-52	7.9129e-50
ENSMUSG00000048126	Col6a3	stromal_basal	11779.6	8.84793	0.584887	9.62973e-53	8.05238e-50
ENSMUSG00000000326	Comt	luminal-differentiated_adipocytes	3045.44	-2.84893	0.189772	7.14777e-52	8.1367e-50
ENSMUSG00000061171	Slc38a11	endothelial_adipocytes	28.5906	21.1436	1.41873	6.94698e-52	8.473e-50
ENSMUSG00000026260	Ndufa10	endothelial_adipocytes	2172.09	-2.69618	0.179052	7.17124e-52	8.70507e-50
ENSMUSG00000029923	Rab19	stromal_adipocytes	45.6159	12.4546	0.826922	8.54023e-52	8.71478e-50
ENSMUSG00000035681	Kcnc2	luminal-differentiated_adipocytes	111.341	-14.0651	0.93555	7.82476e-52	8.86795e-50
ENSMUSG00000091475	Cerox1	luminal-progenitors_adipocytes	53.8312	13.5913	0.9068	7.94808e-52	9.17001e-50
ENSMUSG00000022367	Has2	luminal-differentiated_adipocytes	339.284	15.4593	1.03034	8.24999e-52	9.30868e-50
ENSMUSG00000041596	Nlrp5-ps	stromal_luminal-progenitors	35.6459	15.7604	1.05166	3.34554e-52	9.42991e-50
ENSMUSG00000027200	Sema6d	luminal-differentiated_endothelial	1762.43	-5.58019	0.372272	4.02453e-52	9.7119e-50
ENSMUSG00000023064	Sncg	luminal-differentiated_endothelial	1684.3	-7.6712	0.509695	4.0263e-52	9.7119e-50
ENSMUSG00000114282	5330431K02Rik	luminal-differentiated_adipocytes	38.634	13.4853	0.896826	8.67729e-52	9.74787e-50
ENSMUSG00000061762	Tac1	basal_adipocytes	10.8717	20.86	1.39876	1.1695e-51	9.85345e-50
ENSMUSG00000018593	Sparc	luminal-progenitors_basal	33807.8	-7.45327	0.491526	1.14767e-52	1.00659e-49
ENSMUSG00000033502	Cdc14a	luminal-differentiated_adipocytes	511.004	6.32216	0.423977	9.09045e-52	1.01674e-49
ENSMUSG00000003123	Lipe	luminal-differentiated_adipocytes	6478.71	-4.56082	0.306001	9.85585e-52	1.09756e-49
ENSMUSG00000033006	Sox10	basal_adipocytes	1857.85	8.77912	0.58815	1.37138e-51	1.15165e-49
ENSMUSG00000034205	Loxl2	stromal_luminal-progenitors	2727.76	10.5516	0.706394	4.13522e-52	1.15262e-49
ENSMUSG00000083834	Gm12577	luminal-progenitors_adipocytes	22.2012	19.1503	1.29011	1.00723e-51	1.15687e-49
ENSMUSG00000106603	Gm43509	endothelial_basal	41.083	15.8729	1.06241	1.8429e-52	1.16544e-49
ENSMUSG00000052180	Serpinb6c	stromal_adipocytes	15.2546	22.0385	1.47944	1.18537e-51	1.2048e-49
ENSMUSG00000061815	Rufy4	stromal_adipocytes	61.5235	-14.9238	0.994316	1.23267e-51	1.24792e-49
ENSMUSG00000025509	Pnpla2	luminal-progenitors_adipocytes	14193.1	-3.82244	0.255599	1.11306e-51	1.27271e-49
ENSMUSG00000064351	mt-Co1	luminal-progenitors_adipocytes	287715	-4.19038	0.280489	1.13241e-51	1.28909e-49
ENSMUSG00000061762	Tac1	luminal-progenitors_adipocytes	10.8717	20.8542	1.41017	1.13749e-51	1.28914e-49
ENSMUSG00000029223	Uchl1	stromal_luminal-progenitors	51.881	16.9473	1.13114	4.68307e-52	1.29098e-49
ENSMUSG00000043122	A530016L24Rik	stromal_adipocytes	1989.63	-10.3393	0.688452	1.30326e-51	1.31419e-49
ENSMUSG00000063524	Eno1	stromal_adipocytes	6805.23	-3.01379	0.201007	1.30863e-51	1.31443e-49
ENSMUSG00000064345	mt-Nd2	endothelial_adipocytes	60918.3	-4.66821	0.313114	1.12194e-51	1.35549e-49
ENSMUSG00000041695	Kcnj2	luminal-differentiated_basal	641.323	-6.29119	0.419192	3.38645e-52	1.37935e-49
ENSMUSG00000049112	Oxtr	luminal-differentiated_basal	4524.13	-8.51209	0.563864	3.40907e-52	1.37935e-49
ENSMUSG00000114282	5330431K02Rik	endothelial_adipocytes	38.634	13.4879	0.899416	1.15629e-51	1.39042e-49
ENSMUSG00000043592	Unc5cl	luminal-progenitors_endothelial	56.7254	15.6852	1.05106	4.51307e-52	1.41519e-49
ENSMUSG00000013584	Aldh1a2	endothelial_adipocytes	165.038	18.5542	1.24457	1.18503e-51	1.41833e-49
ENSMUSG00000031494	Cd209a	luminal-progenitors_endothelial	73.8222	18.9775	1.28213	4.78846e-52	1.483e-49
ENSMUSG00000095589	Ighv1-55	luminal-differentiated_basal	819.488	21.993	1.48908	3.86519e-52	1.53908e-49
ENSMUSG00000044748	Defb1	stromal_basal	13.5863	-22.8284	1.53389	1.92699e-52	1.55937e-49
ENSMUSG00000106795	Gm43050	stromal_adipocytes	18.4688	23.717	1.59735	1.71634e-51	1.71722e-49
ENSMUSG00000075706	Gpx4	luminal-differentiated_adipocytes	4765.59	-3.03035	0.202551	1.57503e-51	1.74638e-49
ENSMUSG00000064351	mt-Co1	endothelial_adipocytes	287715	-4.17216	0.279202	1.64703e-51	1.96211e-49
ENSMUSG00000017400	Stac2	endothelial_adipocytes	627.794	12.3443	0.823732	1.73742e-51	2.06021e-49
ENSMUSG00000039774	Galnt12	luminal-differentiated_adipocytes	97.7767	13.8447	0.924224	1.8732e-51	2.06803e-49
ENSMUSG00000021792	Prxl2a	luminal-differentiated_adipocytes	2670.89	-5.01036	0.33783	1.97598e-51	2.17214e-49
ENSMUSG00000020163	Uqcr11	basal_adipocytes	1242.79	-3.55431	0.238253	2.63287e-51	2.20378e-49
ENSMUSG00000109358	Gm44716	stromal_luminal-progenitors	76.1528	13.722	0.921601	8.26936e-52	2.25484e-49
ENSMUSG00000026003	Acadl	endothelial_adipocytes	3563.95	-2.58161	0.172274	1.91805e-51	2.26391e-49
ENSMUSG00000010914	Pdhx	stromal_adipocytes	673.39	-3.19454	0.21362	2.27663e-51	2.26892e-49
ENSMUSG00000024578	Il17b	basal_adipocytes	352.782	18.6008	1.24891	2.72329e-51	2.27204e-49
ENSMUSG00000024238	Zeb1	endothelial_basal	1861.82	7.39029	0.490073	3.96785e-52	2.44491e-49
ENSMUSG00000000682	Cd52	endothelial_adipocytes	486.698	17.4716	1.17358	2.11677e-51	2.48701e-49
ENSMUSG00000009585	Apobec3	luminal-progenitors_adipocytes	1316.17	4.45937	0.29962	2.3617e-51	2.65417e-49
ENSMUSG00000104713	Gbp6	luminal-progenitors_adipocytes	953.164	-6.13684	0.411855	2.36267e-51	2.65417e-49
ENSMUSG00000037362	Ccn3	luminal-differentiated_endothelial	120.018	-14.1242	0.943361	1.12208e-51	2.68081e-49
ENSMUSG00000053687	Dpep2	luminal-differentiated_endothelial	76.3312	15.9635	1.07035	1.20593e-51	2.85396e-49
ENSMUSG00000111888	Gm46212	basal_adipocytes	11.0759	20.5697	1.38551	3.45297e-51	2.87146e-49
ENSMUSG00000021236	Entpd5	luminal-progenitors_adipocytes	686.504	-3.30232	0.221386	2.56741e-51	2.87158e-49
ENSMUSG00000107436	Gm44416	luminal-differentiated_adipocytes	26.082	18.9157	1.27501	2.68717e-51	2.9413e-49
ENSMUSG00000000838	Fmr1	luminal-differentiated_adipocytes	3148.45	-3.39995	0.227933	2.80095e-51	3.0528e-49
ENSMUSG00000075706	Gpx4	basal_adipocytes	4765.59	-3.01985	0.202803	3.70045e-51	3.0673e-49
ENSMUSG00000012705	Retn	stromal_adipocytes	4261.45	-15.91	1.06589	3.39807e-51	3.37344e-49
ENSMUSG00000034324	Tmem132c	stromal_adipocytes	171.502	17.2611	1.1582	3.44226e-51	3.40412e-49
ENSMUSG00000000399	Ndufa9	stromal_adipocytes	1117.97	-2.77985	0.186231	3.50104e-51	3.44893e-49
ENSMUSG00000030562	Nox4	endothelial_adipocytes	254.831	13.5362	0.906466	2.95936e-51	3.4611e-49
ENSMUSG00000103948	4930594C11Rik	endothelial_adipocytes	92.9101	14.3906	0.964658	2.99945e-51	3.49204e-49
ENSMUSG00000107706	Gm44022	endothelial_adipocytes	40.5017	15.1369	1.01561	3.02391e-51	3.50459e-49
ENSMUSG00000026728	Vim	luminal-progenitors_adipocytes	16915.8	-6.38145	0.428753	3.18949e-51	3.55184e-49
ENSMUSG00000031596	Slc7a2	luminal-differentiated_adipocytes	2509.65	8.39024	0.561503	3.5002e-51	3.79876e-49
ENSMUSG00000027030	Stk39	luminal-progenitors_luminal-differentiated	998.384	4.82854	0.324328	2.70343e-52	3.82153e-49
ENSMUSG00000104476	Gm38211	luminal-progenitors_adipocytes	71.435	-14.7007	0.988244	3.47155e-51	3.84922e-49
ENSMUSG00000092595	Gm20427	luminal-progenitors_adipocytes	29.5932	20.3579	1.3825	3.5196e-51	3.88567e-49
ENSMUSG00000025089	Gfra1	stromal_luminal-differentiated	156.979	14.9024	0.996074	1.25245e-51	4.00988e-49
ENSMUSG00000019960	Dusp6	basal_adipocytes	3374.9	4.64701	0.313201	4.90635e-51	4.05375e-49
ENSMUSG00000039774	Galnt12	endothelial_adipocytes	97.7767	13.8165	0.926294	3.56718e-51	4.11559e-49
ENSMUSG00000043162	Pyurf	stromal_adipocytes	684.694	-3.50169	0.234988	4.28582e-51	4.20585e-49
ENSMUSG00000011382	Dhdh	luminal-progenitors_adipocytes	1560.57	-4.58723	0.309036	4.14624e-51	4.55784e-49
ENSMUSG00000028719	Cmpk1	basal_adipocytes	1564.31	-3.73905	0.251499	5.57466e-51	4.59112e-49
ENSMUSG00000020154	Ptprb	luminal-differentiated_endothelial	15694.3	-9.50661	0.633945	1.97773e-51	4.63677e-49
ENSMUSG00000040152	Thbs1	luminal-progenitors_luminal-differentiated	18544.6	5.63831	0.376227	3.64805e-52	4.65391e-49
ENSMUSG00000024985	Tcf7l2	luminal-progenitors_luminal-differentiated	2771.22	3.0245	0.201404	3.67959e-52	4.65391e-49
ENSMUSG00000042761	Mrap2	stromal_luminal-progenitors	76.9312	16.8698	1.13271	1.7557e-51	4.73586e-49
ENSMUSG00000026679	Enkur	endothelial_adipocytes	20.3233	13.5014	0.905464	4.14601e-51	4.76196e-49
ENSMUSG00000079018	Ly6c1	luminal-progenitors_endothelial	2182.06	-8.95528	0.599451	1.56079e-51	4.77488e-49
ENSMUSG00000053318	Slamf8	luminal-differentiated_adipocytes	73.8594	18.1591	1.2249	4.44183e-51	4.80036e-49
ENSMUSG00000028076	Cd1d1	endothelial_adipocytes	655.384	-5.39079	0.366102	4.30242e-51	4.91955e-49
ENSMUSG00000104476	Gm38211	luminal-progenitors_endothelial	71.435	-14.6578	0.986248	1.62887e-51	4.92312e-49
ENSMUSG00000041733	Coq5	basal_adipocytes	711.093	-2.61854	0.176264	6.3444e-51	5.20831e-49
ENSMUSG00000032118	Fez1	stromal_luminal-differentiated	112.608	14.4567	0.966866	1.65619e-51	5.23704e-49
ENSMUSG00000026679	Enkur	luminal-progenitors_adipocytes	20.3233	13.4658	0.905812	5.03672e-51	5.51306e-49
ENSMUSG00000006403	Adamts4	luminal-progenitors_endothelial	1823.07	-8.48519	0.568098	1.8637e-51	5.5658e-49
ENSMUSG00000046413	Irx3os	luminal-progenitors_adipocytes	45.1343	13.5847	0.913943	5.1266e-51	5.58756e-49
ENSMUSG00000031799	Tpm4	endothelial_adipocytes	5846.76	2.93464	0.196451	4.97952e-51	5.66846e-49
ENSMUSG00000062960	Kdr	luminal-progenitors_endothelial	13594.9	-9.68196	0.649216	1.95637e-51	5.77383e-49
ENSMUSG00000049687	Pheta2	stromal_adipocytes	48.8436	13.7422	0.921085	6.02771e-51	5.89266e-49
ENSMUSG00000047867	Gimap6	luminal-progenitors_endothelial	1781.39	-9.69273	0.650095	2.06036e-51	6.01002e-49
ENSMUSG00000039349	C130074G19Rik	stromal_endothelial	3821.71	-5.25048	0.352398	3.85079e-52	6.03756e-49
ENSMUSG00000112148	Lilrb4a	luminal-differentiated_endothelial	702.181	14.0654	0.942888	2.6124e-51	6.06803e-49
ENSMUSG00000025278	Flnb	luminal-progenitors_adipocytes	8451.98	4.49249	0.303037	5.60327e-51	6.08121e-49
ENSMUSG00000020810	Cygb	stromal_luminal-progenitors	1443.27	10.498	0.708205	2.30811e-51	6.1597e-49
ENSMUSG00000031349	Nsdhl	stromal_adipocytes	855.584	-3.49125	0.234719	6.50835e-51	6.33834e-49
ENSMUSG00000027709	Mccc1	basal_adipocytes	1399.42	-3.43564	0.231429	7.7723e-51	6.36013e-49
ENSMUSG00000059994	Fcrl1	stromal_adipocytes	41.4201	19.1501	1.29149	6.59519e-51	6.39859e-49
ENSMUSG00000078706	Gm53	basal_adipocytes	7.57111	21.1932	1.43405	7.86587e-51	6.41619e-49
ENSMUSG00000004044	Cavin1	stromal_luminal-progenitors	17490.8	5.41265	0.361652	2.63952e-51	6.96999e-49
ENSMUSG00000027435	Cd93	luminal-differentiated_endothelial	5819.61	-9.2757	0.61996	3.17087e-51	7.29765e-49
ENSMUSG00000031824	6430548M08Rik	endothelial_basal	642.899	5.43159	0.363141	1.2972e-51	7.79323e-49
ENSMUSG00000059173	Pde1a	stromal_luminal-differentiated	255.417	14.0096	0.938201	2.56459e-51	8.01059e-49
ENSMUSG00000037362	Ccn3	stromal_luminal-differentiated	120.018	14.1255	0.946172	2.59752e-51	8.01569e-49
ENSMUSG00000058624	Gda	stromal_basal	2216.27	5.82163	0.391144	1.02256e-51	8.01623e-49
ENSMUSG00000001435	Col18a1	stromal_luminal-progenitors	2838.52	6.76464	0.453194	3.13883e-51	8.20214e-49
ENSMUSG00000026193	Fn1	stromal_basal	37553.5	9.58256	0.639266	1.08187e-51	8.22419e-49
ENSMUSG00000028792	Ak2	luminal-differentiated_adipocytes	1777.32	-3.19566	0.215154	7.7999e-51	8.39407e-49
ENSMUSG00000037095	Lrg1	basal_adipocytes	998.905	-8.76885	0.592855	1.03543e-50	8.41921e-49
ENSMUSG00000024978	Gpam	stromal_adipocytes	4831.68	-4.35505	0.29453	8.76512e-51	8.47174e-49
ENSMUSG00000030869	Ndufab1	basal_adipocytes	1662.7	-3.59913	0.242793	1.07605e-50	8.72177e-49
ENSMUSG00000026853	Crat	endothelial_adipocytes	2280.73	-4.15211	0.279803	8.02782e-51	9.09808e-49
ENSMUSG00000041660	Bbox1	luminal-progenitors_endothelial	38.7176	15.1721	1.02491	3.28135e-51	9.4616e-49
ENSMUSG00000035566	Pcdh17	luminal-differentiated_basal	705.323	-12.9138	0.865233	2.44786e-51	9.59486e-49
ENSMUSG00000021792	Prxl2a	luminal-progenitors_adipocytes	2670.89	-4.98115	0.336767	8.96702e-51	9.69081e-49
ENSMUSG00000030717	Nupr1	basal_adipocytes	1921.48	-7.10458	0.482369	1.2481e-50	1.00844e-48
ENSMUSG00000039457	Ppl	stromal_adipocytes	1597.09	6.26487	0.427673	1.07268e-50	1.03287e-48
ENSMUSG00000005803	Sqor	basal_adipocytes	967.361	-3.37622	0.227952	1.28536e-50	1.03528e-48
ENSMUSG00000009097	Tbx1	luminal-progenitors_endothelial	36.0747	-15.3646	1.03891	3.77587e-51	1.07638e-48
ENSMUSG00000020085	Aifm2	luminal-progenitors_adipocytes	960.764	-4.53175	0.306511	1.00576e-50	1.08237e-48
ENSMUSG00000006731	B4galnt1	luminal-progenitors_adipocytes	1359.23	8.78554	0.593503	1.02113e-50	1.09432e-48
ENSMUSG00000111888	Gm46212	stromal_adipocytes	11.0759	20.5992	1.39512	1.17178e-50	1.12407e-48
ENSMUSG00000031994	Adamts8	endothelial_adipocytes	87.2907	13.6727	0.921012	1.06079e-50	1.19692e-48
ENSMUSG00000079419	Ms4a6c	luminal-differentiated_endothelial	694.593	14.5216	0.97742	5.38431e-51	1.22792e-48
ENSMUSG00000000682	Cd52	basal_adipocytes	486.698	17.3835	1.17544	1.57568e-50	1.26514e-48
ENSMUSG00000049791	Fzd4	luminal-progenitors_endothelial	3866.05	-4.78742	0.320484	4.54291e-51	1.28049e-48
ENSMUSG00000113998	Gm40909	luminal-differentiated_basal	6.49403	-21.8907	1.49692	3.43657e-51	1.32631e-48
ENSMUSG00000044080	S100a1	stromal_adipocytes	1495.77	-3.97465	0.26872	1.38941e-50	1.32787e-48
ENSMUSG00000042845	Wfdc12	stromal_luminal-progenitors	416.667	-19.1911	1.2935	5.16343e-51	1.33536e-48
ENSMUSG00000045545	Krt14	luminal-differentiated_basal	5074.64	-10.2413	0.68508	3.55079e-51	1.34962e-48
ENSMUSG00000036256	Igfbp7	luminal-differentiated_endothelial	7685.13	-6.64013	0.447855	5.98572e-51	1.35277e-48
ENSMUSG00000024421	Lama3	luminal-differentiated_basal	3070.44	-7.63838	0.512277	3.63053e-51	1.35934e-48
ENSMUSG00000030247	Kcnj8	stromal_luminal-differentiated	141.15	14.2998	0.96048	4.53594e-51	1.38308e-48
ENSMUSG00000035681	Kcnc2	basal_adipocytes	111.341	-14.6802	0.992504	1.7309e-50	1.38543e-48
ENSMUSG00000026043	Col3a1	stromal_luminal-progenitors	101712	10.1542	0.687419	5.57535e-51	1.42717e-48
ENSMUSG00000026568	Mpc2	basal_adipocytes	2255.57	-4.43125	0.300173	1.81548e-50	1.4486e-48
ENSMUSG00000021536	Adcy2	stromal_endothelial	59.5403	14.5838	0.975292	9.97977e-52	1.47266e-48
ENSMUSG00000106603	Gm43509	luminal-progenitors_endothelial	41.083	-15.2478	1.03243	5.31897e-51	1.48258e-48
ENSMUSG00000035258	Abi3bp	stromal_luminal-progenitors	2221.62	9.74827	0.659637	5.88745e-51	1.49184e-48
ENSMUSG00000026574	Dpt	stromal_basal	5662.4	10.7842	0.720891	2.10018e-51	1.54956e-48
ENSMUSG00000027513	Pck1	stromal_adipocytes	5817.14	-13.8923	0.93552	1.66211e-50	1.58259e-48
ENSMUSG00000024238	Zeb1	luminal-progenitors_endothelial	1861.82	-7.45928	0.501176	5.84865e-51	1.6123e-48
ENSMUSG00000052337	Immt	luminal-differentiated_adipocytes	2757.32	-1.96231	0.132555	1.52229e-50	1.6314e-48
ENSMUSG00000022358	Fbxo32	luminal-differentiated_basal	2606.5	-5.10916	0.344735	4.48659e-51	1.65516e-48
ENSMUSG00000106820	D5Ertd605e	luminal-differentiated_basal	15.0662	14.0835	0.948208	4.58621e-51	1.66739e-48
ENSMUSG00000054434	Tmem120b	endothelial_adipocytes	949.166	-4.66431	0.31656	1.52315e-50	1.71107e-48
ENSMUSG00000030278	Cidec	luminal-differentiated_adipocytes	7051.77	-13.8715	0.93507	1.63408e-50	1.7439e-48
ENSMUSG00000008540	Mgst1	endothelial_adipocytes	5317.44	-4.9539	0.337166	1.5813e-50	1.76864e-48
ENSMUSG00000001020	S100a4	endothelial_adipocytes	141.739	12.9845	0.875793	1.66226e-50	1.8511e-48
ENSMUSG00000058587	Tmod3	endothelial_basal	2916.82	3.01327	0.201582	3.16538e-51	1.8553e-48
ENSMUSG00000082154	Gm16464	endothelial_basal	15.5447	21.5419	1.48636	3.33753e-51	1.90962e-48
ENSMUSG00000103959	Gm37720	luminal-progenitors_endothelial	6.98368	-21.3859	1.47475	7.03312e-51	1.91775e-48
ENSMUSG00000034997	Htr2a	luminal-progenitors_endothelial	31.1932	-17.0821	1.16256	7.24154e-51	1.95335e-48
ENSMUSG00000038007	Acer2	endothelial_basal	859.073	5.36562	0.360382	3.50161e-51	1.95691e-48
ENSMUSG00000029482	Aacs	luminal-progenitors_adipocytes	4492.33	-5.8635	0.397319	1.84213e-50	1.96594e-48
ENSMUSG00000025006	Sorbs1	luminal-differentiated_basal	5978.15	-5.75337	0.388627	5.68317e-51	2.03669e-48
ENSMUSG00000030102	Itpr1	luminal-differentiated_endothelial	4758.92	-3.04889	0.204575	9.20668e-51	2.06213e-48
ENSMUSG00000033174	Mgll	luminal-differentiated_adipocytes	6809.91	-6.85899	0.46524	1.97183e-50	2.09562e-48
ENSMUSG00000007097	Atp1a2	basal_adipocytes	4910.69	-8.78354	0.5964	2.65489e-50	2.11179e-48
ENSMUSG00000031373	Car5b	luminal-progenitors_adipocytes	2552.87	-5.08932	0.345316	1.99546e-50	2.12074e-48
ENSMUSG00000055172	C1ra	stromal_luminal-progenitors	4093.6	6.88533	0.463468	8.48172e-51	2.12772e-48
ENSMUSG00000005373	Mlxipl	endothelial_adipocytes	2416.43	-9.43425	0.636783	1.95736e-50	2.17029e-48
ENSMUSG00000110298	Gm8189	basal_adipocytes	9.4239	19.9655	1.35662	2.76136e-50	2.18968e-48
ENSMUSG00000047866	Lonp2	luminal-progenitors_adipocytes	2198.08	-2.25758	0.152859	2.08595e-50	2.20774e-48
ENSMUSG00000028978	Nos3	luminal-differentiated_endothelial	1221.75	-10.1978	0.684903	1.0172e-50	2.25818e-48
ENSMUSG00000103959	Gm37720	stromal_luminal-progenitors	6.98368	21.5896	1.46061	9.26806e-51	2.30197e-48
ENSMUSG00000029314	Gpat3	stromal_adipocytes	912.355	-7.8223	0.532855	2.44134e-50	2.31593e-48
ENSMUSG00000066543	Rpl17-ps9	luminal-differentiated_adipocytes	24.4783	11.2663	0.758859	2.22916e-50	2.35932e-48
ENSMUSG00000045294	Insig1	luminal-differentiated_adipocytes	4611.6	-4.57436	0.311341	2.27523e-50	2.39817e-48
ENSMUSG00000005469	Prkaca	basal_adipocytes	2269.5	-2.44843	0.165948	3.10075e-50	2.45122e-48
ENSMUSG00000025968	Ndufs1	endothelial_adipocytes	1746.56	-2.56066	0.172836	2.37874e-50	2.62614e-48
ENSMUSG00000042182	Bend6	stromal_adipocytes	83.013	13.9348	0.940614	2.78642e-50	2.63352e-48
ENSMUSG00000045348	Nyap1	luminal-differentiated_adipocytes	35.6771	12.9363	0.872975	2.58039e-50	2.70867e-48
ENSMUSG00000050663	Trhde	luminal-progenitors_adipocytes	144.936	-17.6525	1.2034	2.59106e-50	2.73107e-48
ENSMUSG00000022840	Adcy5	luminal-differentiated_adipocytes	1059.48	-8.38995	0.566639	2.66099e-50	2.78005e-48
ENSMUSG00000000303	Cdh1	luminal-differentiated_adipocytes	4679.94	9.09117	0.613244	2.6701e-50	2.78005e-48
ENSMUSG00000054493	Gm9947	luminal-progenitors_adipocytes	15.4184	19.4799	1.33304	2.65641e-50	2.78847e-48
ENSMUSG00000071847	Apcdd1	luminal-progenitors_adipocytes	979.749	-7.4287	0.503974	2.80401e-50	2.93139e-48
ENSMUSG00000045092	S1pr1	luminal-progenitors_endothelial	3961.44	-10.1268	0.684627	1.11127e-50	2.96568e-48
ENSMUSG00000043162	Pyurf	luminal-progenitors_adipocytes	684.694	-3.47456	0.235558	2.86146e-50	2.97929e-48
ENSMUSG00000059089	Fcgr4	stromal_adipocytes	243.368	17.7851	1.20619	3.19556e-50	3.00911e-48
ENSMUSG00000035407	Kank4	basal_adipocytes	754.801	8.30991	0.565602	3.84032e-50	3.02653e-48
ENSMUSG00000061171	Slc38a11	stromal_adipocytes	28.5906	20.9461	1.4258	3.2463e-50	3.04569e-48
ENSMUSG00000079018	Ly6c1	endothelial_basal	2182.06	8.89435	0.597219	5.7962e-51	3.16565e-48
ENSMUSG00000115306	Gm49159	luminal-progenitors_luminal-differentiated	4.24483	21.861	1.50194	2.77273e-51	3.33157e-48
ENSMUSG00000074194	Zfp791	endothelial_adipocytes	45.6387	12.376	0.836579	3.05996e-50	3.36372e-48
ENSMUSG00000024646	Cyb5a	luminal-progenitors_adipocytes	2771	-3.26681	0.221528	3.24992e-50	3.37005e-48
ENSMUSG00000031996	Aplp2	stromal_adipocytes	20797.2	-2.77585	0.187939	3.62955e-50	3.39284e-48
ENSMUSG00000044052	Ccr10	luminal-progenitors_adipocytes	28.2151	-21.0028	1.44289	3.29551e-50	3.40354e-48
ENSMUSG00000034792	Gna15	luminal-progenitors_adipocytes	180.174	12.938	0.877627	3.3186e-50	3.41363e-48
ENSMUSG00000037370	Enpp1	basal_adipocytes	818.249	8.7354	0.594606	4.49108e-50	3.52853e-48
ENSMUSG00000025545	Clybl	endothelial_adipocytes	400.181	-4.79619	0.327037	3.23661e-50	3.5427e-48
ENSMUSG00000104709	Gm42484	stromal_adipocytes	8.31434	21.0908	1.43703	3.85931e-50	3.59449e-48
ENSMUSG00000039323	Igfbp2	endothelial_basal	461.397	-14.4114	0.977881	6.81821e-51	3.64107e-48
ENSMUSG00000063430	Wscd2	stromal_luminal-differentiated	100.646	13.8476	0.933721	1.23545e-50	3.72276e-48
ENSMUSG00000049709	Nlrp10	luminal-differentiated_basal	47.7624	-13.6767	0.923656	1.0677e-50	3.77245e-48
ENSMUSG00000055322	Tns1	luminal-progenitors_endothelial	17387	-6.32746	0.426111	1.45892e-50	3.85246e-48
ENSMUSG00000070720	Tmem200b	basal_adipocytes	60.4461	11.9223	0.810578	4.93043e-50	3.86187e-48
ENSMUSG00000029832	Nfe2l3	basal_adipocytes	267.518	14.0461	0.954488	5.14012e-50	4.01384e-48
ENSMUSG00000072962	Gm16401	endothelial_adipocytes	7.88916	20.2467	1.38239	3.86212e-50	4.20938e-48
ENSMUSG00000021090	Lrrc9	luminal-progenitors_adipocytes	26.8178	-15.907	1.08334	4.17108e-50	4.27335e-48
ENSMUSG00000037440	Vnn1	luminal-differentiated_adipocytes	37.936	-15.6835	1.06427	4.18204e-50	4.33662e-48
ENSMUSG00000111442	Gm48334	endothelial_adipocytes	5.54471	19.0913	1.3022	4.089e-50	4.43778e-48
ENSMUSG00000061048	Cdh3	basal_adipocytes	1184.8	13.0645	0.889034	6.54482e-50	5.09521e-48
ENSMUSG00000032314	Etfa	basal_adipocytes	1329.93	-3.14756	0.214168	6.73058e-50	5.22395e-48
ENSMUSG00000036764	Dnajc12	luminal-differentiated_basal	215.242	7.80771	0.526869	1.57547e-50	5.48919e-48
ENSMUSG00000111077	Gm48743	luminal-progenitors_adipocytes	16.6055	18.2057	1.24694	5.58384e-50	5.69797e-48
ENSMUSG00000018339	Gpx3	luminal-differentiated_basal	22378.1	8.61154	0.580411	1.7208e-50	5.91343e-48
ENSMUSG00000018830	Myh11	luminal-progenitors_basal	31150	-9.7957	0.657922	7.24861e-51	6.13832e-48
ENSMUSG00000026303	Mlph	luminal-progenitors_adipocytes	1416.49	7.62042	0.518853	6.07409e-50	6.17363e-48
ENSMUSG00000005148	Klf5	basal_adipocytes	1300.87	6.73658	0.461732	8.15247e-50	6.30844e-48
ENSMUSG00000013584	Aldh1a2	basal_adipocytes	165.038	17.7802	1.21179	8.32634e-50	6.42357e-48
ENSMUSG00000035557	Krt17	luminal-differentiated_basal	2267.64	-11.4421	0.772098	1.90769e-50	6.46707e-48
ENSMUSG00000000440	Pparg	luminal-progenitors_adipocytes	1954.4	-7.82001	0.532617	6.42165e-50	6.50109e-48
ENSMUSG00000032091	Tmprss4	stromal_luminal-differentiated	64.9552	-15.7063	1.06472	2.19133e-50	6.52633e-48
ENSMUSG00000040310	Alx4	stromal_luminal-differentiated	84.9038	13.9662	0.944571	2.3183e-50	6.82512e-48
ENSMUSG00000076498	Trbc2	basal_adipocytes	61.8985	21.2221	1.45239	9.11077e-50	7.00763e-48
ENSMUSG00000020538	Srebf1	endothelial_adipocytes	5502.73	-4.00219	0.272023	6.61247e-50	7.14621e-48
ENSMUSG00000028031	Dkk2	stromal_luminal-differentiated	126.908	14.0875	0.953306	2.52389e-50	7.34595e-48
ENSMUSG00000027208	Fgf7	stromal_luminal-differentiated	211.385	14.9211	1.01116	2.64207e-50	7.60351e-48
ENSMUSG00000018893	Mb	stromal_endothelial	42.9234	14.4534	0.973916	5.64985e-51	7.64734e-48
ENSMUSG00000038235	F11r	stromal_endothelial	2071.81	-5.02079	0.34093	5.79205e-51	7.64734e-48
ENSMUSG00000028494	Plin2	luminal-differentiated_adipocytes	7481.82	-4.5295	0.309956	7.67086e-50	7.89582e-48
ENSMUSG00000005373	Mlxipl	luminal-differentiated_adipocytes	2416.43	-9.28286	0.629052	7.67602e-50	7.89582e-48
ENSMUSG00000030930	Chst15	luminal-progenitors_basal	1495.03	-7.68616	0.516847	9.94837e-51	8.14373e-48
ENSMUSG00000034993	Vat1	stromal_adipocytes	2766.32	3.98542	0.271763	8.83778e-50	8.20153e-48
ENSMUSG00000063605	Ccdc102a	stromal_adipocytes	535.38	5.82145	0.40126	9.02494e-50	8.34497e-48
ENSMUSG00000020312	Shc2	endothelial_adipocytes	188.442	14.1182	0.960184	7.77128e-50	8.36327e-48
ENSMUSG00000027952	Pmvk	basal_adipocytes	523.189	-3.87764	0.264436	1.09462e-49	8.39415e-48
ENSMUSG00000001642	Akr1b3	luminal-progenitors_adipocytes	1028.66	-3.09596	0.210887	8.80118e-50	8.87499e-48
ENSMUSG00000036078	Sigmar1	luminal-progenitors_adipocytes	791.28	-3.58286	0.244237	8.92922e-50	8.96879e-48
ENSMUSG00000034780	B3galt1	luminal-progenitors_adipocytes	73.6995	-14.9085	1.0175	9.02156e-50	9.02614e-48
ENSMUSG00000076498	Trbc2	luminal-differentiated_endothelial	61.8985	21.1372	1.46438	4.44381e-50	9.77872e-48
ENSMUSG00000111977	Gm47163	luminal-differentiated_adipocytes	14.3344	18.8623	1.29237	9.63522e-50	9.87147e-48
ENSMUSG00000024359	Hspa9	endothelial_adipocytes	6402.03	-2.25834	0.153643	9.24724e-50	9.91002e-48
ENSMUSG00000005836	Gata6	luminal-differentiated_adipocytes	261.047	-13.2889	0.902532	9.71651e-50	9.9151e-48
ENSMUSG00000020155	Kcnmb1	basal_adipocytes	169.609	15.1604	1.03454	1.31914e-49	1.00857e-47
ENSMUSG00000026822	Lcn2	luminal-progenitors_luminal-differentiated	6715.69	8.17563	0.547507	8.98878e-51	1.02862e-47
ENSMUSG00000030826	Bcat2	stromal_adipocytes	905.677	-3.34545	0.22778	1.13956e-49	1.04991e-47
ENSMUSG00000068263	Efcc1	stromal_adipocytes	61.6153	15.7875	1.07487	1.21643e-49	1.11671e-47
ENSMUSG00000076498	Trbc2	luminal-differentiated_adipocytes	61.8985	21.1438	1.45818	1.11267e-49	1.13091e-47
ENSMUSG00000017969	Ptgis	stromal_luminal-differentiated	153.331	14.7601	1.00189	3.98127e-50	1.13302e-47
ENSMUSG00000061313	Ddhd2	endothelial_adipocytes	1666.23	-2.75301	0.186957	1.0832e-49	1.156e-47
ENSMUSG00000053318	Slamf8	basal_adipocytes	73.8594	18.0173	1.23169	1.54327e-49	1.17643e-47
ENSMUSG00000039202	Abhd2	basal_adipocytes	5418.23	3.26783	0.223189	1.5504e-49	1.17835e-47
ENSMUSG00000064345	mt-Nd2	stromal_adipocytes	60918.3	-4.57142	0.313512	1.29879e-49	1.18807e-47
ENSMUSG00000030246	Ldhb	luminal-differentiated_adipocytes	705.686	-5.0608	0.347772	1.18209e-49	1.19671e-47
ENSMUSG00000042284	Itga1	luminal-differentiated_endothelial	2725.99	-6.74964	0.459802	5.62017e-50	1.22598e-47
ENSMUSG00000033715	Akr1c14	stromal_basal	990.956	10.2591	0.692479	1.73957e-50	1.24683e-47
ENSMUSG00000026475	Rgs16	luminal-differentiated_endothelial	1275.07	-7.34019	0.499257	5.86106e-50	1.26751e-47
ENSMUSG00000039062	Anpep	stromal_adipocytes	2779.95	7.81341	0.536751	1.47054e-49	1.34039e-47
ENSMUSG00000031808	Slc27a1	basal_adipocytes	9125.39	-5.25363	0.360927	1.77469e-49	1.34483e-47
ENSMUSG00000035681	Kcnc2	luminal-progenitors_adipocytes	111.341	-14.2178	0.971524	1.37633e-49	1.37167e-47
ENSMUSG00000027188	Pamr1	luminal-differentiated_endothelial	530.51	-12.7474	0.865357	6.58144e-50	1.41113e-47
ENSMUSG00000058624	Gda	stromal_luminal-progenitors	2216.27	5.7062	0.386728	5.90948e-50	1.45339e-47
ENSMUSG00000046413	Irx3os	luminal-differentiated_adipocytes	45.1343	13.3966	0.911672	1.4649e-49	1.47719e-47
ENSMUSG00000022510	Trp63	luminal-progenitors_basal	994.454	-8.95136	0.603552	1.95003e-50	1.5448e-47
[truncated: 112,936 more rows]
