# Supplementary material for: Dynamic allelic expression in mouse mammary glands across the adult developmental cycle
Source: Nucleic Acids Res. 2025 Sep 9;53(17):gkaf804. doi: 10.1093/nar/gkaf804 (PMC12419806; doi:10.1093/nar/gkaf804)
Supplement: gkaf804_Supplemental_Files [file gkaf804_supplemental_files.zip › Supp Table 4 - DEG between cell types_Gest5.5.xlsx]

## Sheet: renamed-t1 (1)
Gene_ID	Gene_Name	Comparison	baseMean	log2FoldChange	lfcSE	pvalue	padj
ENSMUSG00000051951	Xkr4	basal_adipocytes	98.2563	2.81118	1.06891	0.00053775	0.0016516
ENSMUSG00000051951	Xkr4	stromal_adipocytes	98.2563	3.86367	1.02535	1.33848e-05	5.56867e-05
ENSMUSG00000051951	Xkr4	endothelial_basal	98.2563	-3.64033	1.09792	0.000106116	0.000578726
ENSMUSG00000051951	Xkr4	luminal-differentiated_basal	98.2563	-4.7815	1.04454	5.56354e-07	4.19142e-06
ENSMUSG00000051951	Xkr4	luminal-progenitors_basal	98.2563	-4.24381	0.997359	1.93218e-06	1.65275e-05
ENSMUSG00000051951	Xkr4	stromal_endothelial	98.2563	4.54048	1.06367	2.3412e-06	1.77169e-05
ENSMUSG00000051951	Xkr4	stromal_luminal-differentiated	98.2563	5.63403	1.01929	4.29472e-09	3.33133e-08
ENSMUSG00000051951	Xkr4	stromal_luminal-progenitors	98.2563	5.18489	0.956476	1.37652e-08	1.04691e-07
ENSMUSG00000103377	Gm37180	luminal-differentiated_adipocytes	14.6428	-18.0617	1.60432	1.00186e-30	3.00475e-29
ENSMUSG00000103377	Gm37180	luminal-differentiated_basal	14.6428	-20.2959	1.51324	4.319e-42	5.1349e-40
ENSMUSG00000103377	Gm37180	luminal-differentiated_endothelial	14.6428	-20.1532	1.61537	1.42565e-36	9.17021e-35
ENSMUSG00000103377	Gm37180	luminal-progenitors_luminal-differentiated	14.6428	17.4993	1.56813	2.78529e-30	3.91423e-28
ENSMUSG00000103377	Gm37180	stromal_luminal-differentiated	14.6428	20.1732	1.51889	3.6181e-41	2.21699e-39
ENSMUSG00000104017	Gm37363	endothelial_adipocytes	12.8637	-5.05903	1.77864	0.000128076	0.000463558
ENSMUSG00000104017	Gm37363	luminal-differentiated_adipocytes	12.8637	-18.6211	1.60638	1.79226e-32	6.04813e-31
ENSMUSG00000104017	Gm37363	luminal-progenitors_adipocytes	12.8637	-18.3959	1.6065	7.2128e-32	2.68962e-30
ENSMUSG00000104017	Gm37363	endothelial_basal	12.8637	-6.90456	1.60606	5.32484e-07	4.55635e-06
ENSMUSG00000104017	Gm37363	luminal-differentiated_basal	12.8637	-20.2822	1.5295	3.29329e-41	3.68819e-39
ENSMUSG00000104017	Gm37363	luminal-progenitors_basal	12.8637	-20.0263	1.52671	1.71081e-40	4.03982e-38
ENSMUSG00000104017	Gm37363	luminal-differentiated_endothelial	12.8637	-12.3526	1.78802	1.05059e-13	1.29828e-12
ENSMUSG00000104017	Gm37363	luminal-progenitors_endothelial	12.8637	-12.1143	1.80938	2.38939e-13	3.51317e-12
ENSMUSG00000104017	Gm37363	stromal_endothelial	12.8637	7.46215	1.66688	2.68774e-07	2.36081e-06
ENSMUSG00000104017	Gm37363	stromal_luminal-differentiated	12.8637	20.5716	1.53425	6.04271e-42	3.88874e-40
ENSMUSG00000104017	Gm37363	stromal_luminal-progenitors	12.8637	20.3506	1.53417	3.1823e-41	2.70962e-39
ENSMUSG00000103201	Gm37329	luminal-differentiated_basal	5.18877	-2.73853	2.38268	0.0118681	0.0370625
ENSMUSG00000103201	Gm37329	luminal-progenitors_basal	5.18877	-2.88217	2.43542	0.00817967	0.0305701
ENSMUSG00000103201	Gm37329	stromal_endothelial	5.18877	2.65266	2.47158	0.0157495	0.0487286
ENSMUSG00000103201	Gm37329	stromal_luminal-differentiated	5.18877	3.50494	2.35857	0.0072271	0.0203576
ENSMUSG00000103201	Gm37329	stromal_luminal-progenitors	5.18877	3.86985	2.41074	0.00488228	0.0147934
ENSMUSG00000103161	Gm38148	endothelial_adipocytes	11.2157	-6.20989	1.57791	1.41168e-06	7.06854e-06
ENSMUSG00000103161	Gm38148	luminal-differentiated_adipocytes	11.2157	-10.933	1.42922	2.79403e-15	2.84547e-14
ENSMUSG00000103161	Gm38148	luminal-progenitors_adipocytes	11.2157	-10.8961	1.44151	2.11992e-15	2.30223e-14
ENSMUSG00000103161	Gm38148	endothelial_basal	11.2157	-8.22376	1.48166	2.05216e-10	2.97151e-09
ENSMUSG00000103161	Gm38148	luminal-differentiated_basal	11.2157	-12.8527	1.37738	7.09336e-22	2.23829e-20
ENSMUSG00000103161	Gm38148	luminal-progenitors_basal	11.2157	-12.8663	1.37469	5.00865e-22	2.39771e-20
ENSMUSG00000103161	Gm38148	luminal-differentiated_endothelial	11.2157	-2.82926	1.85519	0.00784059	0.0217769
ENSMUSG00000103161	Gm38148	luminal-progenitors_endothelial	11.2157	-2.83748	1.84476	0.00714746	0.0217731
ENSMUSG00000103161	Gm38148	stromal_endothelial	11.2157	9.10648	1.46982	1.56439e-11	2.29364e-10
ENSMUSG00000103161	Gm38148	stromal_luminal-differentiated	11.2157	13.4526	1.37472	1.36274e-23	3.11919e-22
ENSMUSG00000103161	Gm38148	stromal_luminal-progenitors	11.2157	13.4874	1.37058	9.48469e-24	2.57992e-22
ENSMUSG00000102331	Gm19938	basal_adipocytes	8.55853	7.02964	1.77379	1.87127e-06	8.37156e-06
ENSMUSG00000102331	Gm19938	endothelial_adipocytes	8.55853	-9.83603	2.01283	2.63316e-08	1.67995e-07
ENSMUSG00000102331	Gm19938	luminal-differentiated_adipocytes	8.55853	-11.6179	1.76781	6.52946e-12	4.96553e-11
ENSMUSG00000102331	Gm19938	luminal-progenitors_adipocytes	8.55853	-11.1583	1.7941	2.43921e-11	1.8546e-10
ENSMUSG00000102331	Gm19938	stromal_adipocytes	8.55853	10.8897	1.69162	3.89744e-12	3.41189e-11
ENSMUSG00000102331	Gm19938	endothelial_basal	8.55853	-17.9124	1.84384	3.08994e-23	1.94074e-21
ENSMUSG00000102331	Gm19938	luminal-differentiated_basal	8.55853	-19.4389	1.69344	1.55273e-31	9.05854e-30
ENSMUSG00000102331	Gm19938	luminal-progenitors_basal	8.55853	-19.0283	1.68999	1.54084e-30	1.5572e-28
ENSMUSG00000102331	Gm19938	stromal_endothelial	8.55853	21.3908	1.82798	9.40863e-33	8.6456e-31
ENSMUSG00000102331	Gm19938	stromal_luminal-differentiated	8.55853	22.8411	1.66598	5.45905e-44	4.01789e-42
ENSMUSG00000102331	Gm19938	stromal_luminal-progenitors	8.55853	22.4704	1.6667	8.83443e-43	8.42818e-41
ENSMUSG00000025900	Rp1	luminal-differentiated_adipocytes	23.7276	4.60309	1.48402	8.46077e-05	0.00028608
ENSMUSG00000025900	Rp1	stromal_adipocytes	23.7276	-4.00109	1.68416	0.000817472	0.00251841
ENSMUSG00000025900	Rp1	luminal-differentiated_basal	23.7276	5.44834	1.4214	9.67884e-06	6.11442e-05
ENSMUSG00000025900	Rp1	stromal_basal	23.7276	-3.21361	1.81534	0.00322843	0.0114682
ENSMUSG00000025900	Rp1	stromal_endothelial	23.7276	-6.42821	1.72038	8.19433e-06	5.6551e-05
ENSMUSG00000025900	Rp1	luminal-progenitors_luminal-differentiated	23.7276	-4.16512	1.57387	0.000159585	0.00123629
ENSMUSG00000025900	Rp1	stromal_luminal-differentiated	23.7276	-10.0806	1.59124	4.04959e-12	4.19248e-11
ENSMUSG00000025900	Rp1	stromal_luminal-progenitors	23.7276	-4.57259	1.67806	0.000379329	0.00147884
ENSMUSG00000104123	Gm37483	basal_adipocytes	2.68519	-5.68852	4.55664	0.00481721	0.0122659
ENSMUSG00000104123	Gm37483	luminal-progenitors_adipocytes	2.68519	-5.56802	4.48435	0.0059464	0.0147245
ENSMUSG00000104123	Gm37483	stromal_adipocytes	2.68519	-5.31485	4.69821	0.00675626	0.0170934
ENSMUSG00000104123	Gm37483	endothelial_basal	2.68519	7.46693	5.36574	0.00113742	0.00487482
ENSMUSG00000104123	Gm37483	luminal-differentiated_basal	2.68519	15.7746	4.04849	2.48689e-06	1.72623e-05
ENSMUSG00000104123	Gm37483	luminal-progenitors_endothelial	2.68519	-8.00723	5.38171	0.00141959	0.00519504
ENSMUSG00000104123	Gm37483	stromal_endothelial	2.68519	-8.47446	5.68954	0.00162435	0.00691707
ENSMUSG00000104123	Gm37483	luminal-progenitors_luminal-differentiated	2.68519	-15.163	3.99856	3.47347e-06	3.73806e-05
ENSMUSG00000104123	Gm37483	stromal_luminal-differentiated	2.68519	-15.7561	4.16148	4.25832e-06	2.26612e-05
ENSMUSG00000025902	Sox17	basal_adipocytes	1039.98	-2.84267	0.895504	8.71712e-05	0.000305
ENSMUSG00000025902	Sox17	endothelial_adipocytes	1039.98	4.27776	0.890968	1.585e-07	9.0862e-07
ENSMUSG00000025902	Sox17	luminal-differentiated_adipocytes	1039.98	-5.21705	0.882175	2.43021e-10	1.59725e-09
ENSMUSG00000025902	Sox17	luminal-progenitors_adipocytes	1039.98	-8.38868	1.08034	4.32401e-16	4.97708e-15
ENSMUSG00000025902	Sox17	stromal_adipocytes	1039.98	-4.39696	0.886129	7.97331e-08	4.40826e-07
ENSMUSG00000025902	Sox17	endothelial_basal	1039.98	7.60887	0.913033	9.90091e-19	3.87794e-17
ENSMUSG00000025902	Sox17	luminal-differentiated_basal	1039.98	-1.37075	0.963937	0.0116364	0.0364251
ENSMUSG00000025902	Sox17	luminal-progenitors_basal	1039.98	-4.98305	1.09698	5.22919e-07	4.93159e-06
ENSMUSG00000025902	Sox17	luminal-differentiated_endothelial	1039.98	-9.95641	0.946076	7.53525e-28	2.75955e-26
ENSMUSG00000025902	Sox17	luminal-progenitors_endothelial	1039.98	-13.1479	1.12915	7.24132e-33	5.02634e-31
ENSMUSG00000025902	Sox17	stromal_endothelial	1039.98	-9.22464	0.959588	1.81653e-23	8.07968e-22
ENSMUSG00000025902	Sox17	luminal-progenitors_luminal-differentiated	1039.98	-2.05771	1.34945	0.00383204	0.0201549
ENSMUSG00000025902	Sox17	stromal_luminal-progenitors	1039.98	3.42417	1.25564	0.000378568	0.0014761
ENSMUSG00000104238	Gm37587	endothelial_adipocytes	19.6776	4.50996	1.63815	0.000234132	0.000810018
ENSMUSG00000104238	Gm37587	luminal-differentiated_adipocytes	19.6776	-2.1656	1.62004	0.0227994	0.0484937
ENSMUSG00000104238	Gm37587	endothelial_basal	19.6776	8.05374	1.70679	2.27401e-08	2.41232e-07
ENSMUSG00000104238	Gm37587	stromal_basal	19.6776	2.34134	1.78068	0.0115645	0.0346811
ENSMUSG00000104238	Gm37587	luminal-differentiated_endothelial	19.6776	-8.62226	1.67298	7.4998e-09	5.73423e-08
ENSMUSG00000104238	Gm37587	luminal-progenitors_endothelial	19.6776	-8.43945	1.67192	1.07821e-08	9.4447e-08
ENSMUSG00000104238	Gm37587	stromal_endothelial	19.6776	-4.14119	1.6955	0.000556772	0.00267468
ENSMUSG00000104238	Gm37587	stromal_luminal-differentiated	19.6776	2.9178	1.80708	0.00647846	0.0184986
ENSMUSG00000104238	Gm37587	stromal_luminal-progenitors	19.6776	2.76636	1.83049	0.00784616	0.0223687
ENSMUSG00000102269	Gm7357	endothelial_adipocytes	13.7283	4.24341	1.7192	0.000575728	0.00185305
ENSMUSG00000102269	Gm7357	endothelial_basal	13.7283	6.01651	1.61367	1.14781e-05	7.70164e-05
ENSMUSG00000102269	Gm7357	luminal-differentiated_endothelial	13.7283	-5.29835	1.69301	0.00012871	0.000536527
ENSMUSG00000102269	Gm7357	luminal-progenitors_endothelial	13.7283	-5.87544	1.65961	2.96632e-05	0.000153986
ENSMUSG00000102269	Gm7357	stromal_endothelial	13.7283	-7.45327	1.77968	9.74623e-07	7.85649e-06
ENSMUSG00000098104	Gm6085	luminal-differentiated_adipocytes	5.05789	2.29673	1.29835	0.00764217	0.0181627
ENSMUSG00000098104	Gm6085	luminal-progenitors_adipocytes	5.05789	1.83936	1.21971	0.0205092	0.0449456
ENSMUSG00000098104	Gm6085	stromal_luminal-differentiated	5.05789	-1.86946	1.31849	0.0134466	0.0351759
ENSMUSG00000102175	Gm6119	endothelial_basal	3.16635	-2.5915	2.05572	0.0139934	0.0430206
ENSMUSG00000102175	Gm6119	luminal-differentiated_endothelial	3.16635	2.72367	2.09503	0.0141055	0.0366722
ENSMUSG00000103265	Gm2053	luminal-differentiated_adipocytes	2.97209	2.64284	1.85792	0.0139573	0.0312081
ENSMUSG00000103265	Gm2053	luminal-differentiated_endothelial	2.97209	2.79812	2.17769	0.0143501	0.0371849
ENSMUSG00000033845	Mrpl15	basal_adipocytes	592.832	-1.16798	0.24744	1.01281e-06	4.7016e-06
ENSMUSG00000033845	Mrpl15	endothelial_adipocytes	592.832	-1.57806	0.275385	1.38113e-09	1.05023e-08
ENSMUSG00000033845	Mrpl15	luminal-differentiated_endothelial	592.832	1.05951	0.271316	1.65692e-05	8.05065e-05
ENSMUSG00000025903	Lypla1	basal_adipocytes	1015.87	-1.4849	0.228488	2.01409e-11	1.61201e-10
ENSMUSG00000025903	Lypla1	luminal-progenitors_adipocytes	1015.87	-1.11563	0.226714	3.44443e-07	1.67356e-06
ENSMUSG00000025903	Lypla1	luminal-differentiated_basal	1015.87	1.28522	0.235013	3.10279e-09	3.16152e-08
ENSMUSG00000104217	Gm37988	basal_adipocytes	4.58427	8.25939	2.68552	3.59909e-05	0.000133998
ENSMUSG00000104217	Gm37988	luminal-differentiated_adipocytes	4.58427	8.68558	2.6445	2.81366e-05	0.000101889
ENSMUSG00000104217	Gm37988	luminal-progenitors_adipocytes	4.58427	5.6868	2.80096	0.00112566	0.00324919
ENSMUSG00000104217	Gm37988	stromal_basal	4.58427	-9.53454	2.69108	4.01027e-06	2.75924e-05
ENSMUSG00000104217	Gm37988	stromal_luminal-differentiated	4.58427	-9.85006	2.61405	3.05583e-06	1.6607e-05
ENSMUSG00000104217	Gm37988	stromal_luminal-progenitors	4.58427	-7.20582	2.70741	0.000191139	0.000788944
ENSMUSG00000103280	Gm37277	luminal-progenitors_adipocytes	4.54633	4.6999	2.45473	0.00193018	0.0053217
ENSMUSG00000103280	Gm37277	luminal-progenitors_basal	4.54633	4.50746	2.60306	0.00159976	0.00751471
ENSMUSG00000103280	Gm37277	luminal-progenitors_endothelial	4.54633	5.31578	2.6488	0.00131312	0.00484206
ENSMUSG00000103280	Gm37277	stromal_luminal-progenitors	4.54633	-4.19205	2.43776	0.00351925	0.0110606
ENSMUSG00000002459	Rgs20	basal_adipocytes	50.1121	1.82891	1.06415	0.0141761	0.0325228
ENSMUSG00000002459	Rgs20	luminal-differentiated_adipocytes	50.1121	5.46425	1.09656	3.56846e-08	1.86224e-07
ENSMUSG00000002459	Rgs20	luminal-progenitors_adipocytes	50.1121	7.50627	1.07966	2.07047e-13	1.89437e-12
ENSMUSG00000002459	Rgs20	stromal_adipocytes	50.1121	3.3302	1.15074	0.000244978	0.000828961
ENSMUSG00000002459	Rgs20	luminal-differentiated_basal	50.1121	2.72327	1.05551	0.000335746	0.00159126
ENSMUSG00000002459	Rgs20	luminal-progenitors_basal	50.1121	4.89541	0.910733	8.9994e-09	1.12983e-07
ENSMUSG00000002459	Rgs20	luminal-differentiated_endothelial	50.1121	5.40346	1.09002	1.62312e-07	1.04565e-06
ENSMUSG00000002459	Rgs20	luminal-progenitors_endothelial	50.1121	7.29317	1.1015	2.34533e-12	3.12057e-11
ENSMUSG00000002459	Rgs20	stromal_endothelial	50.1121	3.18924	1.26988	0.000550779	0.00264995
ENSMUSG00000002459	Rgs20	stromal_luminal-progenitors	50.1121	-3.62367	0.939788	1.45394e-05	7.3385e-05
ENSMUSG00000102653	Gm37079	luminal-progenitors_adipocytes	8.66751	4.55142	1.72257	0.000318246	0.00101118
ENSMUSG00000102653	Gm37079	luminal-progenitors_basal	8.66751	5.23034	1.67451	6.56802e-05	0.000429553
ENSMUSG00000102653	Gm37079	luminal-progenitors_endothelial	8.66751	3.85589	1.90363	0.00190253	0.00673338
ENSMUSG00000102653	Gm37079	stromal_luminal-differentiated	8.66751	-3.3832	1.84398	0.00355054	0.0108091
ENSMUSG00000102653	Gm37079	stromal_luminal-progenitors	8.66751	-6.46236	1.61456	4.52717e-06	2.46234e-05
ENSMUSG00000085623	Gm16041	luminal-progenitors_adipocytes	1.95532	4.68552	4.0303	0.00944677	0.022394
ENSMUSG00000085623	Gm16041	stromal_adipocytes	1.95532	4.85026	4.27044	0.00765084	0.0190869
ENSMUSG00000085623	Gm16041	luminal-progenitors_basal	1.95532	3.44284	3.9252	0.0112199	0.0397545
ENSMUSG00000085623	Gm16041	stromal_basal	1.95532	3.96659	3.98773	0.0091085	0.0282303
ENSMUSG00000085623	Gm16041	luminal-progenitors_endothelial	1.95532	15.0077	4.46756	8.72755e-06	4.99193e-05
ENSMUSG00000085623	Gm16041	stromal_endothelial	1.95532	15.8797	4.22047	6.39429e-06	4.49446e-05
ENSMUSG00000085623	Gm16041	stromal_luminal-differentiated	1.95532	6.89615	4.61027	0.00234508	0.00747341
ENSMUSG00000033793	Atp6v1h	basal_adipocytes	1114.43	-1.97967	0.168917	9.40024e-33	3.79787e-31
ENSMUSG00000033793	Atp6v1h	endothelial_adipocytes	1114.43	-1.52496	0.183049	1.16142e-17	2.12666e-16
ENSMUSG00000033793	Atp6v1h	luminal-differentiated_adipocytes	1114.43	-1.07767	0.167326	4.73787e-11	3.33382e-10
ENSMUSG00000033793	Atp6v1h	luminal-progenitors_adipocytes	1114.43	-1.27518	0.167559	8.1852e-15	8.39393e-14
ENSMUSG00000033793	Atp6v1h	stromal_adipocytes	1114.43	-1.37242	0.168966	7.14936e-17	9.37703e-16
ENSMUSG00000025905	Oprk1	basal_adipocytes	3.83425	-6.58289	4.08736	0.00183974	0.00511659
ENSMUSG00000025905	Oprk1	luminal-differentiated_adipocytes	3.83425	-7.03874	4.15168	0.00188263	0.00508166
ENSMUSG00000025905	Oprk1	luminal-progenitors_adipocytes	3.83425	3.59981	3.38213	0.0179297	0.039888
ENSMUSG00000025905	Oprk1	endothelial_basal	3.83425	5.96238	4.36826	0.00202491	0.00809897
ENSMUSG00000025905	Oprk1	luminal-progenitors_basal	3.83425	16.163	3.31301	4.01056e-08	4.53459e-07
ENSMUSG00000025905	Oprk1	luminal-differentiated_endothelial	3.83425	-7.0554	4.47335	0.00206794	0.00664912
ENSMUSG00000025905	Oprk1	luminal-progenitors_luminal-differentiated	3.83425	16.1062	3.27706	4.16928e-08	6.18851e-07
ENSMUSG00000025905	Oprk1	stromal_luminal-differentiated	3.83425	3.38755	3.45729	0.0195832	0.0486834
ENSMUSG00000025905	Oprk1	stromal_luminal-progenitors	3.83425	-6.80942	4.13473	0.0018416	0.00619793
ENSMUSG00000103845	Gm19026	stromal_luminal-progenitors	3.59181	-2.85865	2.03624	0.00997714	0.027689
ENSMUSG00000102135	Gm37108	basal_adipocytes	23.7794	1.09318	0.464983	0.00848536	0.0205092
ENSMUSG00000102135	Gm37108	luminal-differentiated_adipocytes	23.7794	1.35495	0.481349	0.0012076	0.00336785
ENSMUSG00000102135	Gm37108	stromal_adipocytes	23.7794	1.30232	0.490919	0.00159052	0.00463437
ENSMUSG00000102135	Gm37108	luminal-differentiated_endothelial	23.7794	1.0937	0.509306	0.00522465	0.0151942
ENSMUSG00000051285	Pcmtd1	basal_adipocytes	2144	-1.26788	0.234377	2.32177e-08	1.34006e-07
ENSMUSG00000051285	Pcmtd1	luminal-differentiated_adipocytes	2144	-1.38844	0.235808	1.00925e-09	6.20052e-09
ENSMUSG00000051285	Pcmtd1	luminal-progenitors_adipocytes	2144	-1.38663	0.235945	9.92857e-10	6.46408e-09
ENSMUSG00000051285	Pcmtd1	stromal_adipocytes	2144	-1.09286	0.235804	1.01388e-06	4.93808e-06
ENSMUSG00000051285	Pcmtd1	luminal-differentiated_endothelial	2144	-1.1013	0.256088	2.66559e-06	1.44832e-05
ENSMUSG00000051285	Pcmtd1	luminal-progenitors_endothelial	2144	-1.09535	0.255921	2.63022e-06	1.64272e-05
ENSMUSG00000103509	Gm38372	endothelial_adipocytes	139.804	1.01984	0.477781	0.0129761	0.0308109
ENSMUSG00000103509	Gm38372	luminal-differentiated_endothelial	139.804	-1.67338	0.534629	8.45809e-05	0.000364195
ENSMUSG00000103509	Gm38372	luminal-progenitors_endothelial	139.804	-1.26939	0.516273	0.00127742	0.00472537
ENSMUSG00000103509	Gm38372	stromal_endothelial	139.804	-1.04821	0.528663	0.00407229	0.0152999
ENSMUSG00000025909	Sntg1	basal_adipocytes	8.40869	8.16409	1.91262	4.73119e-07	2.29876e-06
ENSMUSG00000025909	Sntg1	endothelial_adipocytes	8.40869	-2.87701	2.05891	0.0138869	0.0327535
ENSMUSG00000025909	Sntg1	luminal-differentiated_adipocytes	8.40869	5.36845	2.11426	0.000331162	0.00101801
ENSMUSG00000025909	Sntg1	luminal-progenitors_adipocytes	8.40869	7.04836	1.93366	9.5975e-06	3.83372e-05
ENSMUSG00000025909	Sntg1	stromal_adipocytes	8.40869	10.8482	1.87634	2.02483e-10	1.49601e-09
ENSMUSG00000025909	Sntg1	endothelial_basal	8.40869	-13.4083	2.04673	1.49763e-12	2.8555e-11
ENSMUSG00000025909	Sntg1	luminal-differentiated_endothelial	8.40869	10.8619	2.18355	1.04553e-08	7.86455e-08
ENSMUSG00000025909	Sntg1	luminal-progenitors_endothelial	8.40869	12.3473	2.12321	7.36996e-11	8.38218e-10
ENSMUSG00000025909	Sntg1	stromal_endothelial	8.40869	15.8708	1.96581	1.33492e-16	3.1893e-15
ENSMUSG00000025909	Sntg1	stromal_luminal-differentiated	8.40869	2.99932	2.01729	0.00850601	0.0235242
ENSMUSG00000061024	Rrs1	endothelial_basal	658.579	-1.13533	0.225047	2.55317e-08	2.68756e-07
ENSMUSG00000061024	Rrs1	luminal-progenitors_endothelial	658.579	1.01541	0.218286	6.21292e-07	4.2881e-06
ENSMUSG00000025911	Adhfe1	basal_adipocytes	321.266	-9.87479	0.825529	2.96033e-34	1.3365e-32
ENSMUSG00000025911	Adhfe1	endothelial_adipocytes	321.266	-7.79644	0.934885	7.86758e-19	1.58958e-17
ENSMUSG00000025911	Adhfe1	luminal-differentiated_adipocytes	321.266	-6.34983	0.746935	6.73991e-19	9.10492e-18
ENSMUSG00000025911	Adhfe1	luminal-progenitors_adipocytes	321.266	-6.747	0.739709	5.11131e-21	8.79012e-20
ENSMUSG00000025911	Adhfe1	stromal_adipocytes	321.266	-5.22413	0.728168	7.36093e-14	7.4957e-13
ENSMUSG00000025911	Adhfe1	luminal-differentiated_basal	321.266	3.16725	0.90956	2.47052e-05	0.000145517
ENSMUSG00000025911	Adhfe1	luminal-progenitors_basal	321.266	2.68024	0.947194	0.000174476	0.00104456
ENSMUSG00000025911	Adhfe1	stromal_basal	321.266	4.31828	0.815546	3.0712e-08	2.9678e-07
ENSMUSG00000025911	Adhfe1	stromal_endothelial	321.266	1.847	1.09205	0.00456143	0.0168972
ENSMUSG00000079671	2610203C22Rik	endothelial_adipocytes	43.3432	5.11021	1.03772	3.79149e-08	2.37537e-07
ENSMUSG00000079671	2610203C22Rik	luminal-differentiated_adipocytes	43.3432	3.3519	1.05051	8.15116e-05	0.000276305
ENSMUSG00000079671	2610203C22Rik	luminal-progenitors_adipocytes	43.3432	4.5058	1.0059	4.89764e-07	2.32856e-06
ENSMUSG00000079671	2610203C22Rik	stromal_adipocytes	43.3432	3.03757	1.06087	0.000278926	0.00093596
ENSMUSG00000079671	2610203C22Rik	endothelial_basal	43.3432	3.267	0.901375	3.9965e-05	0.000239322
ENSMUSG00000079671	2610203C22Rik	luminal-progenitors_basal	43.3432	2.31739	0.941816	0.000461774	0.0024995
ENSMUSG00000079671	2610203C22Rik	stromal_endothelial	43.3432	-1.24487	0.935893	0.0156634	0.0485253
ENSMUSG00000081441	Gm6161	endothelial_adipocytes	10.3134	-6.07129	1.92855	2.90574e-05	0.000117969
ENSMUSG00000081441	Gm6161	stromal_adipocytes	10.3134	-20.6768	1.7016	9.12985e-35	3.89958e-33
ENSMUSG00000081441	Gm6161	endothelial_basal	10.3134	-4.13785	1.94847	0.00147348	0.0061166
ENSMUSG00000081441	Gm6161	stromal_basal	10.3134	-18.8768	1.70609	2.02543e-29	1.90299e-27
ENSMUSG00000081441	Gm6161	luminal-differentiated_endothelial	10.3134	3.54529	2.07484	0.00448102	0.0132795
ENSMUSG00000081441	Gm6161	luminal-progenitors_endothelial	10.3134	6.53033	1.78323	1.52413e-05	8.32711e-05
ENSMUSG00000081441	Gm6161	stromal_endothelial	10.3134	-13.3256	1.89832	2.76085e-13	4.92593e-12
ENSMUSG00000081441	Gm6161	stromal_luminal-differentiated	10.3134	-18.3038	1.71027	1.66972e-27	4.85983e-26
ENSMUSG00000081441	Gm6161	stromal_luminal-progenitors	10.3134	-20.7541	1.6938	1.22335e-35	7.17005e-34
ENSMUSG00000067879	Vxn	basal_adipocytes	8.23797	4.44118	1.4951	0.000113722	0.000390167
ENSMUSG00000067879	Vxn	endothelial_adipocytes	8.23797	2.92146	1.53727	0.00485648	0.0128147
ENSMUSG00000067879	Vxn	luminal-differentiated_basal	8.23797	-6.75226	1.4104	1.42554e-07	1.17211e-06
ENSMUSG00000067879	Vxn	luminal-progenitors_basal	8.23797	-3.06177	1.58041	0.00148885	0.00705037
ENSMUSG00000067879	Vxn	stromal_basal	8.23797	-1.70793	1.3708	0.0170065	0.0482607
ENSMUSG00000067879	Vxn	luminal-differentiated_endothelial	8.23797	-5.42757	1.51362	3.50413e-05	0.000161768
ENSMUSG00000067879	Vxn	stromal_luminal-differentiated	8.23797	3.40349	1.63567	0.00202492	0.00655348
ENSMUSG00000025912	Mybl1	basal_adipocytes	85.0825	3.70446	0.584353	1.91934e-11	1.54042e-10
ENSMUSG00000025912	Mybl1	endothelial_adipocytes	85.0825	3.44448	0.617844	4.23139e-09	3.0173e-08
ENSMUSG00000025912	Mybl1	luminal-differentiated_adipocytes	85.0825	2.02496	0.601354	7.11838e-05	0.000243121
ENSMUSG00000025912	Mybl1	luminal-progenitors_adipocytes	85.0825	4.10605	0.581109	1.58783e-13	1.46872e-12
ENSMUSG00000025912	Mybl1	stromal_adipocytes	85.0825	2.05025	0.612224	6.57264e-05	0.000244359
ENSMUSG00000025912	Mybl1	luminal-differentiated_basal	85.0825	-1.14712	0.591046	0.00427514	0.0153165
ENSMUSG00000025912	Mybl1	stromal_basal	85.0825	-1.12889	0.58398	0.00454075	0.015481
ENSMUSG00000025912	Mybl1	luminal-progenitors_luminal-differentiated	85.0825	1.63049	0.647915	0.000376917	0.00266089
ENSMUSG00000025912	Mybl1	stromal_luminal-progenitors	85.0825	-1.60817	0.617418	0.00040527	0.00157037
ENSMUSG00000045210	Vcpip1	basal_adipocytes	1271.74	1.03192	0.187466	1.95542e-08	1.13993e-07
ENSMUSG00000097893	1700034P13Rik	basal_adipocytes	9.31446	-2.65676	1.33868	0.00369939	0.00964994
ENSMUSG00000097893	1700034P13Rik	luminal-differentiated_adipocytes	9.31446	-2.96015	1.42968	0.00249121	0.00655712
ENSMUSG00000097893	1700034P13Rik	stromal_adipocytes	9.31446	-2.16262	1.32556	0.0111467	0.0266533
ENSMUSG00000025915	Sgk3	luminal-progenitors_adipocytes	567.81	-1.25847	0.298676	7.66626e-06	3.10595e-05
ENSMUSG00000025915	Sgk3	luminal-progenitors_endothelial	567.81	-1.77402	0.34375	6.75288e-09	6.0455e-08
ENSMUSG00000025915	Sgk3	stromal_luminal-progenitors	567.81	1.13416	0.305446	2.07865e-05	0.000102617
ENSMUSG00000046101	Mcmdc2	luminal-progenitors_adipocytes	4.03986	-2.23593	1.55071	0.0173871	0.038803
ENSMUSG00000046101	Mcmdc2	luminal-progenitors_basal	4.03986	-3.77827	1.74948	0.000798562	0.00407292
ENSMUSG00000046101	Mcmdc2	stromal_luminal-progenitors	4.03986	2.29984	1.69551	0.0127173	0.0342078
ENSMUSG00000098234	Snhg6	luminal-differentiated_adipocytes	104.145	1.13512	0.384842	0.00110548	0.00310673
ENSMUSG00000098234	Snhg6	stromal_luminal-differentiated	104.145	-1.0895	0.399182	0.000712501	0.00255306
ENSMUSG00000093178	Snord87	luminal-differentiated_adipocytes	8.6845	-1.08984	0.540409	0.0156411	0.0345896
ENSMUSG00000099032	Tcf24	endothelial_adipocytes	30.3964	-5.81401	1.32069	2.33992e-07	1.31201e-06
ENSMUSG00000099032	Tcf24	stromal_adipocytes	30.3964	3.15416	1.13471	0.000352649	0.00115909
ENSMUSG00000099032	Tcf24	endothelial_basal	30.3964	-7.53428	1.21284	7.76183e-12	1.36348e-10
ENSMUSG00000099032	Tcf24	luminal-differentiated_endothelial	30.3964	8.35567	1.20383	1.2388e-13	1.52261e-12
ENSMUSG00000099032	Tcf24	luminal-progenitors_endothelial	30.3964	6.55791	1.19546	4.5454e-09	4.15791e-08
ENSMUSG00000099032	Tcf24	stromal_endothelial	30.3964	10.0074	1.20723	3.7795e-18	1.03734e-16
ENSMUSG00000099032	Tcf24	stromal_luminal-progenitors	30.3964	2.6415	1.16795	0.00110132	0.00388823
ENSMUSG00000025917	Cops5	endothelial_adipocytes	620.104	-1.06977	0.192912	1.07526e-08	7.24719e-08
ENSMUSG00000042501	Cpa6	basal_adipocytes	28.5709	17.0098	1.53201	1.04905e-29	3.4844e-28
ENSMUSG00000042501	Cpa6	endothelial_adipocytes	28.5709	12.4626	1.64861	3.95976e-15	5.67396e-14
ENSMUSG00000042501	Cpa6	luminal-differentiated_adipocytes	28.5709	5.23097	1.89562	0.000189464	0.000606669
ENSMUSG00000042501	Cpa6	luminal-progenitors_adipocytes	28.5709	6.59599	1.75674	6.92497e-06	2.82049e-05
ENSMUSG00000042501	Cpa6	endothelial_basal	28.5709	-3.3724	1.74157	0.00268057	0.0103068
ENSMUSG00000042501	Cpa6	luminal-differentiated_basal	28.5709	-10.7646	1.5804	3.89892e-13	5.89206e-12
ENSMUSG00000042501	Cpa6	luminal-progenitors_basal	28.5709	-9.60946	1.53983	1.52187e-11	2.72803e-10
ENSMUSG00000042501	Cpa6	stromal_basal	28.5709	-18.0969	1.55246	2.79232e-32	3.33562e-30
ENSMUSG00000042501	Cpa6	luminal-differentiated_endothelial	28.5709	-5.84303	1.70816	5.09797e-05	0.000228534
ENSMUSG00000042501	Cpa6	luminal-progenitors_endothelial	28.5709	-4.57515	1.79038	0.000513402	0.00208925
ENSMUSG00000042501	Cpa6	stromal_endothelial	28.5709	-13.6059	1.67219	6.41687e-17	1.59222e-15
ENSMUSG00000042501	Cpa6	stromal_luminal-differentiated	28.5709	-6.27747	1.77438	2.16049e-05	0.000103298
ENSMUSG00000042501	Cpa6	stromal_luminal-progenitors	28.5709	-7.54021	1.72863	5.20103e-07	3.23856e-06
ENSMUSG00000083422	Gm15604	basal_adipocytes	3.11211	5.08384	1.49494	2.43331e-05	9.26673e-05
ENSMUSG00000083422	Gm15604	endothelial_basal	3.11211	-4.79743	1.45945	9.16988e-05	0.000507651
ENSMUSG00000083422	Gm15604	luminal-differentiated_basal	3.11211	-5.10962	1.36966	1.40917e-05	8.62835e-05
ENSMUSG00000083422	Gm15604	luminal-progenitors_basal	3.11211	-5.52504	1.40682	5.29163e-06	4.2247e-05
ENSMUSG00000083422	Gm15604	stromal_basal	3.11211	-6.41897	1.42711	3.36011e-07	2.76276e-06
ENSMUSG00000048960	Prex2	basal_adipocytes	3990.17	-1.38847	0.478657	0.00107677	0.00313927
ENSMUSG00000048960	Prex2	endothelial_adipocytes	3990.17	3.95486	0.522863	7.23422e-15	1.01102e-13
ENSMUSG00000048960	Prex2	luminal-differentiated_adipocytes	3990.17	-2.66369	0.507621	8.89687e-09	4.93344e-08
ENSMUSG00000048960	Prex2	luminal-progenitors_adipocytes	3990.17	-3.42049	0.496685	5.37803e-13	4.74137e-12
ENSMUSG00000048960	Prex2	endothelial_basal	3990.17	5.56679	0.522853	3.10693e-27	2.93462e-25
ENSMUSG00000048960	Prex2	luminal-progenitors_basal	3990.17	-1.69945	0.550945	7.57015e-05	0.000489875
ENSMUSG00000048960	Prex2	stromal_basal	3990.17	2.71676	0.501465	8.3622e-09	8.73332e-08
ENSMUSG00000048960	Prex2	luminal-differentiated_endothelial	3990.17	-6.80972	0.526446	3.44124e-39	2.64807e-37
ENSMUSG00000048960	Prex2	luminal-progenitors_endothelial	3990.17	-7.52407	0.528215	2.72483e-47	4.47378e-45
ENSMUSG00000048960	Prex2	stromal_endothelial	3990.17	-2.76821	0.537268	4.2663e-08	4.166e-07
ENSMUSG00000048960	Prex2	stromal_luminal-differentiated	3990.17	3.94642	0.485999	1.73902e-16	2.52217e-15
ENSMUSG00000048960	Prex2	stromal_luminal-progenitors	3990.17	4.67001	0.486681	3.00471e-22	7.27925e-21
ENSMUSG00000057715	A830018L16Rik	basal_adipocytes	42.1876	-2.17645	1.12223	0.00591384	0.0147789
ENSMUSG00000057715	A830018L16Rik	luminal-differentiated_adipocytes	42.1876	-3.12198	1.18971	0.000504851	0.00150691
ENSMUSG00000057715	A830018L16Rik	luminal-progenitors_adipocytes	42.1876	-3.19734	1.1912	0.000394667	0.00123198
ENSMUSG00000057715	A830018L16Rik	stromal_adipocytes	42.1876	-4.72806	1.1162	1.84656e-06	8.70652e-06
ENSMUSG00000016918	Sulf1	basal_adipocytes	1577.38	3.46389	0.535833	7.614e-12	6.32243e-11
ENSMUSG00000016918	Sulf1	endothelial_adipocytes	1577.38	5.20478	0.570244	2.99204e-21	7.43151e-20
ENSMUSG00000016918	Sulf1	luminal-differentiated_adipocytes	1577.38	-2.27026	0.559132	3.43966e-06	1.41663e-05
ENSMUSG00000016918	Sulf1	stromal_adipocytes	1577.38	4.54358	0.52463	7.6346e-19	1.1657e-17
ENSMUSG00000016918	Sulf1	endothelial_basal	1577.38	1.38076	0.652221	0.0016823	0.00687419
ENSMUSG00000016918	Sulf1	luminal-differentiated_basal	1577.38	-5.99759	0.52986	1.57842e-30	8.55212e-29
ENSMUSG00000016918	Sulf1	luminal-progenitors_basal	1577.38	-2.70485	0.538972	4.80417e-08	5.37008e-07
ENSMUSG00000016918	Sulf1	luminal-differentiated_endothelial	1577.38	-7.74183	0.571801	4.68104e-43	4.5692e-41
ENSMUSG00000016918	Sulf1	luminal-progenitors_endothelial	1577.38	-4.51765	0.56212	2.56605e-16	4.97535e-15
ENSMUSG00000016918	Sulf1	luminal-progenitors_luminal-differentiated	1577.38	3.0824	0.530127	1.09142e-09	2.03633e-08
ENSMUSG00000016918	Sulf1	stromal_luminal-differentiated	1577.38	7.04572	0.531468	1.77192e-41	1.10693e-39
ENSMUSG00000016918	Sulf1	stromal_luminal-progenitors	1577.38	3.83394	0.519333	6.69586e-14	8.63066e-13
ENSMUSG00000025938	Slco5a1	basal_adipocytes	35.2721	2.90696	1.05564	0.00034956	0.00110825
ENSMUSG00000025938	Slco5a1	endothelial_adipocytes	35.2721	5.27784	1.04637	1.70856e-08	1.12084e-07
ENSMUSG00000025938	Slco5a1	luminal-differentiated_adipocytes	35.2721	6.09766	0.995934	3.99154e-11	2.82574e-10
ENSMUSG00000025938	Slco5a1	luminal-progenitors_adipocytes	35.2721	5.31111	0.993416	6.1537e-09	3.68096e-08
ENSMUSG00000025938	Slco5a1	stromal_adipocytes	35.2721	5.58107	0.977165	7.35783e-10	5.12753e-09
ENSMUSG00000025938	Slco5a1	endothelial_basal	35.2721	1.57175	1.0235	0.00830031	0.0275087
ENSMUSG00000025938	Slco5a1	luminal-differentiated_basal	35.2721	2.45953	0.92473	0.000267703	0.0012987
ENSMUSG00000025938	Slco5a1	luminal-progenitors_basal	35.2721	1.38545	0.922566	0.00728084	0.027773
ENSMUSG00000025938	Slco5a1	stromal_basal	35.2721	1.92606	0.956416	0.00190107	0.00721814
ENSMUSG00000005886	Ncoa2	luminal-differentiated_adipocytes	2740.63	1.17119	0.183098	5.63353e-11	3.93809e-10
ENSMUSG00000103506	Gm38376	luminal-differentiated_adipocytes	37.6288	1.23625	0.532218	0.00588059	0.0143404
ENSMUSG00000025935	Tram1	stromal_adipocytes	2704.43	1.65561	0.204804	6.2073e-17	8.17837e-16
ENSMUSG00000025935	Tram1	stromal_basal	2704.43	1.17774	0.207059	6.47018e-10	7.92922e-09
ENSMUSG00000025937	Lactb2	basal_adipocytes	768.67	-4.17967	0.319403	5.27583e-40	3.36366e-38
ENSMUSG00000025937	Lactb2	endothelial_adipocytes	768.67	-3.40286	0.34491	1.46421e-23	4.34687e-22
ENSMUSG00000025937	Lactb2	luminal-differentiated_adipocytes	768.67	-2.64651	0.32397	1.72491e-17	2.10081e-16
ENSMUSG00000025937	Lactb2	luminal-progenitors_adipocytes	768.67	-3.77006	0.319533	4.9682e-33	1.99185e-31
ENSMUSG00000025937	Lactb2	stromal_adipocytes	768.67	-2.98416	0.320759	1.75167e-21	3.20425e-20
ENSMUSG00000025937	Lactb2	luminal-differentiated_basal	768.67	1.38713	0.335224	2.07176e-06	1.45581e-05
ENSMUSG00000025937	Lactb2	stromal_basal	768.67	1.01256	0.326792	0.000193424	0.000937632
ENSMUSG00000102982	Gm38319	basal_adipocytes	20.2121	-1.44554	0.725987	0.0121621	0.028345
ENSMUSG00000102982	Gm38319	endothelial_adipocytes	20.2121	-1.58568	0.842388	0.0117779	0.0283333
ENSMUSG00000102982	Gm38319	luminal-progenitors_adipocytes	20.2121	-2.37067	0.82692	0.000303911	0.000968573
ENSMUSG00000102982	Gm38319	stromal_adipocytes	20.2121	-2.14252	0.850235	0.00100682	0.00305176
ENSMUSG00000102982	Gm38319	luminal-progenitors_luminal-differentiated	20.2121	-1.24956	0.915316	0.00802574	0.0372473
ENSMUSG00000102982	Gm38319	stromal_luminal-differentiated	20.2121	-1.18387	0.815745	0.0191361	0.0477201
ENSMUSG00000025932	Eya1	basal_adipocytes	56.3387	8.03084	1.02813	1.54743e-16	1.95693e-15
ENSMUSG00000025932	Eya1	endothelial_adipocytes	56.3387	5.38881	1.08789	2.40573e-08	1.54269e-07
ENSMUSG00000025932	Eya1	luminal-differentiated_adipocytes	56.3387	-10.0889	1.14422	1.4115e-19	2.0197e-18
ENSMUSG00000025932	Eya1	stromal_adipocytes	56.3387	5.80368	1.0183	6.37917e-10	4.47775e-09
ENSMUSG00000025932	Eya1	endothelial_basal	56.3387	-1.72129	1.04519	0.00589475	0.0204815
ENSMUSG00000025932	Eya1	luminal-differentiated_basal	56.3387	-18.4215	0.958172	2.59703e-83	3.61939e-80
ENSMUSG00000025932	Eya1	luminal-progenitors_basal	56.3387	-6.05469	0.83609	3.68345e-14	8.75684e-13
ENSMUSG00000025932	Eya1	stromal_basal	56.3387	-1.36871	0.896604	0.00963506	0.0296207
ENSMUSG00000025932	Eya1	luminal-differentiated_endothelial	56.3387	-16.0681	1.01571	4.15838e-57	9.74926e-55
ENSMUSG00000025932	Eya1	luminal-progenitors_endothelial	56.3387	-3.60062	0.944775	1.33429e-05	7.35266e-05
ENSMUSG00000025932	Eya1	luminal-progenitors_luminal-differentiated	56.3387	12.1481	0.98185	8.2177e-36	1.86301e-33
ENSMUSG00000025932	Eya1	stromal_luminal-differentiated	56.3387	16.3913	0.960281	5.72039e-66	1.25228e-63
ENSMUSG00000025932	Eya1	stromal_luminal-progenitors	56.3387	3.99974	0.834883	4.20536e-07	2.64632e-06
ENSMUSG00000054493	Gm9947	basal_adipocytes	15.4184	-9.72209	1.48445	2.21787e-12	1.93573e-11
ENSMUSG00000054493	Gm9947	endothelial_adipocytes	15.4184	-9.12511	1.64902	6.89759e-10	5.47399e-09
ENSMUSG00000054493	Gm9947	luminal-differentiated_adipocytes	15.4184	12.0961	1.25769	1.24684e-22	2.19487e-21
ENSMUSG00000054493	Gm9947	luminal-progenitors_adipocytes	15.4184	12.2722	1.26274	1.69697e-23	3.48185e-22
ENSMUSG00000054493	Gm9947	stromal_adipocytes	15.4184	13.162	1.25926	3.81597e-26	9.43702e-25
ENSMUSG00000054493	Gm9947	luminal-differentiated_basal	15.4184	22.1256	1.32336	5.79059e-64	2.65378e-61
ENSMUSG00000054493	Gm9947	luminal-progenitors_basal	15.4184	22.288	1.3189	1.85062e-65	2.67338e-62
ENSMUSG00000054493	Gm9947	stromal_basal	15.4184	23.1754	1.328	1.07808e-69	5.40895e-66
ENSMUSG00000054493	Gm9947	luminal-differentiated_endothelial	15.4184	21.6765	1.45789	5.86194e-51	8.75313e-49
ENSMUSG00000054493	Gm9947	luminal-progenitors_endothelial	15.4184	21.899	1.45542	3.97761e-52	8.3507e-50
ENSMUSG00000054493	Gm9947	stromal_endothelial	15.4184	22.6797	1.46212	1.55545e-55	6.61355e-53
ENSMUSG00000025930	Msc	basal_adipocytes	40.7523	-7.82006	1.31896	8.15913e-11	6.16415e-10
ENSMUSG00000025930	Msc	luminal-differentiated_adipocytes	40.7523	5.86681	1.1702	2.51951e-08	1.33524e-07
ENSMUSG00000025930	Msc	luminal-progenitors_adipocytes	40.7523	6.00467	1.15961	1.36534e-08	7.86468e-08
ENSMUSG00000025930	Msc	stromal_adipocytes	40.7523	6.35461	1.15993	1.27857e-09	8.67196e-09
ENSMUSG00000025930	Msc	endothelial_basal	40.7523	9.1802	1.38476	1.02023e-13	2.27565e-12
ENSMUSG00000025930	Msc	luminal-differentiated_basal	40.7523	14.3399	1.12716	4.55296e-38	4.18372e-36
ENSMUSG00000025930	Msc	luminal-progenitors_basal	40.7523	14.4306	1.12576	1.12956e-38	2.35082e-36
ENSMUSG00000025930	Msc	stromal_basal	40.7523	14.9405	1.12497	6.14695e-41	1.49711e-38
ENSMUSG00000025930	Msc	luminal-differentiated_endothelial	40.7523	4.37539	1.23144	4.03052e-05	0.00018407
ENSMUSG00000025930	Msc	luminal-progenitors_endothelial	40.7523	4.46082	1.21732	2.58351e-05	0.00013582
ENSMUSG00000025930	Msc	stromal_endothelial	40.7523	4.88233	1.1998	4.53059e-06	3.26312e-05
ENSMUSG00000082193	Rpl5-ps1	stromal_adipocytes	3.77754	-2.10987	1.18603	0.00798765	0.0198307
ENSMUSG00000082193	Rpl5-ps1	stromal_luminal-progenitors	3.77754	-2.35396	1.31	0.00386941	0.0120241
ENSMUSG00000092083	Kcnb2	basal_adipocytes	6.35721	7.8148	1.9781	1.78788e-06	8.02735e-06
ENSMUSG00000092083	Kcnb2	endothelial_adipocytes	6.35721	6.2251	2.27832	0.00010056	0.000370815
ENSMUSG00000092083	Kcnb2	luminal-differentiated_adipocytes	6.35721	6.93247	2.03673	1.90181e-05	7.0565e-05
ENSMUSG00000092083	Kcnb2	luminal-progenitors_adipocytes	6.35721	6.56618	2.04924	4.33486e-05	0.000158239
ENSMUSG00000092083	Kcnb2	stromal_adipocytes	6.35721	11.1421	1.9155	2.0255e-10	1.49609e-09
ENSMUSG00000104149	Gm37138	luminal-progenitors_adipocytes	3.49718	-2.63234	1.52941	0.00700966	0.0171053
ENSMUSG00000025925	Terf1	basal_adipocytes	375.93	2.32463	0.297841	3.56898e-16	4.41102e-15
ENSMUSG00000025925	Terf1	endothelial_adipocytes	375.93	2.59094	0.319091	6.3167e-17	1.09133e-15
ENSMUSG00000025925	Terf1	luminal-differentiated_adipocytes	375.93	2.36176	0.298508	1.39535e-16	1.57441e-15
ENSMUSG00000025925	Terf1	luminal-progenitors_adipocytes	375.93	2.71749	0.296897	3.72973e-21	6.47808e-20
ENSMUSG00000025925	Terf1	stromal_adipocytes	375.93	1.99807	0.299838	2.05438e-12	1.84162e-11
ENSMUSG00000104379	Gm37509	basal_adipocytes	8.30979	2.61966	1.20147	0.00223612	0.00610404
ENSMUSG00000104379	Gm37509	luminal-progenitors_adipocytes	8.30979	2.18446	1.1837	0.00686832	0.0167934
ENSMUSG00000104379	Gm37509	stromal_basal	8.30979	-3.81894	1.18776	0.000101134	0.000522135
ENSMUSG00000104379	Gm37509	stromal_luminal-differentiated	8.30979	-2.00203	1.30058	0.00935124	0.0255672
ENSMUSG00000104379	Gm37509	stromal_luminal-progenitors	8.30979	-3.40686	1.26664	0.000415681	0.00160667
ENSMUSG00000032719	Sbspon	basal_adipocytes	106.871	9.9331	0.97921	1.80138e-25	4.46755e-24
ENSMUSG00000032719	Sbspon	endothelial_adipocytes	106.871	5.21521	1.04821	2.60719e-08	1.66549e-07
ENSMUSG00000032719	Sbspon	luminal-progenitors_adipocytes	106.871	5.32704	0.995522	5.98519e-09	3.58344e-08
ENSMUSG00000032719	Sbspon	stromal_adipocytes	106.871	4.1034	0.995236	3.41888e-06	1.55398e-05
ENSMUSG00000032719	Sbspon	endothelial_basal	106.871	-4.14788	0.856682	4.12918e-07	3.59208e-06
ENSMUSG00000032719	Sbspon	luminal-differentiated_basal	106.871	-8.60986	0.837778	4.07535e-26	1.71246e-24
ENSMUSG00000032719	Sbspon	luminal-progenitors_basal	106.871	-4.23248	0.817868	2.83748e-08	3.28073e-07
ENSMUSG00000032719	Sbspon	stromal_basal	106.871	-5.34672	0.80154	4.08376e-12	6.63935e-11
ENSMUSG00000032719	Sbspon	luminal-differentiated_endothelial	106.871	-4.13818	0.91234	1.07301e-06	6.17375e-06
ENSMUSG00000032719	Sbspon	luminal-progenitors_luminal-differentiated	106.871	3.95853	0.850655	2.2593e-07	2.98643e-06
ENSMUSG00000032719	Sbspon	stromal_luminal-differentiated	106.871	2.85079	0.928999	0.000141285	0.00058622
ENSMUSG00000067795	4930444P10Rik	basal_adipocytes	13.1559	3.91872	1.67228	0.000788842	0.00234985
ENSMUSG00000067795	4930444P10Rik	stromal_adipocytes	13.1559	2.1042	1.5468	0.0216543	0.0480227
ENSMUSG00000067795	4930444P10Rik	endothelial_basal	13.1559	-4.45417	1.78708	0.000637113	0.00291798
ENSMUSG00000067795	4930444P10Rik	luminal-differentiated_basal	13.1559	-2.96314	1.76764	0.0032222	0.0119521
ENSMUSG00000067795	4930444P10Rik	luminal-progenitors_basal	13.1559	-4.19531	1.7039	0.0003828	0.00211491
ENSMUSG00000067795	4930444P10Rik	stromal_endothelial	13.1559	2.25475	1.89461	0.0143164	0.0450616
ENSMUSG00000067795	4930444P10Rik	stromal_luminal-progenitors	13.1559	2.22974	1.6896	0.0142316	0.0377066
ENSMUSG00000043716	Rpl7	basal_adipocytes	14534.5	2.36798	0.16057	1.75816e-50	1.96403e-48
ENSMUSG00000043716	Rpl7	endothelial_adipocytes	14534.5	1.18737	0.172617	1.74542e-12	1.86163e-11
ENSMUSG00000043716	Rpl7	luminal-differentiated_adipocytes	14534.5	1.91373	0.160444	8.12604e-34	2.94805e-32
ENSMUSG00000043716	Rpl7	luminal-progenitors_adipocytes	14534.5	2.09422	0.160726	5.2395e-40	3.15577e-38
ENSMUSG00000043716	Rpl7	stromal_adipocytes	14534.5	1.48475	0.160732	3.20251e-21	5.76541e-20
ENSMUSG00000043716	Rpl7	endothelial_basal	14534.5	-1.11521	0.175025	1.1736e-11	2.01548e-10
ENSMUSG00000025921	Rdh10	basal_adipocytes	360.093	2.79453	0.270161	2.39888e-26	6.30218e-25
ENSMUSG00000025921	Rdh10	endothelial_basal	360.093	-2.27069	0.292094	1.47425e-15	4.11417e-14
ENSMUSG00000025921	Rdh10	luminal-differentiated_basal	360.093	-3.25023	0.267435	9.1927e-35	6.72327e-33
ENSMUSG00000025921	Rdh10	luminal-progenitors_basal	360.093	-1.99467	0.267857	1.26657e-14	3.18041e-13
ENSMUSG00000025921	Rdh10	stromal_basal	360.093	-2.6682	0.26749	4.7895e-24	2.78124e-22
ENSMUSG00000025921	Rdh10	luminal-progenitors_luminal-differentiated	360.093	1.11969	0.285464	3.90052e-06	4.15853e-05
ENSMUSG00000025920	Stau2	endothelial_adipocytes	438.247	-1.00159	0.313912	0.000584164	0.00187756
ENSMUSG00000025920	Stau2	endothelial_basal	438.247	-1.17156	0.337498	2.62477e-05	0.000164018
ENSMUSG00000025920	Stau2	luminal-progenitors_endothelial	438.247	1.2719	0.327705	8.05869e-06	4.64567e-05
ENSMUSG00000025939	Ube2w	luminal-differentiated_adipocytes	443.041	-1.82176	0.219458	1.20734e-17	1.49461e-16
ENSMUSG00000025939	Ube2w	luminal-progenitors_adipocytes	443.041	-1.3321	0.217278	2.32376e-10	1.61939e-09
ENSMUSG00000025939	Ube2w	luminal-differentiated_basal	443.041	-1.07496	0.225065	1.30796e-07	1.08289e-06
ENSMUSG00000025939	Ube2w	luminal-differentiated_endothelial	443.041	-1.01099	0.235417	3.52799e-06	1.88385e-05
ENSMUSG00000025939	Ube2w	stromal_luminal-differentiated	443.041	1.34535	0.224599	9.30412e-11	8.51703e-10
ENSMUSG00000102457	Gm38342	luminal-differentiated_adipocytes	14.2731	-7.86215	1.16017	4.49707e-13	3.82796e-12
ENSMUSG00000102457	Gm38342	luminal-differentiated_basal	14.2731	-7.27441	1.13754	1.26735e-11	1.65329e-10
ENSMUSG00000102457	Gm38342	luminal-differentiated_endothelial	14.2731	-6.84464	1.18356	8.05231e-10	6.85677e-09
ENSMUSG00000102457	Gm38342	luminal-progenitors_luminal-differentiated	14.2731	6.82103	1.18079	2.38029e-10	4.78668e-09
ENSMUSG00000102457	Gm38342	stromal_luminal-differentiated	14.2731	6.13345	1.13625	6.11825e-09	4.66112e-08
ENSMUSG00000097744	D030040B21Rik	luminal-differentiated_endothelial	3.71592	-4.11127	2.01073	0.00192006	0.00622228
ENSMUSG00000025940	Tmem70	basal_adipocytes	426.563	-1.01226	0.209125	6.99156e-07	3.31566e-06
ENSMUSG00000025940	Tmem70	endothelial_adipocytes	426.563	-1.39245	0.231831	3.61234e-10	2.96918e-09
ENSMUSG00000025940	Tmem70	luminal-progenitors_adipocytes	426.563	-1.01584	0.209352	5.76823e-07	2.70897e-06
ENSMUSG00000025940	Tmem70	stromal_adipocytes	426.563	-1.49455	0.214615	4.18184e-13	3.97647e-12
ENSMUSG00000025779	Ly96	endothelial_adipocytes	64.3674	1.79187	0.554556	0.000155404	0.00055494
ENSMUSG00000025779	Ly96	endothelial_basal	64.3674	1.9845	0.595597	3.30463e-05	0.000201477
ENSMUSG00000025779	Ly96	luminal-progenitors_endothelial	64.3674	-1.66037	0.578393	0.000184538	0.000826756
ENSMUSG00000025779	Ly96	stromal_endothelial	64.3674	-1.4585	0.594548	0.000635758	0.00301703
ENSMUSG00000042686	Jph1	luminal-differentiated_adipocytes	90.6848	-3.28413	0.620543	9.19707e-09	5.08889e-08
ENSMUSG00000042686	Jph1	luminal-differentiated_basal	90.6848	-4.05007	0.605229	3.76375e-12	5.19634e-11
ENSMUSG00000042686	Jph1	luminal-differentiated_endothelial	90.6848	-3.04596	0.691367	7.73332e-07	4.54754e-06
ENSMUSG00000042686	Jph1	luminal-progenitors_luminal-differentiated	90.6848	3.06771	0.603769	5.78456e-08	8.44012e-07
ENSMUSG00000042686	Jph1	stromal_luminal-differentiated	90.6848	3.75625	0.598778	1.20049e-10	1.0823e-09
ENSMUSG00000067780	Pi15	basal_adipocytes	605.152	8.28113	1.00289	4.22089e-18	6.0958e-17
ENSMUSG00000067780	Pi15	endothelial_adipocytes	605.152	3.99836	1.05724	1.32558e-05	5.68728e-05
ENSMUSG00000067780	Pi15	stromal_adipocytes	605.152	10.3849	1.00123	1.03581e-26	2.66759e-25
ENSMUSG00000067780	Pi15	endothelial_basal	605.152	-3.70202	0.913276	1.08845e-05	7.3455e-05
ENSMUSG00000067780	Pi15	luminal-differentiated_basal	605.152	-9.71921	0.92579	3.35054e-27	1.50092e-25
ENSMUSG00000067780	Pi15	luminal-progenitors_basal	605.152	-7.96398	0.87071	2.45193e-21	1.12761e-19
ENSMUSG00000067780	Pi15	stromal_basal	605.152	1.21626	0.893102	0.0171458	0.0485919
ENSMUSG00000067780	Pi15	luminal-differentiated_endothelial	605.152	-5.63087	0.970514	1.59006e-09	1.30781e-08
ENSMUSG00000067780	Pi15	luminal-progenitors_endothelial	605.152	-3.88826	0.964979	6.70039e-06	3.91195e-05
ENSMUSG00000067780	Pi15	stromal_endothelial	605.152	5.69588	0.914491	4.15477e-11	5.82272e-10
ENSMUSG00000067780	Pi15	stromal_luminal-differentiated	605.152	11.7628	0.923672	1.68418e-38	8.85771e-37
ENSMUSG00000067780	Pi15	stromal_luminal-progenitors	605.152	10.006	0.874335	4.04783e-32	1.88275e-30
ENSMUSG00000100053	Gm28154	basal_adipocytes	7.09845	4.19627	1.47297	0.000175568	0.000584482
ENSMUSG00000100053	Gm28154	endothelial_adipocytes	7.09845	3.43528	1.5304	0.00161685	0.00473725
ENSMUSG00000100053	Gm28154	stromal_adipocytes	7.09845	3.39756	1.48434	0.00127026	0.00377839
ENSMUSG00000100053	Gm28154	luminal-differentiated_basal	7.09845	-5.08113	1.38805	1.76933e-05	0.000106568
ENSMUSG00000100053	Gm28154	luminal-progenitors_basal	7.09845	-6.01346	1.3935	1.01466e-06	9.12418e-06
ENSMUSG00000100053	Gm28154	luminal-differentiated_endothelial	7.09845	-4.43376	1.55277	0.000279725	0.00108946
ENSMUSG00000100053	Gm28154	luminal-progenitors_endothelial	7.09845	-5.39644	1.48222	2.52303e-05	0.000132995
ENSMUSG00000100053	Gm28154	stromal_luminal-differentiated	7.09845	4.28795	1.40699	0.000180087	0.000729723
ENSMUSG00000100053	Gm28154	stromal_luminal-progenitors	7.09845	5.31189	1.37301	1.33167e-05	6.75917e-05
ENSMUSG00000085125	Gm16070	basal_adipocytes	48.1325	3.96537	1.00039	4.05815e-06	1.73248e-05
ENSMUSG00000085125	Gm16070	endothelial_adipocytes	48.1325	5.36811	1.03812	7.91595e-09	5.43756e-08
ENSMUSG00000085125	Gm16070	luminal-differentiated_adipocytes	48.1325	-9.50436	1.10647	7.8373e-19	1.0554e-17
ENSMUSG00000085125	Gm16070	luminal-progenitors_adipocytes	48.1325	-10.2175	1.12348	4.86741e-21	8.39276e-20
ENSMUSG00000085125	Gm16070	stromal_adipocytes	48.1325	3.59377	0.999888	2.50727e-05	0.000100259
ENSMUSG00000085125	Gm16070	luminal-differentiated_basal	48.1325	-13.9416	0.998925	2.8164e-45	4.10768e-43
ENSMUSG00000085125	Gm16070	luminal-progenitors_basal	48.1325	-14.6828	1.01671	2.61606e-48	9.44782e-46
ENSMUSG00000085125	Gm16070	luminal-differentiated_endothelial	48.1325	-15.4039	1.05442	3.83755e-49	5.28949e-47
ENSMUSG00000085125	Gm16070	luminal-progenitors_endothelial	48.1325	-16.1683	1.07183	3.71553e-52	7.86494e-50
ENSMUSG00000085125	Gm16070	stromal_luminal-differentiated	48.1325	13.6039	1.00108	6.41512e-43	4.42885e-41
ENSMUSG00000085125	Gm16070	stromal_luminal-progenitors	48.1325	14.3591	1.01759	6.47184e-46	7.16839e-44
ENSMUSG00000025776	Crispld1	basal_adipocytes	774.441	4.87665	0.684802	8.95788e-14	8.91016e-13
ENSMUSG00000025776	Crispld1	endothelial_adipocytes	774.441	4.26139	0.729912	6.5375e-10	5.20634e-09
ENSMUSG00000025776	Crispld1	luminal-differentiated_adipocytes	774.441	-3.07045	0.739454	2.04478e-06	8.64524e-06
ENSMUSG00000025776	Crispld1	luminal-progenitors_adipocytes	774.441	-3.20246	0.792852	3.2391e-06	1.38237e-05
ENSMUSG00000025776	Crispld1	stromal_adipocytes	774.441	5.90559	0.682545	2.72614e-19	4.31364e-18
ENSMUSG00000025776	Crispld1	luminal-differentiated_basal	774.441	-8.27627	0.700449	1.64351e-33	1.10534e-31
ENSMUSG00000025776	Crispld1	luminal-progenitors_basal	774.441	-8.42165	0.752741	1.81988e-30	1.80212e-28
ENSMUSG00000025776	Crispld1	luminal-differentiated_endothelial	774.441	-7.68428	0.751701	8.55922e-26	2.69068e-24
ENSMUSG00000025776	Crispld1	luminal-progenitors_endothelial	774.441	-7.8112	0.7995	6.18957e-24	2.2519e-22
ENSMUSG00000025776	Crispld1	stromal_luminal-differentiated	774.441	9.31965	0.704417	7.82657e-42	4.97424e-40
ENSMUSG00000025776	Crispld1	stromal_luminal-progenitors	774.441	9.47485	0.756718	7.66962e-38	5.24827e-36
ENSMUSG00000025927	Tfap2b	basal_adipocytes	970.64	7.8642	0.808713	6.43489e-24	1.45007e-22
ENSMUSG00000025927	Tfap2b	endothelial_adipocytes	970.64	3.02856	0.878493	5.61156e-05	0.000217106
ENSMUSG00000025927	Tfap2b	luminal-differentiated_adipocytes	970.64	9.87727	0.798528	5.10123e-36	2.07723e-34
ENSMUSG00000025927	Tfap2b	luminal-progenitors_adipocytes	970.64	7.08295	0.8038	8.06546e-20	1.2716e-18
ENSMUSG00000025927	Tfap2b	endothelial_basal	970.64	-4.4277	0.728509	4.26027e-10	5.82862e-09
ENSMUSG00000025927	Tfap2b	luminal-differentiated_basal	970.64	1.38461	0.76327	0.00436884	0.015601
ENSMUSG00000025927	Tfap2b	stromal_basal	970.64	-8.28358	0.731473	6.32702e-32	7.3823e-30
ENSMUSG00000025927	Tfap2b	luminal-differentiated_endothelial	970.64	6.39954	0.738069	7.04808e-19	1.32739e-17
ENSMUSG00000025927	Tfap2b	luminal-progenitors_endothelial	970.64	3.67058	0.756844	2.01314e-07	1.48852e-06
ENSMUSG00000025927	Tfap2b	stromal_endothelial	970.64	-3.60204	0.784386	7.49799e-07	6.15493e-06
ENSMUSG00000025927	Tfap2b	luminal-progenitors_luminal-differentiated	970.64	-2.41008	0.750615	6.79313e-05	0.000565255
ENSMUSG00000025927	Tfap2b	stromal_luminal-differentiated	970.64	-10.3012	0.726051	1.88004e-47	1.69288e-45
ENSMUSG00000025927	Tfap2b	stromal_luminal-progenitors	970.64	-7.51509	0.725244	1.25041e-26	4.1011e-25
ENSMUSG00000043760	Pkhd1	luminal-differentiated_adipocytes	15.6007	4.13783	2.06372	0.00183771	0.00497299
ENSMUSG00000043760	Pkhd1	luminal-differentiated_basal	15.6007	4.61111	2.20408	0.000963634	0.00408892
ENSMUSG00000043760	Pkhd1	luminal-differentiated_endothelial	15.6007	6.32216	2.13101	0.000143884	0.000592981
ENSMUSG00000043760	Pkhd1	stromal_luminal-differentiated	15.6007	-6.32953	1.9394	4.89706e-05	0.00021978
ENSMUSG00000041859	Mcm3	basal_adipocytes	881.853	3.26014	0.383804	1.47427e-18	2.20972e-17
ENSMUSG00000041859	Mcm3	endothelial_adipocytes	881.853	3.41281	0.407894	1.38048e-17	2.51677e-16
ENSMUSG00000041859	Mcm3	luminal-differentiated_adipocytes	881.853	2.71905	0.388227	1.44021e-13	1.27861e-12
ENSMUSG00000041859	Mcm3	luminal-progenitors_adipocytes	881.853	4.08034	0.380548	9.13554e-28	2.56777e-26
ENSMUSG00000041859	Mcm3	stromal_adipocytes	881.853	2.57084	0.387121	2.72999e-12	2.42233e-11
ENSMUSG00000041859	Mcm3	luminal-progenitors_luminal-differentiated	881.853	1.1041	0.425851	0.000368737	0.00261005
ENSMUSG00000041859	Mcm3	stromal_luminal-progenitors	881.853	-1.28463	0.393728	7.35638e-05	0.000330292
ENSMUSG00000025931	Paqr8	basal_adipocytes	100.084	2.4032	0.62045	7.19935e-06	2.96131e-05
ENSMUSG00000025931	Paqr8	endothelial_adipocytes	100.084	3.47538	0.638282	8.63479e-09	5.89903e-08
ENSMUSG00000025931	Paqr8	stromal_adipocytes	100.084	2.20766	0.630964	3.51529e-05	0.0001367
ENSMUSG00000025931	Paqr8	luminal-differentiated_basal	100.084	-1.33608	0.644052	0.00235206	0.00904966
ENSMUSG00000025931	Paqr8	luminal-progenitors_basal	100.084	-2.36125	0.629551	9.96715e-06	7.58047e-05
ENSMUSG00000025931	Paqr8	luminal-differentiated_endothelial	100.084	-2.56265	0.696922	9.40916e-06	4.72644e-05
ENSMUSG00000025931	Paqr8	luminal-progenitors_endothelial	100.084	-3.463	0.64143	1.18517e-08	1.03286e-07
ENSMUSG00000025931	Paqr8	stromal_luminal-differentiated	100.084	1.13893	0.608906	0.00721304	0.0203243
ENSMUSG00000025931	Paqr8	stromal_luminal-progenitors	100.084	2.12857	0.667434	4.85385e-05	0.000225204
ENSMUSG00000041809	Efhc1	basal_adipocytes	48.6473	1.34315	0.754746	0.0227613	0.0493802
ENSMUSG00000041809	Efhc1	stromal_adipocytes	48.6473	1.78851	0.844657	0.00410245	0.0109315
ENSMUSG00000041809	Efhc1	endothelial_basal	48.6473	-2.65897	1.00407	0.000469401	0.00221854
ENSMUSG00000041809	Efhc1	luminal-differentiated_basal	48.6473	-1.54583	0.902451	0.00485922	0.0171109
ENSMUSG00000041809	Efhc1	luminal-progenitors_basal	48.6473	-1.32807	0.908231	0.00839916	0.0312838
ENSMUSG00000041809	Efhc1	stromal_endothelial	48.6473	3.17631	0.934537	5.28994e-05	0.000316506
ENSMUSG00000041809	Efhc1	stromal_luminal-differentiated	48.6473	2.29402	0.921392	0.000638467	0.0023091
ENSMUSG00000041809	Efhc1	stromal_luminal-progenitors	48.6473	2.07136	0.942266	0.00122913	0.00429367
ENSMUSG00000041779	Tram2	basal_adipocytes	981.622	1.06486	0.348193	0.00108299	0.003156
ENSMUSG00000041779	Tram2	endothelial_adipocytes	981.622	1.52697	0.394477	1.74549e-05	7.35982e-05
ENSMUSG00000041779	Tram2	stromal_adipocytes	981.622	2.93245	0.361108	5.51032e-17	7.28577e-16
ENSMUSG00000041779	Tram2	luminal-differentiated_basal	981.622	-1.40967	0.378353	1.08818e-05	6.82108e-05
ENSMUSG00000041779	Tram2	stromal_basal	981.622	1.69615	0.386473	2.88699e-07	2.39336e-06
ENSMUSG00000041779	Tram2	luminal-differentiated_endothelial	981.622	-1.92247	0.4105	9.10557e-08	6.07506e-07
ENSMUSG00000041779	Tram2	stromal_endothelial	981.622	1.1049	0.406362	0.000514342	0.00249329
ENSMUSG00000041779	Tram2	stromal_luminal-differentiated	981.622	3.35638	0.356097	1.7431e-21	3.54898e-20
ENSMUSG00000041779	Tram2	stromal_luminal-progenitors	981.622	2.13393	0.376535	4.87886e-10	4.37657e-09
ENSMUSG00000025933	Tmem14a	stromal_endothelial	23.7786	1.61832	0.920023	0.00407435	0.0153054
ENSMUSG00000025933	Tmem14a	stromal_luminal-progenitors	23.7786	1.27329	0.667808	0.00501138	0.0151232
ENSMUSG00000025934	Gsta3	basal_adipocytes	512.903	-10.0777	0.681896	1.20885e-50	1.36204e-48
ENSMUSG00000025934	Gsta3	endothelial_adipocytes	512.903	-17.4415	1.05336	4.06294e-63	1.39621e-60
ENSMUSG00000025934	Gsta3	luminal-differentiated_adipocytes	512.903	-13.4934	0.934156	4.76038e-48	3.74011e-46
ENSMUSG00000025934	Gsta3	luminal-progenitors_adipocytes	512.903	-9.40603	0.668419	2.89874e-46	2.42863e-44
ENSMUSG00000025934	Gsta3	stromal_adipocytes	512.903	-6.70165	0.642303	3.31621e-27	8.74729e-26
ENSMUSG00000025934	Gsta3	endothelial_basal	512.903	-7.03658	1.09627	3.95262e-12	7.1743e-11
ENSMUSG00000025934	Gsta3	luminal-differentiated_basal	512.903	-2.93688	1.13802	0.000338062	0.00160041
ENSMUSG00000025934	Gsta3	stromal_basal	512.903	3.13687	0.709198	1.38081e-06	1.02786e-05
ENSMUSG00000025934	Gsta3	luminal-differentiated_endothelial	512.903	3.2948	1.49114	0.00132786	0.00445211
ENSMUSG00000025934	Gsta3	luminal-progenitors_endothelial	512.903	7.81609	1.08829	2.78452e-14	4.50821e-13
ENSMUSG00000025934	Gsta3	stromal_endothelial	512.903	10.6864	1.07498	1.33615e-24	6.58517e-23
ENSMUSG00000025934	Gsta3	luminal-progenitors_luminal-differentiated	512.903	3.65605	1.01466	1.64736e-05	0.000156288
ENSMUSG00000025934	Gsta3	stromal_luminal-differentiated	512.903	6.4915	0.94875	5.445e-13	6.04259e-12
ENSMUSG00000025934	Gsta3	stromal_luminal-progenitors	512.903	2.37146	0.770156	8.17281e-05	0.000363638
ENSMUSG00000028033	Kcnq5	basal_adipocytes	146.014	6.80526	0.922855	5.14471e-15	5.76931e-14
ENSMUSG00000028033	Kcnq5	endothelial_adipocytes	146.014	2.63449	1.03472	0.00104782	0.00319465
ENSMUSG00000028033	Kcnq5	luminal-differentiated_adipocytes	146.014	-2.74932	1.16128	0.00120825	0.00336927
ENSMUSG00000028033	Kcnq5	stromal_adipocytes	146.014	3.99004	0.922445	1.50902e-06	7.18109e-06
ENSMUSG00000028033	Kcnq5	endothelial_basal	146.014	-3.55851	0.969121	3.74833e-05	0.000225727
ENSMUSG00000028033	Kcnq5	luminal-differentiated_basal	146.014	-10.2902	1.04109	1.91772e-24	7.05397e-23
ENSMUSG00000028033	Kcnq5	luminal-progenitors_basal	146.014	-5.99055	0.886153	1.16967e-12	2.35449e-11
ENSMUSG00000028033	Kcnq5	stromal_basal	146.014	-2.13839	1.04292	0.0017061	0.00655325
ENSMUSG00000028033	Kcnq5	luminal-differentiated_endothelial	146.014	-6.26444	1.08473	1.2847e-09	1.06751e-08
ENSMUSG00000028033	Kcnq5	luminal-progenitors_endothelial	146.014	-1.5492	1.04179	0.0127521	0.0358176
ENSMUSG00000028033	Kcnq5	luminal-progenitors_luminal-differentiated	146.014	3.67929	1.12267	4.19319e-05	0.000364964
ENSMUSG00000028033	Kcnq5	stromal_luminal-differentiated	146.014	7.45391	1.04983	4.10907e-14	5.01647e-13
ENSMUSG00000028033	Kcnq5	stromal_luminal-progenitors	146.014	3.22495	0.96323	6.08106e-05	0.000276836
ENSMUSG00000104138	Gm36949	basal_adipocytes	4.41015	3.8951	2.67089	0.00641357	0.0159182
ENSMUSG00000104138	Gm36949	luminal-differentiated_basal	4.41015	-5.75351	2.98809	0.00106912	0.00449426
ENSMUSG00000104138	Gm36949	luminal-progenitors_basal	4.41015	-5.32928	3.04787	0.00123344	0.00597571
ENSMUSG00000082935	Gm7658	basal_adipocytes	3.35938	3.47317	1.4216	0.000714192	0.00214561
ENSMUSG00000082935	Gm7658	endothelial_basal	3.35938	-5.36279	1.42005	1.61637e-05	0.000105096
ENSMUSG00000082935	Gm7658	luminal-differentiated_basal	3.35938	-3.44144	1.40554	0.000480026	0.00219463
ENSMUSG00000082935	Gm7658	luminal-progenitors_basal	3.35938	-4.9242	1.37484	1.91997e-05	0.000138597
ENSMUSG00000082935	Gm7658	stromal_basal	3.35938	-2.95854	1.44016	0.00174229	0.0066708
ENSMUSG00000103748	Gm38243	basal_adipocytes	12.3045	7.43002	1.5085	2.25883e-08	1.30546e-07
ENSMUSG00000103748	Gm38243	stromal_adipocytes	12.3045	3.27309	1.58737	0.00232932	0.00654997
ENSMUSG00000103748	Gm38243	endothelial_basal	12.3045	-5.67317	1.44392	7.63707e-06	5.32664e-05
ENSMUSG00000103748	Gm38243	luminal-differentiated_basal	12.3045	-8.88575	1.47213	7.08103e-11	8.53193e-10
ENSMUSG00000103748	Gm38243	luminal-progenitors_basal	12.3045	-5.63585	1.35331	2.10583e-06	1.79007e-05
ENSMUSG00000103748	Gm38243	stromal_basal	12.3045	-2.60579	1.509	0.00397101	0.0137802
ENSMUSG00000103748	Gm38243	stromal_luminal-differentiated	12.3045	4.9947	1.50567	7.33606e-05	0.000320419
ENSMUSG00000041670	Rims1	luminal-differentiated_adipocytes	6.26249	-12.0996	1.61153	9.42177e-15	9.14437e-14
ENSMUSG00000041670	Rims1	luminal-differentiated_basal	6.26249	-12.7416	1.61199	1.63753e-16	3.40059e-15
ENSMUSG00000041670	Rims1	luminal-differentiated_endothelial	6.26249	-9.48049	1.92968	1.79944e-08	1.30805e-07
ENSMUSG00000041670	Rims1	luminal-progenitors_luminal-differentiated	6.26249	11.1912	1.60977	7.26452e-13	1.99513e-11
ENSMUSG00000041670	Rims1	stromal_luminal-differentiated	6.26249	13.3201	1.61568	1.39439e-17	2.16977e-16
ENSMUSG00000097970	Gm27028	stromal_adipocytes	22.2069	-2.92106	1.03362	0.000317219	0.00105377
ENSMUSG00000097970	Gm27028	luminal-differentiated_basal	22.2069	-1.24118	0.823387	0.010896	0.0344774
ENSMUSG00000097970	Gm27028	stromal_basal	22.2069	-4.5792	0.916451	1.26879e-07	1.11329e-06
ENSMUSG00000097970	Gm27028	stromal_endothelial	22.2069	-4.50543	0.990341	7.20072e-07	5.9206e-06
ENSMUSG00000097970	Gm27028	stromal_luminal-differentiated	22.2069	-2.39925	1.10713	0.0016336	0.00539125
ENSMUSG00000097970	Gm27028	stromal_luminal-progenitors	22.2069	-3.132	1.05387	0.000177165	0.000736264
ENSMUSG00000026158	Ogfrl1	luminal-progenitors_adipocytes	1502.51	3.93692	0.392284	1.24071e-24	2.79347e-23
ENSMUSG00000026158	Ogfrl1	luminal-progenitors_basal	1502.51	3.84339	0.390314	1.22037e-23	6.73478e-22
ENSMUSG00000026158	Ogfrl1	luminal-progenitors_endothelial	1502.51	2.8161	0.427972	6.72444e-12	8.58589e-11
ENSMUSG00000026158	Ogfrl1	luminal-progenitors_luminal-differentiated	1502.51	3.95885	0.39086	3.20015e-25	3.07611e-23
ENSMUSG00000026158	Ogfrl1	stromal_luminal-progenitors	1502.51	-3.5663	0.388284	1.90675e-20	4.02605e-19
ENSMUSG00000026154	Sdhaf4	endothelial_adipocytes	149.177	-1.35252	0.470152	0.000905575	0.0027954
ENSMUSG00000026154	Sdhaf4	luminal-differentiated_endothelial	149.177	1.33128	0.482383	0.000532816	0.00195412
ENSMUSG00000026153	Fam135a	endothelial_adipocytes	615.782	1.23792	0.34686	9.55782e-05	0.000354214
ENSMUSG00000026153	Fam135a	luminal-progenitors_endothelial	615.782	-1.45713	0.364987	3.05548e-06	1.88397e-05
ENSMUSG00000026153	Fam135a	luminal-progenitors_luminal-differentiated	615.782	-1.19344	0.350458	2.58984e-05	0.000237091
ENSMUSG00000102398	Gm37580	luminal-differentiated_basal	3.59268	-2.63442	1.91736	0.00718788	0.0240902
ENSMUSG00000026147	Col9a1	basal_adipocytes	213.206	7.18461	1.02526	6.88298e-14	6.94944e-13
ENSMUSG00000026147	Col9a1	luminal-differentiated_adipocytes	213.206	2.13332	1.06325	0.00466098	0.0116141
ENSMUSG00000026147	Col9a1	luminal-progenitors_adipocytes	213.206	5.05193	1.02968	6.19958e-08	3.31337e-07
ENSMUSG00000026147	Col9a1	endothelial_basal	213.206	-5.73004	0.926234	8.31375e-11	1.27446e-09
ENSMUSG00000026147	Col9a1	luminal-differentiated_basal	213.206	-4.41396	0.874478	6.06886e-08	5.24796e-07
ENSMUSG00000026147	Col9a1	stromal_basal	213.206	-6.0591	0.86723	2.30892e-13	4.34521e-12
ENSMUSG00000026147	Col9a1	luminal-progenitors_endothelial	213.206	3.70753	0.993946	1.8271e-05	9.85212e-05
ENSMUSG00000026147	Col9a1	luminal-progenitors_luminal-differentiated	213.206	1.82157	1.06058	0.00270602	0.0148977
ENSMUSG00000026147	Col9a1	stromal_luminal-progenitors	213.206	-4.06148	0.873476	7.93255e-07	4.81889e-06
ENSMUSG00000026141	Col19a1	stromal_luminal-differentiated	4.57251	3.97739	2.0349	0.00236831	0.00754284
ENSMUSG00000026141	Col19a1	stromal_luminal-progenitors	4.57251	5.30073	1.97526	0.000346235	0.00135997
ENSMUSG00000067736	Gm10222	luminal-progenitors_adipocytes	4210.65	-2.23147	1.5274	0.0167068	0.0374414
ENSMUSG00000067736	Gm10222	endothelial_basal	4210.65	5.56486	1.56834	2.87621e-05	0.000178099
ENSMUSG00000067736	Gm10222	luminal-differentiated_endothelial	4210.65	-5.59526	1.62147	5.02079e-05	0.000225477
ENSMUSG00000067736	Gm10222	luminal-progenitors_endothelial	4210.65	-6.19715	1.58692	7.88765e-06	4.55322e-05
ENSMUSG00000067736	Gm10222	stromal_endothelial	4210.65	-5.45196	1.68865	5.76195e-05	0.000342766
ENSMUSG00000101939	Gm28438	luminal-differentiated_adipocytes	920.538	-10.38	1.7786	4.63401e-10	2.95545e-09
ENSMUSG00000101939	Gm28438	stromal_adipocytes	920.538	-10.0966	1.88451	1.34495e-09	9.08683e-09
ENSMUSG00000101939	Gm28438	luminal-differentiated_basal	920.538	-7.55659	1.88074	3.04378e-06	2.08453e-05
ENSMUSG00000101939	Gm28438	stromal_basal	920.538	-6.9535	1.90491	6.68615e-06	4.39311e-05
ENSMUSG00000101939	Gm28438	luminal-differentiated_endothelial	920.538	-6.66995	1.97116	4.141e-05	0.000188635
ENSMUSG00000101939	Gm28438	stromal_endothelial	920.538	-6.31987	2.10567	8.0341e-05	0.000463851
ENSMUSG00000101939	Gm28438	luminal-progenitors_luminal-differentiated	920.538	8.80842	1.83741	1.08814e-07	1.52651e-06
ENSMUSG00000101939	Gm28438	stromal_luminal-progenitors	920.538	-8.25305	1.86361	2.69173e-07	1.74077e-06
ENSMUSG00000101111	Gm28437	basal_adipocytes	66645.1	-2.83841	0.912256	0.000108923	0.00037444
ENSMUSG00000101111	Gm28437	endothelial_adipocytes	66645.1	-3.27151	0.94783	5.39477e-05	0.000209235
ENSMUSG00000101111	Gm28437	luminal-differentiated_adipocytes	66645.1	-2.24668	0.911089	0.00118159	0.00330213
ENSMUSG00000101111	Gm28437	luminal-progenitors_adipocytes	66645.1	-2.21134	0.906883	0.00130899	0.00373059
ENSMUSG00000101111	Gm28437	stromal_adipocytes	66645.1	-3.38224	0.889491	1.16284e-05	4.87281e-05
ENSMUSG00000100862	Gm10925	luminal-differentiated_adipocytes	60021.3	-2.33034	1.7867	0.0218688	0.0466849
ENSMUSG00000102070	Gm28661	basal_adipocytes	59659.3	-2.63399	1.14132	0.00154747	0.0043726
ENSMUSG00000102070	Gm28661	endothelial_adipocytes	59659.3	-2.18693	1.19528	0.00879186	0.0218024
ENSMUSG00000102070	Gm28661	luminal-differentiated_adipocytes	59659.3	-2.01083	1.11034	0.00846371	0.0199137
ENSMUSG00000102070	Gm28661	luminal-progenitors_adipocytes	59659.3	-2.06342	1.1103	0.00731074	0.0177737
ENSMUSG00000102070	Gm28661	stromal_adipocytes	59659.3	-2.57903	1.16495	0.00202789	0.00577757
ENSMUSG00000073725	Lmbrd1	luminal-progenitors_adipocytes	1258.76	-1.00015	0.231293	7.37707e-06	2.99389e-05
ENSMUSG00000073725	Lmbrd1	stromal_luminal-differentiated	1258.76	1.11894	0.238178	2.41322e-07	1.5273e-06
ENSMUSG00000073725	Lmbrd1	stromal_luminal-progenitors	1258.76	1.18207	0.237553	5.57805e-08	3.94295e-07
ENSMUSG00000033569	Adgrb3	stromal_luminal-differentiated	7.16146	5.45021	1.97214	0.000258683	0.00101933
ENSMUSG00000102317	Gm37628	luminal-progenitors_adipocytes	2.42351	-5.97503	3.74477	0.00269054	0.00719422
ENSMUSG00000102317	Gm37628	luminal-differentiated_basal	2.42351	-3.0988	3.33405	0.0166267	0.0495129
ENSMUSG00000102317	Gm37628	luminal-progenitors_basal	2.42351	-14.3221	3.207	2.54714e-07	2.52943e-06
ENSMUSG00000102317	Gm37628	luminal-progenitors_endothelial	2.42351	-10.1857	4.05278	0.000106483	0.000499332
ENSMUSG00000102317	Gm37628	luminal-progenitors_luminal-differentiated	2.42351	-3.96589	3.95377	0.00525743	0.0262427
ENSMUSG00000102317	Gm37628	stromal_luminal-progenitors	2.42351	5.58546	3.77461	0.00352521	0.0110769
ENSMUSG00000099492	Gm5525	stromal_luminal-progenitors	2.31471	-1.3149	0.937879	0.0173013	0.0446233
ENSMUSG00000117310	Ptp4a1	basal_adipocytes	4585.09	-1.61573	0.239767	3.07603e-12	2.64847e-11
ENSMUSG00000117310	Ptp4a1	endothelial_adipocytes	4585.09	-2.82637	0.259665	2.5954e-28	1.11678e-26
ENSMUSG00000117310	Ptp4a1	luminal-differentiated_adipocytes	4585.09	-2.54074	0.242368	5.40094e-27	1.24963e-25
ENSMUSG00000117310	Ptp4a1	luminal-progenitors_adipocytes	4585.09	-2.46181	0.24226	1.70591e-25	4.17143e-24
ENSMUSG00000117310	Ptp4a1	stromal_adipocytes	4585.09	-2.26118	0.242377	8.5095e-22	1.59454e-20
ENSMUSG00000117310	Ptp4a1	endothelial_basal	4585.09	-1.0667	0.266545	4.54092e-06	3.31695e-05
ENSMUSG00000026064	Ptp4a1	basal_adipocytes	1108.78	-2.83833	0.365137	4.15493e-16	5.11105e-15
ENSMUSG00000026064	Ptp4a1	endothelial_adipocytes	1108.78	-2.96234	0.38916	4.98398e-15	7.07386e-14
ENSMUSG00000026064	Ptp4a1	luminal-differentiated_adipocytes	1108.78	-4.05653	0.359249	2.4024e-30	7.00829e-29
ENSMUSG00000026064	Ptp4a1	luminal-progenitors_adipocytes	1108.78	-2.67076	0.36562	1.74983e-14	1.74715e-13
ENSMUSG00000026064	Ptp4a1	stromal_adipocytes	1108.78	-2.2214	0.368009	1.18971e-10	9.02206e-10
ENSMUSG00000026064	Ptp4a1	luminal-progenitors_luminal-differentiated	1108.78	1.15977	0.403231	0.000151471	0.0011799
ENSMUSG00000026064	Ptp4a1	stromal_luminal-differentiated	1108.78	1.67161	0.387173	5.35916e-07	3.26121e-06
ENSMUSG00000086727	4931428L18Rik	luminal-progenitors_adipocytes	4.08579	-3.34894	2.73906	0.0148979	0.0337783
ENSMUSG00000086727	4931428L18Rik	stromal_adipocytes	4.08579	-2.98051	2.59533	0.0181371	0.0410196
ENSMUSG00000026058	Khdrbs2	endothelial_basal	3.30929	-2.9552	2.62897	0.0147374	0.0449311
ENSMUSG00000026058	Khdrbs2	luminal-differentiated_basal	3.30929	-2.67871	2.57858	0.0156263	0.0469352
ENSMUSG00000026058	Khdrbs2	luminal-progenitors_basal	3.30929	-3.68491	2.85926	0.00489527	0.0197111
ENSMUSG00000104498	Gm37110	luminal-differentiated_adipocytes	67.1383	-1.74311	0.40296	2.06415e-06	8.71997e-06
ENSMUSG00000104498	Gm37110	luminal-progenitors_adipocytes	67.1383	-1.67508	0.403816	4.59428e-06	1.9212e-05
ENSMUSG00000104498	Gm37110	stromal_adipocytes	67.1383	-1.60851	0.411125	1.04638e-05	4.42307e-05
ENSMUSG00000102917	Gm37724	luminal-differentiated_endothelial	36.0998	-1.00377	0.56819	0.015807	0.0404214
ENSMUSG00000026134	Prim2	basal_adipocytes	200.209	2.24753	0.292181	9.38315e-16	1.12049e-14
ENSMUSG00000026134	Prim2	endothelial_adipocytes	200.209	1.68628	0.317589	1.32186e-08	8.8239e-08
ENSMUSG00000026134	Prim2	luminal-differentiated_adipocytes	200.209	1.56833	0.289352	1.12036e-08	6.15657e-08
ENSMUSG00000026134	Prim2	luminal-progenitors_adipocytes	200.209	2.79857	0.290885	4.7443e-23	9.36677e-22
ENSMUSG00000026134	Prim2	stromal_adipocytes	200.209	1.93655	0.294552	3.84772e-12	3.37063e-11
ENSMUSG00000026134	Prim2	luminal-progenitors_luminal-differentiated	200.209	1.06648	0.300359	1.72686e-05	0.000163314
ENSMUSG00000102714	Gm37618	basal_adipocytes	14.4296	1.67248	0.949089	0.0153028	0.0348111
ENSMUSG00000102714	Gm37618	luminal-progenitors_adipocytes	14.4296	1.61497	0.959463	0.0173254	0.0386884
ENSMUSG00000103746	1700001G17Rik	luminal-progenitors_adipocytes	5.53809	1.92478	1.18894	0.0147527	0.0334986
ENSMUSG00000004768	Rab23	basal_adipocytes	359.411	1.19835	0.387686	0.00079328	0.00236123
ENSMUSG00000004768	Rab23	endothelial_adipocytes	359.411	1.2833	0.430697	0.000723657	0.00228061
ENSMUSG00000004768	Rab23	luminal-differentiated_adipocytes	359.411	1.10389	0.391025	0.00171919	0.00467199
ENSMUSG00000004768	Rab23	stromal_adipocytes	359.411	2.83781	0.403134	2.03622e-13	1.995e-12
ENSMUSG00000004768	Rab23	stromal_basal	359.411	1.36781	0.429534	5.65999e-05	0.000308599
ENSMUSG00000004768	Rab23	stromal_endothelial	359.411	1.20245	0.460701	0.000570814	0.00273376
ENSMUSG00000004768	Rab23	stromal_luminal-differentiated	359.411	1.48723	0.426974	2.17239e-05	0.00010377
ENSMUSG00000004768	Rab23	stromal_luminal-progenitors	359.411	2.20721	0.419627	5.38085e-09	4.31326e-08
ENSMUSG00000042215	Bag2	basal_adipocytes	212.95	2.03596	0.345311	3.34556e-10	2.39007e-09
ENSMUSG00000042215	Bag2	luminal-differentiated_adipocytes	212.95	2.31328	0.347795	1.7094e-12	1.37465e-11
ENSMUSG00000042215	Bag2	luminal-progenitors_adipocytes	212.95	2.09289	0.347852	1.23572e-10	8.82317e-10
ENSMUSG00000042215	Bag2	endothelial_basal	212.95	-1.80995	0.400185	1.77813e-07	1.64286e-06
ENSMUSG00000042215	Bag2	stromal_basal	212.95	-2.3659	0.347679	1.00864e-12	1.76203e-11
ENSMUSG00000042215	Bag2	luminal-differentiated_endothelial	212.95	2.06445	0.386735	2.84127e-09	2.26633e-08
ENSMUSG00000042215	Bag2	luminal-progenitors_endothelial	212.95	1.83795	0.392353	8.16763e-08	6.37992e-07
ENSMUSG00000042215	Bag2	stromal_luminal-differentiated	212.95	-2.63946	0.34286	2.65023e-15	3.50803e-14
ENSMUSG00000042215	Bag2	stromal_luminal-progenitors	212.95	-2.4185	0.349659	3.26994e-13	3.9812e-12
ENSMUSG00000042197	Zfp451	basal_adipocytes	1195.44	1.05167	0.223422	1.28338e-06	5.88027e-06
ENSMUSG00000042197	Zfp451	luminal-progenitors_adipocytes	1195.44	1.00826	0.223386	3.03928e-06	1.30177e-05
ENSMUSG00000042197	Zfp451	stromal_adipocytes	1195.44	1.05689	0.225524	8.4994e-07	4.17778e-06
ENSMUSG00000042182	Bend6	basal_adipocytes	83.013	12.9578	1.04931	6.20384e-36	3.16118e-34
ENSMUSG00000042182	Bend6	endothelial_adipocytes	83.013	11.7453	1.11104	5.31455e-27	2.02001e-25
ENSMUSG00000042182	Bend6	luminal-differentiated_adipocytes	83.013	14.7839	1.04007	9.76283e-47	7.10384e-45
ENSMUSG00000042182	Bend6	luminal-progenitors_adipocytes	83.013	13.6774	1.04437	2.91727e-40	1.78172e-38
ENSMUSG00000042182	Bend6	stromal_adipocytes	83.013	15.8074	1.04078	1.394e-52	1.53106e-50
ENSMUSG00000042182	Bend6	stromal_basal	83.013	2.36166	0.917082	0.000397669	0.00179746
ENSMUSG00000042182	Bend6	luminal-differentiated_endothelial	83.013	2.53147	1.01167	0.000519811	0.00191258
ENSMUSG00000042182	Bend6	stromal_endothelial	83.013	3.64695	0.885537	5.08339e-06	3.63829e-05
ENSMUSG00000042182	Bend6	stromal_luminal-progenitors	83.013	1.39779	0.848228	0.0084124	0.0237704
ENSMUSG00000104416	Gm37067	stromal_adipocytes	5.16347	2.92608	1.76554	0.00697863	0.0176015
ENSMUSG00000026131	Dst	luminal-progenitors_adipocytes	31741.4	-1.70001	0.213255	1.91081e-16	2.27142e-15
ENSMUSG00000026131	Dst	luminal-progenitors_basal	31741.4	-2.3234	0.213195	1.37204e-28	1.16995e-26
ENSMUSG00000026131	Dst	stromal_basal	31741.4	-1.48443	0.2198	3.33589e-13	6.16231e-12
ENSMUSG00000026131	Dst	luminal-progenitors_endothelial	31741.4	-2.49791	0.230667	3.41e-28	1.67962e-26
ENSMUSG00000026131	Dst	stromal_endothelial	31741.4	-1.66073	0.238537	7.37325e-14	1.3935e-12
ENSMUSG00000026131	Dst	luminal-progenitors_luminal-differentiated	31741.4	-1.62303	0.217268	4.59682e-15	1.63896e-13
ENSMUSG00000103596	Gm37354	luminal-progenitors_adipocytes	16.4684	-8.07324	1.3213	5.07956e-11	3.75402e-10
ENSMUSG00000103596	Gm37354	luminal-progenitors_basal	16.4684	-10.5067	1.23641	7.76635e-19	2.88542e-17
ENSMUSG00000103596	Gm37354	luminal-progenitors_endothelial	16.4684	-8.59119	1.37909	9.46596e-12	1.18732e-10
ENSMUSG00000103596	Gm37354	luminal-progenitors_luminal-differentiated	16.4684	-9.5158	1.23381	2.23042e-15	8.24605e-14
ENSMUSG00000103596	Gm37354	stromal_luminal-progenitors	16.4684	10.6665	1.25646	4.69437e-19	9.03614e-18
ENSMUSG00000103364	Gm38157	basal_adipocytes	129.261	-4.92495	0.49348	1.68308e-24	3.9317e-23
ENSMUSG00000103364	Gm38157	endothelial_adipocytes	129.261	-1.13304	0.512039	0.0088945	0.0220242
ENSMUSG00000103364	Gm38157	luminal-differentiated_adipocytes	129.261	-2.8066	0.501009	1.27055e-09	7.71698e-09
ENSMUSG00000103364	Gm38157	luminal-progenitors_adipocytes	129.261	-5.31948	0.499656	1.44143e-27	3.99988e-26
ENSMUSG00000103364	Gm38157	stromal_adipocytes	129.261	-3.35026	0.491085	1.23456e-12	1.12562e-11
ENSMUSG00000103364	Gm38157	endothelial_basal	129.261	3.57275	0.525562	5.30308e-12	9.4853e-11
ENSMUSG00000103364	Gm38157	luminal-differentiated_basal	129.261	1.85285	0.538178	2.38566e-05	0.000140849
ENSMUSG00000103364	Gm38157	stromal_basal	129.261	1.21709	0.537667	0.00153289	0.0059628
ENSMUSG00000103364	Gm38157	luminal-differentiated_endothelial	129.261	-1.22974	0.536598	0.00263444	0.00824651
ENSMUSG00000103364	Gm38157	luminal-progenitors_endothelial	129.261	-3.95181	0.536132	4.39923e-14	6.98992e-13
ENSMUSG00000103364	Gm38157	stromal_endothelial	129.261	-1.85187	0.596939	7.03644e-05	0.000411651
ENSMUSG00000103364	Gm38157	luminal-progenitors_luminal-differentiated	129.261	-2.31768	0.516093	7.55606e-07	9.18925e-06
ENSMUSG00000103364	Gm38157	stromal_luminal-progenitors	129.261	1.68384	0.560669	9.74071e-05	0.000426229
ENSMUSG00000096992	Gm26788	stromal_adipocytes	8.73372	-1.89471	1.3054	0.0202994	0.0453644
ENSMUSG00000096992	Gm26788	stromal_basal	8.73372	-4.90363	1.21221	6.39828e-06	4.22166e-05
ENSMUSG00000096992	Gm26788	stromal_luminal-differentiated	8.73372	-3.6513	1.35314	0.000457384	0.00170772
ENSMUSG00000096992	Gm26788	stromal_luminal-progenitors	8.73372	-2.31141	1.47249	0.00719602	0.0207552
ENSMUSG00000102336	Gm37233	basal_adipocytes	45.02	2.56654	0.609905	1.51994e-06	6.8894e-06
ENSMUSG00000102336	Gm37233	endothelial_adipocytes	45.02	2.79475	0.642538	1.54687e-06	7.70547e-06
ENSMUSG00000102336	Gm37233	luminal-differentiated_adipocytes	45.02	1.66084	0.595562	0.000820765	0.00236046
ENSMUSG00000102336	Gm37233	luminal-progenitors_adipocytes	45.02	2.88505	0.606556	1.21991e-07	6.28343e-07
ENSMUSG00000102336	Gm37233	stromal_adipocytes	45.02	2.35363	0.617802	1.01185e-05	4.28752e-05
ENSMUSG00000026126	Ptpn18	basal_adipocytes	557.294	1.24947	0.502842	0.0046515	0.0118787
ENSMUSG00000026126	Ptpn18	endothelial_adipocytes	557.294	4.34555	0.554308	6.00859e-16	9.38553e-15
ENSMUSG00000026126	Ptpn18	luminal-differentiated_adipocytes	557.294	2.99769	0.535396	1.42687e-09	8.6032e-09
ENSMUSG00000026126	Ptpn18	luminal-progenitors_adipocytes	557.294	4.29734	0.522147	1.88771e-17	2.44403e-16
ENSMUSG00000026126	Ptpn18	stromal_adipocytes	557.294	4.88768	0.517281	4.83319e-22	9.1418e-21
ENSMUSG00000026126	Ptpn18	endothelial_basal	557.294	2.94636	0.540067	1.65228e-08	1.78831e-07
ENSMUSG00000026126	Ptpn18	luminal-differentiated_basal	557.294	1.34244	0.545649	0.00080466	0.00347795
ENSMUSG00000026126	Ptpn18	luminal-progenitors_basal	557.294	2.80842	0.50967	3.57798e-09	4.77544e-08
ENSMUSG00000026126	Ptpn18	stromal_basal	557.294	3.45029	0.49574	1.20668e-12	2.08908e-11
ENSMUSG00000026126	Ptpn18	luminal-differentiated_endothelial	557.294	-1.00594	0.520689	0.0108293	0.0290178
ENSMUSG00000026126	Ptpn18	stromal_luminal-differentiated	557.294	1.60633	0.55309	0.000166209	0.000678534
ENSMUSG00000100280	Gm28417	stromal_adipocytes	11.4093	2.00326	1.38466	0.0190521	0.0429034
ENSMUSG00000100280	Gm28417	stromal_luminal-differentiated	11.4093	2.39284	1.54876	0.00852123	0.0235619
ENSMUSG00000037509	Arhgef4	basal_adipocytes	111.932	6.25555	0.656171	5.84835e-23	1.24289e-21
ENSMUSG00000037509	Arhgef4	endothelial_adipocytes	111.932	2.35288	0.734775	0.000135778	0.000489174
ENSMUSG00000037509	Arhgef4	luminal-differentiated_adipocytes	111.932	4.05464	0.656528	7.65837e-11	5.28717e-10
ENSMUSG00000037509	Arhgef4	luminal-progenitors_adipocytes	111.932	4.39686	0.657944	2.14277e-12	1.80451e-11
ENSMUSG00000037509	Arhgef4	stromal_adipocytes	111.932	2.7797	0.685902	3.87668e-06	1.74959e-05
ENSMUSG00000037509	Arhgef4	endothelial_basal	111.932	-3.63393	0.610756	1.22466e-09	1.57296e-08
ENSMUSG00000037509	Arhgef4	luminal-differentiated_basal	111.932	-1.87038	0.632645	0.000120911	0.000631254
ENSMUSG00000037509	Arhgef4	luminal-progenitors_basal	111.932	-1.44309	0.660832	0.00112923	0.00553527
ENSMUSG00000037509	Arhgef4	stromal_basal	111.932	-3.28355	0.57242	2.60157e-09	2.93978e-08
ENSMUSG00000037509	Arhgef4	luminal-differentiated_endothelial	111.932	1.1232	0.61591	0.010774	0.0288972
ENSMUSG00000037509	Arhgef4	luminal-progenitors_endothelial	111.932	1.48391	0.678406	0.00198707	0.00700065
ENSMUSG00000037509	Arhgef4	stromal_luminal-progenitors	111.932	-1.12025	0.58537	0.00656858	0.0191675
ENSMUSG00000104002	Gm38336	basal_adipocytes	36.7657	1.79462	0.642615	0.000788918	0.00234985
ENSMUSG00000104002	Gm38336	luminal-progenitors_adipocytes	36.7657	1.34797	0.620852	0.0077093	0.0186352
ENSMUSG00000104002	Gm38336	luminal-differentiated_basal	36.7657	-1.50239	0.691252	0.00151972	0.00614205
ENSMUSG00000037503	Fam168b	basal_adipocytes	2489.8	1.03692	0.178572	3.34849e-09	2.13071e-08
ENSMUSG00000037503	Fam168b	stromal_adipocytes	2489.8	1.15497	0.180215	3.625e-11	2.88367e-10
ENSMUSG00000104358	Gm37127	luminal-differentiated_basal	2.22777	-3.27655	2.63361	0.00804667	0.0265744
ENSMUSG00000045216	Hs6st1	basal_adipocytes	1462.08	3.4873	0.249749	2.74199e-45	2.33471e-43
ENSMUSG00000045216	Hs6st1	endothelial_adipocytes	1462.08	2.10966	0.273269	1.0762e-15	1.6382e-14
ENSMUSG00000045216	Hs6st1	luminal-differentiated_adipocytes	1462.08	1.64936	0.250282	7.23284e-12	5.4712e-11
ENSMUSG00000045216	Hs6st1	luminal-progenitors_adipocytes	1462.08	2.69507	0.251412	5.56239e-28	1.58735e-26
ENSMUSG00000045216	Hs6st1	stromal_adipocytes	1462.08	1.80109	0.253388	1.00879e-13	1.015e-12
ENSMUSG00000045216	Hs6st1	endothelial_basal	1462.08	-1.24635	0.280935	3.4412e-07	3.03008e-06
ENSMUSG00000045216	Hs6st1	luminal-differentiated_basal	1462.08	-1.74815	0.251521	2.36987e-13	3.66978e-12
ENSMUSG00000045216	Hs6st1	stromal_basal	1462.08	-1.59229	0.258748	1.70067e-11	2.54249e-10
ENSMUSG00000102202	Gm33280	luminal-differentiated_basal	4.09906	-1.94829	1.55031	0.0121613	0.037865
ENSMUSG00000102202	Gm33280	luminal-differentiated_endothelial	4.09906	-2.34238	1.66903	0.0118232	0.0313097
ENSMUSG00000047180	Neurl3	endothelial_adipocytes	983.243	5.94196	0.79845	1.58041e-15	2.36411e-14
ENSMUSG00000047180	Neurl3	stromal_adipocytes	983.243	5.23347	0.722587	4.44166e-14	4.63493e-13
ENSMUSG00000047180	Neurl3	endothelial_basal	983.243	5.72028	0.766677	1.22351e-14	3.05354e-13
ENSMUSG00000047180	Neurl3	stromal_basal	983.243	5.02074	0.711475	3.56313e-13	6.55314e-12
ENSMUSG00000047180	Neurl3	luminal-differentiated_endothelial	983.243	-4.68024	0.767564	3.66697e-10	3.21754e-09
ENSMUSG00000047180	Neurl3	luminal-progenitors_endothelial	983.243	-6.53766	0.774382	4.06663e-18	9.23393e-17
ENSMUSG00000047180	Neurl3	luminal-progenitors_luminal-differentiated	983.243	-1.16487	0.853329	0.00847425	0.0389667
ENSMUSG00000047180	Neurl3	stromal_luminal-differentiated	983.243	3.92411	0.71362	1.12771e-08	8.3287e-08
ENSMUSG00000047180	Neurl3	stromal_luminal-progenitors	983.243	5.81491	0.718421	9.58373e-17	1.54641e-15
ENSMUSG00000037447	Arid5a	endothelial_adipocytes	2795.53	1.04455	0.289558	0.000118177	0.000430525
ENSMUSG00000037447	Arid5a	luminal-progenitors_adipocytes	2795.53	-1.18806	0.268495	3.36694e-06	1.43412e-05
ENSMUSG00000037447	Arid5a	luminal-differentiated_basal	2795.53	-1.43179	0.279468	1.94694e-08	1.79233e-07
ENSMUSG00000037447	Arid5a	luminal-progenitors_basal	2795.53	-2.24666	0.273487	2.55877e-17	8.36727e-16
ENSMUSG00000037447	Arid5a	stromal_basal	2795.53	-1.27009	0.283687	3.04219e-07	2.51454e-06
ENSMUSG00000037447	Arid5a	luminal-differentiated_endothelial	2795.53	-1.50487	0.301788	3.43972e-08	2.41976e-07
ENSMUSG00000037447	Arid5a	luminal-progenitors_endothelial	2795.53	-2.34236	0.29882	3.49346e-16	6.66255e-15
ENSMUSG00000037447	Arid5a	stromal_endothelial	2795.53	-1.36048	0.307834	4.22806e-07	3.61257e-06
ENSMUSG00000102762	4930403P22Rik	luminal-differentiated_adipocytes	16.7169	-2.04041	0.958989	0.00363158	0.00924608
ENSMUSG00000102762	4930403P22Rik	luminal-progenitors_adipocytes	16.7169	-3.08933	1.00292	0.000115534	0.000396647
ENSMUSG00000102762	4930403P22Rik	stromal_adipocytes	16.7169	-2.80802	0.998912	0.000337563	0.00111461
ENSMUSG00000102762	4930403P22Rik	luminal-differentiated_basal	16.7169	-1.98686	1.07553	0.00266157	0.0101133
ENSMUSG00000102762	4930403P22Rik	luminal-progenitors_basal	16.7169	-3.21398	1.02426	7.70297e-05	0.000497684
ENSMUSG00000102762	4930403P22Rik	stromal_basal	16.7169	-2.95562	1.03855	0.000231196	0.00110094
ENSMUSG00000102762	4930403P22Rik	luminal-differentiated_endothelial	16.7169	-1.7465	1.09736	0.00881746	0.0242246
ENSMUSG00000102762	4930403P22Rik	luminal-progenitors_endothelial	16.7169	-2.97902	1.14393	0.000446203	0.00183799
ENSMUSG00000102762	4930403P22Rik	stromal_endothelial	16.7169	-2.59811	1.17321	0.00113461	0.00503943
ENSMUSG00000001143	Lman2l	endothelial_adipocytes	545.141	-1.94882	0.277015	1.86134e-13	2.21716e-12
ENSMUSG00000001143	Lman2l	stromal_adipocytes	545.141	-1.46809	0.252644	8.31113e-10	5.76727e-09
ENSMUSG00000001143	Lman2l	endothelial_basal	545.141	-1.1066	0.282322	5.51823e-06	3.96828e-05
ENSMUSG00000001143	Lman2l	luminal-differentiated_endothelial	545.141	1.91028	0.281137	3.28557e-13	3.9007e-12
ENSMUSG00000001143	Lman2l	luminal-progenitors_endothelial	545.141	1.1025	0.273405	7.5643e-06	4.37544e-05
ENSMUSG00000001143	Lman2l	stromal_luminal-differentiated	545.141	-1.42798	0.259371	1.40688e-09	1.14942e-08
ENSMUSG00000037408	Cnnm4	basal_adipocytes	418.986	1.57964	0.345597	1.00718e-06	4.678e-06
ENSMUSG00000037408	Cnnm4	endothelial_adipocytes	418.986	1.02228	0.366956	0.0021114	0.00603471
ENSMUSG00000037408	Cnnm4	luminal-differentiated_adipocytes	418.986	1.11387	0.341783	0.000405209	0.00122897
ENSMUSG00000037408	Cnnm4	luminal-progenitors_adipocytes	418.986	1.01195	0.33696	0.00123086	0.003526
ENSMUSG00000037408	Cnnm4	stromal_adipocytes	418.986	1.25119	0.348464	6.89084e-05	0.000255245
ENSMUSG00000104316	Gm37909	stromal_luminal-differentiated	26.3679	1.26373	0.692782	0.00667831	0.0189931
ENSMUSG00000104316	Gm37909	stromal_luminal-progenitors	26.3679	1.56018	0.73337	0.0018676	0.0062806
ENSMUSG00000067653	Ankrd23	basal_adipocytes	123.662	1.0445	0.505662	0.0185675	0.0412857
ENSMUSG00000067653	Ankrd23	luminal-differentiated_adipocytes	123.662	1.51868	0.537389	0.000903838	0.00257996
ENSMUSG00000067653	Ankrd23	stromal_adipocytes	123.662	3.10493	0.544043	1.25002e-09	8.49153e-09
ENSMUSG00000067653	Ankrd23	stromal_basal	123.662	1.69611	0.60043	0.000154489	0.000766061
ENSMUSG00000067653	Ankrd23	stromal_endothelial	123.662	1.69672	0.655016	0.000371547	0.00185707
ENSMUSG00000067653	Ankrd23	stromal_luminal-differentiated	123.662	1.10401	0.541311	0.00498219	0.0146475
ENSMUSG00000067653	Ankrd23	stromal_luminal-progenitors	123.662	2.06576	0.588946	1.43596e-05	7.25752e-05
ENSMUSG00000079610	Ankrd39	luminal-differentiated_adipocytes	112.764	1.10686	0.389228	0.00160607	0.00438879
ENSMUSG00000026121	Sema4c	basal_adipocytes	1494.92	2.75651	0.325418	1.28983e-18	1.94667e-17
ENSMUSG00000026121	Sema4c	endothelial_adipocytes	1494.92	2.45807	0.351308	2.98203e-13	3.47617e-12
ENSMUSG00000026121	Sema4c	luminal-differentiated_adipocytes	1494.92	2.75028	0.325638	1.79257e-18	2.35814e-17
ENSMUSG00000026121	Sema4c	luminal-progenitors_adipocytes	1494.92	2.6174	0.325752	5.7951e-17	7.18274e-16
ENSMUSG00000026121	Sema4c	stromal_adipocytes	1494.92	1.54189	0.32719	2.97535e-07	1.53981e-06
ENSMUSG00000026121	Sema4c	stromal_luminal-differentiated	1494.92	-1.00488	0.321778	0.000252406	0.000996743
ENSMUSG00000087589	D430040D24Rik	basal_adipocytes	95.6086	1.75007	0.481121	4.25979e-05	0.000156921
ENSMUSG00000087589	D430040D24Rik	endothelial_adipocytes	95.6086	2.04067	0.537775	1.50764e-05	6.4092e-05
ENSMUSG00000087589	D430040D24Rik	luminal-progenitors_adipocytes	95.6086	1.25788	0.467504	0.00213835	0.00584019
ENSMUSG00000087589	D430040D24Rik	luminal-differentiated_basal	95.6086	-1.26668	0.507439	0.000792602	0.00343347
ENSMUSG00000087589	D430040D24Rik	luminal-differentiated_endothelial	95.6086	-1.54563	0.542602	0.000268119	0.00104816
ENSMUSG00000046337	Fam178b	endothelial_adipocytes	20.3119	-3.18631	1.09809	0.000315655	0.00106845
ENSMUSG00000046337	Fam178b	endothelial_basal	20.3119	-2.95955	1.20835	0.000848445	0.0037774
ENSMUSG00000046337	Fam178b	luminal-differentiated_endothelial	20.3119	1.93767	1.20769	0.00771288	0.0214674
ENSMUSG00000046337	Fam178b	luminal-progenitors_endothelial	20.3119	3.65767	1.14076	9.36096e-05	0.000444086
ENSMUSG00000046337	Fam178b	stromal_endothelial	20.3119	1.67849	1.2256	0.0111553	0.0363639
ENSMUSG00000061518	Cox5b	basal_adipocytes	2546.93	-1.59879	0.197387	1.09528e-16	1.40622e-15
ENSMUSG00000061518	Cox5b	endothelial_adipocytes	2546.93	-2.14307	0.215659	2.68514e-24	8.44102e-23
ENSMUSG00000061518	Cox5b	luminal-progenitors_adipocytes	2546.93	-1.42289	0.197289	1.21239e-13	1.12782e-12
ENSMUSG00000061518	Cox5b	stromal_adipocytes	2546.93	-1.62681	0.199317	3.3842e-17	4.53191e-16
ENSMUSG00000061518	Cox5b	luminal-differentiated_endothelial	2546.93	1.43079	0.217038	2.80244e-12	3.05263e-11
ENSMUSG00000102416	4933424G06Rik	endothelial_adipocytes	2.71559	-5.60104	2.24227	0.000248731	0.000856628
ENSMUSG00000102416	4933424G06Rik	luminal-progenitors_adipocytes	2.71559	-11.7833	1.89399	2.51539e-11	1.9103e-10
ENSMUSG00000102416	4933424G06Rik	endothelial_basal	2.71559	-4.17779	2.23734	0.00230859	0.00906766
ENSMUSG00000102416	4933424G06Rik	luminal-progenitors_basal	2.71559	-10.5344	1.93984	1.92556e-09	2.66111e-08
ENSMUSG00000102416	4933424G06Rik	luminal-differentiated_endothelial	2.71559	5.8401	2.15664	0.00030918	0.00119214
ENSMUSG00000102416	4933424G06Rik	luminal-progenitors_endothelial	2.71559	-2.93845	2.32444	0.0131501	0.0367982
ENSMUSG00000102416	4933424G06Rik	stromal_endothelial	2.71559	6.37524	2.23178	0.000114588	0.000639644
ENSMUSG00000102416	4933424G06Rik	luminal-progenitors_luminal-differentiated	2.71559	-11.7468	1.84485	3.43268e-11	7.75288e-10
ENSMUSG00000102416	4933424G06Rik	stromal_luminal-progenitors	2.71559	12.3001	1.90794	5.24939e-12	5.73658e-11
ENSMUSG00000026117	Zap70	basal_adipocytes	71.903	10.3926	1.49409	1.72616e-13	1.66933e-12
ENSMUSG00000026117	Zap70	luminal-progenitors_adipocytes	71.903	-6.42705	1.71232	7.12406e-06	2.89616e-05
ENSMUSG00000026117	Zap70	stromal_adipocytes	71.903	17.141	1.43513	1.92331e-33	7.64062e-32
ENSMUSG00000026117	Zap70	endothelial_basal	71.903	-6.69901	1.53686	5.11991e-07	4.39324e-06
ENSMUSG00000026117	Zap70	luminal-differentiated_basal	71.903	-10.625	1.49924	5.48065e-14	8.93357e-13
ENSMUSG00000026117	Zap70	luminal-progenitors_basal	71.903	-17.6063	1.45511	9.55849e-35	1.34906e-32
ENSMUSG00000026117	Zap70	stromal_basal	71.903	5.92651	1.28325	3.03312e-07	2.50787e-06
ENSMUSG00000026117	Zap70	luminal-progenitors_endothelial	71.903	-9.65812	1.75154	3.90261e-10	4.11179e-09
ENSMUSG00000026117	Zap70	stromal_endothelial	71.903	13.9448	1.49816	2.48467e-21	9.16625e-20
ENSMUSG00000026117	Zap70	luminal-progenitors_luminal-differentiated	71.903	-6.19682	1.82591	1.34952e-05	0.000130182
ENSMUSG00000026117	Zap70	stromal_luminal-differentiated	71.903	17.2925	1.43239	2.92489e-34	1.23827e-32
ENSMUSG00000026117	Zap70	stromal_luminal-progenitors	71.903	24.1717	1.43455	2.54567e-65	8.42326e-63
ENSMUSG00000102930	Gm38115	luminal-differentiated_adipocytes	38.0678	-1.11604	0.570466	0.0173414	0.0378883
ENSMUSG00000102930	Gm38115	luminal-progenitors_adipocytes	38.0678	-1.55313	0.598967	0.00173732	0.00484308
ENSMUSG00000103159	F830112A20Rik	luminal-differentiated_adipocytes	46.918	-1.27645	0.564757	0.00651859	0.0157302
ENSMUSG00000103159	F830112A20Rik	luminal-progenitors_adipocytes	46.918	-1.31212	0.562539	0.00536283	0.0134353
ENSMUSG00000103159	F830112A20Rik	luminal-differentiated_endothelial	46.918	-1.05136	0.604318	0.0151282	0.0389477
ENSMUSG00000103159	F830112A20Rik	luminal-progenitors_endothelial	46.918	-1.07455	0.617794	0.0128062	0.0359576
ENSMUSG00000095944	n-R5s210	basal_adipocytes	11.5641	-2.48806	0.608509	2.69318e-06	1.18259e-05
ENSMUSG00000095944	n-R5s210	endothelial_adipocytes	11.5641	-1.99722	0.665132	0.000303612	0.0010305
ENSMUSG00000095944	n-R5s210	luminal-differentiated_adipocytes	11.5641	-1.66935	0.578192	0.000594387	0.00175319
ENSMUSG00000095944	n-R5s210	luminal-progenitors_adipocytes	11.5641	-1.80156	0.587555	0.000262714	0.000847088
ENSMUSG00000095944	n-R5s210	stromal_adipocytes	11.5641	-1.69405	0.597483	0.000522677	0.0016664
ENSMUSG00000050122	Vwa3b	luminal-differentiated_adipocytes	13.0859	-2.14651	1.6171	0.0235776	0.0499374
ENSMUSG00000050122	Vwa3b	stromal_adipocytes	13.0859	3.00595	1.58158	0.00383472	0.0102829
ENSMUSG00000050122	Vwa3b	luminal-differentiated_basal	13.0859	-3.76561	1.87611	0.00132336	0.00543068
ENSMUSG00000050122	Vwa3b	luminal-differentiated_endothelial	13.0859	-2.64957	1.93553	0.0120815	0.0319195
ENSMUSG00000050122	Vwa3b	stromal_luminal-differentiated	13.0859	7.1079	1.57649	2.84706e-07	1.78905e-06
ENSMUSG00000050122	Vwa3b	stromal_luminal-progenitors	13.0859	4.23315	1.61025	0.000497083	0.00189082
ENSMUSG00000026114	Cnga3	basal_adipocytes	4.68132	9.34342	2.07412	1.79914e-07	9.24142e-07
ENSMUSG00000026114	Cnga3	luminal-progenitors_adipocytes	4.68132	11.5247	1.98339	2.97645e-10	2.05072e-09
ENSMUSG00000026114	Cnga3	stromal_adipocytes	4.68132	7.82125	2.24832	6.31321e-06	2.75551e-05
ENSMUSG00000026114	Cnga3	endothelial_basal	4.68132	-4.27601	2.30225	0.00224054	0.00883928
ENSMUSG00000026114	Cnga3	luminal-differentiated_basal	4.68132	-10.3922	1.98074	5.95352e-09	5.8317e-08
ENSMUSG00000026114	Cnga3	luminal-progenitors_endothelial	4.68132	6.97742	2.16601	4.56544e-05	0.000229599
ENSMUSG00000026114	Cnga3	stromal_endothelial	4.68132	2.53135	2.30422	0.0157333	0.0486862
ENSMUSG00000026114	Cnga3	luminal-progenitors_luminal-differentiated	4.68132	12.5476	1.88078	4.24108e-12	1.06944e-10
ENSMUSG00000026114	Cnga3	stromal_luminal-differentiated	4.68132	8.93752	2.08258	3.62416e-07	2.24841e-06
ENSMUSG00000026113	Inpp4a	basal_adipocytes	903.866	1.53752	0.232151	7.90954e-12	6.55534e-11
ENSMUSG00000026113	Inpp4a	endothelial_adipocytes	903.866	1.70485	0.254595	2.41795e-12	2.53052e-11
ENSMUSG00000026113	Inpp4a	stromal_adipocytes	903.866	1.48532	0.235093	3.42002e-11	2.73142e-10
ENSMUSG00000026113	Inpp4a	luminal-differentiated_basal	903.866	-1.41158	0.23661	1.72153e-10	2.0068e-09
ENSMUSG00000026113	Inpp4a	luminal-progenitors_basal	903.866	-1.19093	0.247455	3.80283e-08	4.31362e-07
ENSMUSG00000026113	Inpp4a	luminal-differentiated_endothelial	903.866	-1.56857	0.256387	4.56003e-11	4.40312e-10
ENSMUSG00000026113	Inpp4a	luminal-progenitors_endothelial	903.866	-1.34944	0.256702	8.12117e-09	7.195e-08
ENSMUSG00000026113	Inpp4a	stromal_luminal-differentiated	903.866	1.3534	0.239238	6.79728e-10	5.73962e-09
ENSMUSG00000026113	Inpp4a	stromal_luminal-progenitors	903.866	1.135	0.233995	1.24556e-07	8.41314e-07
ENSMUSG00000026112	Coa5	basal_adipocytes	1324.94	-2.34748	0.174469	1.61278e-42	1.17106e-40
ENSMUSG00000026112	Coa5	endothelial_adipocytes	1324.94	-2.71039	0.189039	2.25618e-47	3.49373e-45
ENSMUSG00000026112	Coa5	luminal-differentiated_adipocytes	1324.94	-1.67612	0.173519	7.10343e-23	1.2732e-21
ENSMUSG00000026112	Coa5	luminal-progenitors_adipocytes	1324.94	-1.65922	0.173835	1.79712e-22	3.42895e-21
ENSMUSG00000026112	Coa5	stromal_adipocytes	1324.94	-1.45234	0.174316	1.07419e-17	1.49676e-16
ENSMUSG00000026112	Coa5	stromal_endothelial	1324.94	1.18494	0.191363	4.56899e-11	6.36765e-10
ENSMUSG00000026110	Mgat4a	endothelial_adipocytes	1295.26	2.88121	0.422816	1.54195e-12	1.6573e-11
ENSMUSG00000026110	Mgat4a	luminal-progenitors_adipocytes	1295.26	1.34767	0.386272	0.000124109	0.000423803
ENSMUSG00000026110	Mgat4a	endothelial_basal	1295.26	2.60115	0.42257	2.13499e-10	3.08418e-09
ENSMUSG00000026110	Mgat4a	luminal-differentiated_endothelial	1295.26	-2.69037	0.434078	3.51122e-11	3.426e-10
ENSMUSG00000026110	Mgat4a	luminal-progenitors_endothelial	1295.26	-1.23178	0.43187	0.000412129	0.00171139
ENSMUSG00000026110	Mgat4a	stromal_endothelial	1295.26	-1.98563	0.451752	4.47061e-07	3.80426e-06
ENSMUSG00000026110	Mgat4a	luminal-progenitors_luminal-differentiated	1295.26	1.02636	0.440979	0.000838582	0.00542011
ENSMUSG00000103948	4930594C11Rik	basal_adipocytes	92.9101	11.3075	0.95836	3.56212e-33	1.48744e-31
ENSMUSG00000103948	4930594C11Rik	endothelial_adipocytes	92.9101	14.8932	1.00289	4.62353e-51	8.92199e-49
ENSMUSG00000103948	4930594C11Rik	luminal-differentiated_adipocytes	92.9101	11.0082	0.957363	2.48021e-31	7.78501e-30
ENSMUSG00000103948	4930594C11Rik	luminal-progenitors_adipocytes	92.9101	12.2859	0.955512	5.72258e-39	3.22388e-37
ENSMUSG00000103948	4930594C11Rik	stromal_adipocytes	92.9101	11.6546	0.962117	1.21363e-34	5.15004e-33
ENSMUSG00000103948	4930594C11Rik	endothelial_basal	92.9101	3.38952	0.883447	2.12971e-05	0.000135558
ENSMUSG00000103948	4930594C11Rik	luminal-differentiated_endothelial	92.9101	-3.73591	0.898157	3.91656e-06	2.0785e-05
ENSMUSG00000103948	4930594C11Rik	luminal-progenitors_endothelial	92.9101	-2.08122	0.999774	0.00189806	0.00672036
ENSMUSG00000103948	4930594C11Rik	stromal_endothelial	92.9101	-3.02694	0.937315	8.39845e-05	0.000482555
ENSMUSG00000087233	Gm43213	endothelial_adipocytes	83.8219	4.19585	0.780498	9.26094e-09	6.30276e-08
ENSMUSG00000087233	Gm43213	luminal-progenitors_adipocytes	83.8219	1.44239	0.721362	0.0102509	0.024123
ENSMUSG00000087233	Gm43213	stromal_adipocytes	83.8219	2.15215	0.790561	0.000535198	0.00170361
ENSMUSG00000087233	Gm43213	endothelial_basal	83.8219	3.11318	0.785261	1.22369e-05	8.15725e-05
ENSMUSG00000087233	Gm43213	luminal-differentiated_endothelial	83.8219	-4.34955	0.766745	4.34912e-09	3.40093e-08
ENSMUSG00000087233	Gm43213	luminal-progenitors_endothelial	83.8219	-2.1939	0.874216	0.000524026	0.00212674
ENSMUSG00000087233	Gm43213	stromal_endothelial	83.8219	-1.29897	0.854183	0.00921916	0.0309352
ENSMUSG00000087233	Gm43213	luminal-progenitors_luminal-differentiated	83.8219	1.1635	0.848063	0.00833708	0.038417
ENSMUSG00000087233	Gm43213	stromal_luminal-differentiated	83.8219	2.19982	0.829078	0.000379157	0.00144042
ENSMUSG00000026090	2010300C02Rik	luminal-differentiated_adipocytes	484.545	4.46067	0.700707	2.18864e-11	1.58579e-10
ENSMUSG00000026090	2010300C02Rik	luminal-progenitors_adipocytes	484.545	8.03446	0.698532	7.61047e-32	2.83387e-30
ENSMUSG00000026090	2010300C02Rik	stromal_adipocytes	484.545	1.37751	0.706326	0.00989977	0.0239966
ENSMUSG00000026090	2010300C02Rik	endothelial_basal	484.545	1.12474	0.774039	0.0137493	0.0424032
ENSMUSG00000026090	2010300C02Rik	luminal-differentiated_basal	484.545	4.59512	0.65134	3.08916e-13	4.72528e-12
ENSMUSG00000026090	2010300C02Rik	luminal-progenitors_basal	484.545	8.11823	0.65171	5.23974e-37	9.06179e-35
ENSMUSG00000026090	2010300C02Rik	stromal_basal	484.545	1.35865	0.734905	0.00404743	0.013997
ENSMUSG00000026090	2010300C02Rik	luminal-differentiated_endothelial	484.545	2.74183	0.772172	1.72508e-05	8.34789e-05
ENSMUSG00000026090	2010300C02Rik	luminal-progenitors_endothelial	484.545	6.32421	0.690696	8.30933e-21	2.38595e-19
ENSMUSG00000026090	2010300C02Rik	luminal-progenitors_luminal-differentiated	484.545	3.29302	0.635951	3.08992e-08	4.69961e-07
ENSMUSG00000026090	2010300C02Rik	stromal_luminal-differentiated	484.545	-2.66776	0.688208	8.29098e-06	4.23782e-05
ENSMUSG00000026090	2010300C02Rik	stromal_luminal-progenitors	484.545	-6.21519	0.638188	2.44686e-23	6.44118e-22
ENSMUSG00000102650	Gm19863	luminal-progenitors_adipocytes	5.83964	2.8033	1.78525	0.00914991	0.0217752
ENSMUSG00000102650	Gm19863	luminal-progenitors_basal	5.83964	4.43516	1.97562	0.000580347	0.0030696
ENSMUSG00000102650	Gm19863	luminal-progenitors_endothelial	5.83964	6.00684	2.00362	0.000123811	0.000573236
ENSMUSG00000102650	Gm19863	luminal-progenitors_luminal-differentiated	5.83964	3.64981	2.10818	0.00127538	0.00773956
ENSMUSG00000102650	Gm19863	stromal_luminal-progenitors	5.83964	-4.31983	1.88952	0.00105457	0.00374137
ENSMUSG00000060771	Tsga10	basal_adipocytes	142.077	-1.80234	0.393279	6.31016e-07	3.01688e-06
ENSMUSG00000060771	Tsga10	endothelial_basal	142.077	1.44383	0.473127	7.46378e-05	0.000420885
ENSMUSG00000060771	Tsga10	stromal_basal	142.077	2.1908	0.407889	4.12779e-09	4.51394e-08
ENSMUSG00000037216	Lipt1	basal_adipocytes	59.9594	-2.24314	0.547337	3.14377e-06	1.36668e-05
ENSMUSG00000037216	Lipt1	endothelial_adipocytes	59.9594	-3.88994	0.643724	2.50862e-10	2.10191e-09
ENSMUSG00000037216	Lipt1	luminal-differentiated_adipocytes	59.9594	-2.14805	0.550481	7.53644e-06	2.96241e-05
ENSMUSG00000037216	Lipt1	stromal_adipocytes	59.9594	-2.0543	0.557234	1.79508e-05	7.34442e-05
ENSMUSG00000037216	Lipt1	endothelial_basal	59.9594	-1.08122	0.70442	0.0117756	0.0371369
ENSMUSG00000037216	Lipt1	luminal-differentiated_endothelial	59.9594	1.24491	0.666803	0.00769179	0.0214206
ENSMUSG00000037216	Lipt1	luminal-progenitors_endothelial	59.9594	2.8503	0.691194	2.71143e-06	1.69014e-05
ENSMUSG00000037216	Lipt1	stromal_endothelial	59.9594	1.30926	0.740902	0.0048462	0.0178049
ENSMUSG00000026087	Mrpl30	basal_adipocytes	843.983	-1.92367	0.263753	3.19771e-14	3.33818e-13
ENSMUSG00000026087	Mrpl30	endothelial_adipocytes	843.983	-2.5182	0.286335	1.83796e-19	3.88433e-18
ENSMUSG00000026087	Mrpl30	luminal-differentiated_adipocytes	843.983	-1.70279	0.263045	1.41995e-11	1.04449e-10
ENSMUSG00000026087	Mrpl30	luminal-progenitors_adipocytes	843.983	-1.64552	0.263471	5.84861e-11	4.29446e-10
ENSMUSG00000026087	Mrpl30	stromal_adipocytes	843.983	-1.91666	0.266424	4.99575e-14	5.17388e-13
ENSMUSG00000037138	Aff3	basal_adipocytes	454.658	1.90316	0.751968	0.00152311	0.00430795
ENSMUSG00000037138	Aff3	luminal-differentiated_adipocytes	454.658	-1.34467	0.725773	0.015869	0.0350178
ENSMUSG00000037138	Aff3	luminal-progenitors_adipocytes	454.658	-1.94473	0.776412	0.00135946	0.00386473
ENSMUSG00000037138	Aff3	stromal_adipocytes	454.658	3.83703	0.743427	3.04422e-08	1.77546e-07
ENSMUSG00000037138	Aff3	endothelial_basal	454.658	-1.19799	0.87922	0.016256	0.048762
ENSMUSG00000037138	Aff3	luminal-differentiated_basal	454.658	-3.93617	0.756462	2.53833e-08	2.30379e-07
ENSMUSG00000037138	Aff3	luminal-progenitors_basal	454.658	-4.51504	0.745339	1.93519e-10	3.0582e-09
ENSMUSG00000037138	Aff3	stromal_basal	454.658	1.08205	0.758532	0.0173894	0.0491972
ENSMUSG00000037138	Aff3	luminal-differentiated_endothelial	454.658	-1.5899	0.883918	0.00571649	0.0164756
ENSMUSG00000037138	Aff3	luminal-progenitors_endothelial	454.658	-2.37186	0.930144	0.000469933	0.00192737
ENSMUSG00000037138	Aff3	stromal_endothelial	454.658	3.40058	0.817489	4.30891e-06	3.11868e-05
ENSMUSG00000037138	Aff3	stromal_luminal-differentiated	454.658	5.6713	0.739345	2.31144e-15	3.07548e-14
ENSMUSG00000037138	Aff3	stromal_luminal-progenitors	454.658	6.26648	0.739875	2.77741e-18	5.0664e-17
ENSMUSG00000048814	Lonrf2	stromal_adipocytes	54.1387	4.11458	0.983689	2.68922e-06	1.24023e-05
ENSMUSG00000048814	Lonrf2	stromal_basal	54.1387	4.97451	0.948092	2.89518e-08	2.81179e-07
ENSMUSG00000048814	Lonrf2	stromal_endothelial	54.1387	4.11765	1.07383	1.32235e-05	8.86017e-05
ENSMUSG00000048814	Lonrf2	stromal_luminal-differentiated	54.1387	2.78877	1.09434	0.000611955	0.00222106
ENSMUSG00000048814	Lonrf2	stromal_luminal-progenitors	54.1387	3.96367	0.983798	8.95632e-06	4.67302e-05
ENSMUSG00000026080	Chst10	basal_adipocytes	44.9255	2.98923	1.02096	0.00019287	0.00063826
ENSMUSG00000026080	Chst10	luminal-progenitors_adipocytes	44.9255	5.9877	0.960385	3.03397e-11	2.28883e-10
ENSMUSG00000026080	Chst10	stromal_adipocytes	44.9255	5.95379	0.954564	2.10477e-11	1.71826e-10
ENSMUSG00000026080	Chst10	endothelial_basal	44.9255	-2.63038	1.1742	0.00133353	0.00560576
ENSMUSG00000026080	Chst10	luminal-differentiated_basal	44.9255	-2.18717	1.03469	0.00124113	0.00513269
ENSMUSG00000026080	Chst10	luminal-progenitors_basal	44.9255	2.18936	0.978753	0.000828512	0.00421691
ENSMUSG00000026080	Chst10	stromal_basal	44.9255	2.33178	0.973393	0.000661294	0.00283431
ENSMUSG00000026080	Chst10	luminal-progenitors_endothelial	44.9255	5.59605	0.977519	1.99659e-09	1.90887e-08
ENSMUSG00000026080	Chst10	stromal_endothelial	44.9255	5.63424	0.997536	1.45289e-09	1.69285e-08
ENSMUSG00000026080	Chst10	luminal-progenitors_luminal-differentiated	44.9255	5.25628	0.901711	1.46461e-10	3.03154e-09
ENSMUSG00000026080	Chst10	stromal_luminal-differentiated	44.9255	5.33722	0.861899	9.96433e-11	9.08244e-10
ENSMUSG00000026078	Pdcl3	basal_adipocytes	588.229	1.31574	0.253639	7.20187e-08	3.89524e-07
ENSMUSG00000026078	Pdcl3	endothelial_adipocytes	588.229	1.31643	0.277692	4.79166e-07	2.56516e-06
ENSMUSG00000026078	Pdcl3	luminal-progenitors_adipocytes	588.229	1.16516	0.253231	1.53155e-06	6.82023e-06
ENSMUSG00000026078	Pdcl3	stromal_adipocytes	588.229	1.19293	0.256547	7.6457e-07	3.78377e-06
ENSMUSG00000103046	Gm37309	basal_adipocytes	19.6639	1.3001	0.716856	0.0225016	0.0488815
ENSMUSG00000103046	Gm37309	stromal_basal	19.6639	-3.03839	0.845836	2.63809e-05	0.00015369
ENSMUSG00000103046	Gm37309	stromal_endothelial	19.6639	-1.5007	0.988744	0.00814809	0.0278896
ENSMUSG00000103046	Gm37309	stromal_luminal-differentiated	19.6639	-2.91611	0.855278	5.07408e-05	0.000226969
ENSMUSG00000103046	Gm37309	stromal_luminal-progenitors	19.6639	-1.19972	0.824208	0.0173669	0.0447571
ENSMUSG00000103182	Gm37091	luminal-progenitors_adipocytes	3.80874	-16.6962	2.01008	4.58081e-18	6.19784e-17
ENSMUSG00000103182	Gm37091	luminal-progenitors_basal	3.80874	-17.6328	1.93551	6.50091e-21	2.91863e-19
ENSMUSG00000103182	Gm37091	luminal-differentiated_endothelial	3.80874	4.34865	2.35454	0.00281096	0.00873692
ENSMUSG00000103182	Gm37091	luminal-progenitors_endothelial	3.80874	-13.025	2.22584	7.94235e-11	9.00122e-10
ENSMUSG00000103182	Gm37091	luminal-progenitors_luminal-differentiated	3.80874	-18.9853	1.92354	1.47197e-24	1.33988e-22
ENSMUSG00000103182	Gm37091	stromal_luminal-progenitors	3.80874	16.9691	1.9816	1.71327e-18	3.17849e-17
ENSMUSG00000026077	Npas2	basal_adipocytes	523.989	-3.61505	0.597207	1.09588e-10	8.15903e-10
ENSMUSG00000026077	Npas2	endothelial_adipocytes	523.989	1.28251	0.62078	0.0104173	0.0253718
ENSMUSG00000026077	Npas2	luminal-progenitors_adipocytes	523.989	1.3095	0.565427	0.00562932	0.014021
ENSMUSG00000026077	Npas2	stromal_adipocytes	523.989	2.38854	0.611122	6.74906e-06	2.93301e-05
ENSMUSG00000026077	Npas2	endothelial_basal	523.989	5.21753	0.623195	1.26324e-17	4.41289e-16
ENSMUSG00000026077	Npas2	luminal-differentiated_basal	523.989	3.80918	0.59096	1.81072e-11	2.32346e-10
ENSMUSG00000026077	Npas2	luminal-progenitors_basal	523.989	5.26278	0.584846	2.90482e-20	1.24063e-18
ENSMUSG00000026077	Npas2	stromal_basal	523.989	6.24211	0.583441	7.20206e-28	5.73558e-26
ENSMUSG00000026077	Npas2	luminal-differentiated_endothelial	523.989	-1.00056	0.599675	0.0196703	0.0489095
ENSMUSG00000026077	Npas2	stromal_luminal-differentiated	523.989	2.25924	0.640332	2.04881e-05	9.8307e-05
ENSMUSG00000092563	Gm3617	luminal-progenitors_adipocytes	4.55104	1.92056	1.30479	0.0207056	0.0453265
ENSMUSG00000073702	Rpl31	basal_adipocytes	3350.74	1.53088	0.251928	2.79132e-10	2.00674e-09
ENSMUSG00000073702	Rpl31	luminal-differentiated_adipocytes	3350.74	1.56091	0.252718	1.26617e-10	8.56816e-10
ENSMUSG00000073702	Rpl31	luminal-progenitors_adipocytes	3350.74	1.62658	0.253811	2.10928e-11	1.61265e-10
ENSMUSG00000003134	Tbc1d8	endothelial_adipocytes	1513.42	4.67032	0.432105	2.96723e-28	1.25949e-26
ENSMUSG00000003134	Tbc1d8	luminal-differentiated_adipocytes	1513.42	3.72427	0.402393	3.13419e-21	5.10661e-20
ENSMUSG00000003134	Tbc1d8	luminal-progenitors_adipocytes	1513.42	2.41363	0.413152	3.04738e-10	2.09738e-09
ENSMUSG00000003134	Tbc1d8	stromal_adipocytes	1513.42	2.30035	0.413625	2.02141e-09	1.34145e-08
ENSMUSG00000003134	Tbc1d8	endothelial_basal	1513.42	3.7141	0.427202	1.77169e-18	6.77713e-17
ENSMUSG00000003134	Tbc1d8	luminal-differentiated_basal	1513.42	2.71789	0.409161	2.19069e-12	3.09783e-11
ENSMUSG00000003134	Tbc1d8	luminal-progenitors_basal	1513.42	1.31259	0.450836	0.000122403	0.000761201
ENSMUSG00000003134	Tbc1d8	stromal_basal	1513.42	1.16035	0.422845	0.000400689	0.00181014
ENSMUSG00000003134	Tbc1d8	luminal-progenitors_endothelial	1513.42	-2.11066	0.462626	1.82079e-07	1.35648e-06
ENSMUSG00000003134	Tbc1d8	stromal_endothelial	1513.42	-2.26716	0.451804	3.91286e-08	3.8403e-07
ENSMUSG00000003134	Tbc1d8	stromal_luminal-differentiated	1513.42	-1.1574	0.415299	0.000496578	0.00183639
ENSMUSG00000102607	Gm37265	endothelial_adipocytes	18.6669	3.94361	1.15487	4.79244e-05	0.000187673
ENSMUSG00000102607	Gm37265	luminal-differentiated_adipocytes	18.6669	2.92653	1.16795	0.000758542	0.00219432
ENSMUSG00000102607	Gm37265	luminal-progenitors_adipocytes	18.6669	1.67926	1.06161	0.0203122	0.0445605
ENSMUSG00000102607	Gm37265	endothelial_basal	18.6669	4.63894	1.07608	3.48159e-06	2.59645e-05
ENSMUSG00000102607	Gm37265	luminal-differentiated_basal	18.6669	3.63027	1.14912	7.4103e-05	0.00040368
ENSMUSG00000102607	Gm37265	luminal-progenitors_basal	18.6669	2.04643	1.26761	0.00402257	0.0165999
ENSMUSG00000102607	Gm37265	stromal_endothelial	18.6669	-1.82606	1.2043	0.00724668	0.0251439
ENSMUSG00000085894	Gm15832	endothelial_adipocytes	29.6336	-1.61801	0.920307	0.0155833	0.0362287
ENSMUSG00000085894	Gm15832	luminal-differentiated_adipocytes	29.6336	-1.78127	0.851068	0.00511708	0.0126571
ENSMUSG00000085894	Gm15832	luminal-progenitors_adipocytes	29.6336	-3.24435	0.900341	1.79167e-05	6.90059e-05
ENSMUSG00000085894	Gm15832	luminal-differentiated_basal	29.6336	-1.32932	0.90336	0.0107617	0.0341082
ENSMUSG00000085894	Gm15832	luminal-progenitors_basal	29.6336	-3.03966	0.929062	5.16657e-05	0.000345589
ENSMUSG00000085894	Gm15832	stromal_luminal-progenitors	29.6336	1.47308	0.942911	0.00985133	0.027385
ENSMUSG00000077704	Snord89	luminal-differentiated_adipocytes	9.5679	-2.67699	0.934724	0.000271786	0.000847074
ENSMUSG00000077704	Snord89	endothelial_basal	9.5679	-1.88149	1.00336	0.00307646	0.0116251
ENSMUSG00000077704	Snord89	luminal-differentiated_basal	9.5679	-3.33523	0.907002	1.3544e-05	8.33163e-05
ENSMUSG00000077704	Snord89	luminal-progenitors_luminal-differentiated	9.5679	1.31183	1.01394	0.00925911	0.0419189
ENSMUSG00000077704	Snord89	stromal_luminal-differentiated	9.5679	1.87747	1.00075	0.00378828	0.0114692
ENSMUSG00000048234	Rnf149	endothelial_adipocytes	1808.39	-1.91479	0.310004	6.30297e-11	5.65307e-10
ENSMUSG00000048234	Rnf149	endothelial_basal	1808.39	-2.05663	0.314779	4.63695e-12	8.34854e-11
ENSMUSG00000048234	Rnf149	luminal-differentiated_endothelial	1808.39	1.53422	0.313975	5.42421e-08	3.7178e-07
ENSMUSG00000048234	Rnf149	luminal-progenitors_endothelial	1808.39	1.61767	0.319942	1.30443e-08	1.12949e-07
ENSMUSG00000048234	Rnf149	stromal_endothelial	1808.39	1.15268	0.313957	1.89734e-05	0.000123276
ENSMUSG00000050967	Creg2	basal_adipocytes	30.551	8.68964	1.28987	4.79819e-13	4.4651e-12
ENSMUSG00000050967	Creg2	luminal-differentiated_adipocytes	30.551	8.36465	1.29436	4.4959e-12	3.46535e-11
ENSMUSG00000050967	Creg2	stromal_adipocytes	30.551	10.631	1.27736	2.91965e-18	4.25416e-17
ENSMUSG00000050967	Creg2	endothelial_basal	30.551	-7.03571	1.38633	1.09489e-08	1.22442e-07
ENSMUSG00000050967	Creg2	luminal-progenitors_basal	30.551	-9.36643	1.277	7.98369e-15	2.05087e-13
ENSMUSG00000050967	Creg2	luminal-differentiated_endothelial	30.551	6.86341	1.3698	5.5315e-08	3.78307e-07
ENSMUSG00000050967	Creg2	stromal_endothelial	30.551	9.21661	1.40962	1.68143e-12	2.78602e-11
ENSMUSG00000050967	Creg2	luminal-progenitors_luminal-differentiated	30.551	-9.09507	1.26399	8.87582e-14	2.74158e-12
ENSMUSG00000050967	Creg2	stromal_luminal-progenitors	30.551	11.2454	1.2659	2.10298e-20	4.4368e-19
ENSMUSG00000026074	Map4k4	luminal-differentiated_endothelial	5653.25	-1.4	0.209308	1.56946e-12	1.74906e-11
ENSMUSG00000026074	Map4k4	luminal-progenitors_endothelial	5653.25	-1.19621	0.208355	8.99298e-10	9.03638e-09
ENSMUSG00000026073	Il1r2	luminal-differentiated_adipocytes	477.814	1.58306	0.939725	0.0172545	0.0377274
ENSMUSG00000026073	Il1r2	stromal_adipocytes	477.814	7.52016	0.969625	7.61439e-17	9.97195e-16
ENSMUSG00000026073	Il1r2	stromal_basal	477.814	6.46951	0.894122	2.41901e-14	5.04433e-13
ENSMUSG00000026073	Il1r2	luminal-differentiated_endothelial	477.814	1.98275	1.18842	0.00634872	0.018092
ENSMUSG00000026073	Il1r2	stromal_endothelial	477.814	8.10424	1.0443	2.32504e-16	5.45102e-15
ENSMUSG00000026073	Il1r2	stromal_luminal-differentiated	477.814	5.28617	0.883106	3.71506e-10	3.20599e-09
ENSMUSG00000026073	Il1r2	stromal_luminal-progenitors	477.814	7.02522	0.903167	4.08289e-16	6.28174e-15
ENSMUSG00000097899	Gm16894	stromal_basal	6.39493	3.00595	1.70458	0.00342667	0.0120851
ENSMUSG00000097899	Gm16894	stromal_endothelial	6.39493	4.90975	1.86074	0.000294684	0.00150253
ENSMUSG00000097899	Gm16894	stromal_luminal-differentiated	6.39493	4.24818	1.59443	0.000465641	0.00173425
ENSMUSG00000097899	Gm16894	stromal_luminal-progenitors	6.39493	3.17144	1.72214	0.0033423	0.0105631
ENSMUSG00000102975	Gm37347	endothelial_adipocytes	127.742	-17.7062	1.50349	1.32128e-33	8.6317e-32
ENSMUSG00000102975	Gm37347	luminal-differentiated_adipocytes	127.742	2.63256	1.29522	0.00320336	0.00823772
ENSMUSG00000102975	Gm37347	stromal_adipocytes	127.742	4.93991	1.20757	2.98006e-06	1.36449e-05
ENSMUSG00000102975	Gm37347	endothelial_basal	127.742	-19.3463	1.4148	1.32688e-43	4.86351e-41
ENSMUSG00000102975	Gm37347	stromal_basal	127.742	3.53962	1.17761	0.000172446	0.000844916
ENSMUSG00000102975	Gm37347	luminal-differentiated_endothelial	127.742	21.3906	1.40875	5.29165e-53	9.34834e-51
ENSMUSG00000102975	Gm37347	luminal-progenitors_endothelial	127.742	17.2091	1.49603	2.29873e-31	1.43254e-29
ENSMUSG00000102975	Gm37347	stromal_endothelial	127.742	23.4603	1.41338	3.0521e-63	2.55217e-60
ENSMUSG00000102975	Gm37347	luminal-progenitors_luminal-differentiated	127.742	-3.3389	1.3832	0.000369789	0.00261596
ENSMUSG00000102975	Gm37347	stromal_luminal-progenitors	127.742	5.7976	1.17543	1.18495e-07	8.03286e-07
ENSMUSG00000026072	Il1r1	basal_adipocytes	783.398	-4.05536	0.368265	4.26263e-29	1.34897e-27
ENSMUSG00000026072	Il1r1	luminal-progenitors_adipocytes	783.398	-2.04432	0.372544	3.03671e-09	1.87526e-08
ENSMUSG00000026072	Il1r1	stromal_adipocytes	783.398	1.02299	0.357257	0.0013753	0.00406311
ENSMUSG00000026072	Il1r1	endothelial_basal	783.398	5.02839	0.393956	6.90343e-38	1.71247e-35
ENSMUSG00000026072	Il1r1	luminal-differentiated_basal	783.398	3.4604	0.36943	1.29507e-21	4.00592e-20
ENSMUSG00000026072	Il1r1	luminal-progenitors_basal	783.398	1.85347	0.383771	1.02243e-07	1.08228e-06
ENSMUSG00000026072	Il1r1	stromal_basal	783.398	5.21854	0.366195	8.57946e-47	3.07463e-44
ENSMUSG00000026072	Il1r1	luminal-differentiated_endothelial	783.398	-1.38505	0.406712	5.13072e-05	0.000229879
ENSMUSG00000026072	Il1r1	luminal-progenitors_endothelial	783.398	-3.0793	0.394969	1.32504e-15	2.40526e-14
ENSMUSG00000026072	Il1r1	luminal-progenitors_luminal-differentiated	783.398	-1.38775	0.40157	2.01579e-05	0.000188415
ENSMUSG00000026072	Il1r1	stromal_luminal-differentiated	783.398	1.62747	0.39074	1.09004e-06	6.32802e-06
ENSMUSG00000026072	Il1r1	stromal_luminal-progenitors	783.398	3.27867	0.363088	6.89923e-20	1.39695e-18
ENSMUSG00000103560	Gm38070	basal_adipocytes	198.287	-5.34734	0.578784	1.67902e-21	3.26074e-20
ENSMUSG00000103560	Gm38070	luminal-differentiated_adipocytes	198.287	-7.04153	0.598968	1.88389e-33	6.68312e-32
ENSMUSG00000103560	Gm38070	luminal-progenitors_adipocytes	198.287	-7.72052	0.610111	6.66586e-38	3.54157e-36
ENSMUSG00000103560	Gm38070	stromal_adipocytes	198.287	-3.02459	0.585935	2.37874e-08	1.40775e-07
ENSMUSG00000103560	Gm38070	endothelial_basal	198.287	5.28059	0.614495	1.80302e-18	6.88624e-17
ENSMUSG00000103560	Gm38070	luminal-differentiated_basal	198.287	-1.17486	0.646071	0.00559142	0.0193818
ENSMUSG00000103560	Gm38070	luminal-progenitors_basal	198.287	-2.02842	0.697272	0.000135873	0.000835233
ENSMUSG00000103560	Gm38070	stromal_basal	198.287	2.03796	0.661738	6.92622e-05	0.000370313
ENSMUSG00000103560	Gm38070	luminal-differentiated_endothelial	198.287	-6.96487	0.635586	6.38999e-29	2.50077e-27
ENSMUSG00000103560	Gm38070	luminal-progenitors_endothelial	198.287	-7.63137	0.651637	5.56126e-33	3.90248e-31
ENSMUSG00000103560	Gm38070	stromal_endothelial	198.287	-2.99489	0.629916	3.27282e-07	2.83992e-06
ENSMUSG00000103560	Gm38070	stromal_luminal-differentiated	198.287	3.84114	0.590791	2.75259e-11	2.64747e-10
ENSMUSG00000103560	Gm38070	stromal_luminal-progenitors	198.287	4.523	0.604391	2.68909e-14	3.60107e-13
ENSMUSG00000070942	Il1rl2	basal_adipocytes	497.831	2.16782	0.608176	3.13964e-05	0.000117799
ENSMUSG00000070942	Il1rl2	luminal-differentiated_adipocytes	497.831	1.73762	0.600515	0.000528501	0.00157255
ENSMUSG00000070942	Il1rl2	luminal-progenitors_adipocytes	497.831	1.68406	0.59756	0.000709322	0.00212026
ENSMUSG00000070942	Il1rl2	stromal_adipocytes	497.831	5.359	0.584561	4.72975e-21	8.39916e-20
ENSMUSG00000070942	Il1rl2	endothelial_basal	497.831	-1.9173	0.750532	0.000417469	0.00199614
ENSMUSG00000070942	Il1rl2	stromal_basal	497.831	2.94751	0.595982	1.17403e-07	1.03448e-06
ENSMUSG00000070942	Il1rl2	luminal-differentiated_endothelial	497.831	1.36476	0.66655	0.00394086	0.0118538
ENSMUSG00000070942	Il1rl2	luminal-progenitors_endothelial	497.831	1.30622	0.670194	0.00497529	0.0158616
ENSMUSG00000070942	Il1rl2	stromal_endothelial	497.831	5.15629	0.633032	4.58362e-17	1.15562e-15
ENSMUSG00000070942	Il1rl2	stromal_luminal-differentiated	497.831	3.37164	0.582375	2.03364e-09	1.63028e-08
ENSMUSG00000070942	Il1rl2	stromal_luminal-progenitors	497.831	3.42983	0.583561	1.22198e-09	1.05491e-08
ENSMUSG00000103230	Gm17970	basal_adipocytes	7.14334	8.59831	1.44749	8.05731e-11	6.09075e-10
ENSMUSG00000103230	Gm17970	endothelial_adipocytes	7.14334	-8.92174	1.78486	1.04439e-08	7.05619e-08
ENSMUSG00000103230	Gm17970	luminal-differentiated_adipocytes	7.14334	8.861	1.44274	4.27001e-11	3.01621e-10
ENSMUSG00000103230	Gm17970	luminal-progenitors_adipocytes	7.14334	8.6024	1.43494	9.75445e-11	7.02234e-10
ENSMUSG00000103230	Gm17970	stromal_adipocytes	7.14334	11.9487	1.39152	1.03039e-18	1.5587e-17
ENSMUSG00000103230	Gm17970	endothelial_basal	7.14334	-18.2158	1.57909	1.03315e-31	1.48375e-29
ENSMUSG00000103230	Gm17970	stromal_basal	7.14334	1.82298	1.43826	0.0153803	0.0442669
ENSMUSG00000103230	Gm17970	luminal-differentiated_endothelial	7.14334	18.4581	1.5858	4.42807e-32	2.14035e-30
ENSMUSG00000103230	Gm17970	luminal-progenitors_endothelial	7.14334	18.3054	1.58789	1.70665e-31	1.07139e-29
ENSMUSG00000103230	Gm17970	stromal_endothelial	7.14334	21.3811	1.57063	2.57045e-43	4.8121e-41
ENSMUSG00000103230	Gm17970	stromal_luminal-progenitors	7.14334	1.88489	1.44707	0.0163136	0.0424473
ENSMUSG00000026069	Il1rl1	basal_adipocytes	193.173	2.54678	1.08036	0.00141576	0.00402831
ENSMUSG00000026069	Il1rl1	endothelial_adipocytes	193.173	-6.93543	1.38987	6.8304e-09	4.72552e-08
ENSMUSG00000026069	Il1rl1	stromal_adipocytes	193.173	8.54939	1.04804	2.1545e-18	3.17825e-17
ENSMUSG00000026069	Il1rl1	endothelial_basal	193.173	-10.3533	1.31977	1.19109e-17	4.16679e-16
ENSMUSG00000026069	Il1rl1	stromal_basal	193.173	5.22546	0.939666	4.40746e-09	4.8072e-08
ENSMUSG00000026069	Il1rl1	luminal-differentiated_endothelial	193.173	9.41444	1.29637	6.10063e-15	8.32646e-14
ENSMUSG00000026069	Il1rl1	luminal-progenitors_endothelial	193.173	9.29296	1.29961	9.67937e-15	1.62462e-13
ENSMUSG00000026069	Il1rl1	stromal_endothelial	193.173	16.1229	1.24884	9.12449e-39	1.3155e-36
ENSMUSG00000026069	Il1rl1	stromal_luminal-differentiated	193.173	6.19627	0.95619	8.10125e-12	8.19824e-11
ENSMUSG00000026069	Il1rl1	stromal_luminal-progenitors	193.173	6.27947	0.95306	4.88115e-12	5.35881e-11
ENSMUSG00000026070	Il18r1	basal_adipocytes	145.861	1.57154	0.823269	0.0123805	0.0288051
ENSMUSG00000026070	Il18r1	luminal-differentiated_adipocytes	145.861	6.63839	0.852565	2.27787e-16	2.53116e-15
ENSMUSG00000026070	Il18r1	luminal-progenitors_adipocytes	145.861	6.72074	0.842587	1.00492e-16	1.22579e-15
ENSMUSG00000026070	Il18r1	stromal_adipocytes	145.861	6.03264	0.841715	3.43771e-14	3.61762e-13
ENSMUSG00000026070	Il18r1	luminal-differentiated_basal	145.861	4.55695	0.751023	2.13939e-10	2.47208e-09
ENSMUSG00000026070	Il18r1	luminal-progenitors_basal	145.861	4.61397	0.749597	1.04443e-10	1.702e-09
ENSMUSG00000026070	Il18r1	stromal_basal	145.861	4.01586	0.73952	1.59878e-08	1.60943e-07
ENSMUSG00000026070	Il18r1	luminal-differentiated_endothelial	145.861	5.5611	0.850833	1.68084e-11	1.68864e-10
ENSMUSG00000026070	Il18r1	luminal-progenitors_endothelial	145.861	5.62172	0.852286	8.7192e-12	1.09688e-10
ENSMUSG00000026070	Il18r1	stromal_endothelial	145.861	4.9996	0.864157	9.11852e-10	1.09922e-08
ENSMUSG00000026068	Il18rap	endothelial_adipocytes	51.805	-2.42537	1.464	0.0114179	0.0275545
ENSMUSG00000026068	Il18rap	stromal_adipocytes	51.805	5.63736	1.13003	3.42213e-08	1.98523e-07
ENSMUSG00000026068	Il18rap	endothelial_basal	51.805	-4.03659	1.49945	0.00047457	0.00223652
ENSMUSG00000026068	Il18rap	luminal-differentiated_basal	51.805	-2.75512	1.44345	0.00189873	0.00747632
ENSMUSG00000026068	Il18rap	stromal_basal	51.805	4.48002	1.06568	4.14005e-06	2.83996e-05
ENSMUSG00000026068	Il18rap	luminal-progenitors_endothelial	51.805	4.59784	1.48633	0.00013646	0.000627158
ENSMUSG00000026068	Il18rap	stromal_endothelial	51.805	9.39739	1.43239	1.48895e-12	2.48681e-11
ENSMUSG00000026068	Il18rap	luminal-progenitors_luminal-differentiated	51.805	3.2068	1.39659	0.000497444	0.00340378
ENSMUSG00000026068	Il18rap	stromal_luminal-differentiated	51.805	8.18825	1.20426	2.24775e-13	2.58168e-12
ENSMUSG00000026068	Il18rap	stromal_luminal-progenitors	51.805	4.09209	1.10409	2.71288e-05	0.000131543
ENSMUSG00000026062	Slc9a2	basal_adipocytes	33.0494	-2.66159	1.02705	0.000653939	0.00197893
ENSMUSG00000026062	Slc9a2	endothelial_adipocytes	33.0494	-4.0549	1.17685	4.07236e-05	0.00016144
ENSMUSG00000026062	Slc9a2	luminal-differentiated_adipocytes	33.0494	-4.41027	1.03738	1.49509e-06	6.42081e-06
ENSMUSG00000026062	Slc9a2	stromal_adipocytes	33.0494	-3.2486	1.12513	0.000252648	0.00085337
ENSMUSG00000026062	Slc9a2	luminal-progenitors_endothelial	33.0494	3.04946	1.35012	0.00113806	0.00426221
ENSMUSG00000026062	Slc9a2	luminal-progenitors_luminal-differentiated	33.0494	3.24663	1.11211	0.000125446	0.000991973
ENSMUSG00000026062	Slc9a2	stromal_luminal-progenitors	33.0494	-2.01124	1.23687	0.00645861	0.018893
ENSMUSG00000103270	Gm37915	basal_adipocytes	3.02	6.9331	2.16651	2.86939e-05	0.000108296
ENSMUSG00000103270	Gm37915	endothelial_adipocytes	3.02	7.8258	2.36368	1.15177e-05	4.98764e-05
ENSMUSG00000103270	Gm37915	luminal-differentiated_adipocytes	3.02	6.11206	2.27379	0.000188451	0.000603727
ENSMUSG00000103270	Gm37915	luminal-progenitors_adipocytes	3.02	6.73867	2.16535	5.56119e-05	0.000199628
ENSMUSG00000103270	Gm37915	stromal_basal	3.02	-9.21822	2.1582	1.90221e-07	1.6253e-06
ENSMUSG00000103270	Gm37915	stromal_endothelial	3.02	-10.5142	2.2406	9.15216e-08	8.60537e-07
ENSMUSG00000103270	Gm37915	stromal_luminal-differentiated	3.02	-8.43245	2.15419	2.09969e-06	1.17064e-05
ENSMUSG00000103270	Gm37915	stromal_luminal-progenitors	3.02	-9.06736	2.12448	4.4906e-07	2.81902e-06
ENSMUSG00000041945	Mfsd9	basal_adipocytes	78.6058	-1.57942	0.461242	0.000128561	0.00043792
ENSMUSG00000041945	Mfsd9	endothelial_adipocytes	78.6058	-1.04451	0.487887	0.0122834	0.0293916
ENSMUSG00000041945	Mfsd9	stromal_adipocytes	78.6058	-1.36078	0.471038	0.00068781	0.00215115
ENSMUSG00000079588	Tmem182	basal_adipocytes	1042.29	-8.03187	0.787173	5.28756e-26	1.3564e-24
ENSMUSG00000079588	Tmem182	luminal-differentiated_adipocytes	1042.29	-8.78167	0.868796	3.27439e-25	6.78534e-24
ENSMUSG00000079588	Tmem182	luminal-progenitors_adipocytes	1042.29	-11.3083	1.02005	8.90049e-30	2.88659e-28
ENSMUSG00000079588	Tmem182	stromal_adipocytes	1042.29	-4.1725	0.738866	2.23508e-09	1.47724e-08
ENSMUSG00000079588	Tmem182	endothelial_basal	1042.29	6.93716	0.835397	3.39557e-18	1.25964e-16
ENSMUSG00000079588	Tmem182	luminal-progenitors_basal	1042.29	-2.52946	1.27894	0.00148827	0.007049
ENSMUSG00000079588	Tmem182	stromal_basal	1042.29	3.57228	0.791827	1.21394e-06	9.12584e-06
ENSMUSG00000079588	Tmem182	luminal-differentiated_endothelial	1042.29	-7.7131	0.91653	2.09118e-18	3.79591e-17
ENSMUSG00000079588	Tmem182	luminal-progenitors_endothelial	1042.29	-10.2926	1.08837	1.9546e-23	6.82991e-22
ENSMUSG00000079588	Tmem182	stromal_endothelial	1042.29	-3.19137	0.835285	1.39114e-05	9.27898e-05
ENSMUSG00000079588	Tmem182	stromal_luminal-differentiated	1042.29	4.27129	0.8602	1.67327e-07	1.08171e-06
ENSMUSG00000079588	Tmem182	stromal_luminal-progenitors	1042.29	6.77996	1.02709	2.8757e-12	3.21792e-11
ENSMUSG00000045515	Pou3f3	stromal_adipocytes	5.24949	2.29688	1.78423	0.0222943	0.049229
ENSMUSG00000045515	Pou3f3	stromal_basal	5.24949	2.94335	2.03791	0.00706241	0.0226993
ENSMUSG00000060679	Mrps9	stromal_adipocytes	646.052	-1.17501	0.187421	8.58768e-11	6.59659e-10
ENSMUSG00000060679	Mrps9	stromal_luminal-progenitors	646.052	-1.01767	0.186961	8.00552e-09	6.25417e-08
ENSMUSG00000041907	Gpr45	basal_adipocytes	9.27787	4.14702	1.52673	0.000261674	0.000845821
ENSMUSG00000041907	Gpr45	stromal_adipocytes	9.27787	4.71	1.46258	6.46495e-05	0.000240595
ENSMUSG00000041907	Gpr45	endothelial_basal	9.27787	-4.45751	1.5699	0.000305336	0.00150541
ENSMUSG00000041907	Gpr45	luminal-progenitors_basal	9.27787	-6.58571	1.46432	3.8135e-07	3.66831e-06
ENSMUSG00000041907	Gpr45	stromal_endothelial	9.27787	5.04833	1.609	8.4013e-05	0.000482608
ENSMUSG00000041907	Gpr45	luminal-progenitors_luminal-differentiated	9.27787	-3.4272	1.77131	0.000933093	0.00593734
ENSMUSG00000041907	Gpr45	stromal_luminal-differentiated	9.27787	1.82609	1.39036	0.0180432	0.0454189
ENSMUSG00000041907	Gpr45	stromal_luminal-progenitors	9.27787	7.06965	1.45042	6.10325e-08	4.28177e-07
ENSMUSG00000010290	AI597479	endothelial_basal	298.383	-1.04138	0.237293	9.24105e-07	7.5951e-06
ENSMUSG00000010290	AI597479	luminal-progenitors_endothelial	298.383	1.07651	0.232886	5.73142e-07	3.97937e-06
ENSMUSG00000008136	Fhl2	basal_adipocytes	227.751	6.53139	0.553602	1.33822e-33	5.76293e-32
ENSMUSG00000008136	Fhl2	endothelial_adipocytes	227.751	2.1483	0.624957	5.97032e-05	0.000229887
ENSMUSG00000008136	Fhl2	luminal-differentiated_adipocytes	227.751	4.85598	0.551598	1.41768e-19	2.02628e-18
ENSMUSG00000008136	Fhl2	luminal-progenitors_adipocytes	227.751	3.17045	0.565839	1.55435e-09	9.9269e-09
ENSMUSG00000008136	Fhl2	stromal_adipocytes	227.751	3.76649	0.552604	1.4646e-12	1.33071e-11
ENSMUSG00000008136	Fhl2	endothelial_basal	227.751	-4.14458	0.552213	2.57058e-14	6.23182e-13
ENSMUSG00000008136	Fhl2	luminal-differentiated_basal	227.751	-1.31539	0.561041	0.00115397	0.0048111
ENSMUSG00000008136	Fhl2	luminal-progenitors_basal	227.751	-3.19566	0.5218	1.04358e-10	1.70175e-09
ENSMUSG00000008136	Fhl2	stromal_basal	227.751	-2.63163	0.534587	8.76675e-08	7.86843e-07
ENSMUSG00000008136	Fhl2	luminal-differentiated_endothelial	227.751	2.39684	0.614942	3.48813e-06	1.86336e-05
ENSMUSG00000008136	Fhl2	stromal_endothelial	227.751	1.06271	0.604935	0.00683379	0.0239364
ENSMUSG00000008136	Fhl2	luminal-progenitors_luminal-differentiated	227.751	-1.27337	0.612305	0.00130002	0.00787916
ENSMUSG00000094497	Gm8210	luminal-differentiated_adipocytes	1.96927	3.04052	1.54088	0.00308639	0.00797374
ENSMUSG00000094497	Gm8210	stromal_luminal-differentiated	1.96927	-3.61468	1.57956	0.00122257	0.00414847
ENSMUSG00000094497	Gm8210	stromal_luminal-progenitors	1.96927	-2.16731	1.60995	0.0134558	0.0359536
ENSMUSG00000066877	Nck2	basal_adipocytes	1315.57	2.36882	0.299101	1.37178e-16	1.74324e-15
ENSMUSG00000066877	Nck2	endothelial_adipocytes	1315.57	1.57302	0.324037	1.72565e-07	9.83854e-07
ENSMUSG00000066877	Nck2	luminal-differentiated_adipocytes	1315.57	3.9122	0.294564	5.17696e-41	2.75099e-39
ENSMUSG00000066877	Nck2	luminal-progenitors_adipocytes	1315.57	2.09443	0.299922	1.94287e-13	1.78512e-12
ENSMUSG00000066877	Nck2	luminal-differentiated_basal	1315.57	1.40789	0.303687	2.19691e-07	1.75739e-06
ENSMUSG00000066877	Nck2	stromal_basal	1315.57	-2.12494	0.302449	1.21215e-13	2.32655e-12
ENSMUSG00000066877	Nck2	luminal-differentiated_endothelial	1315.57	2.21702	0.328505	4.74596e-13	5.55045e-12
ENSMUSG00000066877	Nck2	stromal_endothelial	1315.57	-1.25226	0.33244	9.74642e-06	6.67118e-05
ENSMUSG00000066877	Nck2	luminal-progenitors_luminal-differentiated	1315.57	-1.71456	0.304128	1.05422e-09	1.96997e-08
ENSMUSG00000066877	Nck2	stromal_luminal-differentiated	1315.57	-3.65932	0.292299	2.52553e-36	1.17186e-34
ENSMUSG00000066877	Nck2	stromal_luminal-progenitors	1315.57	-1.8239	0.308774	8.22423e-11	8.00378e-10
ENSMUSG00000103422	Gm37536	basal_adipocytes	27.3531	2.22853	0.825022	0.000631517	0.00191773
ENSMUSG00000103422	Gm37536	endothelial_adipocytes	27.3531	2.16543	0.89406	0.00178487	0.00518293
ENSMUSG00000103422	Gm37536	luminal-differentiated_adipocytes	27.3531	3.69386	0.810477	4.02165e-07	1.86336e-06
ENSMUSG00000103422	Gm37536	luminal-progenitors_adipocytes	27.3531	2.17473	0.835593	0.000815614	0.00241205
ENSMUSG00000103422	Gm37536	stromal_luminal-differentiated	27.3531	-2.61351	0.817552	8.35215e-05	0.000361235
ENSMUSG00000103945	Gm38228	basal_adipocytes	50.8572	2.3778	0.690502	4.11933e-05	0.000152047
ENSMUSG00000103945	Gm38228	endothelial_adipocytes	50.8572	1.53939	0.724598	0.0065566	0.0168024
ENSMUSG00000103945	Gm38228	luminal-differentiated_adipocytes	50.8572	3.51139	0.673796	1.57752e-08	8.51708e-08
ENSMUSG00000103945	Gm38228	luminal-progenitors_adipocytes	50.8572	1.17604	0.625846	0.0203418	0.0446086
ENSMUSG00000103945	Gm38228	stromal_basal	50.8572	-1.38827	0.720921	0.0031609	0.0112654
ENSMUSG00000103945	Gm38228	luminal-differentiated_endothelial	50.8572	1.25356	0.703415	0.00931789	0.0254573
ENSMUSG00000103945	Gm38228	luminal-progenitors_luminal-differentiated	50.8572	-1.784	0.756561	0.000575465	0.00388564
ENSMUSG00000103945	Gm38228	stromal_luminal-differentiated	50.8572	-2.72467	0.680051	5.35393e-06	2.80761e-05
ENSMUSG00000026051	Ecrg4	basal_adipocytes	226.425	7.78966	1.00969	3.25955e-16	4.04196e-15
ENSMUSG00000026051	Ecrg4	endothelial_adipocytes	226.425	2.46984	1.11923	0.00287126	0.00796334
ENSMUSG00000026051	Ecrg4	luminal-progenitors_adipocytes	226.425	-1.89831	1.16192	0.0145875	0.0331754
ENSMUSG00000026051	Ecrg4	stromal_adipocytes	226.425	3.71967	1.03113	2.38794e-05	9.57665e-05
ENSMUSG00000026051	Ecrg4	endothelial_basal	226.425	-4.56756	0.941011	3.32487e-07	2.93607e-06
ENSMUSG00000026051	Ecrg4	luminal-differentiated_basal	226.425	-10.1679	1.00973	2.91199e-25	1.13432e-23
ENSMUSG00000026051	Ecrg4	luminal-progenitors_basal	226.425	-10.6175	1.06821	1.1844e-24	7.25347e-23
ENSMUSG00000026051	Ecrg4	stromal_basal	226.425	-3.58391	0.918992	1.22394e-05	7.63586e-05
ENSMUSG00000026051	Ecrg4	luminal-differentiated_endothelial	226.425	-5.1338	1.06071	3.04398e-07	1.89153e-06
ENSMUSG00000026051	Ecrg4	luminal-progenitors_endothelial	226.425	-5.5336	1.11569	1.2133e-07	9.22693e-07
ENSMUSG00000026051	Ecrg4	stromal_luminal-differentiated	226.425	6.1485	1.00472	8.57872e-11	7.88682e-10
ENSMUSG00000026051	Ecrg4	stromal_luminal-progenitors	226.425	6.6057	1.06639	4.81636e-11	4.79253e-10
ENSMUSG00000057363	Uxs1	basal_adipocytes	629.031	-1.12648	0.221388	1.66164e-07	8.5688e-07
ENSMUSG00000057363	Uxs1	luminal-differentiated_basal	629.031	1.277	0.228798	1.6457e-09	1.71945e-08
ENSMUSG00000057363	Uxs1	stromal_basal	629.031	1.62751	0.231689	4.73824e-14	9.51668e-13
ENSMUSG00000057363	Uxs1	luminal-progenitors_luminal-differentiated	629.031	-1.05797	0.233657	3.00267e-07	3.90038e-06
ENSMUSG00000057363	Uxs1	stromal_luminal-progenitors	629.031	1.40791	0.229227	3.28256e-11	3.33228e-10
ENSMUSG00000047343	Mettl21c	basal_adipocytes	2.79269	-4.36682	4.33223	0.0119453	0.0278794
ENSMUSG00000047343	Mettl21c	luminal-progenitors_adipocytes	2.79269	-4.82737	4.47838	0.0101976	0.0240149
ENSMUSG00000047343	Mettl21c	luminal-differentiated_basal	2.79269	5.22537	4.95088	0.00617875	0.021166
ENSMUSG00000047343	Mettl21c	stromal_basal	2.79269	7.38009	5.47402	0.00165266	0.00636355
ENSMUSG00000047343	Mettl21c	luminal-progenitors_luminal-differentiated	2.79269	-4.60059	5.06552	0.00521008	0.0260786
ENSMUSG00000047343	Mettl21c	stromal_luminal-progenitors	2.79269	8.57727	5.32128	0.00136449	0.00472171
ENSMUSG00000091844	Gm8251	luminal-differentiated_adipocytes	27.4155	-1.6567	0.889522	0.0104797	0.0241752
ENSMUSG00000091844	Gm8251	stromal_adipocytes	27.4155	-1.95936	0.951285	0.00421319	0.0111867
ENSMUSG00000091844	Gm8251	stromal_endothelial	27.4155	-1.39906	1.07822	0.0153363	0.0476972
ENSMUSG00000026049	Tex30	basal_adipocytes	96.4869	1.36337	0.378166	9.52803e-05	0.000330849
ENSMUSG00000026049	Tex30	endothelial_adipocytes	96.4869	1.2358	0.413413	0.000759951	0.00238302
ENSMUSG00000026049	Tex30	luminal-differentiated_adipocytes	96.4869	1.23824	0.380062	0.000339121	0.0010401
ENSMUSG00000026049	Tex30	luminal-progenitors_adipocytes	96.4869	1.44791	0.383417	3.36026e-05	0.000124769
ENSMUSG00000026049	Tex30	stromal_luminal-progenitors	96.4869	-1.00745	0.373586	0.00105696	0.00374933
ENSMUSG00000026047	Poglut2	basal_adipocytes	255.536	2.46241	0.3042	3.11225e-17	4.16988e-16
ENSMUSG00000026047	Poglut2	endothelial_adipocytes	255.536	1.62056	0.330251	1.23157e-07	7.15499e-07
ENSMUSG00000026047	Poglut2	luminal-differentiated_adipocytes	255.536	1.36597	0.299167	1.291e-06	5.59213e-06
ENSMUSG00000026047	Poglut2	luminal-progenitors_adipocytes	255.536	1.28227	0.297985	4.90767e-06	2.04245e-05
ENSMUSG00000026047	Poglut2	stromal_adipocytes	255.536	1.98545	0.306356	7.05444e-12	6.04204e-11
ENSMUSG00000041684	Bivm	luminal-differentiated_basal	187.419	1.05874	0.36819	0.000327113	0.00155498
ENSMUSG00000026048	Ercc5	basal_adipocytes	724.059	1.57006	0.232279	2.9212e-12	2.52347e-11
ENSMUSG00000026048	Ercc5	luminal-differentiated_basal	724.059	-1.4003	0.236715	2.33171e-10	2.67826e-09
ENSMUSG00000026048	Ercc5	luminal-progenitors_basal	724.059	-1.23048	0.246695	1.62918e-08	1.97577e-07
ENSMUSG00000046828	Mettl21e	stromal_luminal-differentiated	3.21655	3.22785	2.75127	0.0149613	0.0385805
ENSMUSG00000056870	Gulp1	luminal-differentiated_adipocytes	377.614	-2.227	0.446441	4.15349e-08	2.1509e-07
ENSMUSG00000056870	Gulp1	luminal-differentiated_basal	377.614	-2.1323	0.455581	1.32275e-07	1.09441e-06
ENSMUSG00000056870	Gulp1	luminal-differentiated_endothelial	377.614	-2.30512	0.50191	1.48154e-07	9.58626e-07
ENSMUSG00000056870	Gulp1	luminal-progenitors_luminal-differentiated	377.614	1.52484	0.487839	6.22257e-05	0.000522118
ENSMUSG00000056870	Gulp1	stromal_luminal-differentiated	377.614	3.16396	0.432073	8.02311e-14	9.55794e-13
ENSMUSG00000056870	Gulp1	stromal_luminal-progenitors	377.614	1.22912	0.449061	0.000503179	0.00191123
ENSMUSG00000102319	Gm37626	endothelial_adipocytes	50.7181	1.2021	0.642535	0.0187294	0.0425459
ENSMUSG00000102319	Gm37626	luminal-differentiated_adipocytes	50.7181	-2.62264	0.681181	7.20043e-06	2.83992e-05
ENSMUSG00000102319	Gm37626	luminal-differentiated_basal	50.7181	-3.12967	0.66645	2.02682e-07	1.63019e-06
ENSMUSG00000102319	Gm37626	luminal-differentiated_endothelial	50.7181	-4.30703	0.678437	7.65683e-11	7.23735e-10
ENSMUSG00000102319	Gm37626	luminal-progenitors_luminal-differentiated	50.7181	3.49749	0.638288	5.21655e-09	8.93465e-08
ENSMUSG00000102319	Gm37626	stromal_luminal-differentiated	50.7181	4.07882	0.631397	3.4499e-11	3.28434e-10
ENSMUSG00000103071	Gm38110	stromal_adipocytes	15.849	1.44729	0.900003	0.0207155	0.0461876
ENSMUSG00000026043	Col3a1	basal_adipocytes	101712	-4.14668	0.694141	2.01503e-10	1.46967e-09
ENSMUSG00000026043	Col3a1	endothelial_adipocytes	101712	-1.46815	0.746987	0.0107303	0.0260733
ENSMUSG00000026043	Col3a1	luminal-differentiated_adipocytes	101712	-5.83057	0.693768	2.12437e-18	2.77468e-17
ENSMUSG00000026043	Col3a1	luminal-progenitors_adipocytes	101712	-6.57094	0.689722	1.14429e-22	2.2124e-21
ENSMUSG00000026043	Col3a1	stromal_adipocytes	101712	4.79615	0.682856	2.87774e-13	2.78196e-12
ENSMUSG00000026043	Col3a1	endothelial_basal	101712	2.07965	0.888247	0.000849068	0.00377948
ENSMUSG00000026043	Col3a1	luminal-differentiated_basal	101712	-1.02396	0.704684	0.0167097	0.0497306
ENSMUSG00000026043	Col3a1	luminal-progenitors_basal	101712	-1.92422	0.806117	0.000579973	0.00306895
ENSMUSG00000026043	Col3a1	stromal_basal	101712	9.22424	0.695735	1.78647e-42	4.62014e-40
ENSMUSG00000026043	Col3a1	luminal-differentiated_endothelial	101712	-3.95698	0.747309	2.84842e-08	2.02194e-07
ENSMUSG00000026043	Col3a1	luminal-progenitors_endothelial	101712	-4.65469	0.737579	7.00342e-11	7.9937e-10
ENSMUSG00000026043	Col3a1	stromal_endothelial	101712	6.71147	0.746808	1.29838e-20	4.48022e-19
ENSMUSG00000026043	Col3a1	stromal_luminal-differentiated	101712	10.9054	0.689554	6.13871e-58	9.41502e-56
ENSMUSG00000026043	Col3a1	stromal_luminal-progenitors	101712	11.6308	0.687244	1.66336e-65	5.57439e-63
ENSMUSG00000026042	Col5a2	luminal-differentiated_adipocytes	7513.86	-6.93234	0.607575	1.07601e-31	3.44499e-30
ENSMUSG00000026042	Col5a2	luminal-progenitors_adipocytes	7513.86	-7.14198	0.602853	1.53397e-33	6.3346e-32
ENSMUSG00000026042	Col5a2	stromal_adipocytes	7513.86	3.33394	0.605175	4.21757e-09	2.70413e-08
ENSMUSG00000026042	Col5a2	luminal-differentiated_basal	7513.86	-6.36386	0.601174	4.46905e-27	1.99485e-25
ENSMUSG00000026042	Col5a2	luminal-progenitors_basal	7513.86	-6.56535	0.603104	8.88707e-29	7.76686e-27
ENSMUSG00000026042	Col5a2	stromal_basal	7513.86	3.93692	0.59039	8.91774e-12	1.38692e-10
ENSMUSG00000026042	Col5a2	luminal-differentiated_endothelial	7513.86	-6.51293	0.645902	9.94477e-25	2.87045e-23
ENSMUSG00000026042	Col5a2	luminal-progenitors_endothelial	7513.86	-6.71266	0.645856	3.12998e-26	1.3451e-24
ENSMUSG00000026042	Col5a2	stromal_endothelial	7513.86	3.72634	0.643185	1.57227e-09	1.82686e-08
ENSMUSG00000026042	Col5a2	stromal_luminal-differentiated	7513.86	10.4573	0.604102	7.40469e-69	1.95522e-66
ENSMUSG00000026042	Col5a2	stromal_luminal-progenitors	7513.86	10.6721	0.603388	1.31758e-71	6.04237e-69
ENSMUSG00000104476	Gm38211	luminal-differentiated_adipocytes	71.435	-7.15603	0.990453	1.59168e-14	1.51891e-13
ENSMUSG00000104476	Gm38211	luminal-progenitors_adipocytes	71.435	-15.3038	0.99755	3.14596e-54	3.97273e-52
ENSMUSG00000104476	Gm38211	luminal-differentiated_basal	71.435	-5.63269	0.970156	8.9182e-10	9.61418e-09
ENSMUSG00000104476	Gm38211	luminal-progenitors_basal	71.435	-13.8333	1.00024	1.38751e-44	4.20671e-42
ENSMUSG00000104476	Gm38211	stromal_basal	71.435	1.50813	0.948826	0.00732751	0.0234342
ENSMUSG00000104476	Gm38211	luminal-differentiated_endothelial	71.435	-5.62935	1.01162	6.18952e-09	4.77314e-08
ENSMUSG00000104476	Gm38211	luminal-progenitors_endothelial	71.435	-13.8983	1.06253	2.51001e-40	2.81969e-38
ENSMUSG00000104476	Gm38211	stromal_endothelial	71.435	1.33233	1.00258	0.0147337	0.0461379
ENSMUSG00000104476	Gm38211	luminal-progenitors_luminal-differentiated	71.435	-7.88385	1.14226	3.46619e-13	9.83424e-12
ENSMUSG00000104476	Gm38211	stromal_luminal-differentiated	71.435	7.84167	0.980699	3.18745e-17	4.84225e-16
ENSMUSG00000104476	Gm38211	stromal_luminal-progenitors	71.435	16.0793	0.995693	2.45563e-59	6.05567e-57
ENSMUSG00000025993	Slc40a1	luminal-differentiated_adipocytes	155.096	2.86307	0.624085	2.70246e-07	1.27756e-06
ENSMUSG00000025993	Slc40a1	stromal_adipocytes	155.096	1.75874	0.629794	0.000562575	0.00178641
ENSMUSG00000025993	Slc40a1	luminal-differentiated_basal	155.096	2.04478	0.658455	7.09553e-05	0.000387643
ENSMUSG00000025993	Slc40a1	luminal-differentiated_endothelial	155.096	3.406	0.664259	4.17991e-08	2.90947e-07
ENSMUSG00000025993	Slc40a1	luminal-progenitors_endothelial	155.096	1.12959	0.653615	0.0117867	0.0334878
ENSMUSG00000025993	Slc40a1	stromal_endothelial	155.096	2.25921	0.730561	9.03589e-05	0.000515638
ENSMUSG00000025993	Slc40a1	luminal-progenitors_luminal-differentiated	155.096	-1.48065	0.713929	0.00122095	0.00745632
ENSMUSG00000041144	Dnah7b	basal_adipocytes	93.847	4.49615	0.841138	6.77291e-09	4.17261e-08
ENSMUSG00000041144	Dnah7b	luminal-differentiated_adipocytes	93.847	4.55938	0.838224	5.01682e-09	2.84976e-08
ENSMUSG00000041144	Dnah7b	stromal_adipocytes	93.847	3.28329	0.866082	1.20011e-05	5.01853e-05
ENSMUSG00000041144	Dnah7b	endothelial_basal	93.847	-5.39626	0.905577	4.58881e-10	6.25136e-09
ENSMUSG00000041144	Dnah7b	luminal-progenitors_basal	93.847	-4.18853	0.821963	4.25103e-08	4.78885e-07
ENSMUSG00000041144	Dnah7b	luminal-differentiated_endothelial	93.847	5.53353	0.912352	3.44049e-10	3.03368e-09
ENSMUSG00000041144	Dnah7b	stromal_endothelial	93.847	4.26446	0.932207	7.0129e-07	5.78132e-06
ENSMUSG00000041144	Dnah7b	luminal-progenitors_luminal-differentiated	93.847	-4.15332	0.827754	3.17835e-08	4.81885e-07
ENSMUSG00000041144	Dnah7b	stromal_luminal-progenitors	93.847	2.98739	0.896972	5.54804e-05	0.000254699
ENSMUSG00000096047	n-R5s211	basal_adipocytes	17.3563	-1.78442	0.563585	0.000230861	0.000754244
ENSMUSG00000096047	n-R5s211	luminal-differentiated_adipocytes	17.3563	-1.26003	0.542267	0.00566245	0.0138721
ENSMUSG00000096047	n-R5s211	luminal-progenitors_adipocytes	17.3563	-1.35519	0.544731	0.00325558	0.00854825
ENSMUSG00000096047	n-R5s211	stromal_adipocytes	17.3563	-1.08793	0.537457	0.0127189	0.0299904
ENSMUSG00000101262	Gm8326	stromal_basal	2.29542	-2.0174	1.13274	0.00363299	0.0127242
ENSMUSG00000101337	Dnah7c	endothelial_adipocytes	21.8384	-6.39417	2.02981	2.54337e-05	0.00010427
ENSMUSG00000101337	Dnah7c	stromal_adipocytes	21.8384	-10.2096	1.80539	2.71644e-10	1.97848e-09
ENSMUSG00000101337	Dnah7c	endothelial_basal	21.8384	-7.63841	1.90982	9.31345e-07	7.65205e-06
ENSMUSG00000101337	Dnah7c	stromal_basal	21.8384	-11.41	1.75729	1.46204e-12	2.51039e-11
ENSMUSG00000101337	Dnah7c	luminal-differentiated_endothelial	21.8384	9.17395	1.90441	3.32618e-08	2.3445e-07
ENSMUSG00000101337	Dnah7c	luminal-progenitors_endothelial	21.8384	5.84402	1.94613	0.000129785	0.00059863
ENSMUSG00000101337	Dnah7c	stromal_luminal-differentiated	21.8384	-12.6095	1.71354	9.76016e-15	1.24372e-13
ENSMUSG00000101337	Dnah7c	stromal_luminal-progenitors	21.8384	-9.35906	1.80449	4.20317e-09	3.39947e-08
ENSMUSG00000025986	Slc39a10	basal_adipocytes	2115.18	1.90246	0.339707	2.41262e-09	1.56142e-08
ENSMUSG00000025986	Slc39a10	endothelial_adipocytes	2115.18	1.88877	0.373017	4.16866e-08	2.59878e-07
ENSMUSG00000025986	Slc39a10	luminal-differentiated_basal	2115.18	-1.96221	0.346909	8.03029e-10	8.69434e-09
ENSMUSG00000025986	Slc39a10	luminal-progenitors_basal	2115.18	-1.80526	0.346552	1.55158e-08	1.88726e-07
ENSMUSG00000025986	Slc39a10	stromal_basal	2115.18	-1.45821	0.361629	1.62303e-06	1.1926e-05
ENSMUSG00000025986	Slc39a10	luminal-differentiated_endothelial	2115.18	-1.92228	0.382984	1.64393e-08	1.20197e-07
ENSMUSG00000025986	Slc39a10	luminal-progenitors_endothelial	2115.18	-1.74596	0.388291	2.06456e-07	1.52391e-06
ENSMUSG00000025986	Slc39a10	stromal_endothelial	2115.18	-1.42325	0.390873	1.09794e-05	7.4622e-05
ENSMUSG00000100213	Gm28151	endothelial_adipocytes	12.9346	1.96546	1.09882	0.0111544	0.0269993
ENSMUSG00000100213	Gm28151	stromal_basal	12.9346	-2.16578	1.18941	0.00321456	0.0114254
ENSMUSG00000100213	Gm28151	luminal-progenitors_endothelial	12.9346	-1.80318	1.16898	0.00942696	0.0277341
ENSMUSG00000100213	Gm28151	stromal_endothelial	12.9346	-2.96524	1.23022	0.000705428	0.0033065
ENSMUSG00000103129	Gm37393	basal_adipocytes	13.7712	4.1009	1.69053	0.000591673	0.00180492
ENSMUSG00000103129	Gm37393	endothelial_adipocytes	13.7712	3.48655	1.72918	0.00264064	0.00738661
ENSMUSG00000103129	Gm37393	luminal-differentiated_basal	13.7712	-5.8689	1.6073	1.64411e-05	9.94791e-05
ENSMUSG00000103129	Gm37393	luminal-progenitors_basal	13.7712	-5.67102	1.62947	2.20131e-05	0.000157563
ENSMUSG00000103129	Gm37393	luminal-differentiated_endothelial	13.7712	-5.37503	1.72688	0.000132387	0.000550118
ENSMUSG00000103129	Gm37393	luminal-progenitors_endothelial	13.7712	-5.18345	1.74268	0.000169054	0.000763934
ENSMUSG00000103129	Gm37393	stromal_luminal-differentiated	13.7712	2.83972	1.8108	0.00735114	0.0206543
ENSMUSG00000103129	Gm37393	stromal_luminal-progenitors	13.7712	2.68659	1.83092	0.0088738	0.024926
ENSMUSG00000026109	Tmeff2	basal_adipocytes	519.618	1.43908	0.839048	0.0228798	0.0496001
ENSMUSG00000026109	Tmeff2	luminal-differentiated_adipocytes	519.618	-9.97259	1.02442	2.62914e-23	4.86562e-22
ENSMUSG00000026109	Tmeff2	luminal-progenitors_adipocytes	519.618	-4.00609	1.11024	1.66572e-05	6.4478e-05
ENSMUSG00000026109	Tmeff2	stromal_adipocytes	519.618	7.41574	0.908059	2.89648e-18	4.22275e-17
ENSMUSG00000026109	Tmeff2	luminal-differentiated_basal	519.618	-11.9741	1.01467	2.25584e-33	1.50505e-31
ENSMUSG00000026109	Tmeff2	luminal-progenitors_basal	519.618	-6.15582	1.04687	3.12715e-10	4.81181e-09
ENSMUSG00000026109	Tmeff2	stromal_basal	519.618	5.37354	0.861296	6.77331e-11	9.40838e-10
ENSMUSG00000026109	Tmeff2	luminal-differentiated_endothelial	519.618	-10.9648	1.09754	2.0365e-25	6.3149e-24
ENSMUSG00000026109	Tmeff2	luminal-progenitors_endothelial	519.618	-5.15601	1.09402	4.31231e-07	3.04441e-06
ENSMUSG00000026109	Tmeff2	stromal_endothelial	519.618	6.34156	0.957719	2.20135e-12	3.59526e-11
ENSMUSG00000026109	Tmeff2	luminal-progenitors_luminal-differentiated	519.618	5.1292	1.23404	9.28343e-07	1.11045e-05
ENSMUSG00000026109	Tmeff2	stromal_luminal-differentiated	519.618	17.6611	1.00425	6.3006e-70	1.79308e-67
ENSMUSG00000026109	Tmeff2	stromal_luminal-progenitors	519.618	12.0065	1.03841	4.04542e-32	1.88275e-30
ENSMUSG00000099924	Gm28320	endothelial_adipocytes	12.3246	-19.5519	1.94853	1.45435e-25	4.93578e-24
ENSMUSG00000099924	Gm28320	luminal-differentiated_adipocytes	12.3246	-18.0556	1.78684	2.46625e-25	5.15658e-24
ENSMUSG00000099924	Gm28320	luminal-progenitors_adipocytes	12.3246	-17.867	1.78735	5.65659e-25	1.31085e-23
ENSMUSG00000099924	Gm28320	stromal_adipocytes	12.3246	2.67467	1.74843	0.0105846	0.0254715
ENSMUSG00000099924	Gm28320	endothelial_basal	12.3246	-20.6712	1.90782	1.36725e-28	1.44728e-26
ENSMUSG00000099924	Gm28320	luminal-differentiated_basal	12.3246	-19.0643	1.7485	1.05971e-28	5.18012e-27
ENSMUSG00000099924	Gm28320	luminal-progenitors_basal	12.3246	-18.8385	1.74448	2.60987e-28	2.15802e-26
ENSMUSG00000099924	Gm28320	stromal_endothelial	12.3246	24.1052	1.91976	1.26807e-37	1.62496e-35
ENSMUSG00000099924	Gm28320	stromal_luminal-differentiated	12.3246	22.362	1.7468	1.12474e-38	6.01421e-37
ENSMUSG00000099924	Gm28320	stromal_luminal-progenitors	12.3246	22.1777	1.74761	3.23577e-38	2.26158e-36
ENSMUSG00000099625	Gm29325	stromal_luminal-differentiated	3.65146	4.14784	2.53568	0.00426405	0.0127632
ENSMUSG00000099625	Gm29325	stromal_luminal-progenitors	3.65146	4.03934	2.56296	0.00490793	0.0148556
ENSMUSG00000101799	9330175M20Rik	luminal-differentiated_basal	3.53371	-3.51999	2.47857	0.00510693	0.0178908
ENSMUSG00000101799	9330175M20Rik	luminal-progenitors_luminal-differentiated	3.53371	2.64567	2.43363	0.00688401	0.0328379
ENSMUSG00000045954	Cavin2	basal_adipocytes	8104.16	-1.50925	0.446759	0.000172113	0.000573782
ENSMUSG00000045954	Cavin2	endothelial_adipocytes	8104.16	1.48724	0.496612	0.000501996	0.00163504
ENSMUSG00000045954	Cavin2	luminal-differentiated_adipocytes	8104.16	-7.8042	0.458317	1.86152e-66	3.53179e-64
ENSMUSG00000045954	Cavin2	luminal-progenitors_adipocytes	8104.16	-2.60407	0.464695	1.2532e-09	8.0746e-09
ENSMUSG00000045954	Cavin2	stromal_adipocytes	8104.16	-1.88269	0.469529	5.22438e-06	2.30958e-05
ENSMUSG00000045954	Cavin2	endothelial_basal	8104.16	3.31161	0.48242	3.45237e-12	6.33657e-11
ENSMUSG00000045954	Cavin2	luminal-differentiated_basal	8104.16	-6.09997	0.456194	1.30345e-41	1.49992e-39
ENSMUSG00000045954	Cavin2	luminal-differentiated_endothelial	8104.16	-9.47562	0.493923	5.80216e-84	7.66069e-81
ENSMUSG00000045954	Cavin2	luminal-progenitors_endothelial	8104.16	-4.35088	0.48533	8.84098e-20	2.37612e-18
ENSMUSG00000045954	Cavin2	stromal_endothelial	8104.16	-3.65238	0.485455	1.39112e-14	2.80528e-13
ENSMUSG00000045954	Cavin2	luminal-progenitors_luminal-differentiated	8104.16	5.03117	0.461825	3.10341e-29	4.16637e-27
ENSMUSG00000045954	Cavin2	stromal_luminal-differentiated	8104.16	5.72652	0.455819	4.43108e-37	2.15357e-35
ENSMUSG00000026107	Nabp1	basal_adipocytes	2501.08	-2.80688	0.356071	1.71757e-16	2.16581e-15
ENSMUSG00000026107	Nabp1	endothelial_adipocytes	2501.08	-4.63767	0.378307	1.49693e-35	1.111e-33
ENSMUSG00000026107	Nabp1	luminal-differentiated_adipocytes	2501.08	-3.41932	0.351848	3.12168e-23	5.75221e-22
ENSMUSG00000026107	Nabp1	luminal-progenitors_adipocytes	2501.08	-3.01822	0.353874	1.24453e-18	1.76229e-17
ENSMUSG00000026107	Nabp1	stromal_adipocytes	2501.08	-3.06455	0.352438	4.58919e-19	7.14908e-18
ENSMUSG00000026107	Nabp1	endothelial_basal	2501.08	-1.70302	0.420527	1.342e-06	1.07451e-05
ENSMUSG00000026107	Nabp1	luminal-differentiated_endothelial	2501.08	1.04019	0.376676	0.0010689	0.00366328
ENSMUSG00000026107	Nabp1	luminal-progenitors_endothelial	2501.08	1.44545	0.402289	1.66821e-05	9.05442e-05
ENSMUSG00000026107	Nabp1	stromal_endothelial	2501.08	1.40605	0.41121	2.66915e-05	0.000168959
ENSMUSG00000099413	Gm17767	endothelial_adipocytes	6.00265	-4.05831	1.75082	0.000928203	0.0028588
ENSMUSG00000099413	Gm17767	stromal_adipocytes	6.00265	-2.4623	1.52183	0.00973186	0.0236291
ENSMUSG00000099413	Gm17767	luminal-differentiated_basal	6.00265	2.71067	1.7075	0.00420161	0.0150832
ENSMUSG00000099413	Gm17767	luminal-progenitors_basal	6.00265	1.85519	1.59717	0.0132075	0.0455354
ENSMUSG00000099413	Gm17767	luminal-differentiated_endothelial	6.00265	5.45264	1.70671	0.000105122	0.000445603
ENSMUSG00000099413	Gm17767	luminal-progenitors_endothelial	6.00265	4.76049	1.78824	0.000388722	0.00162446
ENSMUSG00000099413	Gm17767	stromal_luminal-differentiated	6.00265	-3.67334	1.60524	0.00121394	0.00412096
ENSMUSG00000099413	Gm17767	stromal_luminal-progenitors	6.00265	-2.94532	1.68786	0.00430846	0.0132311
ENSMUSG00000018417	Myo1b	basal_adipocytes	1672.86	1.10644	0.411711	0.00325186	0.00857237
ENSMUSG00000018417	Myo1b	endothelial_adipocytes	1672.86	3.07457	0.461721	5.01407e-12	5.05152e-11
ENSMUSG00000018417	Myo1b	luminal-differentiated_adipocytes	1672.86	2.36631	0.440318	4.64599e-09	2.65087e-08
ENSMUSG00000018417	Myo1b	luminal-progenitors_adipocytes	1672.86	1.00352	0.409769	0.0065519	0.0160889
ENSMUSG00000018417	Myo1b	endothelial_basal	1672.86	1.73554	0.523903	2.80059e-05	0.000173987
ENSMUSG00000018417	Myo1b	stromal_basal	1672.86	-1.34499	0.466627	0.00017161	0.000841149
ENSMUSG00000018417	Myo1b	luminal-progenitors_endothelial	1672.86	-1.81586	0.504698	1.09763e-05	6.1585e-05
ENSMUSG00000018417	Myo1b	stromal_endothelial	1672.86	-3.44182	0.458744	1.79774e-14	3.59062e-13
ENSMUSG00000018417	Myo1b	luminal-progenitors_luminal-differentiated	1672.86	-1.01736	0.490269	0.00163964	0.00966212
ENSMUSG00000018417	Myo1b	stromal_luminal-differentiated	1672.86	-2.77926	0.431788	2.41548e-11	2.33551e-10
ENSMUSG00000018417	Myo1b	stromal_luminal-progenitors	1672.86	-1.24502	0.446477	0.000410722	0.00158844
ENSMUSG00000101724	Gm29453	basal_adipocytes	15.3813	4.47106	1.25567	1.67542e-05	6.53664e-05
ENSMUSG00000101724	Gm29453	endothelial_adipocytes	15.3813	6.52455	1.32253	1.05443e-08	7.11633e-08
ENSMUSG00000101724	Gm29453	luminal-differentiated_adipocytes	15.3813	5.01778	1.23637	2.72602e-06	1.13642e-05
ENSMUSG00000101724	Gm29453	luminal-progenitors_adipocytes	15.3813	2.72733	1.30762	0.00261282	0.00700576
ENSMUSG00000101724	Gm29453	stromal_basal	15.3813	-2.06172	1.21585	0.00456524	0.0155582
ENSMUSG00000101724	Gm29453	luminal-progenitors_endothelial	15.3813	-2.92989	1.22369	0.000787965	0.00306953
ENSMUSG00000101724	Gm29453	stromal_endothelial	15.3813	-4.46342	1.10772	6.07272e-06	4.30097e-05
ENSMUSG00000101724	Gm29453	stromal_luminal-differentiated	15.3813	-2.77238	1.17451	0.00101254	0.00350984
ENSMUSG00000100313	Gm28323	endothelial_adipocytes	27.2559	2.77393	0.975923	0.000418231	0.00138104
ENSMUSG00000100313	Gm28323	stromal_basal	27.2559	-1.41919	0.957697	0.0104352	0.0317422
ENSMUSG00000100313	Gm28323	luminal-progenitors_endothelial	27.2559	-1.74257	1.02294	0.00628974	0.0194658
ENSMUSG00000100313	Gm28323	stromal_endothelial	27.2559	-3.32732	0.979362	5.43202e-05	0.000324524
ENSMUSG00000100313	Gm28323	stromal_luminal-differentiated	27.2559	-1.61774	0.969018	0.00745208	0.0208921
ENSMUSG00000072324	Gm8420	basal_adipocytes	5.10674	4.1203	2.4841	0.00376384	0.00979655
ENSMUSG00000072324	Gm8420	endothelial_adipocytes	5.10674	5.86308	2.72461	0.000546379	0.00176586
ENSMUSG00000072324	Gm8420	luminal-differentiated_adipocytes	5.10674	7.00254	2.46745	0.000109858	0.000365473
ENSMUSG00000072324	Gm8420	luminal-progenitors_adipocytes	5.10674	4.13995	2.53123	0.00440274	0.0112281
ENSMUSG00000072324	Gm8420	stromal_adipocytes	5.10674	4.69831	2.5139	0.00180549	0.00520118
ENSMUSG00000062939	Stat4	basal_adipocytes	81.7154	12.2388	1.24793	1.08462e-23	2.40067e-22
ENSMUSG00000062939	Stat4	endothelial_adipocytes	81.7154	12.2683	1.31567	1.30971e-21	3.34917e-20
ENSMUSG00000062939	Stat4	luminal-differentiated_adipocytes	81.7154	13.117	1.23586	4.54969e-27	1.05554e-25
ENSMUSG00000062939	Stat4	luminal-progenitors_adipocytes	81.7154	11.6467	1.25692	1.17776e-21	2.12176e-20
ENSMUSG00000062939	Stat4	stromal_adipocytes	81.7154	16.873	1.23394	4.17262e-43	2.84043e-41
ENSMUSG00000062939	Stat4	stromal_basal	81.7154	4.13316	1.03533	9.45658e-06	6.02101e-05
ENSMUSG00000062939	Stat4	stromal_endothelial	81.7154	3.9276	1.18182	6.62554e-05	0.000389429
ENSMUSG00000062939	Stat4	stromal_luminal-differentiated	81.7154	3.21719	1.12798	0.000295136	0.00114817
ENSMUSG00000062939	Stat4	stromal_luminal-progenitors	81.7154	4.76681	1.01823	6.52369e-07	4.00491e-06
ENSMUSG00000101628	Gm28177	basal_adipocytes	5.84134	15.9519	2.77791	5.7458e-10	4.00414e-09
ENSMUSG00000101628	Gm28177	endothelial_adipocytes	5.84134	10.639	3.46181	2.48394e-05	0.000102017
ENSMUSG00000101628	Gm28177	luminal-differentiated_adipocytes	5.84134	5.01163	3.39823	0.00471492	0.011736
ENSMUSG00000101628	Gm28177	luminal-progenitors_adipocytes	5.84134	4.66834	3.27739	0.00575025	0.0142827
ENSMUSG00000101628	Gm28177	stromal_adipocytes	5.84134	4.84509	3.35868	0.00405013	0.0108009
ENSMUSG00000101628	Gm28177	luminal-differentiated_basal	5.84134	-6.9864	3.47122	0.000694296	0.00304814
ENSMUSG00000101628	Gm28177	luminal-progenitors_basal	5.84134	-6.94109	3.53181	0.00055248	0.00293866
ENSMUSG00000101628	Gm28177	stromal_basal	5.84134	-6.34397	3.44155	0.000841077	0.00351772
ENSMUSG00000078291	Gm3940	stromal_adipocytes	2.47746	1.84753	1.06685	0.0107183	0.0257492
ENSMUSG00000078291	Gm3940	endothelial_basal	2.47746	-2.00348	1.4653	0.0124324	0.0389183
ENSMUSG00000078291	Gm3940	luminal-differentiated_endothelial	2.47746	3.41414	1.4317	0.000852853	0.00298142
ENSMUSG00000078291	Gm3940	luminal-progenitors_endothelial	2.47746	3.32667	1.43025	0.000965104	0.00368681
ENSMUSG00000078291	Gm3940	stromal_endothelial	2.47746	3.94719	1.34685	0.000186216	0.000991806
ENSMUSG00000026104	Stat1	basal_adipocytes	2328.01	-2.36372	0.23326	2.21428e-25	5.45534e-24
ENSMUSG00000026104	Stat1	luminal-differentiated_adipocytes	2328.01	-1.67449	0.231522	7.46166e-14	6.77234e-13
ENSMUSG00000026104	Stat1	luminal-progenitors_adipocytes	2328.01	-1.32425	0.229953	2.28676e-09	1.43244e-08
ENSMUSG00000026104	Stat1	endothelial_basal	2328.01	1.89425	0.258881	1.04579e-14	2.63141e-13
ENSMUSG00000026104	Stat1	stromal_basal	2328.01	1.71245	0.239878	2.22289e-14	4.67031e-13
ENSMUSG00000026104	Stat1	luminal-differentiated_endothelial	2328.01	-1.15843	0.251113	5.2833e-07	3.1715e-06
ENSMUSG00000026103	Gls	basal_adipocytes	2436.09	1.43251	0.295193	3.32423e-07	1.64887e-06
ENSMUSG00000026103	Gls	endothelial_adipocytes	2436.09	2.55412	0.323903	4.04421e-16	6.4333e-15
ENSMUSG00000026103	Gls	stromal_adipocytes	2436.09	1.13719	0.296641	3.28562e-05	0.000128726
ENSMUSG00000026103	Gls	luminal-differentiated_basal	2436.09	-1.06812	0.311317	4.60527e-05	0.000260358
ENSMUSG00000026103	Gls	luminal-progenitors_basal	2436.09	-1.00394	0.323446	7.70676e-05	0.000497798
ENSMUSG00000026103	Gls	luminal-differentiated_endothelial	2436.09	-2.23118	0.332887	6.60299e-13	7.64739e-12
ENSMUSG00000026103	Gls	luminal-progenitors_endothelial	2436.09	-2.20303	0.33159	1.49657e-12	2.03351e-11
ENSMUSG00000026103	Gls	stromal_endothelial	2436.09	-1.22032	0.335028	1.73391e-05	0.000113539
ENSMUSG00000043015	Nemp2	basal_adipocytes	99.199	3.77543	0.475631	2.08121e-16	2.60675e-15
ENSMUSG00000043015	Nemp2	endothelial_adipocytes	99.199	3.92273	0.501209	9.62142e-16	1.47262e-14
ENSMUSG00000043015	Nemp2	luminal-differentiated_adipocytes	99.199	3.09797	0.483851	1.14063e-11	8.4534e-11
ENSMUSG00000043015	Nemp2	luminal-progenitors_adipocytes	99.199	3.81501	0.475822	1.18152e-16	1.42985e-15
ENSMUSG00000043015	Nemp2	stromal_adipocytes	99.199	3.9374	0.472418	1.37304e-17	1.89599e-16
ENSMUSG00000103630	Gm37242	luminal-progenitors_adipocytes	4.11613	3.62088	1.76302	0.00195698	0.00538819
ENSMUSG00000103630	Gm37242	luminal-progenitors_luminal-differentiated	4.11613	2.99563	1.89143	0.00221222	0.0125205
ENSMUSG00000103630	Gm37242	stromal_luminal-progenitors	4.11613	-2.30487	1.73431	0.0136497	0.0364012
ENSMUSG00000041439	Mfsd6	basal_adipocytes	1397.79	4.55575	0.396088	1.47801e-31	5.50358e-30
ENSMUSG00000041439	Mfsd6	endothelial_adipocytes	1397.79	5.39343	0.42722	4.83274e-38	4.18049e-36
ENSMUSG00000041439	Mfsd6	luminal-differentiated_adipocytes	1397.79	3.93579	0.396339	4.90266e-24	9.46997e-23
ENSMUSG00000041439	Mfsd6	luminal-progenitors_adipocytes	1397.79	6.0236	0.396417	2.95591e-53	3.51216e-51
ENSMUSG00000041439	Mfsd6	stromal_adipocytes	1397.79	3.99918	0.395538	9.30851e-25	2.07085e-23
ENSMUSG00000041439	Mfsd6	luminal-progenitors_basal	1397.79	1.23287	0.432913	0.000153925	0.00093405
ENSMUSG00000041439	Mfsd6	luminal-differentiated_endothelial	1397.79	-1.25516	0.425267	0.000340573	0.00130159
ENSMUSG00000041439	Mfsd6	stromal_endothelial	1397.79	-1.1628	0.445152	0.000614975	0.00292626
ENSMUSG00000041439	Mfsd6	luminal-progenitors_luminal-differentiated	1397.79	1.97613	0.399863	6.44331e-08	9.30523e-07
ENSMUSG00000041439	Mfsd6	stromal_luminal-progenitors	1397.79	-1.87831	0.415731	1.64571e-07	1.09296e-06
ENSMUSG00000100302	Gm29670	basal_adipocytes	11.467	2.13086	1.16888	0.00824897	0.0199917
ENSMUSG00000100302	Gm29670	endothelial_adipocytes	11.467	2.80433	1.27927	0.0025662	0.00719765
ENSMUSG00000100302	Gm29670	luminal-progenitors_adipocytes	11.467	3.98251	1.22259	5.57378e-05	0.000200025
ENSMUSG00000100302	Gm29670	stromal_basal	11.467	-1.75182	1.2859	0.0122142	0.0363772
ENSMUSG00000100302	Gm29670	luminal-differentiated_endothelial	11.467	-2.25354	1.39124	0.00671006	0.0190051
ENSMUSG00000100302	Gm29670	stromal_endothelial	11.467	-2.47337	1.44038	0.00383596	0.0145186
ENSMUSG00000100302	Gm29670	luminal-progenitors_luminal-differentiated	11.467	3.39968	1.25125	0.000187788	0.00143125
ENSMUSG00000100302	Gm29670	stromal_luminal-progenitors	11.467	-3.9239	1.18808	8.84661e-05	0.00039023
ENSMUSG00000026102	Inpp1	basal_adipocytes	594.065	1.26352	0.417625	0.00088692	0.00262026
ENSMUSG00000026102	Inpp1	endothelial_adipocytes	594.065	2.16538	0.479057	5.9351e-07	3.13778e-06
ENSMUSG00000026102	Inpp1	stromal_adipocytes	594.065	1.75158	0.444018	7.72733e-06	3.33101e-05
ENSMUSG00000026102	Inpp1	luminal-differentiated_basal	594.065	-1.63969	0.458124	1.62701e-05	9.85396e-05
ENSMUSG00000026102	Inpp1	luminal-differentiated_endothelial	594.065	-2.61989	0.485504	3.41646e-09	2.70108e-08
ENSMUSG00000026102	Inpp1	luminal-progenitors_luminal-differentiated	594.065	1.31544	0.491515	0.000249907	0.00184614
ENSMUSG00000026102	Inpp1	stromal_luminal-differentiated	594.065	2.23079	0.452221	4.70657e-08	3.26338e-07
ENSMUSG00000041426	Hibch	basal_adipocytes	763.198	-3.44228	0.354515	2.4846e-23	5.42585e-22
ENSMUSG00000041426	Hibch	endothelial_adipocytes	763.198	-3.8823	0.380204	3.80175e-25	1.25323e-23
ENSMUSG00000041426	Hibch	luminal-differentiated_adipocytes	763.198	-3.11813	0.35593	1.69133e-19	2.4e-18
ENSMUSG00000041426	Hibch	luminal-progenitors_adipocytes	763.198	-3.1555	0.355064	5.95035e-20	9.49006e-19
ENSMUSG00000041426	Hibch	stromal_adipocytes	763.198	-3.6011	0.353272	3.77563e-25	8.68794e-24
ENSMUSG00000043629	1700019D03Rik	basal_adipocytes	186.846	7.57229	0.861464	4.02692e-20	6.90254e-19
ENSMUSG00000043629	1700019D03Rik	endothelial_adipocytes	186.846	4.04359	0.906966	8.81712e-07	4.55209e-06
ENSMUSG00000043629	1700019D03Rik	luminal-differentiated_adipocytes	186.846	3.19875	0.907196	2.52583e-05	9.217e-05
ENSMUSG00000043629	1700019D03Rik	luminal-progenitors_adipocytes	186.846	2.61642	0.930332	0.000321426	0.00102037
ENSMUSG00000043629	1700019D03Rik	stromal_adipocytes	186.846	8.13838	0.87322	6.61623e-23	1.32144e-21
ENSMUSG00000043629	1700019D03Rik	endothelial_basal	186.846	-3.10334	0.832772	2.68842e-05	0.000167612
ENSMUSG00000043629	1700019D03Rik	luminal-differentiated_basal	186.846	-4.01773	0.741841	8.50537e-09	8.16555e-08
ENSMUSG00000043629	1700019D03Rik	luminal-progenitors_basal	186.846	-4.48157	0.747178	2.79281e-10	4.32445e-09
ENSMUSG00000043629	1700019D03Rik	stromal_endothelial	186.846	3.65347	0.80363	9.11111e-07	7.37057e-06
ENSMUSG00000043629	1700019D03Rik	stromal_luminal-differentiated	186.846	4.58178	0.723645	6.49372e-11	6.03716e-10
ENSMUSG00000043629	1700019D03Rik	stromal_luminal-progenitors	186.846	5.06707	0.735478	1.54645e-12	1.7614e-11
ENSMUSG00000026100	Mstn	stromal_luminal-differentiated	4.18174	3.83546	3.30726	0.0117104	0.0311658
ENSMUSG00000026100	Mstn	stromal_luminal-progenitors	4.18174	3.7373	3.31052	0.0128345	0.0344944
ENSMUSG00000026098	Pms1	luminal-differentiated_adipocytes	127.145	1.17844	0.439634	0.00236868	0.00626876
ENSMUSG00000026098	Pms1	luminal-differentiated_endothelial	127.145	1.31488	0.501453	0.000845653	0.00295872
ENSMUSG00000026097	Ormdl1	luminal-differentiated_adipocytes	123.356	2.10269	0.376548	1.77946e-09	1.06241e-08
ENSMUSG00000026097	Ormdl1	luminal-progenitors_adipocytes	123.356	1.05568	0.359025	0.00140337	0.00398091
ENSMUSG00000026097	Ormdl1	luminal-differentiated_basal	123.356	2.37595	0.375186	1.26707e-11	1.65329e-10
ENSMUSG00000026097	Ormdl1	luminal-progenitors_basal	123.356	1.22644	0.408963	9.13649e-05	0.000582184
ENSMUSG00000026097	Ormdl1	luminal-differentiated_endothelial	123.356	3.05729	0.409097	1.10347e-14	1.47321e-13
ENSMUSG00000026097	Ormdl1	luminal-progenitors_endothelial	123.356	1.93527	0.435285	2.7136e-07	1.96894e-06
ENSMUSG00000026097	Ormdl1	stromal_endothelial	123.356	1.20965	0.435043	0.000338967	0.00170921
ENSMUSG00000026097	Ormdl1	stromal_luminal-differentiated	123.356	-1.50367	0.389775	4.61446e-06	2.44295e-05
ENSMUSG00000026096	Osgepl1	basal_adipocytes	165.133	-1.57754	0.296659	2.18396e-08	1.26387e-07
ENSMUSG00000026096	Osgepl1	endothelial_adipocytes	165.133	-2.36939	0.332542	1.10657e-13	1.35148e-12
ENSMUSG00000026096	Osgepl1	luminal-differentiated_adipocytes	165.133	-1.20607	0.294175	1.34802e-05	5.10827e-05
ENSMUSG00000026096	Osgepl1	luminal-progenitors_adipocytes	165.133	-1.55434	0.298226	3.14783e-08	1.7411e-07
ENSMUSG00000026096	Osgepl1	stromal_adipocytes	165.133	-1.59149	0.303474	1.75019e-08	1.051e-07
ENSMUSG00000026095	Asnsd1	basal_adipocytes	606.39	-1.42651	0.285335	1.58893e-07	8.21849e-07
ENSMUSG00000026095	Asnsd1	endothelial_adipocytes	606.39	-1.45763	0.31447	6.19433e-07	3.26658e-06
ENSMUSG00000096141	Dnah7a	basal_adipocytes	11.2657	10.2335	1.97846	8.36317e-09	5.10898e-08
ENSMUSG00000096141	Dnah7a	stromal_adipocytes	11.2657	9.79715	2.10931	4.63309e-08	2.64719e-07
ENSMUSG00000096141	Dnah7a	endothelial_basal	11.2657	-7.67772	2.19313	6.25817e-06	4.45086e-05
ENSMUSG00000096141	Dnah7a	luminal-differentiated_basal	11.2657	-10.3664	1.97739	6.09016e-09	5.95625e-08
ENSMUSG00000096141	Dnah7a	luminal-progenitors_basal	11.2657	-11.4048	1.99452	4.07724e-10	6.18843e-09
ENSMUSG00000096141	Dnah7a	stromal_endothelial	11.2657	7.59817	2.2724	2.15953e-05	0.000138623
ENSMUSG00000096141	Dnah7a	stromal_luminal-differentiated	11.2657	9.78484	2.05311	3.42892e-08	2.40484e-07
ENSMUSG00000096141	Dnah7a	stromal_luminal-progenitors	11.2657	10.953	2.06007	2.53845e-09	2.10651e-08
ENSMUSG00000026094	Stk17b	luminal-progenitors_adipocytes	1210.14	-1.15331	0.47537	0.00544733	0.013617
ENSMUSG00000026094	Stk17b	stromal_adipocytes	1210.14	2.46452	0.509656	1.00889e-07	5.5057e-07
ENSMUSG00000026094	Stk17b	luminal-progenitors_basal	1210.14	-1.82886	0.542296	3.12057e-05	0.000217281
ENSMUSG00000026094	Stk17b	stromal_basal	1210.14	1.68109	0.556621	7.85493e-05	0.000415364
ENSMUSG00000026094	Stk17b	stromal_endothelial	1210.14	2.77885	0.541577	4.78591e-08	4.63729e-07
ENSMUSG00000026094	Stk17b	stromal_luminal-differentiated	1210.14	2.87749	0.499009	1.56351e-09	1.2701e-08
ENSMUSG00000026094	Stk17b	stromal_luminal-progenitors	1210.14	3.90922	0.488092	5.16632e-16	7.8929e-15
ENSMUSG00000042807	Hecw2	basal_adipocytes	700.946	1.30266	0.703073	0.0205753	0.0451644
ENSMUSG00000042807	Hecw2	endothelial_adipocytes	700.946	4.5215	0.799718	1.47654e-09	1.11762e-08
ENSMUSG00000042807	Hecw2	luminal-differentiated_adipocytes	700.946	-1.80421	0.788324	0.00295053	0.00765284
ENSMUSG00000042807	Hecw2	luminal-progenitors_adipocytes	700.946	-3.49459	0.876739	4.07369e-06	1.71464e-05
ENSMUSG00000042807	Hecw2	stromal_adipocytes	700.946	3.90176	0.749288	2.41565e-08	1.42837e-07
ENSMUSG00000042807	Hecw2	endothelial_basal	700.946	2.8611	0.872108	9.07517e-05	0.000502861
ENSMUSG00000042807	Hecw2	luminal-differentiated_basal	700.946	-3.78058	0.782107	1.48277e-07	1.21519e-06
ENSMUSG00000042807	Hecw2	luminal-progenitors_basal	700.946	-5.3193	0.834245	2.05738e-11	3.61151e-10
ENSMUSG00000042807	Hecw2	stromal_basal	700.946	1.95115	0.880402	0.00105182	0.00427436
ENSMUSG00000042807	Hecw2	luminal-differentiated_endothelial	700.946	-6.89384	0.814284	2.80356e-18	5.01999e-17
ENSMUSG00000042807	Hecw2	luminal-progenitors_endothelial	700.946	-8.41857	0.890251	6.87425e-23	2.29557e-21
ENSMUSG00000042807	Hecw2	stromal_luminal-differentiated	700.946	6.20433	0.759677	2.79621e-17	4.26813e-16
ENSMUSG00000042807	Hecw2	stromal_luminal-progenitors	700.946	7.76331	0.838625	5.86317e-22	1.38574e-20
ENSMUSG00000102868	Gm37633	endothelial_adipocytes	5.11404	-3.09333	2.05834	0.00978823	0.0240038
ENSMUSG00000102868	Gm37633	luminal-differentiated_adipocytes	5.11404	-8.41873	1.99707	9.05975e-07	4.00427e-06
ENSMUSG00000102868	Gm37633	luminal-progenitors_adipocytes	5.11404	-8.46598	1.9758	6.94928e-07	3.23113e-06
ENSMUSG00000102868	Gm37633	stromal_adipocytes	5.11404	2.58646	1.84506	0.0146458	0.0339911
ENSMUSG00000102868	Gm37633	endothelial_basal	5.11404	-4.90308	2.09677	0.000700429	0.00317481
ENSMUSG00000102868	Gm37633	luminal-differentiated_basal	5.11404	-9.86628	1.84319	3.39834e-09	3.44587e-08
ENSMUSG00000102868	Gm37633	luminal-progenitors_basal	5.11404	-9.9927	1.86045	2.62118e-09	3.56034e-08
ENSMUSG00000102868	Gm37633	stromal_endothelial	5.11404	8.75805	2.0629	6.04139e-07	5.03503e-06
ENSMUSG00000102868	Gm37633	stromal_luminal-differentiated	5.11404	13.1004	1.78628	1.4832e-14	1.85404e-13
ENSMUSG00000102868	Gm37633	stromal_luminal-progenitors	5.11404	13.2504	1.79292	1.21765e-14	1.677e-13
ENSMUSG00000025983	Ccdc150	basal_adipocytes	6.83117	2.46829	1.45994	0.00873701	0.021061
ENSMUSG00000025983	Ccdc150	luminal-differentiated_adipocytes	6.83117	2.63429	1.51147	0.00667494	0.0160802
ENSMUSG00000025983	Ccdc150	stromal_basal	6.83117	-3.09799	1.63252	0.00248364	0.00912875
ENSMUSG00000025983	Ccdc150	stromal_luminal-differentiated	6.83117	-3.38197	1.58963	0.0018219	0.00595741
ENSMUSG00000073678	Pgap1	luminal-differentiated_adipocytes	309.265	1.19644	0.371921	0.000416148	0.00125931
ENSMUSG00000104136	Gm36955	basal_adipocytes	8.89673	3.9907	1.2729	7.71437e-05	0.000272505
ENSMUSG00000104136	Gm36955	endothelial_adipocytes	8.89673	3.89651	1.29318	0.000167817	0.000596466
ENSMUSG00000104136	Gm36955	luminal-differentiated_adipocytes	8.89673	4.82069	1.23639	5.37937e-06	2.15858e-05
ENSMUSG00000104136	Gm36955	luminal-progenitors_adipocytes	8.89673	3.29492	1.31044	0.000631192	0.00190546
ENSMUSG00000104136	Gm36955	stromal_adipocytes	8.89673	4.81185	1.2046	4.58485e-06	2.04554e-05
ENSMUSG00000052331	Ankrd44	luminal-progenitors_adipocytes	1091.84	-1.27538	0.35805	0.000107998	0.000372214
ENSMUSG00000052331	Ankrd44	stromal_adipocytes	1091.84	1.30111	0.364539	6.81763e-05	0.000252788
ENSMUSG00000052331	Ankrd44	luminal-progenitors_basal	1091.84	-1.12903	0.404433	0.000198045	0.00116885
ENSMUSG00000052331	Ankrd44	stromal_basal	1091.84	1.30022	0.387026	3.34249e-05	0.000191105
ENSMUSG00000052331	Ankrd44	luminal-differentiated_endothelial	1091.84	-1.05352	0.388013	0.00118898	0.0040372
ENSMUSG00000052331	Ankrd44	luminal-progenitors_endothelial	1091.84	-1.7728	0.422	8.24328e-07	5.57526e-06
ENSMUSG00000052331	Ankrd44	stromal_luminal-differentiated	1091.84	2.09918	0.379086	1.53395e-09	1.24687e-08
ENSMUSG00000052331	Ankrd44	stromal_luminal-progenitors	1091.84	2.79744	0.365808	3.818e-15	5.45966e-14
ENSMUSG00000102503	Gm37370	stromal_adipocytes	27.1427	1.92455	0.811848	0.00179801	0.0051819
ENSMUSG00000102503	Gm37370	luminal-progenitors_basal	27.1427	-2.42549	0.899326	0.000247679	0.00143151
ENSMUSG00000102503	Gm37370	luminal-progenitors_endothelial	27.1427	-1.73769	0.959	0.00467392	0.0149991
ENSMUSG00000102503	Gm37370	stromal_luminal-differentiated	27.1427	2.13764	0.867904	0.000669833	0.00241198
ENSMUSG00000102503	Gm37370	stromal_luminal-progenitors	27.1427	3.83304	0.781118	2.36494e-07	1.5424e-06
ENSMUSG00000102642	A130048G24Rik	basal_adipocytes	76.9482	-1.67984	0.660024	0.00198456	0.0054803
ENSMUSG00000102642	A130048G24Rik	luminal-differentiated_adipocytes	76.9482	-2.12146	0.696622	0.00020383	0.000649988
ENSMUSG00000102642	A130048G24Rik	luminal-progenitors_adipocytes	76.9482	-2.24289	0.703898	0.000109191	0.000376154
ENSMUSG00000102642	A130048G24Rik	stromal_basal	76.9482	2.74761	0.706751	7.62254e-06	4.94361e-05
ENSMUSG00000102642	A130048G24Rik	stromal_endothelial	76.9482	1.48279	0.828442	0.0040032	0.0150719
ENSMUSG00000102642	A130048G24Rik	stromal_luminal-differentiated	76.9482	3.21	0.673198	3.46888e-07	2.15809e-06
ENSMUSG00000102642	A130048G24Rik	stromal_luminal-progenitors	76.9482	3.33959	0.67696	1.57088e-07	1.04715e-06
ENSMUSG00000103030	E330011M16Rik	luminal-differentiated_adipocytes	30.6396	-2.30364	0.716433	9.69155e-05	0.000325121
ENSMUSG00000103030	E330011M16Rik	luminal-differentiated_basal	30.6396	-1.04463	0.700027	0.0147996	0.0448303
ENSMUSG00000103030	E330011M16Rik	luminal-differentiated_endothelial	30.6396	-2.12084	0.835476	0.000463811	0.00172424
ENSMUSG00000103030	E330011M16Rik	stromal_luminal-differentiated	30.6396	1.92636	0.781494	0.000653659	0.00235938
ENSMUSG00000025981	Coq10b	luminal-differentiated_basal	1044.39	-1.90268	0.241777	2.06549e-16	4.24017e-15
ENSMUSG00000025981	Coq10b	luminal-differentiated_endothelial	1044.39	-1.56142	0.263815	1.58899e-10	1.45745e-09
ENSMUSG00000025981	Coq10b	stromal_luminal-differentiated	1044.39	1.27598	0.245314	1.08911e-08	8.06223e-08
ENSMUSG00000101122	Gm17971	basal_adipocytes	67.6719	1.08757	0.506599	0.0143577	0.0328873
ENSMUSG00000101122	Gm17971	luminal-differentiated_basal	67.6719	-2.30882	0.577714	2.75987e-06	1.90164e-05
ENSMUSG00000101122	Gm17971	luminal-differentiated_endothelial	67.6719	-2.27077	0.64383	1.45116e-05	7.10317e-05
ENSMUSG00000101122	Gm17971	stromal_luminal-differentiated	67.6719	1.87457	0.605741	7.99705e-05	0.000346873
ENSMUSG00000025980	Hspd1	endothelial_adipocytes	3351.73	-1.66168	0.221758	7.91961e-15	1.10128e-13
ENSMUSG00000025980	Hspd1	stromal_adipocytes	3351.73	-1.34201	0.204101	8.13467e-12	6.92189e-11
ENSMUSG00000025980	Hspd1	luminal-differentiated_endothelial	3351.73	1.43748	0.223003	7.32357e-12	7.6327e-11
ENSMUSG00000025980	Hspd1	luminal-progenitors_endothelial	3351.73	1.32158	0.22369	2.05049e-10	2.22917e-09
ENSMUSG00000025980	Hspd1	stromal_luminal-differentiated	3351.73	-1.11727	0.205737	5.09777e-09	3.91629e-08
ENSMUSG00000025980	Hspd1	stromal_luminal-progenitors	3351.73	-1.00711	0.202935	1.09466e-07	7.45364e-07
ENSMUSG00000073676	Hspe1	endothelial_basal	1543.71	-1.08072	0.313832	3.90061e-05	0.000234036
ENSMUSG00000073676	Hspe1	luminal-differentiated_endothelial	1543.71	1.15238	0.304018	2.05208e-05	9.82976e-05
ENSMUSG00000073676	Hspe1	luminal-progenitors_endothelial	1543.71	1.20515	0.30715	8.37854e-06	4.81273e-05
ENSMUSG00000025979	Mob4	luminal-differentiated_adipocytes	518.769	1.03517	0.274278	6.56578e-05	0.000225204
ENSMUSG00000025978	Rftn2	basal_adipocytes	447.115	2.07352	0.482926	1.59862e-06	7.21601e-06
ENSMUSG00000025978	Rftn2	endothelial_adipocytes	447.115	1.93478	0.530892	2.90843e-05	0.00011806
ENSMUSG00000025978	Rftn2	luminal-differentiated_adipocytes	447.115	-2.75119	0.503448	2.72066e-09	1.59351e-08
ENSMUSG00000025978	Rftn2	luminal-progenitors_adipocytes	447.115	2.72249	0.485399	1.25597e-09	8.08846e-09
ENSMUSG00000025978	Rftn2	stromal_adipocytes	447.115	3.29686	0.474653	5.11108e-13	4.82672e-12
ENSMUSG00000025978	Rftn2	luminal-differentiated_basal	447.115	-5.07588	0.481996	1.14919e-26	4.97904e-25
ENSMUSG00000025978	Rftn2	luminal-differentiated_endothelial	447.115	-4.93621	0.515627	3.95001e-22	9.51874e-21
ENSMUSG00000025978	Rftn2	luminal-progenitors_luminal-differentiated	447.115	5.66494	0.488037	7.81055e-33	1.31255e-30
ENSMUSG00000025978	Rftn2	stromal_luminal-differentiated	447.115	6.20133	0.481745	5.72657e-39	3.11411e-37
ENSMUSG00000097649	Gm10561	basal_adipocytes	13.2389	12.3168	1.1728	9.17951e-27	2.49263e-25
ENSMUSG00000097649	Gm10561	endothelial_adipocytes	13.2389	11.0775	1.28726	8.09264e-19	1.63193e-17
ENSMUSG00000097649	Gm10561	luminal-differentiated_adipocytes	13.2389	-9.50125	1.3977	7.92738e-13	6.58592e-12
ENSMUSG00000097649	Gm10561	luminal-progenitors_adipocytes	13.2389	13.3378	1.17107	3.7618e-31	1.33243e-29
ENSMUSG00000097649	Gm10561	stromal_adipocytes	13.2389	13.3032	1.17405	2.69875e-30	8.896e-29
ENSMUSG00000097649	Gm10561	luminal-differentiated_basal	13.2389	-22.0931	1.17559	5.35883e-80	5.84485e-77
ENSMUSG00000097649	Gm10561	luminal-differentiated_endothelial	13.2389	-20.9472	1.28785	2.23307e-60	6.59044e-58
ENSMUSG00000097649	Gm10561	luminal-progenitors_luminal-differentiated	13.2389	23.094	1.17773	1.28537e-87	7.72217e-84
ENSMUSG00000097649	Gm10561	stromal_luminal-differentiated	13.2389	23.0019	1.17865	5.0161e-86	3.47236e-83
ENSMUSG00000046994	Mars2	luminal-progenitors_adipocytes	264.791	1.10606	0.273694	2.13991e-05	8.16008e-05
ENSMUSG00000046994	Mars2	luminal-progenitors_luminal-differentiated	264.791	1.14751	0.295822	4.52698e-06	4.7714e-05
ENSMUSG00000046994	Mars2	stromal_luminal-progenitors	264.791	-1.05724	0.278314	1.89956e-05	9.4418e-05
ENSMUSG00000025977	Boll	basal_adipocytes	4.39277	5.0625	2.32894	0.000788383	0.0023488
ENSMUSG00000025977	Boll	luminal-differentiated_adipocytes	4.39277	18.5542	1.92089	1.77361e-23	3.30863e-22
ENSMUSG00000025977	Boll	luminal-progenitors_adipocytes	4.39277	18.0246	1.92472	2.53133e-22	4.79485e-21
ENSMUSG00000025977	Boll	stromal_adipocytes	4.39277	17.4461	1.93868	5.7847e-20	9.56434e-19
ENSMUSG00000025977	Boll	endothelial_basal	4.39277	-5.68506	2.39287	0.000425004	0.00202862
ENSMUSG00000025977	Boll	luminal-differentiated_basal	4.39277	11.8452	1.95243	5.83284e-11	7.09272e-10
ENSMUSG00000025977	Boll	luminal-progenitors_basal	4.39277	11.2794	1.96088	3.3042e-10	5.05259e-09
ENSMUSG00000025977	Boll	stromal_basal	4.39277	10.25	2.09705	9.83638e-09	1.01671e-07
ENSMUSG00000025977	Boll	luminal-differentiated_endothelial	4.39277	19.5316	2.07913	8.118e-22	1.90861e-20
ENSMUSG00000025977	Boll	luminal-progenitors_endothelial	4.39277	19.0683	2.08325	8.32492e-21	2.38775e-19
ENSMUSG00000025977	Boll	stromal_endothelial	4.39277	18.1889	2.10803	9.52991e-19	2.74475e-17
ENSMUSG00000038349	Plcl1	basal_adipocytes	504.343	5.84428	0.595198	4.52737e-24	1.0282e-22
ENSMUSG00000038349	Plcl1	endothelial_adipocytes	504.343	3.1701	0.64382	1.21443e-07	7.06355e-07
ENSMUSG00000038349	Plcl1	stromal_adipocytes	504.343	3.06813	0.607323	4.26789e-08	2.45031e-07
ENSMUSG00000038349	Plcl1	endothelial_basal	504.343	-2.42678	0.691527	3.05611e-05	0.0001881
ENSMUSG00000038349	Plcl1	luminal-differentiated_basal	504.343	-4.9892	0.581253	1.66936e-18	4.11371e-17
ENSMUSG00000038349	Plcl1	luminal-progenitors_basal	504.343	-6.31472	0.585908	3.25961e-28	2.66831e-26
ENSMUSG00000038349	Plcl1	stromal_basal	504.343	-2.58299	0.620066	2.21026e-06	1.58964e-05
ENSMUSG00000038349	Plcl1	luminal-differentiated_endothelial	504.343	-2.18846	0.709787	7.40473e-05	0.000322323
ENSMUSG00000038349	Plcl1	luminal-progenitors_endothelial	504.343	-3.69376	0.636207	1.35343e-09	1.33124e-08
ENSMUSG00000038349	Plcl1	stromal_luminal-differentiated	504.343	2.12547	0.65332	5.01892e-05	0.000224704
ENSMUSG00000038349	Plcl1	stromal_luminal-progenitors	504.343	3.59425	0.584404	2.66624e-10	2.45666e-09
ENSMUSG00000102145	Gm38056	basal_adipocytes	48.2552	4.70045	0.668648	1.86043e-13	1.79254e-12
ENSMUSG00000102145	Gm38056	endothelial_adipocytes	48.2552	2.07012	0.756266	0.000707171	0.00223511
ENSMUSG00000102145	Gm38056	stromal_adipocytes	48.2552	3.0151	0.692894	1.15088e-06	5.5773e-06
ENSMUSG00000102145	Gm38056	endothelial_basal	48.2552	-2.21358	0.756312	0.000160192	0.000838449
ENSMUSG00000102145	Gm38056	luminal-differentiated_basal	48.2552	-4.02748	0.621652	1.53831e-11	1.98611e-10
ENSMUSG00000102145	Gm38056	luminal-progenitors_basal	48.2552	-4.33137	0.619827	4.35944e-13	9.22129e-12
ENSMUSG00000102145	Gm38056	stromal_basal	48.2552	-1.15553	0.643894	0.00620309	0.0203094
ENSMUSG00000102145	Gm38056	luminal-differentiated_endothelial	48.2552	-1.17409	0.673849	0.0117901	0.0312285
ENSMUSG00000102145	Gm38056	luminal-progenitors_endothelial	48.2552	-1.52148	0.741828	0.00282395	0.00955102
ENSMUSG00000102145	Gm38056	stromal_luminal-differentiated	48.2552	2.27714	0.693439	4.97576e-05	0.000222999
ENSMUSG00000102145	Gm38056	stromal_luminal-progenitors	48.2552	2.65088	0.676084	5.11964e-06	2.76332e-05
ENSMUSG00000102831	Gm37382	basal_adipocytes	16.1021	4.99249	0.983168	2.34953e-08	1.35518e-07
ENSMUSG00000102831	Gm37382	stromal_adipocytes	16.1021	2.81326	1.05259	0.000512905	0.00163904
ENSMUSG00000102831	Gm37382	endothelial_basal	16.1021	-2.68618	1.02584	0.000513218	0.00239932
ENSMUSG00000102831	Gm37382	luminal-differentiated_basal	16.1021	-5.05663	0.862216	7.01542e-10	7.65501e-09
ENSMUSG00000102831	Gm37382	luminal-progenitors_basal	16.1021	-7.09195	1.0319	3.35007e-13	7.15401e-12
ENSMUSG00000102831	Gm37382	stromal_basal	16.1021	-1.28447	0.882022	0.0125399	0.0372016
ENSMUSG00000102831	Gm37382	luminal-differentiated_endothelial	16.1021	-1.37793	0.977434	0.0191709	0.0478365
ENSMUSG00000102831	Gm37382	luminal-progenitors_endothelial	16.1021	-3.87632	1.16823	7.02891e-05	0.000341163
ENSMUSG00000102831	Gm37382	stromal_luminal-differentiated	16.1021	2.9294	0.957178	0.000149861	0.000618597
ENSMUSG00000102831	Gm37382	stromal_luminal-progenitors	16.1021	5.05809	1.01189	1.31658e-07	8.85626e-07
ENSMUSG00000100944	Gm28900	stromal_adipocytes	1.22009	-3.94006	4.64016	0.0189029	0.042615
ENSMUSG00000100944	Gm28900	stromal_luminal-progenitors	1.22009	-10.9489	5.82836	0.00054896	0.00206889
ENSMUSG00000038331	Satb2	luminal-differentiated_adipocytes	72.8835	-1.81951	0.622819	0.00043244	0.00130476
ENSMUSG00000038331	Satb2	luminal-differentiated_basal	72.8835	-1.2356	0.655281	0.00434689	0.0155358
ENSMUSG00000038331	Satb2	luminal-differentiated_endothelial	72.8835	-2.63735	0.712383	9.02343e-06	4.54633e-05
ENSMUSG00000038331	Satb2	luminal-progenitors_luminal-differentiated	72.8835	2.79561	0.606005	5.43639e-07	6.762e-06
ENSMUSG00000038331	Satb2	stromal_luminal-differentiated	72.8835	2.95943	0.616455	2.42908e-07	1.53657e-06
ENSMUSG00000087022	9130024F11Rik	stromal_endothelial	4.83809	2.28994	2.02477	0.0162023	0.0498589
ENSMUSG00000087022	9130024F11Rik	stromal_luminal-progenitors	4.83809	2.53503	1.9062	0.0129088	0.0346836
ENSMUSG00000097519	4930558J18Rik	stromal_adipocytes	3.42158	-2.48362	1.98006	0.0210185	0.0467674
ENSMUSG00000097519	4930558J18Rik	stromal_basal	3.42158	-2.69939	2.18616	0.0120649	0.0359709
ENSMUSG00000097519	4930558J18Rik	stromal_luminal-differentiated	3.42158	-3.81501	2.26327	0.00433425	0.0129523
ENSMUSG00000097519	4930558J18Rik	stromal_luminal-progenitors	3.42158	-3.26652	2.27424	0.00831529	0.0235265
ENSMUSG00000038323	1700066M21Rik	luminal-differentiated_adipocytes	74.188	-1.69839	0.540652	0.000245549	0.000771593
ENSMUSG00000038323	1700066M21Rik	luminal-differentiated_basal	74.188	-1.82943	0.584279	7.00436e-05	0.000383231
ENSMUSG00000038323	1700066M21Rik	luminal-progenitors_luminal-differentiated	74.188	1.53777	0.626132	0.000443932	0.00308239
ENSMUSG00000038323	1700066M21Rik	stromal_luminal-differentiated	74.188	1.47529	0.588434	0.000698654	0.00250695
ENSMUSG00000038305	Spats2l	basal_adipocytes	417.127	3.6279	0.521337	2.95613e-13	2.80178e-12
ENSMUSG00000038305	Spats2l	endothelial_adipocytes	417.127	3.15365	0.557707	2.56073e-09	1.87942e-08
ENSMUSG00000038305	Spats2l	luminal-differentiated_adipocytes	417.127	2.00941	0.533434	1.5363e-05	5.77307e-05
ENSMUSG00000038305	Spats2l	luminal-progenitors_adipocytes	417.127	2.10771	0.536719	6.65639e-06	2.71532e-05
ENSMUSG00000038305	Spats2l	stromal_adipocytes	417.127	4.21232	0.513716	4.17751e-17	5.56575e-16
ENSMUSG00000038305	Spats2l	luminal-differentiated_basal	417.127	-1.16696	0.544428	0.00243953	0.00935323
ENSMUSG00000038305	Spats2l	luminal-progenitors_basal	417.127	-1.01808	0.557457	0.00443616	0.0180579
ENSMUSG00000038305	Spats2l	stromal_luminal-differentiated	417.127	1.89012	0.563556	3.11376e-05	0.000145111
ENSMUSG00000038305	Spats2l	stromal_luminal-progenitors	417.127	1.74884	0.566424	6.90576e-05	0.000311021
ENSMUSG00000026039	Sgo2a	basal_adipocytes	74.4537	2.26296	0.704378	0.000107345	0.000369356
ENSMUSG00000026039	Sgo2a	endothelial_adipocytes	74.4537	2.95775	0.746344	8.16545e-06	3.61777e-05
ENSMUSG00000026039	Sgo2a	luminal-differentiated_adipocytes	74.4537	2.05601	0.706743	0.00034349	0.0010525
ENSMUSG00000026039	Sgo2a	luminal-progenitors_adipocytes	74.4537	3.06392	0.704115	8.36012e-07	3.84742e-06
ENSMUSG00000026039	Sgo2a	stromal_adipocytes	74.4537	1.47921	0.690543	0.00528827	0.0137234
ENSMUSG00000063558	Aox1	basal_adipocytes	1233.97	-4.94808	0.409058	1.00601e-34	4.69591e-33
ENSMUSG00000063558	Aox1	endothelial_adipocytes	1233.97	-5.40803	0.445092	1.74536e-35	1.28399e-33
ENSMUSG00000063558	Aox1	luminal-differentiated_adipocytes	1233.97	-6.523	0.413006	1.02861e-57	1.24862e-55
ENSMUSG00000063558	Aox1	luminal-progenitors_adipocytes	1233.97	-9.49926	0.437234	6.05409e-106	1.43867e-102
ENSMUSG00000063558	Aox1	stromal_adipocytes	1233.97	-2.75297	0.415018	3.19731e-12	2.82071e-11
ENSMUSG00000063558	Aox1	luminal-differentiated_basal	1233.97	-1.33278	0.444059	0.000153865	0.000788691
ENSMUSG00000063558	Aox1	luminal-progenitors_basal	1233.97	-4.45859	0.438003	4.34397e-25	2.72837e-23
ENSMUSG00000063558	Aox1	stromal_basal	1233.97	2.0678	0.439594	9.68125e-08	8.65516e-07
ENSMUSG00000063558	Aox1	luminal-progenitors_endothelial	1233.97	-3.97126	0.470625	8.70403e-18	1.91691e-16
ENSMUSG00000063558	Aox1	stromal_endothelial	1233.97	2.58727	0.452402	1.75855e-09	2.02735e-08
ENSMUSG00000063558	Aox1	luminal-progenitors_luminal-differentiated	1233.97	-2.86681	0.439119	1.46695e-11	3.4663e-10
ENSMUSG00000063558	Aox1	stromal_luminal-differentiated	1233.97	3.68399	0.409584	9.62159e-20	1.74671e-18
ENSMUSG00000063558	Aox1	stromal_luminal-progenitors	1233.97	6.63889	0.437209	3.55513e-53	5.84473e-51
ENSMUSG00000064294	Aox3	stromal_adipocytes	267.475	5.99774	0.973275	3.21454e-11	2.57597e-10
ENSMUSG00000064294	Aox3	luminal-progenitors_basal	267.475	-1.39594	1.08455	0.0124505	0.0433148
ENSMUSG00000064294	Aox3	stromal_basal	267.475	5.58283	0.90455	8.61295e-11	1.17746e-09
ENSMUSG00000064294	Aox3	stromal_endothelial	267.475	5.74705	1.00579	9.31992e-10	1.12242e-08
ENSMUSG00000064294	Aox3	stromal_luminal-differentiated	267.475	6.46171	0.925111	2.04001e-13	2.34835e-12
ENSMUSG00000064294	Aox3	stromal_luminal-progenitors	267.475	8.04899	0.961507	1.32518e-18	2.48139e-17
ENSMUSG00000038242	Aox4	luminal-progenitors_adipocytes	10.6184	3.1476	1.68972	0.00381571	0.00987356
ENSMUSG00000038242	Aox4	luminal-progenitors_endothelial	10.6184	3.7791	1.91914	0.00218803	0.00761648
ENSMUSG00000038242	Aox4	luminal-progenitors_luminal-differentiated	10.6184	3.39956	1.88822	0.00122635	0.00748125
ENSMUSG00000038242	Aox4	stromal_luminal-progenitors	10.6184	-3.0053	1.79356	0.00506849	0.0152639
ENSMUSG00000079554	Aox2	luminal-differentiated_adipocytes	4.49482	3.07962	1.62985	0.00373575	0.00949056
ENSMUSG00000079554	Aox2	endothelial_basal	4.49482	-3.10705	1.89874	0.00535129	0.0188169
ENSMUSG00000079554	Aox2	luminal-differentiated_endothelial	4.49482	5.19014	1.74179	0.000191706	0.00077181
ENSMUSG00000079554	Aox2	luminal-progenitors_endothelial	4.49482	3.52879	1.92372	0.00310417	0.0103958
ENSMUSG00000103839	Gm37607	stromal_adipocytes	18.7732	-1.38527	0.758913	0.0133292	0.031291
ENSMUSG00000026035	Ppil3	endothelial_adipocytes	174.972	-1.16641	0.316442	6.93122e-05	0.00026333
ENSMUSG00000026037	Orc2	stromal_adipocytes	424.758	-1.15524	0.425304	0.00169432	0.00490797
ENSMUSG00000026037	Orc2	stromal_luminal-differentiated	424.758	-1.30358	0.457192	0.000290849	0.00113284
ENSMUSG00000026037	Orc2	stromal_luminal-progenitors	424.758	-1.3303	0.45383	0.000210291	0.000861463
ENSMUSG00000085054	Gm15834	basal_adipocytes	9.13977	2.38588	1.1776	0.00398591	0.0103242
ENSMUSG00000085054	Gm15834	luminal-differentiated_adipocytes	9.13977	4.32677	1.16854	1.25435e-05	4.77663e-05
ENSMUSG00000085054	Gm15834	luminal-progenitors_adipocytes	9.13977	2.27345	1.1893	0.0054332	0.013586
ENSMUSG00000085054	Gm15834	luminal-differentiated_endothelial	9.13977	2.93298	1.3592	0.00147773	0.00490804
ENSMUSG00000085054	Gm15834	stromal_luminal-differentiated	9.13977	-3.54447	1.10203	0.000114563	0.000483648
ENSMUSG00000038174	Fam126b	basal_adipocytes	658.334	-3.36224	0.369848	8.12939e-21	1.48603e-19
ENSMUSG00000038174	Fam126b	endothelial_adipocytes	658.334	-2.51128	0.403718	5.70509e-11	5.14257e-10
ENSMUSG00000038174	Fam126b	luminal-differentiated_adipocytes	658.334	-3.07311	0.371211	1.01108e-17	1.25835e-16
ENSMUSG00000038174	Fam126b	luminal-progenitors_adipocytes	658.334	-2.92823	0.371605	2.50289e-16	2.94047e-15
ENSMUSG00000038174	Fam126b	stromal_adipocytes	658.334	-3.75671	0.367314	2.75746e-25	6.3844e-24
ENSMUSG00000026032	Ndufb3	basal_adipocytes	311.23	-2.42874	0.272715	2.8955e-20	5.04925e-19
ENSMUSG00000026032	Ndufb3	endothelial_adipocytes	311.23	-2.51572	0.295458	2.11632e-18	4.14118e-17
ENSMUSG00000026032	Ndufb3	luminal-differentiated_adipocytes	311.23	-1.55506	0.26856	1.36273e-09	8.24364e-09
ENSMUSG00000026032	Ndufb3	luminal-progenitors_adipocytes	311.23	-1.9915	0.272521	2.04167e-14	2.02847e-13
ENSMUSG00000026032	Ndufb3	stromal_adipocytes	311.23	-1.85555	0.273829	1.0167e-12	9.3546e-12
ENSMUSG00000047528	Flacc1	basal_adipocytes	57.6697	-7.96917	1.69293	6.39019e-08	3.48817e-07
ENSMUSG00000047528	Flacc1	endothelial_adipocytes	57.6697	-10.3548	1.93607	3.27252e-09	2.3672e-08
ENSMUSG00000047528	Flacc1	luminal-differentiated_adipocytes	57.6697	-7.73978	1.74904	3.30266e-07	1.54674e-06
ENSMUSG00000047528	Flacc1	luminal-progenitors_adipocytes	57.6697	-9.73745	1.70635	5.13115e-10	3.44272e-09
ENSMUSG00000047528	Flacc1	stromal_adipocytes	57.6697	-10.699	1.809	8.40982e-11	6.47002e-10
ENSMUSG00000102059	Gm20257	basal_adipocytes	59.137	-2.35191	0.780752	0.000201932	0.000665888
ENSMUSG00000102059	Gm20257	endothelial_adipocytes	59.137	-3.10622	0.82969	1.92634e-05	8.06613e-05
ENSMUSG00000102059	Gm20257	luminal-differentiated_adipocytes	59.137	-3.45512	0.772909	5.61547e-07	2.55924e-06
ENSMUSG00000102059	Gm20257	luminal-progenitors_adipocytes	59.137	-4.53442	0.773349	3.75492e-10	2.5521e-09
ENSMUSG00000102059	Gm20257	stromal_adipocytes	59.137	-3.14676	0.774888	4.06619e-06	1.82692e-05
ENSMUSG00000102059	Gm20257	luminal-progenitors_basal	59.137	-1.2802	0.86799	0.00844752	0.0314324
ENSMUSG00000026031	Cflar	basal_adipocytes	3339.69	-1.23024	0.200607	3.39956e-10	2.426e-09
ENSMUSG00000026031	Cflar	luminal-differentiated_adipocytes	3339.69	-1.37062	0.2016	2.84295e-12	2.23707e-11
ENSMUSG00000026031	Cflar	luminal-progenitors_adipocytes	3339.69	-1.6719	0.202997	2.29777e-17	2.95153e-16
ENSMUSG00000026031	Cflar	endothelial_basal	3339.69	1.00025	0.220887	5.69948e-07	4.85662e-06
ENSMUSG00000026031	Cflar	luminal-differentiated_endothelial	3339.69	-1.16211	0.219443	1.55779e-08	1.14365e-07
ENSMUSG00000026031	Cflar	luminal-progenitors_endothelial	3339.69	-1.47027	0.2242	1.9484e-12	2.61554e-11
ENSMUSG00000026031	Cflar	stromal_luminal-progenitors	3339.69	1.08166	0.20301	1.214e-08	9.29251e-08
ENSMUSG00000026029	Casp8	endothelial_adipocytes	978.147	1.73567	0.237139	2.6921e-14	3.50643e-13
ENSMUSG00000026029	Casp8	endothelial_basal	978.147	2.40105	0.234236	4.28549e-25	3.26842e-23
ENSMUSG00000026029	Casp8	luminal-differentiated_basal	978.147	1.20161	0.222471	4.56438e-09	4.52936e-08
ENSMUSG00000026029	Casp8	luminal-differentiated_endothelial	978.147	-1.0666	0.233256	8.29469e-07	4.85715e-06
ENSMUSG00000026029	Casp8	luminal-progenitors_endothelial	978.147	-1.55345	0.241108	3.47231e-12	4.53294e-11
ENSMUSG00000026029	Casp8	stromal_endothelial	978.147	-1.69377	0.243148	7.41003e-14	1.39765e-12
ENSMUSG00000102719	Gm37760	basal_adipocytes	92.0119	-1.38318	0.541448	0.00308207	0.0081643
ENSMUSG00000102719	Gm37760	luminal-progenitors_adipocytes	92.0119	-1.43968	0.552961	0.00202246	0.00555537
ENSMUSG00000102719	Gm37760	stromal_adipocytes	92.0119	-1.62717	0.581334	0.000633827	0.00199666
ENSMUSG00000102719	Gm37760	endothelial_basal	92.0119	2.71682	0.622791	1.97313e-06	1.53926e-05
ENSMUSG00000102719	Gm37760	luminal-differentiated_endothelial	92.0119	-1.76451	0.661931	0.000372175	0.00141161
ENSMUSG00000102719	Gm37760	luminal-progenitors_endothelial	92.0119	-2.74833	0.635943	1.10438e-06	7.33758e-06
ENSMUSG00000102719	Gm37760	stromal_endothelial	92.0119	-2.95783	0.6123	2.27025e-07	2.01384e-06
ENSMUSG00000026028	Trak2	luminal-differentiated_endothelial	1738.73	-1.26156	0.256244	8.55303e-08	5.72621e-07
ENSMUSG00000026028	Trak2	luminal-progenitors_endothelial	1738.73	-1.42963	0.26116	1.8794e-09	1.80424e-08
ENSMUSG00000026027	Stradb	basal_adipocytes	256.592	-1.76027	0.297353	4.69445e-10	3.30317e-09
ENSMUSG00000026027	Stradb	endothelial_adipocytes	256.592	-2.36113	0.327853	6.29225e-14	7.91612e-13
ENSMUSG00000026027	Stradb	luminal-differentiated_adipocytes	256.592	-2.129	0.301176	1.08823e-13	9.74576e-13
ENSMUSG00000026027	Stradb	luminal-progenitors_adipocytes	256.592	-2.17573	0.301836	3.54878e-14	3.46138e-13
ENSMUSG00000026027	Stradb	stromal_adipocytes	256.592	-1.82087	0.302493	1.49075e-10	1.11849e-09
ENSMUSG00000038079	Tmem237	basal_adipocytes	128.317	1.78311	0.361981	1.18686e-07	6.24615e-07
ENSMUSG00000038079	Tmem237	endothelial_adipocytes	128.317	1.82124	0.39914	5.50003e-07	2.92194e-06
ENSMUSG00000038079	Tmem237	stromal_adipocytes	128.317	1.99794	0.36996	5.14867e-09	3.26824e-08
ENSMUSG00000038079	Tmem237	luminal-progenitors_basal	128.317	-1.1314	0.393148	0.000146727	0.000895237
ENSMUSG00000038079	Tmem237	luminal-progenitors_endothelial	128.317	-1.1638	0.387901	0.000306349	0.00131169
ENSMUSG00000038079	Tmem237	stromal_luminal-progenitors	128.317	1.35834	0.370866	1.32801e-05	6.74322e-05
ENSMUSG00000079550	Mpp4	luminal-differentiated_endothelial	11.588	-2.41888	1.47061	0.00607665	0.0173995
ENSMUSG00000079550	Mpp4	stromal_endothelial	11.588	-1.76982	1.4206	0.0148814	0.0465305
ENSMUSG00000026023	Cdk15	luminal-progenitors_adipocytes	43.03	-3.21402	1.10826	0.000201884	0.000663053
ENSMUSG00000026023	Cdk15	stromal_adipocytes	43.03	1.77243	0.933744	0.00745368	0.0186574
ENSMUSG00000026023	Cdk15	luminal-progenitors_basal	43.03	-3.52912	1.10984	6.93601e-05	0.000450979
ENSMUSG00000026023	Cdk15	stromal_basal	43.03	1.34319	0.965058	0.0140754	0.041048
ENSMUSG00000026023	Cdk15	luminal-progenitors_endothelial	43.03	-4.3461	1.11061	1.10954e-05	6.21459e-05
ENSMUSG00000026023	Cdk15	luminal-progenitors_luminal-differentiated	43.03	-1.51806	1.2055	0.00901281	0.0409814
ENSMUSG00000026023	Cdk15	stromal_luminal-differentiated	43.03	3.17805	0.963569	8.15087e-05	0.000353007
ENSMUSG00000026023	Cdk15	stromal_luminal-progenitors	43.03	5.82766	0.996289	7.7214e-10	6.80733e-09
ENSMUSG00000104502	Gm37737	basal_adipocytes	1.87627	16.0981	3.58822	2.2833e-07	1.16007e-06
ENSMUSG00000104502	Gm37737	luminal-progenitors_adipocytes	1.87627	15.3199	3.72565	8.24065e-07	3.79645e-06
ENSMUSG00000104502	Gm37737	endothelial_basal	1.87627	-17.0614	4.09255	4.66282e-07	4.01692e-06
ENSMUSG00000104502	Gm37737	luminal-differentiated_basal	1.87627	-18.0438	3.58909	2.30057e-08	2.09862e-07
ENSMUSG00000104502	Gm37737	stromal_basal	1.87627	-18.3253	3.68399	3.39417e-08	3.2526e-07
ENSMUSG00000104502	Gm37737	luminal-progenitors_endothelial	1.87627	16.5906	4.19355	1.48166e-06	9.67119e-06
ENSMUSG00000104502	Gm37737	stromal_luminal-progenitors	1.87627	-17.2199	3.65132	1.33153e-07	8.9476e-07
ENSMUSG00000041075	Fzd7	basal_adipocytes	2498.82	4.04967	0.355505	5.95308e-31	2.12878e-29
ENSMUSG00000041075	Fzd7	luminal-progenitors_adipocytes	2498.82	2.29977	0.363915	1.5738e-11	1.21822e-10
ENSMUSG00000041075	Fzd7	stromal_adipocytes	2498.82	1.73193	0.365336	2.0285e-07	1.07078e-06
ENSMUSG00000041075	Fzd7	endothelial_basal	2498.82	-3.99317	0.381227	5.20355e-26	4.30306e-24
ENSMUSG00000041075	Fzd7	luminal-differentiated_basal	2498.82	-3.71023	0.355416	3.22243e-26	1.36781e-24
ENSMUSG00000041075	Fzd7	luminal-progenitors_basal	2498.82	-1.58878	0.380066	1.31468e-06	1.15653e-05
ENSMUSG00000041075	Fzd7	stromal_basal	2498.82	-2.1926	0.369621	1.74182e-10	2.29492e-09
ENSMUSG00000041075	Fzd7	luminal-progenitors_endothelial	2498.82	2.24267	0.402676	1.20881e-09	1.19403e-08
ENSMUSG00000041075	Fzd7	stromal_endothelial	2498.82	1.62974	0.41972	3.32312e-06	2.45188e-05
ENSMUSG00000041075	Fzd7	luminal-progenitors_luminal-differentiated	2498.82	1.9581	0.367158	8.51332e-09	1.41092e-07
ENSMUSG00000041075	Fzd7	stromal_luminal-differentiated	2498.82	1.32152	0.376176	2.53501e-05	0.000119597
ENSMUSG00000047361	Gm973	basal_adipocytes	278.317	1.61026	0.830464	0.0109478	0.0257933
ENSMUSG00000047361	Gm973	endothelial_adipocytes	278.317	1.79551	0.937902	0.00911768	0.0225213
ENSMUSG00000047361	Gm973	luminal-differentiated_adipocytes	278.317	4.6673	0.853781	4.16429e-09	2.39095e-08
ENSMUSG00000047361	Gm973	luminal-progenitors_adipocytes	278.317	2.45852	0.913239	0.000510104	0.00156467
ENSMUSG00000047361	Gm973	stromal_adipocytes	278.317	5.10082	0.841057	1.33628e-10	1.0078e-09
ENSMUSG00000047361	Gm973	luminal-differentiated_basal	278.317	2.32876	0.910797	0.00036106	0.00169649
ENSMUSG00000047361	Gm973	stromal_basal	278.317	2.97985	0.84818	3.27881e-05	0.000187791
ENSMUSG00000047361	Gm973	luminal-differentiated_endothelial	278.317	1.98806	0.981805	0.00230623	0.00732517
ENSMUSG00000047361	Gm973	stromal_endothelial	278.317	2.62127	0.972787	0.000332091	0.00167757
ENSMUSG00000047361	Gm973	luminal-progenitors_luminal-differentiated	278.317	-1.16035	0.912502	0.010759	0.0475189
ENSMUSG00000047361	Gm973	stromal_luminal-progenitors	278.317	1.93494	0.92512	0.00171621	0.00580584
ENSMUSG00000103821	D430013B06Rik	stromal_adipocytes	49.0927	-1.09565	0.588774	0.0185017	0.0417611
ENSMUSG00000026020	Nop58	basal_adipocytes	1700.77	1.43646	0.329466	3.51558e-06	1.51396e-05
ENSMUSG00000026020	Nop58	luminal-progenitors_basal	1700.77	-1.03902	0.365835	0.000186409	0.00110763
ENSMUSG00000026020	Nop58	stromal_basal	1700.77	-1.44996	0.357337	1.4666e-06	1.08625e-05
ENSMUSG00000077345	Snord70	luminal-progenitors_luminal-differentiated	56.3997	1.31056	0.56369	0.000667632	0.00443446
ENSMUSG00000077345	Snord70	stromal_luminal-differentiated	56.3997	1.48396	0.527844	0.000254512	0.00100397
ENSMUSG00000077358	Gm26293	stromal_luminal-differentiated	44.4409	1.49873	1.01909	0.0137101	0.0357957
ENSMUSG00000067336	Bmpr2	basal_adipocytes	5625.03	1.04986	0.237951	5.22558e-06	2.19821e-05
ENSMUSG00000067336	Bmpr2	endothelial_adipocytes	5625.03	2.2047	0.263892	6.33324e-18	1.18564e-16
ENSMUSG00000067336	Bmpr2	endothelial_basal	5625.03	1.02371	0.266437	1.0292e-05	6.98401e-05
ENSMUSG00000067336	Bmpr2	luminal-differentiated_endothelial	5625.03	-1.86684	0.268541	1.12222e-13	1.38543e-12
ENSMUSG00000067336	Bmpr2	luminal-progenitors_endothelial	5625.03	-2.11967	0.26736	9.76219e-17	1.98917e-15
ENSMUSG00000067336	Bmpr2	stromal_endothelial	5625.03	-1.34391	0.271243	3.10199e-08	3.09287e-07
ENSMUSG00000104052	Gm38125	endothelial_adipocytes	56.3352	2.61015	0.682554	1.33048e-05	5.70539e-05
ENSMUSG00000104052	Gm38125	endothelial_basal	56.3352	1.89334	0.774214	0.000578453	0.00267829
ENSMUSG00000104052	Gm38125	luminal-progenitors_basal	56.3352	-1.03819	0.667828	0.00885568	0.0326788
ENSMUSG00000104052	Gm38125	luminal-differentiated_endothelial	56.3352	-3.21782	0.683096	2.44623e-07	1.53838e-06
ENSMUSG00000104052	Gm38125	luminal-progenitors_endothelial	56.3352	-3.68611	0.661339	5.02581e-09	4.57124e-08
ENSMUSG00000104052	Gm38125	stromal_endothelial	56.3352	-3.18472	0.663173	2.8427e-07	2.4856e-06
ENSMUSG00000041040	Fam117b	basal_adipocytes	1464.45	1.38436	0.252475	1.25074e-08	7.47814e-08
ENSMUSG00000041040	Fam117b	endothelial_adipocytes	1464.45	2.18471	0.278032	3.7232e-16	5.96045e-15
ENSMUSG00000041040	Fam117b	luminal-differentiated_adipocytes	1464.45	1.30122	0.253044	7.89528e-08	3.97215e-07
ENSMUSG00000041040	Fam117b	stromal_adipocytes	1464.45	1.48032	0.257146	1.12448e-09	7.68668e-09
ENSMUSG00000041040	Fam117b	luminal-progenitors_endothelial	1464.45	-1.10121	0.274016	8.05315e-06	4.64352e-05
ENSMUSG00000103696	Gm37531	endothelial_adipocytes	118.8	1.71724	0.59293	0.000534391	0.00173045
ENSMUSG00000103696	Gm37531	luminal-differentiated_basal	118.8	-1.55157	0.585245	0.000375557	0.00175868
ENSMUSG00000103696	Gm37531	luminal-progenitors_basal	118.8	-1.09336	0.591435	0.00377071	0.0156871
ENSMUSG00000103696	Gm37531	luminal-differentiated_endothelial	118.8	-2.6682	0.614172	6.54559e-07	3.89106e-06
ENSMUSG00000103696	Gm37531	luminal-progenitors_endothelial	118.8	-2.26169	0.628448	1.27784e-05	7.0598e-05
ENSMUSG00000103696	Gm37531	stromal_endothelial	118.8	-1.22776	0.632965	0.00339689	0.0130817
ENSMUSG00000026018	Ica1l	basal_adipocytes	67.7756	5.36272	0.806792	1.87257e-12	1.64729e-11
ENSMUSG00000026018	Ica1l	endothelial_adipocytes	67.7756	3.62976	0.849021	2.27747e-06	1.10659e-05
ENSMUSG00000026018	Ica1l	luminal-differentiated_adipocytes	67.7756	4.20388	0.812153	2.14858e-08	1.14649e-07
ENSMUSG00000026018	Ica1l	luminal-progenitors_adipocytes	67.7756	3.30448	0.844786	5.45876e-06	2.25922e-05
ENSMUSG00000026018	Ica1l	stromal_adipocytes	67.7756	3.42819	0.827051	3.0501e-06	1.39366e-05
ENSMUSG00000026018	Ica1l	luminal-progenitors_basal	67.7756	-1.45392	0.770328	0.00254088	0.0111786
ENSMUSG00000026018	Ica1l	stromal_basal	67.7756	-1.36379	0.737191	0.00401136	0.0138952
ENSMUSG00000026019	Wdr12	stromal_adipocytes	344.573	-1.19057	0.356546	0.000198359	0.000681621
ENSMUSG00000026019	Wdr12	stromal_basal	344.573	-1.06133	0.36724	0.000330624	0.00152184
ENSMUSG00000026019	Wdr12	stromal_luminal-differentiated	344.573	-1.31709	0.376526	2.71329e-05	0.000127398
ENSMUSG00000026019	Wdr12	stromal_luminal-progenitors	344.573	-1.28604	0.370978	3.43804e-05	0.000163341
ENSMUSG00000073664	Nbeal1	luminal-progenitors_endothelial	2204.51	-1.21104	0.29823	4.5831e-06	2.74911e-05
ENSMUSG00000049439	Cyp20a1	basal_adipocytes	400.837	-1.39419	0.230538	4.33548e-10	3.065e-09
ENSMUSG00000049439	Cyp20a1	endothelial_basal	400.837	1.13878	0.258266	5.73159e-07	4.88229e-06
ENSMUSG00000049439	Cyp20a1	stromal_basal	400.837	2.3948	0.232216	9.0854e-26	6.01362e-24
ENSMUSG00000049439	Cyp20a1	stromal_endothelial	400.837	1.06655	0.2508	2.38816e-06	1.8045e-05
ENSMUSG00000049439	Cyp20a1	stromal_luminal-differentiated	400.837	1.32348	0.236022	9.77436e-10	8.10721e-09
ENSMUSG00000049439	Cyp20a1	stromal_luminal-progenitors	400.837	1.63969	0.23734	1.17722e-13	1.49164e-12
ENSMUSG00000103822	6030460B20Rik	stromal_luminal-differentiated	3.47868	2.58181	1.6887	0.00854795	0.0236214
ENSMUSG00000026782	Abi2	basal_adipocytes	711.988	2.00556	0.271358	1.33801e-14	1.45006e-13
ENSMUSG00000026782	Abi2	endothelial_adipocytes	711.988	1.25953	0.291043	3.80889e-06	1.78065e-05
ENSMUSG00000026782	Abi2	luminal-differentiated_adipocytes	711.988	1.5109	0.269113	4.12682e-09	2.36996e-08
ENSMUSG00000026782	Abi2	stromal_adipocytes	711.988	1.53801	0.273029	2.11841e-09	1.40297e-08
ENSMUSG00000026782	Abi2	luminal-progenitors_basal	711.988	-1.09346	0.290477	4.96625e-06	3.97786e-05
ENSMUSG00000026014	Raph1	basal_adipocytes	1700.48	1.22458	0.282379	5.65435e-06	2.36488e-05
ENSMUSG00000026014	Raph1	endothelial_adipocytes	1700.48	1.22176	0.308902	2.08898e-05	8.69777e-05
ENSMUSG00000026014	Raph1	luminal-differentiated_basal	1700.48	-1.72867	0.293187	2.28036e-10	2.6277e-09
ENSMUSG00000026014	Raph1	luminal-differentiated_endothelial	1700.48	-1.72228	0.321388	3.16439e-09	2.51049e-08
ENSMUSG00000026014	Raph1	luminal-progenitors_luminal-differentiated	1700.48	1.09663	0.308438	1.64212e-05	0.000155975
ENSMUSG00000101188	Eif4a-ps4	endothelial_adipocytes	1756.06	-6.21033	1.23935	8.38399e-09	5.74176e-08
ENSMUSG00000101188	Eif4a-ps4	luminal-differentiated_adipocytes	1756.06	1.71597	1.00483	0.0142036	0.0317117
ENSMUSG00000101188	Eif4a-ps4	endothelial_basal	1756.06	-6.90706	1.18372	1.81685e-10	2.65112e-09
ENSMUSG00000101188	Eif4a-ps4	luminal-differentiated_endothelial	1756.06	8.83045	1.20207	4.50907e-15	6.23908e-14
ENSMUSG00000101188	Eif4a-ps4	luminal-progenitors_endothelial	1756.06	7.52847	1.1835	1.05468e-11	1.31773e-10
ENSMUSG00000101188	Eif4a-ps4	stromal_endothelial	1756.06	7.4565	1.21163	2.66487e-11	3.82224e-10
ENSMUSG00000026012	Cd28	basal_adipocytes	113.018	4.67611	1.33526	1.94815e-05	7.53323e-05
ENSMUSG00000026012	Cd28	endothelial_adipocytes	113.018	8.20949	1.2883	2.56387e-12	2.67432e-11
ENSMUSG00000026012	Cd28	luminal-differentiated_adipocytes	113.018	8.0048	1.19996	9.74194e-13	8.01286e-12
ENSMUSG00000026012	Cd28	luminal-progenitors_adipocytes	113.018	6.74066	1.21643	1.7312e-09	1.09972e-08
ENSMUSG00000026012	Cd28	stromal_adipocytes	113.018	14.8163	1.12029	2.18663e-40	1.26457e-38
ENSMUSG00000026012	Cd28	endothelial_basal	113.018	2.21214	1.47533	0.00857058	0.0282443
ENSMUSG00000026012	Cd28	luminal-differentiated_basal	113.018	1.7332	1.32968	0.0119981	0.0374264
ENSMUSG00000026012	Cd28	stromal_basal	113.018	9.25442	1.17628	2.07129e-17	5.83826e-16
ENSMUSG00000026012	Cd28	stromal_endothelial	113.018	5.94246	1.11993	8.3487e-09	8.92354e-08
ENSMUSG00000026012	Cd28	stromal_luminal-differentiated	113.018	6.29252	1.03187	8.75829e-11	8.04037e-10
ENSMUSG00000026012	Cd28	stromal_luminal-progenitors	113.018	7.45722	1.07081	1.27899e-13	1.61356e-12
ENSMUSG00000083355	Gm11581	stromal_basal	1.87282	2.89808	2.37521	0.0112943	0.0339805
ENSMUSG00000083355	Gm11581	stromal_luminal-differentiated	1.87282	2.71708	2.31443	0.0186779	0.0467686
ENSMUSG00000026011	Ctla4	basal_adipocytes	47.4286	8.70325	1.47253	9.8011e-11	7.341e-10
ENSMUSG00000026011	Ctla4	endothelial_adipocytes	47.4286	-8.97375	1.82001	1.49948e-08	9.95661e-08
ENSMUSG00000026011	Ctla4	luminal-differentiated_adipocytes	47.4286	6.5061	1.60182	1.69345e-06	7.22302e-06
ENSMUSG00000026011	Ctla4	stromal_adipocytes	47.4286	14.145	1.39995	1.66023e-24	3.64999e-23
ENSMUSG00000026011	Ctla4	endothelial_basal	47.4286	-18.3791	1.61761	7.35102e-31	9.75819e-29
ENSMUSG00000026011	Ctla4	luminal-progenitors_basal	47.4286	-9.90281	1.46849	5.53892e-13	1.15667e-11
ENSMUSG00000026011	Ctla4	stromal_basal	47.4286	4.47035	1.36464	8.00169e-05	0.00042259
ENSMUSG00000026011	Ctla4	luminal-differentiated_endothelial	47.4286	16.4529	1.6942	4.06315e-23	1.05625e-21
ENSMUSG00000026011	Ctla4	luminal-progenitors_endothelial	47.4286	7.56589	1.76631	7.92056e-07	5.37402e-06
ENSMUSG00000026011	Ctla4	stromal_endothelial	47.4286	23.61	1.61562	9.35157e-50	2.54993e-47
ENSMUSG00000026011	Ctla4	luminal-progenitors_luminal-differentiated	47.4286	-7.88066	1.59256	3.56005e-08	5.35032e-07
ENSMUSG00000026011	Ctla4	stromal_luminal-differentiated	47.4286	6.5329	1.41836	2.63501e-07	1.66192e-06
ENSMUSG00000026011	Ctla4	stromal_luminal-progenitors	47.4286	15.2161	1.41271	9.08368e-28	3.21309e-26
ENSMUSG00000081382	Rpl18-ps1	basal_adipocytes	2.3286	1.60215	0.879464	0.0145671	0.0333174
ENSMUSG00000081382	Rpl18-ps1	luminal-progenitors_adipocytes	2.3286	2.11369	0.949114	0.00261355	0.007007
ENSMUSG00000081382	Rpl18-ps1	endothelial_basal	2.3286	-1.59676	1.12343	0.0114061	0.0361385
ENSMUSG00000081382	Rpl18-ps1	luminal-progenitors_endothelial	2.3286	2.26588	1.11965	0.00217358	0.00757131
ENSMUSG00000026009	Icos	basal_adipocytes	29.5011	6.80448	1.71012	1.83556e-06	8.22023e-06
ENSMUSG00000026009	Icos	luminal-differentiated_adipocytes	29.5011	6.61261	1.73985	4.6996e-06	1.89979e-05
ENSMUSG00000026009	Icos	luminal-progenitors_adipocytes	29.5011	2.99646	1.87437	0.00775061	0.0187229
ENSMUSG00000026009	Icos	stromal_adipocytes	29.5011	14.707	1.56279	1.52874e-21	2.81218e-20
ENSMUSG00000026009	Icos	endothelial_basal	29.5011	-4.28423	1.86828	0.00100744	0.00437896
ENSMUSG00000026009	Icos	stromal_basal	29.5011	6.48243	1.54234	1.1429e-06	8.6276e-06
ENSMUSG00000026009	Icos	luminal-differentiated_endothelial	29.5011	4.11614	1.9892	0.00181614	0.00591146
ENSMUSG00000026009	Icos	stromal_endothelial	29.5011	12.5781	1.69341	1.14038e-14	2.32016e-13
ENSMUSG00000026009	Icos	stromal_luminal-differentiated	29.5011	6.8514	1.56399	5.99109e-07	3.61399e-06
ENSMUSG00000026009	Icos	stromal_luminal-progenitors	29.5011	9.79213	1.72357	2.4843e-10	2.29468e-09
ENSMUSG00000052062	Pard3b	luminal-differentiated_adipocytes	930.593	-1.04985	0.339606	0.000784595	0.00226483
ENSMUSG00000052062	Pard3b	luminal-progenitors_adipocytes	930.593	1.26953	0.340382	5.69703e-05	0.000204224
ENSMUSG00000052062	Pard3b	stromal_adipocytes	930.593	1.12512	0.342757	0.000275955	0.000926824
ENSMUSG00000052062	Pard3b	luminal-progenitors_basal	930.593	1.25745	0.382602	3.21955e-05	0.00022316
ENSMUSG00000052062	Pard3b	stromal_basal	930.593	1.09527	0.357003	0.000164118	0.000807811
ENSMUSG00000052062	Pard3b	luminal-differentiated_endothelial	930.593	-2.07053	0.393241	4.24635e-09	3.32784e-08
ENSMUSG00000052062	Pard3b	luminal-progenitors_luminal-differentiated	930.593	2.47805	0.344358	1.46482e-13	4.35119e-12
ENSMUSG00000052062	Pard3b	stromal_luminal-differentiated	930.593	2.35518	0.353269	2.52476e-12	2.67328e-11
ENSMUSG00000103656	Gm37205	luminal-differentiated_adipocytes	15.2898	-4.2574	1.05989	3.93e-06	1.60618e-05
ENSMUSG00000103656	Gm37205	endothelial_basal	15.2898	2.77153	1.09331	0.000655892	0.00299142
ENSMUSG00000103656	Gm37205	luminal-differentiated_basal	15.2898	-1.89964	1.20877	0.00560174	0.0194069
ENSMUSG00000103656	Gm37205	luminal-progenitors_basal	15.2898	1.48321	1.0223	0.00777474	0.0293787
ENSMUSG00000103656	Gm37205	stromal_basal	15.2898	1.46808	0.996393	0.010322	0.0314361
ENSMUSG00000103656	Gm37205	luminal-differentiated_endothelial	15.2898	-5.71143	1.05568	1.3936e-08	1.03066e-07
ENSMUSG00000103656	Gm37205	luminal-progenitors_luminal-differentiated	15.2898	4.73152	1.06008	2.93665e-07	3.82082e-06
[truncated: 113,022 more rows]
