# Supplementary material for: Dynamic allelic expression in mouse mammary glands across the adult developmental cycle
Source: Nucleic Acids Res. 2025 Sep 9;53(17):gkaf804. doi: 10.1093/nar/gkaf804 (PMC12419806; doi:10.1093/nar/gkaf804)
Supplement: gkaf804_Supplemental_Files [file gkaf804_supplemental_files.zip › Supp Table 5 - DEG between cell types_Gest9.5.xlsx]

## Sheet: renamed-t2 (1)
Gene_ID	Gene_Name	Comparison	baseMean	log2FoldChange	lfcSE	pvalue	padj
ENSMUSG00000051951	Xkr4	basal_adipocytes	98.2563	4.12019	1.08157	6.82995e-06	2.56626e-05
ENSMUSG00000051951	Xkr4	stromal_adipocytes	98.2563	5.01564	1.05137	9.05581e-08	4.49705e-07
ENSMUSG00000051951	Xkr4	endothelial_basal	98.2563	-1.50145	1.09086	0.0122041	0.040116
ENSMUSG00000051951	Xkr4	luminal-differentiated_basal	98.2563	-1.92512	1.0953	0.00468151	0.0161101
ENSMUSG00000051951	Xkr4	luminal-progenitors_basal	98.2563	-4.81593	1.02886	3.07506e-07	2.73415e-06
ENSMUSG00000051951	Xkr4	luminal-progenitors_endothelial	98.2563	-2.0031	1.18722	0.00568653	0.0174912
ENSMUSG00000051951	Xkr4	stromal_endothelial	98.2563	2.71645	1.0921	0.000595437	0.00300274
ENSMUSG00000051951	Xkr4	stromal_luminal-differentiated	98.2563	3.08596	1.05795	0.000176528	0.000912226
ENSMUSG00000051951	Xkr4	stromal_luminal-progenitors	98.2563	5.66697	1.00112	2.20859e-09	1.81377e-08
ENSMUSG00000103377	Gm37180	endothelial_adipocytes	14.6428	-10.4655	1.64714	1.02499e-11	7.76163e-11
ENSMUSG00000103377	Gm37180	luminal-progenitors_adipocytes	14.6428	-9.23073	1.6086	2.0646e-10	1.32732e-09
ENSMUSG00000103377	Gm37180	endothelial_basal	14.6428	-12.6659	1.53915	1.25955e-17	3.56563e-16
ENSMUSG00000103377	Gm37180	luminal-differentiated_basal	14.6428	-2.29147	1.66194	0.0103521	0.0321704
ENSMUSG00000103377	Gm37180	luminal-progenitors_basal	14.6428	-11.547	1.50405	3.25716e-16	8.29862e-15
ENSMUSG00000103377	Gm37180	luminal-differentiated_endothelial	14.6428	8.66751	1.69872	1.05704e-08	8.25931e-08
ENSMUSG00000103377	Gm37180	stromal_endothelial	14.6428	12.6869	1.55483	2.8687e-17	7.35497e-16
ENSMUSG00000103377	Gm37180	luminal-progenitors_luminal-differentiated	14.6428	-7.69491	1.73536	1.59932e-07	1.89909e-06
ENSMUSG00000103377	Gm37180	stromal_luminal-differentiated	14.6428	2.07097	1.65651	0.0134413	0.0419231
ENSMUSG00000103377	Gm37180	stromal_luminal-progenitors	14.6428	11.4673	1.52628	7.3824e-16	1.14798e-14
ENSMUSG00000104017	Gm37363	basal_adipocytes	12.8637	18.9296	1.52961	5.59196e-36	2.2804e-34
ENSMUSG00000104017	Gm37363	endothelial_adipocytes	12.8637	15.7496	1.58931	8.06071e-24	1.61833e-22
ENSMUSG00000104017	Gm37363	luminal-progenitors_adipocytes	12.8637	6.22021	1.78271	1.43731e-05	5.2992e-05
ENSMUSG00000104017	Gm37363	stromal_adipocytes	12.8637	18.8759	1.53446	1.50337e-35	5.24056e-34
ENSMUSG00000104017	Gm37363	luminal-differentiated_basal	12.8637	-19.9728	1.53002	5.45884e-40	9.1985e-38
ENSMUSG00000104017	Gm37363	luminal-progenitors_basal	12.8637	-11.6856	1.53505	5.67328e-16	1.41446e-14
ENSMUSG00000104017	Gm37363	luminal-differentiated_endothelial	12.8637	-16.8605	1.59044	6.00531e-27	1.99759e-25
ENSMUSG00000104017	Gm37363	luminal-progenitors_endothelial	12.8637	-8.2101	1.60164	9.98287e-09	7.9039e-08
ENSMUSG00000104017	Gm37363	luminal-progenitors_luminal-differentiated	12.8637	7.67479	1.85424	5.68729e-07	6.09237e-06
ENSMUSG00000104017	Gm37363	stromal_luminal-differentiated	12.8637	19.9051	1.53332	1.57735e-39	2.04043e-37
ENSMUSG00000104017	Gm37363	stromal_luminal-progenitors	12.8637	11.6557	1.55743	1.03567e-15	1.58318e-14
ENSMUSG00000103201	Gm37329	stromal_luminal-progenitors	5.18877	2.66639	2.23025	0.0184175	0.0485462
ENSMUSG00000103161	Gm38148	basal_adipocytes	11.2157	18.8628	1.36287	2.34631e-44	1.4603e-42
ENSMUSG00000103161	Gm38148	endothelial_adipocytes	11.2157	7.80476	1.62844	9.57529e-09	5.32436e-08
ENSMUSG00000103161	Gm38148	luminal-differentiated_adipocytes	11.2157	7.6242	1.58827	2.86952e-08	1.49124e-07
ENSMUSG00000103161	Gm38148	luminal-progenitors_adipocytes	11.2157	14.4843	1.51767	2.01454e-22	3.67482e-21
ENSMUSG00000103161	Gm38148	stromal_adipocytes	11.2157	19.5081	1.36293	2.68808e-47	1.81476e-45
ENSMUSG00000103161	Gm38148	endothelial_basal	11.2157	-10.388	1.33816	9.60782e-17	2.52136e-15
ENSMUSG00000103161	Gm38148	luminal-differentiated_basal	11.2157	-10.6184	1.34186	4.48444e-17	1.12387e-15
ENSMUSG00000103161	Gm38148	luminal-progenitors_basal	11.2157	-3.25738	1.63145	0.00133373	0.00585204
ENSMUSG00000103161	Gm38148	luminal-progenitors_endothelial	11.2157	5.69406	1.48331	1.03417e-05	5.42126e-05
ENSMUSG00000103161	Gm38148	stromal_endothelial	11.2157	11.1472	1.32509	1.29204e-18	3.69341e-17
ENSMUSG00000103161	Gm38148	luminal-progenitors_luminal-differentiated	11.2157	5.77853	1.66608	5.99493e-06	5.2245e-05
ENSMUSG00000103161	Gm38148	stromal_luminal-differentiated	11.2157	11.3246	1.32467	6.01576e-19	1.64442e-17
ENSMUSG00000103161	Gm38148	stromal_luminal-progenitors	11.2157	4.27296	1.42044	0.000236637	0.000974125
ENSMUSG00000102331	Gm19938	basal_adipocytes	8.55853	17.2501	1.67098	1.09379e-25	2.24074e-24
ENSMUSG00000102331	Gm19938	endothelial_adipocytes	8.55853	15.0666	1.72185	4.94581e-19	7.01735e-18
ENSMUSG00000102331	Gm19938	luminal-differentiated_adipocytes	8.55853	6.91098	1.94201	7.42796e-06	2.81728e-05
ENSMUSG00000102331	Gm19938	luminal-progenitors_adipocytes	8.55853	3.45857	1.97656	0.00477207	0.0115342
ENSMUSG00000102331	Gm19938	stromal_adipocytes	8.55853	18.0205	1.67041	7.77766e-28	1.72839e-26
ENSMUSG00000102331	Gm19938	luminal-differentiated_basal	8.55853	-9.13284	1.70561	1.34521e-09	1.54368e-08
ENSMUSG00000102331	Gm19938	luminal-progenitors_basal	8.55853	-11.9709	1.73357	1.11902e-13	2.15886e-12
ENSMUSG00000102331	Gm19938	luminal-differentiated_endothelial	8.55853	-6.80918	1.73753	5.06831e-06	2.84245e-05
ENSMUSG00000102331	Gm19938	luminal-progenitors_endothelial	8.55853	-9.54671	1.81903	2.63851e-09	2.21938e-08
ENSMUSG00000102331	Gm19938	stromal_luminal-differentiated	8.55853	10.0476	1.69237	6.39474e-11	8.25547e-10
ENSMUSG00000102331	Gm19938	stromal_luminal-progenitors	8.55853	12.8593	1.73089	3.27712e-15	4.74855e-14
ENSMUSG00000025900	Rp1	endothelial_adipocytes	23.7276	2.94976	1.53831	0.00518054	0.012511
ENSMUSG00000025900	Rp1	luminal-differentiated_adipocytes	23.7276	8.85013	1.58396	5.31518e-10	3.37148e-09
ENSMUSG00000025900	Rp1	luminal-differentiated_basal	23.7276	6.14983	1.39174	5.29461e-07	4.17521e-06
ENSMUSG00000025900	Rp1	luminal-differentiated_endothelial	23.7276	4.42408	1.476	0.000150443	0.000658796
ENSMUSG00000025900	Rp1	luminal-progenitors_luminal-differentiated	23.7276	-7.10428	1.52805	4.18587e-08	5.49526e-07
ENSMUSG00000025900	Rp1	stromal_luminal-differentiated	23.7276	-6.87063	1.43379	5.85536e-08	5.48549e-07
ENSMUSG00000104123	Gm37483	basal_adipocytes	2.68519	-7.08686	4.97043	0.00273324	0.00681095
ENSMUSG00000104123	Gm37483	endothelial_basal	2.68519	3.58618	4.02983	0.0113267	0.0377161
ENSMUSG00000104123	Gm37483	luminal-differentiated_basal	2.68519	4.06255	4.26758	0.00955528	0.0300478
ENSMUSG00000104123	Gm37483	stromal_basal	2.68519	3.55084	3.93729	0.0100758	0.0339478
ENSMUSG00000025902	Sox17	basal_adipocytes	1039.98	-1.83119	0.822049	0.0053618	0.0125781
ENSMUSG00000025902	Sox17	endothelial_adipocytes	1039.98	4.69633	0.823072	9.57167e-10	5.93744e-09
ENSMUSG00000025902	Sox17	luminal-differentiated_adipocytes	1039.98	-2.67207	0.894511	0.000232426	0.00070279
ENSMUSG00000025902	Sox17	luminal-progenitors_adipocytes	1039.98	-5.92021	0.977328	8.09627e-11	5.42102e-10
ENSMUSG00000025902	Sox17	stromal_adipocytes	1039.98	-4.76867	0.873489	3.47906e-09	2.01775e-08
ENSMUSG00000025902	Sox17	endothelial_basal	1039.98	7.10098	0.841676	6.54588e-19	2.15224e-17
ENSMUSG00000025902	Sox17	luminal-progenitors_basal	1039.98	-3.48911	1.06399	4.54166e-05	0.000278696
ENSMUSG00000025902	Sox17	stromal_basal	1039.98	-2.29237	1.04985	0.00125292	0.0055215
ENSMUSG00000025902	Sox17	luminal-differentiated_endothelial	1039.98	-7.95055	0.84684	2.29088e-22	5.64194e-21
ENSMUSG00000025902	Sox17	luminal-progenitors_endothelial	1039.98	-11.104	0.97526	5.30041e-32	2.73708e-30
ENSMUSG00000025902	Sox17	stromal_endothelial	1039.98	-10.0577	0.881879	6.54613e-32	4.67037e-30
ENSMUSG00000025902	Sox17	luminal-progenitors_luminal-differentiated	1039.98	-2.43978	1.1082	0.00112841	0.00568938
ENSMUSG00000104238	Gm37587	endothelial_adipocytes	19.6776	6.51618	1.67804	1.00341e-06	4.38394e-06
ENSMUSG00000104238	Gm37587	endothelial_basal	19.6776	7.21963	1.54137	5.87528e-08	5.7023e-07
ENSMUSG00000104238	Gm37587	luminal-differentiated_endothelial	19.6776	-7.00337	1.5438	3.64277e-07	2.39053e-06
ENSMUSG00000104238	Gm37587	luminal-progenitors_endothelial	19.6776	-8.00006	1.55509	1.0309e-08	8.15201e-08
ENSMUSG00000104238	Gm37587	stromal_endothelial	19.6776	-8.15559	1.62913	7.36618e-09	8.1009e-08
ENSMUSG00000102269	Gm7357	endothelial_adipocytes	13.7283	5.7634	1.71105	1.27632e-05	4.77979e-05
ENSMUSG00000102269	Gm7357	endothelial_basal	13.7283	7.14246	1.64579	3.17439e-07	2.76863e-06
ENSMUSG00000102269	Gm7357	luminal-differentiated_endothelial	13.7283	-5.49224	1.59443	3.73667e-05	0.000181436
ENSMUSG00000102269	Gm7357	luminal-progenitors_endothelial	13.7283	-6.16679	1.56531	6.15748e-06	3.34347e-05
ENSMUSG00000102269	Gm7357	stromal_endothelial	13.7283	-7.45609	1.68462	1.74647e-07	1.61606e-06
ENSMUSG00000103265	Gm2053	luminal-differentiated_adipocytes	2.97209	2.39838	1.74843	0.0217873	0.0453873
ENSMUSG00000033845	Mrpl15	basal_adipocytes	592.832	-1.63524	0.249354	1.44787e-11	1.00818e-10
ENSMUSG00000033845	Mrpl15	endothelial_adipocytes	592.832	-1.50065	0.251243	5.17372e-10	3.30098e-09
ENSMUSG00000033845	Mrpl15	luminal-progenitors_adipocytes	592.832	-1.23801	0.247357	2.46145e-07	1.13119e-06
ENSMUSG00000033845	Mrpl15	stromal_adipocytes	592.832	-1.65897	0.252592	7.26264e-12	5.3783e-11
ENSMUSG00000025903	Lypla1	basal_adipocytes	1015.87	-1.51032	0.227747	1.08328e-11	7.64082e-11
ENSMUSG00000025903	Lypla1	endothelial_adipocytes	1015.87	-1.05164	0.226675	1.67232e-06	7.05415e-06
ENSMUSG00000025903	Lypla1	luminal-progenitors_adipocytes	1015.87	-1.30549	0.22702	3.55515e-09	2.0102e-08
ENSMUSG00000025903	Lypla1	stromal_adipocytes	1015.87	-1.10465	0.227083	4.64352e-07	2.12691e-06
ENSMUSG00000025903	Lypla1	luminal-differentiated_basal	1015.87	1.40241	0.234405	1.52601e-10	1.94844e-09
ENSMUSG00000025903	Lypla1	luminal-progenitors_luminal-differentiated	1015.87	-1.17838	0.242068	3.56927e-08	4.72942e-07
ENSMUSG00000104217	Gm37988	basal_adipocytes	4.58427	8.22223	2.79107	4.49551e-05	0.000150932
ENSMUSG00000104217	Gm37988	endothelial_adipocytes	4.58427	8.56025	2.85423	2.45536e-05	8.81152e-05
ENSMUSG00000104217	Gm37988	luminal-differentiated_adipocytes	4.58427	8.17123	2.77674	5.35029e-05	0.000178868
ENSMUSG00000104217	Gm37988	luminal-progenitors_adipocytes	4.58427	6.7969	2.79922	0.000277447	0.000841939
ENSMUSG00000104217	Gm37988	stromal_adipocytes	4.58427	-10.0741	2.80928	7.85561e-06	3.07841e-05
ENSMUSG00000104217	Gm37988	stromal_basal	4.58427	-19.7239	2.37953	7.84831e-18	3.23702e-16
ENSMUSG00000104217	Gm37988	stromal_endothelial	4.58427	-20.5499	2.40728	2.36974e-18	6.619e-17
ENSMUSG00000104217	Gm37988	stromal_luminal-differentiated	4.58427	-19.7211	2.38284	1.2023e-17	2.96957e-16
ENSMUSG00000104217	Gm37988	stromal_luminal-progenitors	4.58427	-19.0352	2.42612	4.24817e-16	6.73421e-15
ENSMUSG00000103280	Gm37277	luminal-progenitors_adipocytes	4.54633	3.26064	2.23678	0.0101349	0.0228502
ENSMUSG00000103280	Gm37277	luminal-progenitors_basal	4.54633	2.42123	2.27185	0.0143711	0.0459299
ENSMUSG00000103280	Gm37277	luminal-progenitors_luminal-differentiated	4.54633	3.51603	2.60422	0.00332161	0.0145256
ENSMUSG00000002459	Rgs20	basal_adipocytes	50.1121	2.59539	1.19831	0.0029898	0.00739248
ENSMUSG00000002459	Rgs20	luminal-differentiated_adipocytes	50.1121	5.84661	1.18757	2.88402e-08	1.49758e-07
ENSMUSG00000002459	Rgs20	luminal-progenitors_adipocytes	50.1121	8.75675	1.17515	1.88744e-15	1.94626e-14
ENSMUSG00000002459	Rgs20	stromal_adipocytes	50.1121	4.86018	1.17533	1.7682e-06	7.50718e-06
ENSMUSG00000002459	Rgs20	luminal-differentiated_basal	50.1121	2.3275	1.05878	0.00132994	0.00534583
ENSMUSG00000002459	Rgs20	luminal-progenitors_basal	50.1121	5.36186	0.905842	4.78906e-10	6.15436e-09
ENSMUSG00000002459	Rgs20	luminal-differentiated_endothelial	50.1121	3.34288	1.01219	5.80529e-05	0.000271979
ENSMUSG00000002459	Rgs20	luminal-progenitors_endothelial	50.1121	6.1661	0.921026	2.75062e-12	3.09406e-11
ENSMUSG00000002459	Rgs20	stromal_endothelial	50.1121	2.20568	1.12804	0.00213448	0.00937906
ENSMUSG00000002459	Rgs20	luminal-progenitors_luminal-differentiated	50.1121	2.02557	1.03903	0.00231697	0.0106505
ENSMUSG00000002459	Rgs20	stromal_luminal-progenitors	50.1121	-3.31162	0.948145	6.09667e-05	0.000278857
ENSMUSG00000102653	Gm37079	luminal-differentiated_adipocytes	8.66751	5.13614	1.74215	0.000108738	0.000346215
ENSMUSG00000102653	Gm37079	luminal-progenitors_adipocytes	8.66751	6.36458	1.70957	6.03211e-06	2.34154e-05
ENSMUSG00000102653	Gm37079	luminal-differentiated_basal	8.66751	3.1094	1.72986	0.00299121	0.0108935
ENSMUSG00000102653	Gm37079	luminal-progenitors_basal	8.66751	4.46651	1.67054	0.000232984	0.00123337
ENSMUSG00000102653	Gm37079	luminal-differentiated_endothelial	8.66751	4.95847	1.69182	0.000168015	0.000729383
ENSMUSG00000102653	Gm37079	luminal-progenitors_endothelial	8.66751	6.06774	1.57706	8.87109e-06	4.70522e-05
ENSMUSG00000102653	Gm37079	stromal_luminal-progenitors	8.66751	-3.00029	1.70305	0.00474847	0.0147891
ENSMUSG00000085623	Gm16041	luminal-progenitors_basal	1.95532	4.97765	4.43847	0.00387081	0.0149582
ENSMUSG00000033793	Atp6v1h	basal_adipocytes	1114.43	-2.18303	0.168605	2.54274e-39	1.26846e-37
ENSMUSG00000033793	Atp6v1h	endothelial_adipocytes	1114.43	-1.61002	0.168698	2.4588e-22	4.42347e-21
ENSMUSG00000033793	Atp6v1h	luminal-differentiated_adipocytes	1114.43	-1.11149	0.167068	1.2973e-11	9.71242e-11
ENSMUSG00000033793	Atp6v1h	luminal-progenitors_adipocytes	1114.43	-1.3109	0.167304	1.87001e-15	1.92981e-14
ENSMUSG00000033793	Atp6v1h	stromal_adipocytes	1114.43	-1.51537	0.16854	4.45922e-20	6.04852e-19
ENSMUSG00000033793	Atp6v1h	luminal-differentiated_basal	1114.43	1.02358	0.171289	2.1658e-10	2.72191e-09
ENSMUSG00000104046	Gm37567	endothelial_basal	2.759	-2.46231	1.83535	0.0100868	0.0341107
ENSMUSG00000104046	Gm37567	luminal-progenitors_endothelial	2.759	2.7006	1.85489	0.00849516	0.0248217
ENSMUSG00000025905	Oprk1	luminal-differentiated_adipocytes	3.83425	3.35092	3.30364	0.0229894	0.0476485
ENSMUSG00000025905	Oprk1	luminal-progenitors_adipocytes	3.83425	13.4364	3.61864	5.06433e-06	1.98533e-05
ENSMUSG00000025905	Oprk1	stromal_adipocytes	3.83425	15.2338	3.35427	6.69109e-07	2.99887e-06
ENSMUSG00000025905	Oprk1	luminal-progenitors_basal	3.83425	4.50839	3.94208	0.00455816	0.0172586
ENSMUSG00000025905	Oprk1	stromal_basal	3.83425	6.20384	4.06569	0.00122526	0.00541519
ENSMUSG00000025905	Oprk1	luminal-progenitors_endothelial	3.83425	3.51571	3.45273	0.0146208	0.0398853
ENSMUSG00000025905	Oprk1	stromal_endothelial	3.83425	4.72896	4.09239	0.00457635	0.0182151
ENSMUSG00000025905	Oprk1	stromal_luminal-differentiated	3.83425	4.24734	3.8642	0.00696834	0.0239667
ENSMUSG00000090031	4732440D04Rik	luminal-differentiated_adipocytes	96.0175	1.23795	0.522033	0.00604535	0.0142404
ENSMUSG00000090031	4732440D04Rik	stromal_adipocytes	96.0175	1.143	0.520018	0.0103733	0.0235046
ENSMUSG00000103845	Gm19026	luminal-progenitors_adipocytes	3.59181	3.01185	1.90086	0.00888878	0.0202716
ENSMUSG00000103845	Gm19026	luminal-progenitors_luminal-differentiated	3.59181	2.13847	1.89611	0.0119732	0.042993
ENSMUSG00000102135	Gm37108	basal_adipocytes	23.7794	1.52766	0.479313	0.000446199	0.0012878
ENSMUSG00000102135	Gm37108	endothelial_adipocytes	23.7794	1.10562	0.476212	0.00870816	0.0201052
ENSMUSG00000102135	Gm37108	luminal-differentiated_adipocytes	23.7794	1.21447	0.47909	0.00399907	0.00976513
ENSMUSG00000102135	Gm37108	luminal-progenitors_adipocytes	23.7794	1.3348	0.475759	0.00181901	0.00477928
ENSMUSG00000051285	Pcmtd1	basal_adipocytes	2144	-1.58537	0.235341	4.68085e-12	3.41781e-11
ENSMUSG00000051285	Pcmtd1	luminal-differentiated_adipocytes	2144	-1.3375	0.235371	3.87744e-09	2.2237e-08
ENSMUSG00000051285	Pcmtd1	luminal-progenitors_adipocytes	2144	-1.56831	0.235601	7.07279e-12	5.25086e-11
ENSMUSG00000051285	Pcmtd1	stromal_adipocytes	2144	-1.49949	0.237311	5.03701e-11	3.43358e-10
ENSMUSG00000103509	Gm38372	endothelial_adipocytes	139.804	1.14141	0.449844	0.00457298	0.0111895
ENSMUSG00000025909	Sntg1	basal_adipocytes	8.40869	8.02497	2.00588	1.03298e-06	4.33144e-06
ENSMUSG00000025909	Sntg1	luminal-progenitors_adipocytes	8.40869	8.82549	1.96062	1.39346e-07	6.60953e-07
ENSMUSG00000025909	Sntg1	stromal_adipocytes	8.40869	11.5853	1.82363	3.61958e-11	2.49415e-10
ENSMUSG00000025909	Sntg1	endothelial_basal	8.40869	-8.83407	1.91352	3.8044e-08	3.78857e-07
ENSMUSG00000025909	Sntg1	luminal-differentiated_basal	8.40869	-7.31205	1.86849	2.37792e-06	1.6862e-05
ENSMUSG00000025909	Sntg1	luminal-progenitors_endothelial	8.40869	9.64297	1.86544	3.92391e-09	3.23265e-08
ENSMUSG00000025909	Sntg1	stromal_endothelial	8.40869	12.4436	1.80252	3.06633e-13	5.53863e-12
ENSMUSG00000025909	Sntg1	luminal-progenitors_luminal-differentiated	8.40869	8.4857	1.93592	3.18837e-07	3.5661e-06
ENSMUSG00000025909	Sntg1	stromal_luminal-differentiated	8.40869	10.8352	1.81779	7.43562e-11	9.53195e-10
ENSMUSG00000061024	Rrs1	luminal-differentiated_basal	658.579	-1.03866	0.20745	5.16033e-08	4.77671e-07
ENSMUSG00000025911	Adhfe1	basal_adipocytes	321.266	-8.11999	0.753624	6.95081e-29	1.77436e-27
ENSMUSG00000025911	Adhfe1	endothelial_adipocytes	321.266	-7.60492	0.781496	6.09185e-25	1.33368e-23
ENSMUSG00000025911	Adhfe1	luminal-differentiated_adipocytes	321.266	-5.11378	0.73627	2.54943e-13	2.25066e-12
ENSMUSG00000025911	Adhfe1	luminal-progenitors_adipocytes	321.266	-6.53322	0.742932	6.15926e-20	9.25837e-19
ENSMUSG00000025911	Adhfe1	stromal_adipocytes	321.266	-5.77217	0.744048	1.61197e-16	1.73332e-15
ENSMUSG00000025911	Adhfe1	luminal-differentiated_basal	321.266	2.57945	0.824796	9.40171e-05	0.00049014
ENSMUSG00000025911	Adhfe1	stromal_basal	321.266	1.71606	0.891037	0.00255141	0.0103303
ENSMUSG00000025911	Adhfe1	luminal-differentiated_endothelial	321.266	1.94702	0.870842	0.00134999	0.00486183
ENSMUSG00000079671	2610203C22Rik	basal_adipocytes	43.3432	1.93819	1.03485	0.0114997	0.0251193
ENSMUSG00000079671	2610203C22Rik	endothelial_adipocytes	43.3432	5.64689	1.06089	2.15982e-09	1.28899e-08
ENSMUSG00000079671	2610203C22Rik	luminal-differentiated_adipocytes	43.3432	5.19447	1.05561	4.73744e-08	2.4004e-07
ENSMUSG00000079671	2610203C22Rik	luminal-progenitors_adipocytes	43.3432	3.56707	1.11221	6.96664e-05	0.000231719
ENSMUSG00000079671	2610203C22Rik	stromal_adipocytes	43.3432	4.14966	1.04984	6.23919e-06	2.4759e-05
ENSMUSG00000079671	2610203C22Rik	endothelial_basal	43.3432	3.2529	0.82896	1.15158e-05	7.70921e-05
ENSMUSG00000079671	2610203C22Rik	luminal-differentiated_basal	43.3432	2.58071	0.899564	0.000205705	0.00100453
ENSMUSG00000079671	2610203C22Rik	stromal_basal	43.3432	1.28255	0.908553	0.0124071	0.0405907
ENSMUSG00000079671	2610203C22Rik	luminal-progenitors_endothelial	43.3432	-1.42157	0.84547	0.0081155	0.0238538
ENSMUSG00000081441	Gm6161	basal_adipocytes	10.3134	7.23416	1.80768	1.10095e-06	4.60091e-06
ENSMUSG00000081441	Gm6161	endothelial_adipocytes	10.3134	9.46564	1.77153	1.38548e-09	8.44404e-09
ENSMUSG00000081441	Gm6161	luminal-differentiated_adipocytes	10.3134	7.58592	1.8103	5.15627e-07	2.29891e-06
ENSMUSG00000081441	Gm6161	luminal-progenitors_adipocytes	10.3134	11.0744	1.68635	1.93036e-12	1.50941e-11
ENSMUSG00000081441	Gm6161	stromal_adipocytes	10.3134	9.99933	1.71512	2.90281e-10	1.8488e-09
ENSMUSG00000067879	Vxn	basal_adipocytes	8.23797	5.14256	1.47699	1.59688e-05	5.72128e-05
ENSMUSG00000067879	Vxn	luminal-progenitors_adipocytes	8.23797	2.60129	1.46358	0.00726352	0.0168772
ENSMUSG00000067879	Vxn	stromal_adipocytes	8.23797	2.17624	1.4022	0.0176698	0.0377655
ENSMUSG00000067879	Vxn	endothelial_basal	8.23797	-5.35665	1.32172	4.3822e-06	3.14842e-05
ENSMUSG00000067879	Vxn	luminal-differentiated_basal	8.23797	-4.28692	1.3956	0.000110766	0.000569459
ENSMUSG00000067879	Vxn	luminal-progenitors_endothelial	8.23797	2.77515	1.57912	0.00399621	0.012788
ENSMUSG00000067879	Vxn	stromal_endothelial	8.23797	2.04434	1.57564	0.0107437	0.0380449
ENSMUSG00000045210	Vcpip1	stromal_adipocytes	1271.74	1.08476	0.188123	3.41024e-09	1.97912e-08
ENSMUSG00000025915	Sgk3	luminal-progenitors_adipocytes	567.81	-1.87403	0.303305	9.07048e-11	6.0316e-10
ENSMUSG00000025915	Sgk3	endothelial_basal	567.81	1.15205	0.320332	1.72339e-05	0.000111412
ENSMUSG00000025915	Sgk3	luminal-differentiated_basal	567.81	1.29874	0.312471	2.22662e-06	1.58506e-05
ENSMUSG00000025915	Sgk3	luminal-progenitors_endothelial	567.81	-2.39208	0.305063	5.09158e-16	7.82307e-15
ENSMUSG00000025915	Sgk3	luminal-progenitors_luminal-differentiated	567.81	-2.51473	0.299106	1.34046e-17	5.87898e-16
ENSMUSG00000025915	Sgk3	stromal_luminal-progenitors	567.81	2.07861	0.311528	1.78523e-12	2.00799e-11
ENSMUSG00000046101	Mcmdc2	basal_adipocytes	4.03986	2.17246	1.41251	0.0193667	0.040086
ENSMUSG00000046101	Mcmdc2	luminal-differentiated_basal	4.03986	-3.63417	1.71605	0.00126801	0.0051202
ENSMUSG00000046101	Mcmdc2	luminal-differentiated_endothelial	4.03986	-2.60268	1.75417	0.0075893	0.0227297
ENSMUSG00000093178	Snord87	basal_adipocytes	8.6845	-1.38927	0.51035	0.00243471	0.00612956
ENSMUSG00000093178	Snord87	luminal-progenitors_adipocytes	8.6845	-1.97131	0.563917	6.15856e-05	0.000207108
ENSMUSG00000093178	Snord87	stromal_adipocytes	8.6845	-2.95206	0.600715	9.95144e-08	4.92073e-07
ENSMUSG00000093178	Snord87	luminal-differentiated_basal	8.6845	1.23442	0.558851	0.0023116	0.00867755
ENSMUSG00000093178	Snord87	stromal_basal	8.6845	-1.05293	0.63688	0.00868901	0.0300745
ENSMUSG00000093178	Snord87	luminal-progenitors_endothelial	8.6845	-1.27312	0.58305	0.00250992	0.00843436
ENSMUSG00000093178	Snord87	stromal_endothelial	8.6845	-2.38399	0.626376	1.02678e-05	7.35631e-05
ENSMUSG00000093178	Snord87	luminal-progenitors_luminal-differentiated	8.6845	-1.97256	0.599063	5.47261e-05	0.000388498
ENSMUSG00000093178	Snord87	stromal_luminal-differentiated	8.6845	-2.96415	0.596189	7.91288e-08	7.22541e-07
ENSMUSG00000099032	Tcf24	basal_adipocytes	30.3964	12.438	1.19483	3.56892e-26	7.58467e-25
ENSMUSG00000099032	Tcf24	endothelial_adipocytes	30.3964	9.63348	1.29067	2.3861e-15	2.51909e-14
ENSMUSG00000099032	Tcf24	luminal-differentiated_adipocytes	30.3964	13.4143	1.18597	2.82826e-30	8.2512e-29
ENSMUSG00000099032	Tcf24	luminal-progenitors_adipocytes	30.3964	10.016	1.24782	2.73509e-17	3.3115e-16
ENSMUSG00000099032	Tcf24	stromal_adipocytes	30.3964	13.5959	1.18391	6.29946e-31	1.71416e-29
ENSMUSG00000099032	Tcf24	endothelial_basal	30.3964	-1.86841	1.22738	0.00746303	0.0262894
ENSMUSG00000099032	Tcf24	luminal-differentiated_endothelial	30.3964	3.22515	1.15708	0.000260274	0.00109017
ENSMUSG00000099032	Tcf24	stromal_endothelial	30.3964	3.39906	1.10891	0.000146773	0.000844598
ENSMUSG00000099032	Tcf24	luminal-progenitors_luminal-differentiated	30.3964	-2.59659	1.11248	0.000789234	0.00415085
ENSMUSG00000099032	Tcf24	stromal_luminal-progenitors	30.3964	3.0339	1.11177	0.000454591	0.00176149
ENSMUSG00000025917	Cops5	basal_adipocytes	620.104	-1.12245	0.17691	1.24862e-10	7.95682e-10
ENSMUSG00000025917	Cops5	endothelial_adipocytes	620.104	-1.10342	0.177631	2.33099e-10	1.53404e-09
ENSMUSG00000025917	Cops5	stromal_adipocytes	620.104	-1.21423	0.178035	3.03275e-12	2.31599e-11
ENSMUSG00000056763	Cspp1	luminal-differentiated_adipocytes	857.954	1.14305	0.281803	2.07816e-05	7.42018e-05
ENSMUSG00000102556	Gm37569	basal_adipocytes	17.1713	2.8422	1.01046	0.000369317	0.00107926
ENSMUSG00000102556	Gm37569	endothelial_adipocytes	17.1713	2.50403	1.00566	0.00148932	0.00400523
ENSMUSG00000102556	Gm37569	luminal-differentiated_adipocytes	17.1713	2.80777	1.0278	0.000511461	0.00147032
ENSMUSG00000102556	Gm37569	luminal-progenitors_adipocytes	17.1713	3.56691	1.02231	2.56137e-05	9.10693e-05
ENSMUSG00000102556	Gm37569	stromal_adipocytes	17.1713	2.55711	1.01989	0.00119835	0.00329686
ENSMUSG00000042501	Cpa6	basal_adipocytes	28.5709	23.1985	1.54831	6.41132e-52	6.13891e-50
ENSMUSG00000042501	Cpa6	endothelial_adipocytes	28.5709	19.2412	1.55597	4.47315e-36	1.99877e-34
ENSMUSG00000042501	Cpa6	luminal-differentiated_adipocytes	28.5709	6.61393	1.85295	7.69609e-06	2.91137e-05
ENSMUSG00000042501	Cpa6	luminal-progenitors_adipocytes	28.5709	15.3652	1.6419	1.23635e-21	2.11922e-20
ENSMUSG00000042501	Cpa6	stromal_adipocytes	28.5709	7.36264	1.86407	9.06539e-07	3.99317e-06
ENSMUSG00000042501	Cpa6	endothelial_basal	28.5709	-2.84095	1.65991	0.00397982	0.0151464
ENSMUSG00000042501	Cpa6	luminal-differentiated_basal	28.5709	-15.7598	1.52144	5.40634e-26	2.99077e-24
ENSMUSG00000042501	Cpa6	luminal-progenitors_basal	28.5709	-7.17319	1.52336	1.0984e-07	1.0427e-06
ENSMUSG00000042501	Cpa6	stromal_basal	28.5709	-15.2005	1.48691	2.16972e-25	2.36481e-23
ENSMUSG00000042501	Cpa6	luminal-differentiated_endothelial	28.5709	-11.7542	1.57225	3.12306e-15	4.59454e-14
ENSMUSG00000042501	Cpa6	luminal-progenitors_endothelial	28.5709	-2.49171	1.72853	0.00934108	0.0270098
ENSMUSG00000042501	Cpa6	stromal_endothelial	28.5709	-11.2391	1.55438	1.47182e-14	2.99033e-13
ENSMUSG00000042501	Cpa6	luminal-progenitors_luminal-differentiated	28.5709	7.63932	1.80795	3.87659e-07	4.27979e-06
ENSMUSG00000042501	Cpa6	stromal_luminal-progenitors	28.5709	-6.7441	1.61797	1.43828e-06	8.40336e-06
ENSMUSG00000083422	Gm15604	basal_adipocytes	3.11211	2.25534	1.35884	0.0138218	0.0296781
ENSMUSG00000083422	Gm15604	endothelial_basal	3.11211	-2.67257	1.55552	0.00405203	0.0153846
ENSMUSG00000083422	Gm15604	luminal-differentiated_basal	3.11211	-5.41459	1.45902	1.16719e-05	7.27198e-05
ENSMUSG00000083422	Gm15604	luminal-progenitors_basal	3.11211	-2.06903	1.49976	0.00821718	0.0286685
ENSMUSG00000083422	Gm15604	stromal_basal	3.11211	-5.26684	1.40069	1.60434e-05	0.000107768
ENSMUSG00000048960	Prex2	basal_adipocytes	3990.17	-1.3837	0.475777	0.00138242	0.00365903
ENSMUSG00000048960	Prex2	endothelial_adipocytes	3990.17	3.91604	0.48418	1.22947e-16	1.44702e-15
ENSMUSG00000048960	Prex2	luminal-differentiated_adipocytes	3990.17	-1.28276	0.479723	0.00238261	0.006078
ENSMUSG00000048960	Prex2	luminal-progenitors_adipocytes	3990.17	-2.44211	0.506431	9.59488e-08	4.64377e-07
ENSMUSG00000048960	Prex2	endothelial_basal	3990.17	5.49534	0.485982	1.47476e-30	1.57388e-28
ENSMUSG00000048960	Prex2	stromal_basal	3990.17	2.56556	0.5079	4.61545e-08	4.891e-07
ENSMUSG00000048960	Prex2	luminal-differentiated_endothelial	3990.17	-5.44541	0.487085	1.07064e-29	4.31169e-28
ENSMUSG00000048960	Prex2	luminal-progenitors_endothelial	3990.17	-6.56918	0.488891	4.39462e-42	4.07824e-40
ENSMUSG00000048960	Prex2	stromal_endothelial	3990.17	-2.84323	0.492814	1.625e-09	1.93983e-08
ENSMUSG00000048960	Prex2	stromal_luminal-differentiated	3990.17	2.45813	0.512017	1.14811e-07	1.02071e-06
ENSMUSG00000048960	Prex2	stromal_luminal-progenitors	3990.17	3.64629	0.485643	3.07344e-14	4.10735e-13
ENSMUSG00000057715	A830018L16Rik	basal_adipocytes	42.1876	-2.59776	1.1305	0.00207545	0.00530222
ENSMUSG00000057715	A830018L16Rik	luminal-progenitors_adipocytes	42.1876	-4.87002	1.14611	1.24616e-06	5.28724e-06
ENSMUSG00000057715	A830018L16Rik	stromal_adipocytes	42.1876	-3.3797	1.14094	0.000238221	0.000747545
ENSMUSG00000057715	A830018L16Rik	luminal-progenitors_endothelial	42.1876	-2.01063	1.28136	0.00778034	0.0229768
ENSMUSG00000057715	A830018L16Rik	luminal-progenitors_luminal-differentiated	42.1876	-2.17974	1.2785	0.00380324	0.0163334
ENSMUSG00000016918	Sulf1	basal_adipocytes	1577.38	2.96789	0.54625	3.48496e-09	1.91904e-08
ENSMUSG00000016918	Sulf1	endothelial_adipocytes	1577.38	4.65292	0.529207	1.57481e-19	2.331e-18
ENSMUSG00000016918	Sulf1	luminal-differentiated_adipocytes	1577.38	-1.09145	0.520478	0.0153212	0.0331289
ENSMUSG00000016918	Sulf1	stromal_adipocytes	1577.38	5.19719	0.533848	9.97372e-24	1.72148e-22
ENSMUSG00000016918	Sulf1	endothelial_basal	1577.38	1.32373	0.596765	0.00139897	0.0060435
ENSMUSG00000016918	Sulf1	luminal-differentiated_basal	1577.38	-4.35135	0.534641	7.23315e-17	1.77285e-15
ENSMUSG00000016918	Sulf1	luminal-progenitors_basal	1577.38	-3.59926	0.535717	1.53353e-12	2.59906e-11
ENSMUSG00000016918	Sulf1	stromal_basal	1577.38	1.99863	0.580615	2.47165e-05	0.000159986
ENSMUSG00000016918	Sulf1	luminal-differentiated_endothelial	1577.38	-6.03564	0.534492	2.15781e-30	9.13522e-29
ENSMUSG00000016918	Sulf1	luminal-progenitors_endothelial	1577.38	-5.28306	0.52392	1.22815e-24	3.73151e-23
ENSMUSG00000016918	Sulf1	stromal_luminal-differentiated	1577.38	6.55577	0.537399	1.32925e-35	1.24711e-33
ENSMUSG00000016918	Sulf1	stromal_luminal-progenitors	1577.38	5.79728	0.522783	2.01047e-29	9.75023e-28
ENSMUSG00000025938	Slco5a1	endothelial_adipocytes	35.2721	1.57782	0.870971	0.0175156	0.0376651
ENSMUSG00000025938	Slco5a1	luminal-differentiated_adipocytes	35.2721	4.65209	0.881176	1.12331e-08	6.12374e-08
ENSMUSG00000025938	Slco5a1	luminal-progenitors_adipocytes	35.2721	2.99717	0.935618	7.97276e-05	0.000262942
ENSMUSG00000025938	Slco5a1	stromal_adipocytes	35.2721	2.98006	0.91572	0.00010171	0.000338278
ENSMUSG00000025938	Slco5a1	luminal-differentiated_basal	35.2721	2.9975	0.851836	2.92863e-05	0.000169287
ENSMUSG00000025938	Slco5a1	luminal-differentiated_endothelial	35.2721	2.49429	0.897334	0.000263374	0.00110118
ENSMUSG00000005886	Ncoa2	basal_adipocytes	2740.63	1.44844	0.183117	9.29773e-16	9.12323e-15
ENSMUSG00000005886	Ncoa2	luminal-differentiated_adipocytes	2740.63	1.64613	0.184556	6.8098e-20	1.02598e-18
ENSMUSG00000005886	Ncoa2	luminal-progenitors_adipocytes	2740.63	1.14773	0.182494	1.61555e-10	1.05104e-09
ENSMUSG00000005886	Ncoa2	stromal_adipocytes	2740.63	1.34484	0.183867	6.68694e-14	5.88517e-13
ENSMUSG00000103506	Gm38376	basal_adipocytes	37.6288	1.47678	0.547476	0.00231751	0.00586048
ENSMUSG00000103506	Gm38376	luminal-differentiated_adipocytes	37.6288	2.14759	0.588281	2.40173e-05	8.48407e-05
ENSMUSG00000103506	Gm38376	luminal-progenitors_adipocytes	37.6288	1.39578	0.546611	0.0034832	0.00866987
ENSMUSG00000103506	Gm38376	stromal_adipocytes	37.6288	1.51388	0.569001	0.00163765	0.00438202
ENSMUSG00000103495	Gm37409	basal_adipocytes	35.2251	2.15969	0.672817	0.000171664	0.000527978
ENSMUSG00000103495	Gm37409	endothelial_adipocytes	35.2251	1.76153	0.679119	0.00173659	0.00460973
ENSMUSG00000103495	Gm37409	luminal-differentiated_adipocytes	35.2251	3.23718	0.675736	1.68135e-07	7.93619e-07
ENSMUSG00000103495	Gm37409	luminal-progenitors_adipocytes	35.2251	2.0487	0.678633	0.000310291	0.00093391
ENSMUSG00000103495	Gm37409	stromal_adipocytes	35.2251	2.76828	0.685088	5.08172e-06	2.03719e-05
ENSMUSG00000104170	Gm37702	basal_adipocytes	21.0199	1.51743	0.772489	0.0152872	0.032499
ENSMUSG00000104170	Gm37702	luminal-differentiated_adipocytes	21.0199	2.51445	0.860747	0.000302722	0.000899725
ENSMUSG00000104170	Gm37702	stromal_adipocytes	21.0199	2.38657	0.855399	0.000533174	0.00156364
ENSMUSG00000103085	Gm38120	endothelial_adipocytes	73.6027	1.05615	0.494552	0.0150248	0.0328192
ENSMUSG00000103085	Gm38120	luminal-differentiated_adipocytes	73.6027	1.68215	0.522924	0.000208634	0.000635998
ENSMUSG00000103085	Gm38120	stromal_adipocytes	73.6027	1.48257	0.517411	0.000899431	0.00253088
ENSMUSG00000102664	Gm38380	basal_adipocytes	46.0281	1.71494	0.685091	0.00292623	0.00724902
ENSMUSG00000102664	Gm38380	endothelial_adipocytes	46.0281	2.37931	0.726408	0.000119116	0.000385786
ENSMUSG00000102664	Gm38380	luminal-differentiated_adipocytes	46.0281	3.29181	0.712064	3.76268e-07	1.70167e-06
ENSMUSG00000102664	Gm38380	luminal-progenitors_adipocytes	46.0281	2.43624	0.729309	6.53034e-05	0.000218458
ENSMUSG00000102664	Gm38380	stromal_adipocytes	46.0281	2.4176	0.732626	9.19946e-05	0.000307923
ENSMUSG00000102664	Gm38380	luminal-differentiated_basal	46.0281	1.06908	0.569724	0.0070867	0.0231284
ENSMUSG00000025935	Tram1	stromal_adipocytes	2704.43	1.45834	0.20317	1.45644e-13	1.24683e-12
ENSMUSG00000025935	Tram1	stromal_basal	2704.43	1.37414	0.206107	1.71908e-12	3.54802e-11
ENSMUSG00000025935	Tram1	stromal_endothelial	2704.43	1.06735	0.204011	2.62063e-08	2.70435e-07
ENSMUSG00000025937	Lactb2	basal_adipocytes	768.67	-3.92643	0.319904	1.15135e-35	4.59486e-34
ENSMUSG00000025937	Lactb2	endothelial_adipocytes	768.67	-3.73372	0.317711	1.70249e-32	5.97357e-31
ENSMUSG00000025937	Lactb2	luminal-differentiated_adipocytes	768.67	-2.85503	0.321215	7.04091e-20	1.05897e-18
ENSMUSG00000025937	Lactb2	luminal-progenitors_adipocytes	768.67	-3.88207	0.31989	7.50001e-35	3.10698e-33
ENSMUSG00000025937	Lactb2	stromal_adipocytes	768.67	-3.19081	0.318636	2.66341e-24	4.75722e-23
ENSMUSG00000102982	Gm38319	basal_adipocytes	20.2121	-2.55291	0.771565	8.15022e-05	0.000263805
ENSMUSG00000102982	Gm38319	endothelial_adipocytes	20.2121	-2.30848	0.77967	0.000366221	0.00109419
ENSMUSG00000102982	Gm38319	luminal-progenitors_adipocytes	20.2121	-2.66229	0.794054	5.33329e-05	0.000180984
ENSMUSG00000102982	Gm38319	stromal_adipocytes	20.2121	-1.47792	0.735259	0.0105372	0.0238233
ENSMUSG00000097711	Gm5523	endothelial_adipocytes	1.37834	-2.70237	1.37881	0.0055145	0.0132283
ENSMUSG00000025932	Eya1	basal_adipocytes	56.3387	15.4878	0.962811	8.07374e-59	1.10496e-56
ENSMUSG00000025932	Eya1	endothelial_adipocytes	56.3387	12.5119	0.964846	6.03398e-39	3.21894e-37
ENSMUSG00000025932	Eya1	luminal-differentiated_adipocytes	56.3387	8.85409	1.03309	2.75656e-19	3.93967e-18
ENSMUSG00000025932	Eya1	luminal-progenitors_adipocytes	56.3387	8.94284	1.01593	2.75285e-20	4.26301e-19
ENSMUSG00000025932	Eya1	stromal_adipocytes	56.3387	13.0537	0.964066	3.82177e-42	1.90852e-40
ENSMUSG00000025932	Eya1	endothelial_basal	56.3387	-2.6532	0.902052	0.00019206	0.00100907
ENSMUSG00000025932	Eya1	luminal-differentiated_basal	56.3387	-6.30692	0.856968	1.10082e-14	2.2062e-13
ENSMUSG00000025932	Eya1	luminal-progenitors_basal	56.3387	-6.20787	0.832123	9.62371e-15	2.09706e-13
ENSMUSG00000025932	Eya1	stromal_basal	56.3387	-1.92171	0.968109	0.00210253	0.0087069
ENSMUSG00000025932	Eya1	luminal-differentiated_endothelial	56.3387	-3.25899	0.921269	2.65239e-05	0.000132454
ENSMUSG00000025932	Eya1	luminal-progenitors_endothelial	56.3387	-3.15419	0.903428	3.38916e-05	0.000163355
ENSMUSG00000025932	Eya1	stromal_luminal-differentiated	56.3387	3.82215	0.869142	1.42629e-06	1.07826e-05
ENSMUSG00000025932	Eya1	stromal_luminal-progenitors	56.3387	3.77044	0.83286	1.76821e-06	1.01966e-05
ENSMUSG00000054493	Gm9947	basal_adipocytes	15.4184	6.49287	1.43757	1.43111e-07	6.64815e-07
ENSMUSG00000054493	Gm9947	endothelial_adipocytes	15.4184	-9.67466	1.522	4.76824e-12	3.73402e-11
ENSMUSG00000054493	Gm9947	luminal-differentiated_adipocytes	15.4184	12.3584	1.26326	2.50894e-23	4.83655e-22
ENSMUSG00000054493	Gm9947	luminal-progenitors_adipocytes	15.4184	12.3281	1.27092	2.54595e-23	4.91879e-22
ENSMUSG00000054493	Gm9947	stromal_adipocytes	15.4184	12.7532	1.256	1.26364e-24	2.31122e-23
ENSMUSG00000054493	Gm9947	endothelial_basal	15.4184	-16.7601	1.40577	1.434e-33	2.02922e-31
ENSMUSG00000054493	Gm9947	luminal-differentiated_basal	15.4184	4.85034	1.26744	9.63084e-06	6.09675e-05
ENSMUSG00000054493	Gm9947	luminal-progenitors_basal	15.4184	4.87214	1.28268	9.79738e-06	6.83534e-05
ENSMUSG00000054493	Gm9947	stromal_basal	15.4184	5.19079	1.20649	2.39233e-06	1.8707e-05
ENSMUSG00000054493	Gm9947	luminal-differentiated_endothelial	15.4184	22.2594	1.3246	2.00907e-64	7.35119e-62
ENSMUSG00000054493	Gm9947	luminal-progenitors_endothelial	15.4184	22.2427	1.32396	1.97796e-64	7.03631e-62
ENSMUSG00000054493	Gm9947	stromal_endothelial	15.4184	22.7388	1.32863	1.44843e-66	7.41972e-64
ENSMUSG00000025930	Msc	luminal-differentiated_adipocytes	40.7523	4.92103	1.09331	4.17449e-07	1.87816e-06
ENSMUSG00000025930	Msc	luminal-progenitors_adipocytes	40.7523	4.35469	1.12074	5.61615e-06	2.18885e-05
ENSMUSG00000025930	Msc	stromal_adipocytes	40.7523	5.63861	1.10975	9.20764e-09	5.11508e-08
ENSMUSG00000025930	Msc	luminal-differentiated_basal	40.7523	4.24436	1.00547	2.56043e-06	1.80811e-05
ENSMUSG00000025930	Msc	luminal-progenitors_basal	40.7523	3.62801	1.07705	3.49989e-05	0.000219785
ENSMUSG00000025930	Msc	stromal_basal	40.7523	4.97997	0.963919	5.15675e-08	5.41532e-07
ENSMUSG00000025930	Msc	luminal-differentiated_endothelial	40.7523	4.8489	1.04712	5.00007e-07	3.22262e-06
ENSMUSG00000025930	Msc	luminal-progenitors_endothelial	40.7523	4.25826	1.06474	7.21422e-06	3.88761e-05
ENSMUSG00000025930	Msc	stromal_endothelial	40.7523	5.49014	1.03722	9.76815e-09	1.06058e-07
ENSMUSG00000082193	Rpl5-ps1	luminal-progenitors_adipocytes	3.77754	2.31365	1.13566	0.00460642	0.0111793
ENSMUSG00000082193	Rpl5-ps1	stromal_luminal-progenitors	3.77754	-2.51819	1.28637	0.00295364	0.00965585
ENSMUSG00000092083	Kcnb2	basal_adipocytes	6.35721	17.1327	1.8571	5.48537e-21	8.06909e-20
ENSMUSG00000092083	Kcnb2	luminal-differentiated_adipocytes	6.35721	6.68258	2.19101	4.52163e-05	0.000152688
ENSMUSG00000092083	Kcnb2	luminal-progenitors_adipocytes	6.35721	17.6011	1.86037	3.96379e-22	7.04374e-21
ENSMUSG00000092083	Kcnb2	stromal_adipocytes	6.35721	18.2662	1.8555	1.35413e-23	2.31033e-22
ENSMUSG00000092083	Kcnb2	endothelial_basal	6.35721	-19.599	1.84534	1.97442e-27	1.52322e-25
ENSMUSG00000092083	Kcnb2	luminal-differentiated_basal	6.35721	-8.86983	1.93828	7.97129e-08	7.17933e-07
ENSMUSG00000092083	Kcnb2	luminal-differentiated_endothelial	6.35721	9.87894	2.05715	4.16352e-08	3.05998e-07
ENSMUSG00000092083	Kcnb2	luminal-progenitors_endothelial	6.35721	20.2958	1.86019	9.82313e-29	4.05153e-27
ENSMUSG00000092083	Kcnb2	stromal_endothelial	6.35721	21.1232	1.86805	1.95339e-30	1.28617e-28
ENSMUSG00000092083	Kcnb2	luminal-progenitors_luminal-differentiated	6.35721	9.82482	1.87975	1.56207e-08	2.20315e-07
ENSMUSG00000092083	Kcnb2	stromal_luminal-differentiated	6.35721	10.236	1.91438	2.04974e-09	2.27174e-08
ENSMUSG00000025925	Terf1	basal_adipocytes	375.93	1.65189	0.29156	3.7761e-09	2.07151e-08
ENSMUSG00000025925	Terf1	endothelial_adipocytes	375.93	1.69023	0.295774	1.79142e-09	1.07923e-08
ENSMUSG00000025925	Terf1	luminal-differentiated_adipocytes	375.93	1.5303	0.294059	3.79271e-08	1.94281e-07
ENSMUSG00000025925	Terf1	luminal-progenitors_adipocytes	375.93	1.89347	0.294337	1.68799e-11	1.20954e-10
ENSMUSG00000025925	Terf1	stromal_adipocytes	375.93	1.68488	0.296459	1.83327e-09	1.08809e-08
ENSMUSG00000104379	Gm37509	luminal-progenitors_adipocytes	8.30979	1.76508	1.08962	0.0214141	0.0447632
ENSMUSG00000032719	Sbspon	basal_adipocytes	106.871	17.433	0.997314	4.21869e-69	8.82211e-67
ENSMUSG00000032719	Sbspon	endothelial_adipocytes	106.871	11.8953	1.00417	6.62972e-33	2.39366e-31
ENSMUSG00000032719	Sbspon	luminal-differentiated_adipocytes	106.871	10.1638	1.03921	9.39335e-24	1.8644e-22
ENSMUSG00000032719	Sbspon	luminal-progenitors_adipocytes	106.871	12.1213	1.00938	2.76719e-34	1.09764e-32
ENSMUSG00000032719	Sbspon	stromal_adipocytes	106.871	12.3515	1.0018	2.64061e-35	9.02785e-34
ENSMUSG00000032719	Sbspon	endothelial_basal	106.871	-5.30293	0.805047	6.18877e-12	9.79079e-11
ENSMUSG00000032719	Sbspon	luminal-differentiated_basal	106.871	-7.0275	0.846329	3.74418e-18	1.04694e-16
ENSMUSG00000032719	Sbspon	luminal-progenitors_basal	106.871	-5.0944	0.808917	4.99984e-11	7.13873e-10
ENSMUSG00000032719	Sbspon	stromal_basal	106.871	-4.88174	0.795364	2.17171e-10	3.35489e-09
ENSMUSG00000032719	Sbspon	stromal_luminal-differentiated	106.871	1.37434	0.935171	0.0111477	0.0357938
ENSMUSG00000067795	4930444P10Rik	basal_adipocytes	13.1559	4.10592	1.64365	0.000507443	0.00145253
ENSMUSG00000067795	4930444P10Rik	luminal-differentiated_adipocytes	13.1559	4.03478	1.6366	0.000683974	0.00192124
ENSMUSG00000067795	4930444P10Rik	stromal_adipocytes	13.1559	4.40273	1.61239	0.000264176	0.000822989
ENSMUSG00000067795	4930444P10Rik	endothelial_basal	13.1559	-4.19561	1.5893	0.000398258	0.00195639
ENSMUSG00000067795	4930444P10Rik	luminal-progenitors_basal	13.1559	-3.23767	1.74511	0.00185343	0.00784497
ENSMUSG00000067795	4930444P10Rik	luminal-differentiated_endothelial	13.1559	4.14558	1.66546	0.000546782	0.00214402
ENSMUSG00000067795	4930444P10Rik	stromal_endothelial	13.1559	4.47792	1.57995	0.000199937	0.00112278
ENSMUSG00000067795	4930444P10Rik	luminal-progenitors_luminal-differentiated	13.1559	-2.86078	1.66847	0.0024584	0.0111906
ENSMUSG00000067795	4930444P10Rik	stromal_luminal-progenitors	13.1559	3.8617	1.59877	0.00099223	0.00359286
ENSMUSG00000043716	Rpl7	basal_adipocytes	14534.5	2.31312	0.160265	2.8285e-48	2.15559e-46
ENSMUSG00000043716	Rpl7	endothelial_adipocytes	14534.5	1.26643	0.159639	7.23473e-16	8.02359e-15
ENSMUSG00000043716	Rpl7	luminal-differentiated_adipocytes	14534.5	1.21005	0.159253	1.13973e-14	1.12298e-13
ENSMUSG00000043716	Rpl7	luminal-progenitors_adipocytes	14534.5	1.93424	0.160196	1.74119e-34	7.00225e-33
ENSMUSG00000043716	Rpl7	stromal_adipocytes	14534.5	1.32066	0.159823	3.83882e-17	4.30849e-16
ENSMUSG00000043716	Rpl7	endothelial_basal	14534.5	-1.00062	0.164098	6.28705e-11	8.88198e-10
ENSMUSG00000043716	Rpl7	luminal-differentiated_basal	14534.5	-1.05934	0.162301	5.96554e-12	9.01448e-11
ENSMUSG00000025921	Rdh10	basal_adipocytes	360.093	3.20968	0.269558	7.4177e-34	2.59918e-32
ENSMUSG00000025921	Rdh10	luminal-progenitors_adipocytes	360.093	1.21613	0.265355	2.0751e-06	8.5584e-06
ENSMUSG00000025921	Rdh10	endothelial_basal	360.093	-2.77098	0.266643	7.35429e-26	4.7328e-24
ENSMUSG00000025921	Rdh10	luminal-differentiated_basal	360.093	-3.27064	0.266912	3.64123e-35	4.31772e-33
ENSMUSG00000025921	Rdh10	luminal-progenitors_basal	360.093	-1.91967	0.266673	9.46021e-14	1.84677e-12
ENSMUSG00000025921	Rdh10	stromal_basal	360.093	-2.77398	0.266683	6.76289e-26	7.94577e-24
ENSMUSG00000025921	Rdh10	luminal-progenitors_luminal-differentiated	360.093	1.21969	0.287541	7.30751e-07	7.62703e-06
ENSMUSG00000025920	Stau2	endothelial_adipocytes	438.247	-2.05373	0.299049	6.99638e-13	5.90334e-12
ENSMUSG00000025920	Stau2	luminal-differentiated_adipocytes	438.247	-1.02533	0.288056	0.000185553	0.000570296
ENSMUSG00000025920	Stau2	stromal_adipocytes	438.247	-1.79034	0.298615	2.38933e-10	1.53128e-09
ENSMUSG00000025920	Stau2	endothelial_basal	438.247	-1.38459	0.310615	4.51002e-07	3.84154e-06
ENSMUSG00000025920	Stau2	stromal_basal	438.247	-1.09881	0.308401	2.71884e-05	0.000174574
ENSMUSG00000025939	Ube2w	luminal-differentiated_adipocytes	443.041	-1.67159	0.219603	3.75528e-15	3.8405e-14
ENSMUSG00000025939	Ube2w	luminal-progenitors_adipocytes	443.041	-1.80289	0.218677	2.62852e-17	3.18985e-16
ENSMUSG00000102457	Gm38342	luminal-differentiated_adipocytes	14.2731	-1.80187	0.916075	0.00840149	0.0192645
ENSMUSG00000097744	D030040B21Rik	luminal-differentiated_endothelial	3.71592	-2.89758	1.94666	0.00692921	0.0209934
ENSMUSG00000025940	Tmem70	basal_adipocytes	426.563	-1.18246	0.209288	8.34022e-09	4.42128e-08
ENSMUSG00000025940	Tmem70	endothelial_adipocytes	426.563	-2.0106	0.214021	6.09925e-22	1.07147e-20
ENSMUSG00000025940	Tmem70	luminal-differentiated_adipocytes	426.563	-1.70254	0.213765	2.1489e-16	2.41694e-15
ENSMUSG00000025940	Tmem70	luminal-progenitors_adipocytes	426.563	-1.33195	0.210194	9.01719e-11	6.00075e-10
ENSMUSG00000025940	Tmem70	stromal_adipocytes	426.563	-1.88865	0.214028	1.08855e-19	1.43634e-18
ENSMUSG00000025779	Ly96	endothelial_adipocytes	64.3674	2.33378	0.530138	1.14674e-06	4.96781e-06
ENSMUSG00000025779	Ly96	luminal-differentiated_adipocytes	64.3674	1.90101	0.532818	4.16113e-05	0.000141409
ENSMUSG00000025779	Ly96	luminal-progenitors_adipocytes	64.3674	1.68878	0.513656	0.00020666	0.000641807
ENSMUSG00000025779	Ly96	stromal_adipocytes	64.3674	1.37375	0.513936	0.00193546	0.00510412
ENSMUSG00000025779	Ly96	endothelial_basal	64.3674	1.53247	0.545393	0.000221569	0.00114903
ENSMUSG00000025779	Ly96	luminal-differentiated_basal	64.3674	1.07174	0.510916	0.00396582	0.0139318
ENSMUSG00000042686	Jph1	luminal-differentiated_adipocytes	90.6848	-2.61457	0.633749	2.92398e-06	1.17499e-05
ENSMUSG00000042686	Jph1	luminal-differentiated_basal	90.6848	-3.84656	0.604326	3.60414e-11	4.95507e-10
ENSMUSG00000042686	Jph1	luminal-differentiated_endothelial	90.6848	-2.85992	0.633119	4.92992e-07	3.18141e-06
ENSMUSG00000042686	Jph1	luminal-progenitors_luminal-differentiated	90.6848	2.55559	0.620195	4.46357e-06	4.00861e-05
ENSMUSG00000042686	Jph1	stromal_luminal-differentiated	90.6848	2.80556	0.632352	8.11094e-07	6.39217e-06
ENSMUSG00000025777	Gdap1	basal_adipocytes	6.29674	2.71597	1.63976	0.00959992	0.0213586
ENSMUSG00000025777	Gdap1	luminal-progenitors_adipocytes	6.29674	2.20437	1.5834	0.023394	0.0484411
ENSMUSG00000025777	Gdap1	endothelial_basal	6.29674	-2.54804	1.80749	0.00842002	0.029183
ENSMUSG00000025777	Gdap1	luminal-differentiated_basal	6.29674	-2.3585	1.75035	0.010823	0.0334188
ENSMUSG00000101589	Rbm6-ps1	basal_adipocytes	5.0776	2.70199	1.39988	0.0050847	0.0119958
ENSMUSG00000101589	Rbm6-ps1	luminal-progenitors_adipocytes	5.0776	2.59063	1.42641	0.00664464	0.0155927
ENSMUSG00000067780	Pi15	basal_adipocytes	605.152	5.48432	0.859627	8.48316e-12	6.04058e-11
ENSMUSG00000067780	Pi15	endothelial_adipocytes	605.152	1.61978	0.846104	0.0130937	0.0290277
ENSMUSG00000067780	Pi15	luminal-differentiated_adipocytes	605.152	-2.23018	0.944568	0.00201675	0.0052196
ENSMUSG00000067780	Pi15	stromal_adipocytes	605.152	7.72184	0.87852	1.05361e-20	1.49371e-19
ENSMUSG00000067780	Pi15	endothelial_basal	605.152	-3.40391	0.862868	1.12162e-05	7.51453e-05
ENSMUSG00000067780	Pi15	luminal-differentiated_basal	605.152	-8.30336	0.898688	4.26026e-22	1.67103e-20
ENSMUSG00000067780	Pi15	luminal-progenitors_basal	605.152	-7.03487	0.857667	1.32707e-17	3.83865e-16
ENSMUSG00000067780	Pi15	stromal_basal	605.152	1.36255	0.95655	0.0113589	0.0376323
ENSMUSG00000067780	Pi15	luminal-differentiated_endothelial	605.152	-4.61187	0.893529	3.91138e-08	2.88377e-07
ENSMUSG00000067780	Pi15	luminal-progenitors_endothelial	605.152	-3.30745	0.914595	2.36459e-05	0.000116829
ENSMUSG00000067780	Pi15	stromal_endothelial	605.152	5.50556	0.839325	4.52282e-12	7.14639e-11
ENSMUSG00000067780	Pi15	stromal_luminal-differentiated	605.152	10.5156	0.89302	1.7238e-33	1.41512e-31
ENSMUSG00000067780	Pi15	stromal_luminal-progenitors	605.152	9.19524	0.872291	3.05761e-28	1.33879e-26
ENSMUSG00000100053	Gm28154	basal_adipocytes	7.09845	4.05425	1.45768	0.000230828	0.000697312
ENSMUSG00000100053	Gm28154	endothelial_adipocytes	7.09845	5.21793	1.40498	6.02981e-06	2.36453e-05
ENSMUSG00000100053	Gm28154	stromal_adipocytes	7.09845	4.22284	1.41818	0.000149825	0.000486234
ENSMUSG00000100053	Gm28154	luminal-differentiated_basal	7.09845	-5.36826	1.39361	7.30344e-06	4.72143e-05
ENSMUSG00000100053	Gm28154	luminal-progenitors_basal	7.09845	-3.35253	1.52324	0.000813377	0.00378815
ENSMUSG00000100053	Gm28154	luminal-differentiated_endothelial	7.09845	-6.65434	1.37145	9.88273e-08	6.9655e-07
ENSMUSG00000100053	Gm28154	luminal-progenitors_endothelial	7.09845	-4.84122	1.32202	2.23664e-05	0.000110979
ENSMUSG00000100053	Gm28154	stromal_luminal-differentiated	7.09845	5.54153	1.39236	4.36791e-06	3.06508e-05
ENSMUSG00000100053	Gm28154	stromal_luminal-progenitors	7.09845	3.7677	1.3983	0.000533605	0.00203686
ENSMUSG00000085125	Gm16070	basal_adipocytes	48.1325	4.03646	0.943885	1.02956e-06	4.31845e-06
ENSMUSG00000085125	Gm16070	endothelial_adipocytes	48.1325	5.0767	0.914649	1.40154e-09	8.53794e-09
ENSMUSG00000085125	Gm16070	luminal-differentiated_adipocytes	48.1325	-19.1796	1.15171	3.83237e-63	6.81484e-61
ENSMUSG00000085125	Gm16070	luminal-progenitors_adipocytes	48.1325	-11.4805	1.15888	2.27409e-24	4.7632e-23
ENSMUSG00000085125	Gm16070	stromal_adipocytes	48.1325	2.68871	0.965606	0.00049556	0.00146379
ENSMUSG00000085125	Gm16070	luminal-differentiated_basal	48.1325	-23.6094	1.10088	2.22104e-103	2.84437e-99
ENSMUSG00000085125	Gm16070	luminal-progenitors_basal	48.1325	-15.9124	1.09035	3.40078e-49	1.1286e-46
ENSMUSG00000085125	Gm16070	luminal-differentiated_endothelial	48.1325	-24.6839	1.10086	1.1866e-112	1.01308e-108
ENSMUSG00000085125	Gm16070	luminal-progenitors_endothelial	48.1325	-17.0003	1.09131	1.15367e-55	2.36392e-53
ENSMUSG00000085125	Gm16070	stromal_endothelial	48.1325	-1.62253	1.01793	0.00575567	0.0222453
ENSMUSG00000085125	Gm16070	luminal-progenitors_luminal-differentiated	48.1325	7.35877	1.41971	3.22361e-09	5.11871e-08
ENSMUSG00000085125	Gm16070	stromal_luminal-differentiated	48.1325	22.368	1.10393	1.42618e-92	5.21841e-89
ENSMUSG00000085125	Gm16070	stromal_luminal-progenitors	48.1325	14.7097	1.0975	6.88389e-42	8.17931e-40
ENSMUSG00000025776	Crispld1	basal_adipocytes	774.441	5.52453	0.688018	5.00606e-17	5.46381e-16
ENSMUSG00000025776	Crispld1	endothelial_adipocytes	774.441	4.98103	0.681384	1.70569e-14	1.67368e-13
ENSMUSG00000025776	Crispld1	stromal_adipocytes	774.441	6.05505	0.697199	4.48755e-20	6.08386e-19
ENSMUSG00000025776	Crispld1	luminal-differentiated_basal	774.441	-6.56965	0.692023	1.14752e-22	4.7253e-21
ENSMUSG00000025776	Crispld1	luminal-progenitors_basal	774.441	-6.63249	0.682662	2.10654e-23	1.0104e-21
ENSMUSG00000025776	Crispld1	luminal-differentiated_endothelial	774.441	-6.10633	0.688183	9.97197e-20	2.05977e-18
ENSMUSG00000025776	Crispld1	luminal-progenitors_endothelial	774.441	-6.15637	0.681033	2.18696e-20	4.92221e-19
ENSMUSG00000025776	Crispld1	stromal_luminal-differentiated	774.441	7.12249	0.695723	3.70047e-26	1.79508e-24
ENSMUSG00000025776	Crispld1	stromal_luminal-progenitors	774.441	7.15606	0.68588	5.52651e-27	2.17565e-25
ENSMUSG00000109887	Gm28756	luminal-progenitors_luminal-differentiated	3.1539	-2.60495	2.11031	0.00698285	0.0273892
ENSMUSG00000109887	Gm28756	stromal_luminal-differentiated	3.1539	-2.60932	2.09652	0.010833	0.0348926
ENSMUSG00000025927	Tfap2b	basal_adipocytes	970.64	6.71502	0.711812	7.99706e-23	1.34519e-21
ENSMUSG00000025927	Tfap2b	luminal-differentiated_adipocytes	970.64	8.13348	0.710947	4.83428e-32	1.56396e-30
ENSMUSG00000025927	Tfap2b	luminal-progenitors_adipocytes	970.64	4.16305	0.712747	4.34189e-10	2.6895e-09
ENSMUSG00000025927	Tfap2b	endothelial_basal	970.64	-5.31947	0.684623	1.09847e-15	2.54156e-14
ENSMUSG00000025927	Tfap2b	luminal-progenitors_basal	970.64	-2.12637	0.768308	0.000237246	0.00125324
ENSMUSG00000025927	Tfap2b	stromal_basal	970.64	-5.63135	0.683803	2.81337e-17	1.08522e-15
ENSMUSG00000025927	Tfap2b	luminal-differentiated_endothelial	970.64	6.73305	0.690131	1.58113e-23	4.21849e-22
ENSMUSG00000025927	Tfap2b	luminal-progenitors_endothelial	970.64	2.77071	0.744753	1.29533e-05	6.69423e-05
ENSMUSG00000025927	Tfap2b	luminal-progenitors_luminal-differentiated	970.64	-3.59885	0.682731	1.43514e-08	2.03535e-07
ENSMUSG00000025927	Tfap2b	stromal_luminal-differentiated	970.64	-7.03768	0.697594	1.81618e-25	8.36652e-24
ENSMUSG00000025927	Tfap2b	stromal_luminal-progenitors	970.64	-3.17732	0.702403	1.51268e-06	8.80459e-06
ENSMUSG00000043760	Pkhd1	luminal-differentiated_adipocytes	15.6007	5.88057	2.11526	0.000130045	0.000410198
ENSMUSG00000043760	Pkhd1	luminal-differentiated_basal	15.6007	4.73018	2.02795	0.00056869	0.00250315
ENSMUSG00000043760	Pkhd1	luminal-differentiated_endothelial	15.6007	8.26634	2.00241	1.27526e-06	7.76772e-06
ENSMUSG00000043760	Pkhd1	luminal-progenitors_luminal-differentiated	15.6007	-2.85581	2.06773	0.00454159	0.0189638
ENSMUSG00000043760	Pkhd1	stromal_luminal-differentiated	15.6007	-4.6618	2.08212	0.000677906	0.00307422
ENSMUSG00000041859	Mcm3	basal_adipocytes	881.853	2.29932	0.384593	2.16316e-10	1.34343e-09
ENSMUSG00000041859	Mcm3	endothelial_adipocytes	881.853	3.35027	0.378509	1.90162e-19	2.79732e-18
ENSMUSG00000041859	Mcm3	luminal-differentiated_adipocytes	881.853	1.88109	0.388822	1.3794e-07	6.58827e-07
ENSMUSG00000041859	Mcm3	luminal-progenitors_adipocytes	881.853	3.72242	0.381741	1.70196e-23	3.32755e-22
ENSMUSG00000041859	Mcm3	stromal_adipocytes	881.853	3.01335	0.381418	4.34254e-16	4.51648e-15
ENSMUSG00000041859	Mcm3	luminal-progenitors_basal	881.853	1.17384	0.413271	0.000240403	0.001268
ENSMUSG00000041859	Mcm3	luminal-differentiated_endothelial	881.853	-1.2354	0.403629	0.000159456	0.000694587
ENSMUSG00000041859	Mcm3	luminal-progenitors_luminal-differentiated	881.853	1.66495	0.406938	1.99861e-06	1.91869e-05
ENSMUSG00000025931	Paqr8	basal_adipocytes	100.084	5.41152	0.786911	3.1924e-13	2.56531e-12
ENSMUSG00000025931	Paqr8	endothelial_adipocytes	100.084	6.89887	0.806994	4.10416e-20	6.38208e-19
ENSMUSG00000025931	Paqr8	luminal-differentiated_adipocytes	100.084	2.7777	0.828982	6.44127e-05	0.00021289
ENSMUSG00000025931	Paqr8	luminal-progenitors_adipocytes	100.084	2.36976	0.822139	0.000349605	0.00104394
ENSMUSG00000025931	Paqr8	stromal_adipocytes	100.084	4.63695	0.778693	2.34533e-10	1.50379e-09
ENSMUSG00000025931	Paqr8	luminal-differentiated_basal	100.084	-2.30924	0.635342	1.57318e-05	9.5506e-05
ENSMUSG00000025931	Paqr8	luminal-progenitors_basal	100.084	-2.64951	0.617589	1.08198e-06	8.89265e-06
ENSMUSG00000025931	Paqr8	luminal-differentiated_endothelial	100.084	-3.89363	0.59267	8.23263e-12	8.95002e-11
ENSMUSG00000025931	Paqr8	luminal-progenitors_endothelial	100.084	-4.22128	0.587844	1.45156e-13	1.83509e-12
ENSMUSG00000025931	Paqr8	stromal_endothelial	100.084	-1.94309	0.657779	0.000145947	0.00084041
ENSMUSG00000025931	Paqr8	stromal_luminal-differentiated	100.084	1.38265	0.659944	0.00217108	0.00865493
ENSMUSG00000025931	Paqr8	stromal_luminal-progenitors	100.084	1.84602	0.693375	0.000291626	0.00117822
ENSMUSG00000041809	Efhc1	basal_adipocytes	48.6473	2.06704	0.809599	0.00162867	0.0042463
ENSMUSG00000041809	Efhc1	luminal-differentiated_adipocytes	48.6473	-2.38041	1.02074	0.00201616	0.00521858
ENSMUSG00000041809	Efhc1	stromal_adipocytes	48.6473	2.23325	0.846276	0.000919407	0.00258354
ENSMUSG00000041809	Efhc1	endothelial_basal	48.6473	-1.66277	0.94763	0.0042392	0.0159957
ENSMUSG00000041809	Efhc1	luminal-differentiated_basal	48.6473	-5.14508	0.952628	7.15257e-09	7.45923e-08
ENSMUSG00000041809	Efhc1	luminal-progenitors_basal	48.6473	-3.00922	0.884731	2.9697e-05	0.000189823
ENSMUSG00000041809	Efhc1	luminal-differentiated_endothelial	48.6473	-2.6652	1.10573	0.000725842	0.00277353
ENSMUSG00000041809	Efhc1	stromal_endothelial	48.6473	1.83316	0.960477	0.00248705	0.0107114
ENSMUSG00000041809	Efhc1	stromal_luminal-differentiated	48.6473	5.28198	0.95174	3.12195e-09	3.38968e-08
ENSMUSG00000041809	Efhc1	stromal_luminal-progenitors	48.6473	3.28942	0.834689	1.43995e-05	7.24829e-05
ENSMUSG00000041779	Tram2	basal_adipocytes	981.622	1.41481	0.35352	2.3328e-05	8.16432e-05
ENSMUSG00000041779	Tram2	endothelial_adipocytes	981.622	2.12294	0.365851	6.95459e-10	4.3795e-09
ENSMUSG00000041779	Tram2	stromal_adipocytes	981.622	3.23423	0.358386	3.57621e-20	4.88559e-19
ENSMUSG00000041779	Tram2	luminal-differentiated_basal	981.622	-1.29707	0.379344	4.34572e-05	0.000243134
ENSMUSG00000041779	Tram2	stromal_basal	981.622	1.65529	0.379584	5.69624e-07	4.98625e-06
ENSMUSG00000041779	Tram2	luminal-differentiated_endothelial	981.622	-2.06263	0.366365	1.62417e-09	1.39037e-08
ENSMUSG00000041779	Tram2	luminal-progenitors_endothelial	981.622	-1.70841	0.383684	2.46819e-07	1.63776e-06
ENSMUSG00000041779	Tram2	stromal_luminal-differentiated	981.622	3.18931	0.357845	1.13986e-19	3.32143e-18
ENSMUSG00000041779	Tram2	stromal_luminal-progenitors	981.622	2.8916	0.355477	2.24702e-16	3.6849e-15
ENSMUSG00000025934	Gsta3	basal_adipocytes	512.903	-9.56709	0.658868	3.32945e-49	2.75417e-47
ENSMUSG00000025934	Gsta3	endothelial_adipocytes	512.903	-9.55858	0.686669	2.57328e-45	2.03219e-43
ENSMUSG00000025934	Gsta3	luminal-differentiated_adipocytes	512.903	-9.45003	0.688383	3.33062e-44	2.16035e-42
ENSMUSG00000025934	Gsta3	luminal-progenitors_adipocytes	512.903	-8.90491	0.670227	5.64017e-42	3.40494e-40
ENSMUSG00000025934	Gsta3	stromal_adipocytes	512.903	-7.69293	0.653585	3.48229e-34	1.12288e-32
ENSMUSG00000025934	Gsta3	stromal_basal	512.903	1.31996	0.762073	0.00527333	0.0195266
ENSMUSG00000025934	Gsta3	stromal_endothelial	512.903	1.24212	0.804024	0.00785446	0.029034
ENSMUSG00000025934	Gsta3	stromal_luminal-differentiated	512.903	1.141	0.741674	0.0120181	0.0381769
ENSMUSG00000028033	Kcnq5	basal_adipocytes	146.014	6.18669	0.908705	2.95553e-13	2.38375e-12
ENSMUSG00000028033	Kcnq5	endothelial_adipocytes	146.014	2.63492	0.930967	0.000503561	0.0014709
ENSMUSG00000028033	Kcnq5	luminal-progenitors_adipocytes	146.014	-2.25844	0.993444	0.00252878	0.0064635
ENSMUSG00000028033	Kcnq5	stromal_adipocytes	146.014	2.81408	0.938003	0.000242459	0.000759593
ENSMUSG00000028033	Kcnq5	endothelial_basal	146.014	-3.04959	0.940821	9.36767e-05	0.000525255
ENSMUSG00000028033	Kcnq5	luminal-differentiated_basal	146.014	-6.65284	0.905817	9.77079e-15	1.97055e-13
ENSMUSG00000028033	Kcnq5	luminal-progenitors_basal	146.014	-9.11847	0.949464	1.02368e-23	5.08897e-22
ENSMUSG00000028033	Kcnq5	stromal_basal	146.014	-2.85378	0.977364	0.000203103	0.00108264
ENSMUSG00000028033	Kcnq5	luminal-differentiated_endothelial	146.014	-3.17335	0.988912	7.57048e-05	0.000347808
ENSMUSG00000028033	Kcnq5	luminal-progenitors_endothelial	146.014	-5.69159	0.933029	1.56567e-10	1.48525e-09
ENSMUSG00000028033	Kcnq5	luminal-progenitors_luminal-differentiated	146.014	-1.48418	1.07456	0.0116977	0.0421516
ENSMUSG00000028033	Kcnq5	stromal_luminal-differentiated	146.014	3.36024	0.959923	3.36197e-05	0.000199977
ENSMUSG00000028033	Kcnq5	stromal_luminal-progenitors	146.014	5.8132	0.926496	4.62138e-11	4.53429e-10
ENSMUSG00000104138	Gm36949	basal_adipocytes	4.41015	3.46608	2.52629	0.0104043	0.0229703
ENSMUSG00000104138	Gm36949	luminal-progenitors_basal	4.41015	-4.68538	2.95829	0.00205587	0.00859227
ENSMUSG00000082935	Gm7658	basal_adipocytes	3.35938	5.04953	1.37776	8.67063e-06	3.21399e-05
ENSMUSG00000082935	Gm7658	endothelial_basal	3.35938	-3.24094	1.37348	0.000887655	0.00402398
ENSMUSG00000082935	Gm7658	luminal-differentiated_basal	3.35938	-3.51311	1.32553	0.000371185	0.00171424
ENSMUSG00000082935	Gm7658	luminal-progenitors_basal	3.35938	-2.75658	1.37479	0.00144264	0.00628274
ENSMUSG00000082935	Gm7658	stromal_basal	3.35938	-2.37657	1.3706	0.00397484	0.0152612
ENSMUSG00000103748	Gm38243	basal_adipocytes	12.3045	6.38005	1.53591	7.41786e-07	3.17094e-06
ENSMUSG00000103748	Gm38243	endothelial_adipocytes	12.3045	2.37145	1.44956	0.0143831	0.0315283
ENSMUSG00000103748	Gm38243	stromal_adipocytes	12.3045	3.35548	1.5271	0.00190525	0.00503143
ENSMUSG00000103748	Gm38243	endothelial_basal	12.3045	-2.46558	1.523	0.00529493	0.0194715
ENSMUSG00000103748	Gm38243	luminal-differentiated_basal	12.3045	-6.4178	1.41424	2.68134e-07	2.22257e-06
ENSMUSG00000103748	Gm38243	luminal-progenitors_basal	12.3045	-8.08624	1.48142	1.2585e-09	1.53686e-08
ENSMUSG00000103748	Gm38243	luminal-differentiated_endothelial	12.3045	-2.20511	1.60985	0.0113627	0.0324559
ENSMUSG00000103748	Gm38243	luminal-progenitors_endothelial	12.3045	-4.31801	1.62481	0.000381023	0.00151704
ENSMUSG00000103748	Gm38243	stromal_luminal-differentiated	12.3045	3.41838	1.62698	0.00128853	0.00545414
ENSMUSG00000103748	Gm38243	stromal_luminal-progenitors	12.3045	5.32995	1.44553	2.42257e-05	0.000117882
ENSMUSG00000041670	Rims1	basal_adipocytes	6.26249	8.58781	1.78341	2.63174e-08	1.32219e-07
ENSMUSG00000041670	Rims1	endothelial_adipocytes	6.26249	8.45898	1.85048	3.69055e-08	1.92557e-07
ENSMUSG00000041670	Rims1	luminal-progenitors_adipocytes	6.26249	7.3219	1.79105	1.08193e-06	4.62343e-06
ENSMUSG00000041670	Rims1	stromal_adipocytes	6.26249	11.6777	1.64114	2.51206e-13	2.10525e-12
ENSMUSG00000041670	Rims1	luminal-differentiated_basal	6.26249	-9.02324	1.67748	1.19109e-09	1.37297e-08
ENSMUSG00000041670	Rims1	luminal-differentiated_endothelial	6.26249	-9.01577	1.66611	1.76224e-09	1.50054e-08
ENSMUSG00000041670	Rims1	luminal-progenitors_luminal-differentiated	6.26249	8.14095	1.7559	8.47749e-08	1.05252e-06
ENSMUSG00000041670	Rims1	stromal_luminal-differentiated	6.26249	12.0631	1.59247	2.35897e-15	4.69101e-14
ENSMUSG00000041670	Rims1	stromal_luminal-progenitors	6.26249	2.41893	1.75159	0.0129279	0.0357566
ENSMUSG00000097970	Gm27028	stromal_basal	22.2069	-1.47647	0.918774	0.00658257	0.0237097
ENSMUSG00000097970	Gm27028	luminal-differentiated_endothelial	22.2069	-1.8701	0.974994	0.00323513	0.0106725
ENSMUSG00000097970	Gm27028	stromal_endothelial	22.2069	-2.83551	0.847355	6.15996e-05	0.000379907
ENSMUSG00000097970	Gm27028	luminal-progenitors_luminal-differentiated	22.2069	1.4714	0.966699	0.00828885	0.0316256
ENSMUSG00000097970	Gm27028	stromal_luminal-progenitors	22.2069	-2.57957	0.893524	0.000238507	0.000981049
ENSMUSG00000026158	Ogfrl1	luminal-progenitors_adipocytes	1502.51	2.8544	0.397948	3.9896e-14	3.63881e-13
ENSMUSG00000026158	Ogfrl1	luminal-progenitors_basal	1502.51	3.8712	0.391461	5.97817e-24	3.01462e-22
ENSMUSG00000026158	Ogfrl1	luminal-progenitors_endothelial	1502.51	3.06848	0.390731	9.39995e-16	1.42378e-14
ENSMUSG00000026158	Ogfrl1	luminal-progenitors_luminal-differentiated	1502.51	3.09921	0.387063	2.56439e-16	9.73063e-15
ENSMUSG00000026158	Ogfrl1	stromal_luminal-progenitors	1502.51	-3.20138	0.387049	7.58519e-17	1.30018e-15
ENSMUSG00000026154	Sdhaf4	basal_adipocytes	149.177	-1.43404	0.418679	0.000219947	0.00066652
ENSMUSG00000026154	Sdhaf4	endothelial_adipocytes	149.177	-1.71677	0.435815	1.37539e-05	5.12001e-05
ENSMUSG00000026154	Sdhaf4	luminal-progenitors_adipocytes	149.177	-1.97658	0.43484	6.69494e-07	2.9324e-06
ENSMUSG00000026154	Sdhaf4	stromal_adipocytes	149.177	-1.29957	0.424225	0.000627497	0.00181609
ENSMUSG00000026154	Sdhaf4	luminal-differentiated_basal	149.177	1.25153	0.456916	0.00046988	0.00211327
ENSMUSG00000026154	Sdhaf4	luminal-differentiated_endothelial	149.177	1.58841	0.459099	3.28919e-05	0.0001617
ENSMUSG00000026154	Sdhaf4	luminal-progenitors_luminal-differentiated	149.177	-1.91366	0.454249	1.7825e-06	1.72871e-05
ENSMUSG00000026154	Sdhaf4	stromal_luminal-differentiated	149.177	-1.10057	0.45308	0.00127555	0.00540995
ENSMUSG00000026153	Fam135a	basal_adipocytes	615.782	1.0242	0.314054	0.000671569	0.00188114
ENSMUSG00000026153	Fam135a	endothelial_adipocytes	615.782	1.42944	0.322243	2.34337e-06	9.71078e-06
ENSMUSG00000026153	Fam135a	luminal-differentiated_adipocytes	615.782	2.31594	0.327893	1.15169e-13	1.04932e-12
ENSMUSG00000026153	Fam135a	luminal-differentiated_basal	615.782	1.14647	0.335601	5.26681e-05	0.000288748
ENSMUSG00000026153	Fam135a	luminal-progenitors_luminal-differentiated	615.782	-1.86462	0.330093	1.57788e-09	2.60402e-08
ENSMUSG00000026153	Fam135a	stromal_luminal-differentiated	615.782	-1.72207	0.335876	1.24621e-08	1.26013e-07
ENSMUSG00000102398	Gm37580	endothelial_adipocytes	3.59268	2.33722	1.55948	0.0196298	0.041697
ENSMUSG00000102398	Gm37580	luminal-differentiated_basal	3.59268	-2.80273	1.8636	0.00636918	0.0210931
ENSMUSG00000102398	Gm37580	luminal-differentiated_endothelial	3.59268	-3.97847	1.88737	0.0013456	0.00484736
ENSMUSG00000026147	Col9a1	basal_adipocytes	213.206	5.95987	0.907808	1.81536e-12	1.3707e-11
ENSMUSG00000026147	Col9a1	luminal-differentiated_adipocytes	213.206	3.93508	0.906882	1.33629e-06	5.64125e-06
ENSMUSG00000026147	Col9a1	luminal-progenitors_adipocytes	213.206	6.18321	0.900882	3.52947e-13	2.96467e-12
ENSMUSG00000026147	Col9a1	endothelial_basal	213.206	-5.19044	0.856056	1.98286e-10	2.61249e-09
ENSMUSG00000026147	Col9a1	stromal_basal	213.206	-5.2712	0.849378	1.08228e-10	1.74123e-09
ENSMUSG00000026147	Col9a1	luminal-differentiated_endothelial	213.206	3.18378	0.942342	4.42831e-05	0.000212163
ENSMUSG00000026147	Col9a1	luminal-progenitors_endothelial	213.206	5.44931	0.862533	4.28674e-11	4.30068e-10
ENSMUSG00000026147	Col9a1	luminal-progenitors_luminal-differentiated	213.206	1.36312	0.95921	0.0114199	0.0413341
ENSMUSG00000026147	Col9a1	stromal_luminal-differentiated	213.206	-3.26921	0.925047	2.96176e-05	0.000178367
ENSMUSG00000026147	Col9a1	stromal_luminal-progenitors	213.206	-5.49282	0.854771	2.29175e-11	2.31925e-10
ENSMUSG00000026141	Col19a1	luminal-differentiated_adipocytes	4.57251	3.32044	1.9278	0.00579789	0.0137118
ENSMUSG00000026141	Col19a1	stromal_adipocytes	4.57251	3.46574	1.91563	0.00425971	0.0104956
ENSMUSG00000026141	Col19a1	stromal_basal	4.57251	2.33884	1.94663	0.01464	0.0467434
ENSMUSG00000026141	Col19a1	stromal_luminal-progenitors	4.57251	2.79472	1.98991	0.0111798	0.0314303
ENSMUSG00000067736	Gm10222	basal_adipocytes	4210.65	-3.27979	1.58668	0.00245671	0.006179
ENSMUSG00000067736	Gm10222	stromal_adipocytes	4210.65	-2.20892	1.47795	0.0195503	0.0413605
ENSMUSG00000101939	Gm28438	basal_adipocytes	920.538	-11.4472	1.78489	9.56841e-12	6.78747e-11
ENSMUSG00000101939	Gm28438	endothelial_adipocytes	920.538	-12.3274	1.7456	2.98716e-13	2.60542e-12
ENSMUSG00000101939	Gm28438	luminal-progenitors_adipocytes	920.538	-11.8472	1.7815	1.49543e-12	1.18134e-11
ENSMUSG00000101939	Gm28438	stromal_adipocytes	920.538	-11.5158	1.76093	1.09412e-11	7.95227e-11
ENSMUSG00000101939	Gm28438	luminal-differentiated_basal	920.538	8.12189	1.88534	3.35442e-07	2.74406e-06
ENSMUSG00000101939	Gm28438	luminal-differentiated_endothelial	920.538	9.18095	1.86646	2.45062e-08	1.84992e-07
ENSMUSG00000101939	Gm28438	luminal-progenitors_luminal-differentiated	920.538	-9.0036	1.88947	8.31265e-08	1.03305e-06
ENSMUSG00000101939	Gm28438	stromal_luminal-differentiated	920.538	-8.16881	1.90263	3.70774e-07	3.06739e-06
ENSMUSG00000101111	Gm28437	basal_adipocytes	66645.1	-3.35853	0.893109	9.70848e-06	3.58193e-05
ENSMUSG00000101111	Gm28437	endothelial_adipocytes	66645.1	-3.81533	0.850921	8.82685e-07	3.88702e-06
ENSMUSG00000101111	Gm28437	luminal-differentiated_adipocytes	66645.1	-3.36014	0.884889	1.22895e-05	4.51508e-05
ENSMUSG00000101111	Gm28437	luminal-progenitors_adipocytes	66645.1	-2.63926	0.90547	0.000256841	0.000784143
ENSMUSG00000101111	Gm28437	stromal_adipocytes	66645.1	-3.93248	0.855057	4.77897e-07	2.18295e-06
ENSMUSG00000100862	Gm10925	luminal-differentiated_adipocytes	60021.3	-3.93318	1.93242	0.00205958	0.00531676
ENSMUSG00000100862	Gm10925	stromal_adipocytes	60021.3	-2.54829	1.75628	0.0166625	0.0358773
ENSMUSG00000102070	Gm28661	basal_adipocytes	59659.3	-3.07234	1.12803	0.000429529	0.00124299
ENSMUSG00000102070	Gm28661	endothelial_adipocytes	59659.3	-3.30289	1.09559	0.000232643	0.000718828
ENSMUSG00000102070	Gm28661	luminal-differentiated_adipocytes	59659.3	-2.57092	1.13417	0.00221017	0.00567634
ENSMUSG00000102070	Gm28661	luminal-progenitors_adipocytes	59659.3	-2.43751	1.11927	0.00285278	0.00722313
ENSMUSG00000102070	Gm28661	stromal_adipocytes	59659.3	-3.39863	1.1082	0.000172125	0.000552949
ENSMUSG00000101249	Gm29216	stromal_basal	5359.72	-3.47161	3.99012	0.0108455	0.0361373
ENSMUSG00000073725	Lmbrd1	luminal-progenitors_adipocytes	1258.76	-1.00497	0.231159	8.19423e-06	3.12697e-05
ENSMUSG00000073725	Lmbrd1	luminal-progenitors_endothelial	1258.76	-1.06749	0.235235	7.37324e-07	4.56932e-06
ENSMUSG00000073725	Lmbrd1	stromal_luminal-progenitors	1258.76	1.11014	0.238657	2.27579e-07	1.47616e-06
ENSMUSG00000102317	Gm37628	basal_adipocytes	2.42351	4.6301	3.49997	0.00652852	0.0150371
ENSMUSG00000102317	Gm37628	endothelial_adipocytes	2.42351	4.3431	3.40785	0.00704115	0.0165637
ENSMUSG00000102317	Gm37628	luminal-differentiated_adipocytes	2.42351	-5.90498	3.82351	0.00297052	0.00743769
ENSMUSG00000102317	Gm37628	luminal-progenitors_adipocytes	2.42351	4.61427	3.47465	0.00682403	0.0159667
ENSMUSG00000102317	Gm37628	luminal-differentiated_basal	2.42351	-16.2721	3.11138	9.56473e-09	9.80318e-08
ENSMUSG00000102317	Gm37628	stromal_basal	2.42351	-3.92054	3.34514	0.00618468	0.0224215
ENSMUSG00000102317	Gm37628	luminal-differentiated_endothelial	2.42351	-16.4213	3.11631	1.2146e-08	9.44146e-08
ENSMUSG00000102317	Gm37628	stromal_endothelial	2.42351	-3.96798	3.62067	0.00668223	0.0252735
ENSMUSG00000102317	Gm37628	luminal-progenitors_luminal-differentiated	2.42351	16.201	3.01126	1.13184e-08	1.64063e-07
ENSMUSG00000102317	Gm37628	stromal_luminal-differentiated	2.42351	5.51085	3.94295	0.0026629	0.0103655
ENSMUSG00000102317	Gm37628	stromal_luminal-progenitors	2.42351	-4.46145	3.44159	0.00647277	0.0194525
ENSMUSG00000099492	Gm5525	endothelial_basal	2.31471	-1.67504	1.07107	0.00699989	0.0248804
ENSMUSG00000104315	Gm37906	luminal-differentiated_adipocytes	65.0379	1.45887	0.487715	0.000650847	0.00183608
ENSMUSG00000104315	Gm37906	luminal-progenitors_adipocytes	65.0379	1.21258	0.470285	0.00427929	0.0104543
ENSMUSG00000117310	Ptp4a1	basal_adipocytes	4585.09	-2.04427	0.240536	2.52644e-18	3.04899e-17
ENSMUSG00000117310	Ptp4a1	endothelial_adipocytes	4585.09	-3.25797	0.239493	9.24304e-43	6.13231e-41
ENSMUSG00000117310	Ptp4a1	luminal-differentiated_adipocytes	4585.09	-2.91778	0.240593	1.01678e-34	3.81878e-33
ENSMUSG00000117310	Ptp4a1	luminal-progenitors_adipocytes	4585.09	-2.06245	0.241259	1.20859e-18	1.63947e-17
ENSMUSG00000117310	Ptp4a1	stromal_adipocytes	4585.09	-2.44604	0.241744	4.30516e-25	8.07922e-24
ENSMUSG00000117310	Ptp4a1	endothelial_basal	4585.09	-1.10711	0.252267	6.29411e-07	5.23753e-06
ENSMUSG00000117310	Ptp4a1	luminal-progenitors_endothelial	4585.09	1.07863	0.241332	9.75091e-07	5.95778e-06
ENSMUSG00000026064	Ptp4a1	basal_adipocytes	1108.78	-1.80363	0.359058	1.0215e-07	4.82072e-07
ENSMUSG00000026064	Ptp4a1	endothelial_adipocytes	1108.78	-2.10017	0.366643	1.09585e-09	6.74962e-09
ENSMUSG00000026064	Ptp4a1	luminal-differentiated_adipocytes	1108.78	-1.87482	0.366989	3.38056e-08	1.74192e-07
ENSMUSG00000026064	Ptp4a1	luminal-progenitors_adipocytes	1108.78	-1.09296	0.349028	0.000906011	0.00251734
ENSMUSG00000086727	4931428L18Rik	luminal-differentiated_adipocytes	4.08579	-4.54031	2.93692	0.00457136	0.011049
ENSMUSG00000086727	4931428L18Rik	stromal_adipocytes	4.08579	-4.82572	3.03009	0.00328082	0.00826388
ENSMUSG00000026058	Khdrbs2	luminal-differentiated_basal	3.30929	-3.24038	2.6147	0.00897498	0.028457
ENSMUSG00000102917	Gm37724	basal_adipocytes	36.0998	2.62182	0.775333	5.90191e-05	0.000194793
ENSMUSG00000102917	Gm37724	endothelial_adipocytes	36.0998	2.97837	0.765887	1.1138e-05	4.21097e-05
ENSMUSG00000102917	Gm37724	luminal-differentiated_adipocytes	36.0998	3.08529	0.776716	6.0352e-06	2.31898e-05
ENSMUSG00000102917	Gm37724	luminal-progenitors_adipocytes	36.0998	3.17404	0.785612	2.92374e-06	1.18143e-05
ENSMUSG00000102917	Gm37724	stromal_adipocytes	36.0998	3.13692	0.765642	4.32454e-06	1.7489e-05
ENSMUSG00000026134	Prim2	basal_adipocytes	200.209	1.12373	0.281527	3.60154e-05	0.000122536
ENSMUSG00000026134	Prim2	endothelial_adipocytes	200.209	1.00443	0.282408	0.000190619	0.000596239
ENSMUSG00000026134	Prim2	luminal-progenitors_adipocytes	200.209	2.1412	0.28885	1.07453e-14	1.02963e-13
ENSMUSG00000026134	Prim2	stromal_adipocytes	200.209	1.53226	0.288399	1.96133e-08	1.05047e-07
ENSMUSG00000026134	Prim2	luminal-progenitors_endothelial	200.209	1.01153	0.279282	4.6393e-05	0.00021819
ENSMUSG00000026134	Prim2	luminal-progenitors_luminal-differentiated	200.209	1.22168	0.303038	1.88349e-06	1.81497e-05
ENSMUSG00000102714	Gm37618	luminal-progenitors_adipocytes	14.4296	1.85772	0.903828	0.00690436	0.0161287
ENSMUSG00000102714	Gm37618	stromal_adipocytes	14.4296	1.5911	0.902	0.0170824	0.0366805
ENSMUSG00000102714	Gm37618	luminal-progenitors_endothelial	14.4296	1.25159	0.881735	0.0190185	0.049997
ENSMUSG00000004768	Rab23	basal_adipocytes	359.411	1.86737	0.399396	5.34495e-07	2.32745e-06
ENSMUSG00000004768	Rab23	luminal-differentiated_adipocytes	359.411	1.51452	0.400757	3.25251e-05	0.000112461
ENSMUSG00000004768	Rab23	stromal_adipocytes	359.411	2.13043	0.409678	1.80904e-08	9.72026e-08
ENSMUSG00000004768	Rab23	luminal-progenitors_basal	359.411	-1.55409	0.425073	1.37562e-05	9.34764e-05
ENSMUSG00000004768	Rab23	luminal-progenitors_luminal-differentiated	359.411	-1.13692	0.439482	0.000495354	0.00276309
ENSMUSG00000004768	Rab23	stromal_luminal-progenitors	359.411	1.84424	0.437746	6.73902e-07	4.09858e-06
ENSMUSG00000042215	Bag2	basal_adipocytes	212.95	1.86144	0.340353	8.23711e-09	4.36828e-08
ENSMUSG00000042215	Bag2	luminal-progenitors_adipocytes	212.95	1.43152	0.336112	6.55261e-06	2.53306e-05
ENSMUSG00000042215	Bag2	endothelial_basal	212.95	-2.46777	0.343334	9.55891e-14	1.82847e-12
ENSMUSG00000042215	Bag2	stromal_basal	212.95	-2.53329	0.343696	2.4403e-14	6.34866e-13
ENSMUSG00000042215	Bag2	luminal-differentiated_endothelial	212.95	1.27257	0.360825	2.80313e-05	0.000139492
ENSMUSG00000042215	Bag2	luminal-progenitors_endothelial	212.95	2.00725	0.356051	6.28001e-10	5.63989e-09
ENSMUSG00000042215	Bag2	stromal_luminal-differentiated	212.95	-1.32581	0.358394	1.25304e-05	8.11278e-05
ENSMUSG00000042215	Bag2	stromal_luminal-progenitors	212.95	-2.10089	0.354246	1.99367e-10	1.83631e-09
ENSMUSG00000042182	Bend6	luminal-differentiated_adipocytes	83.013	2.38661	0.878965	0.000624604	0.00176701
ENSMUSG00000042182	Bend6	luminal-progenitors_adipocytes	83.013	1.49752	0.792296	0.0162895	0.0350373
ENSMUSG00000042182	Bend6	stromal_adipocytes	83.013	4.03949	0.821024	1.02329e-07	5.05337e-07
ENSMUSG00000042182	Bend6	luminal-differentiated_basal	83.013	2.08608	0.910847	0.00108386	0.00445315
ENSMUSG00000042182	Bend6	stromal_basal	83.013	3.91147	0.778638	1.45508e-07	1.41117e-06
ENSMUSG00000042182	Bend6	stromal_endothelial	83.013	2.97806	0.825948	2.90175e-05	0.000191701
ENSMUSG00000042182	Bend6	stromal_luminal-progenitors	83.013	1.89583	0.932459	0.00216072	0.00730771
ENSMUSG00000104416	Gm37067	stromal_adipocytes	5.16347	3.41365	1.73164	0.00310245	0.00785837
ENSMUSG00000026131	Dst	luminal-progenitors_basal	31741.4	-1.83904	0.212578	9.22627e-19	2.90858e-17
ENSMUSG00000026131	Dst	stromal_basal	31741.4	-1.23014	0.216386	1.05596e-09	1.46196e-08
ENSMUSG00000026131	Dst	luminal-progenitors_endothelial	31741.4	-1.94297	0.216905	1.15852e-20	2.66606e-19
ENSMUSG00000026131	Dst	stromal_endothelial	31741.4	-1.33784	0.215783	4.79461e-11	6.74379e-10
ENSMUSG00000026131	Dst	luminal-progenitors_luminal-differentiated	31741.4	-1.19735	0.22313	2.36301e-09	3.80892e-08
ENSMUSG00000103596	Gm37354	basal_adipocytes	16.4684	8.78759	1.28983	1.86159e-13	1.53266e-12
ENSMUSG00000103596	Gm37354	endothelial_adipocytes	16.4684	7.60273	1.41155	3.51633e-10	2.27686e-09
ENSMUSG00000103596	Gm37354	luminal-progenitors_adipocytes	16.4684	8.54897	1.29017	7.1444e-13	5.82698e-12
ENSMUSG00000103596	Gm37354	stromal_adipocytes	16.4684	10.4653	1.23923	4.66583e-18	5.57704e-17
ENSMUSG00000103596	Gm37354	luminal-differentiated_basal	16.4684	-7.84088	1.26363	1.24268e-11	1.80435e-10
ENSMUSG00000103596	Gm37354	luminal-differentiated_endothelial	16.4684	-6.82929	1.30088	1.17755e-08	9.16454e-08
ENSMUSG00000103596	Gm37354	luminal-progenitors_luminal-differentiated	16.4684	7.84649	1.30303	4.27382e-11	8.77126e-10
ENSMUSG00000103596	Gm37354	stromal_luminal-differentiated	16.4684	9.51297	1.25383	6.11946e-16	1.28158e-14
ENSMUSG00000103364	Gm38157	basal_adipocytes	129.261	-4.62084	0.500506	2.32604e-21	3.50448e-20
ENSMUSG00000103364	Gm38157	luminal-differentiated_adipocytes	129.261	-1.38985	0.482662	0.00105302	0.00285984
ENSMUSG00000103364	Gm38157	luminal-progenitors_adipocytes	129.261	-4.07867	0.502009	4.64372e-17	5.50757e-16
ENSMUSG00000103364	Gm38157	stromal_adipocytes	129.261	-2.38353	0.505353	2.15376e-07	1.02708e-06
ENSMUSG00000103364	Gm38157	endothelial_basal	129.261	4.20035	0.494759	6.57233e-18	1.92166e-16
ENSMUSG00000103364	Gm38157	luminal-differentiated_basal	129.261	3.03101	0.508162	3.36901e-10	4.14061e-09
ENSMUSG00000103364	Gm38157	stromal_basal	129.261	2.02504	0.553418	1.12619e-05	7.7666e-05
ENSMUSG00000103364	Gm38157	luminal-progenitors_endothelial	129.261	-3.66039	0.499439	5.22221e-14	6.84526e-13
ENSMUSG00000103364	Gm38157	stromal_endothelial	129.261	-1.91389	0.534076	1.75347e-05	0.000120827
ENSMUSG00000103364	Gm38157	luminal-progenitors_luminal-differentiated	129.261	-2.44692	0.50558	2.13974e-07	2.48325e-06
ENSMUSG00000103364	Gm38157	stromal_luminal-progenitors	129.261	1.32464	0.561432	0.000968755	0.00351712
ENSMUSG00000096992	Gm26788	luminal-differentiated_basal	8.73372	-3.53058	1.30172	0.000316913	0.00148665
ENSMUSG00000096992	Gm26788	stromal_basal	8.73372	-3.60323	1.2723	0.000294892	0.00151546
ENSMUSG00000096992	Gm26788	luminal-differentiated_endothelial	8.73372	-2.04877	1.36134	0.00858219	0.0253536
ENSMUSG00000096992	Gm26788	stromal_endothelial	8.73372	-1.97593	1.4019	0.00833429	0.0306136
ENSMUSG00000101462	Gm3052	basal_adipocytes	6.07094	2.84516	1.42002	0.00381667	0.00924889
ENSMUSG00000101462	Gm3052	luminal-progenitors_adipocytes	6.07094	2.98852	1.4651	0.00295164	0.00745035
ENSMUSG00000101462	Gm3052	stromal_adipocytes	6.07094	2.40085	1.39861	0.0104622	0.0236777
ENSMUSG00000102336	Gm37233	luminal-progenitors_adipocytes	45.02	1.12039	0.523148	0.0154059	0.0333453
ENSMUSG00000026127	Imp4	basal_adipocytes	594.28	-1.15251	0.237397	6.45535e-07	2.78178e-06
ENSMUSG00000026126	Ptpn18	basal_adipocytes	557.294	2.43725	0.542886	6.28163e-07	2.71094e-06
ENSMUSG00000026126	Ptpn18	endothelial_adipocytes	557.294	5.27973	0.52888	7.42554e-25	1.6135e-23
ENSMUSG00000026126	Ptpn18	luminal-differentiated_adipocytes	557.294	4.74089	0.528396	2.95622e-20	4.56712e-19
ENSMUSG00000026126	Ptpn18	luminal-progenitors_adipocytes	557.294	5.63955	0.528593	1.16436e-27	3.05587e-26
ENSMUSG00000026126	Ptpn18	stromal_adipocytes	557.294	5.65239	0.532494	5.41145e-28	1.21471e-26
ENSMUSG00000026126	Ptpn18	endothelial_basal	557.294	2.6973	0.509789	1.88108e-08	1.95934e-07
ENSMUSG00000026126	Ptpn18	luminal-differentiated_basal	557.294	2.04277	0.534749	7.33473e-06	4.73807e-05
ENSMUSG00000026126	Ptpn18	luminal-progenitors_basal	557.294	2.97905	0.512421	3.82068e-10	4.97235e-09
ENSMUSG00000026126	Ptpn18	stromal_basal	557.294	3.06889	0.500834	2.35509e-10	3.61854e-09
ENSMUSG00000037509	Arhgef4	basal_adipocytes	111.932	6.49244	0.625555	7.2166e-27	1.59192e-25
ENSMUSG00000037509	Arhgef4	endothelial_adipocytes	111.932	2.17566	0.648647	9.61841e-05	0.000316059
ENSMUSG00000037509	Arhgef4	luminal-differentiated_adipocytes	111.932	3.43091	0.628174	5.76606e-09	3.24768e-08
ENSMUSG00000037509	Arhgef4	luminal-progenitors_adipocytes	111.932	4.01902	0.628066	1.35188e-11	9.78623e-11
ENSMUSG00000037509	Arhgef4	stromal_adipocytes	111.932	3.43636	0.623371	5.25604e-09	2.99174e-08
ENSMUSG00000037509	Arhgef4	endothelial_basal	111.932	-4.08295	0.565728	1.70684e-13	3.18176e-12
ENSMUSG00000037509	Arhgef4	luminal-differentiated_basal	111.932	-2.87007	0.586652	1.01302e-07	8.95324e-07
ENSMUSG00000037509	Arhgef4	luminal-progenitors_basal	111.932	-2.20499	0.605447	1.52805e-05	0.000103064
ENSMUSG00000037509	Arhgef4	stromal_basal	111.932	-2.89661	0.584444	1.13704e-07	1.12402e-06
ENSMUSG00000037509	Arhgef4	luminal-progenitors_endothelial	111.932	1.35943	0.619535	0.00211102	0.00721891
ENSMUSG00000104002	Gm38336	basal_adipocytes	36.7657	2.58677	0.683265	1.24301e-05	4.51847e-05
ENSMUSG00000104002	Gm38336	endothelial_adipocytes	36.7657	2.23329	0.690234	0.00014482	0.000462504
ENSMUSG00000104002	Gm38336	luminal-differentiated_adipocytes	36.7657	2.02703	0.694137	0.000395509	0.00115528
ENSMUSG00000104002	Gm38336	luminal-progenitors_adipocytes	36.7657	2.82065	0.693802	2.77807e-06	1.1257e-05
ENSMUSG00000104002	Gm38336	stromal_adipocytes	36.7657	2.56179	0.691749	1.96096e-05	7.26392e-05
ENSMUSG00000037503	Fam168b	basal_adipocytes	2489.8	1.07707	0.178638	9.69521e-10	5.64187e-09
ENSMUSG00000037503	Fam168b	stromal_adipocytes	2489.8	1.19445	0.179512	9.88382e-12	7.22312e-11
ENSMUSG00000026123	Plekhb2	basal_adipocytes	717.072	-1.12907	0.245013	2.23195e-06	8.97451e-06
ENSMUSG00000026123	Plekhb2	luminal-progenitors_adipocytes	717.072	-1.00912	0.244606	2.18515e-05	7.84398e-05
ENSMUSG00000026123	Plekhb2	luminal-differentiated_basal	717.072	1.34123	0.255243	1.02326e-08	1.04542e-07
ENSMUSG00000026123	Plekhb2	stromal_basal	717.072	1.42369	0.254915	1.3579e-09	1.84901e-08
ENSMUSG00000026123	Plekhb2	luminal-progenitors_luminal-differentiated	717.072	-1.20524	0.264268	1.62802e-07	1.92959e-06
ENSMUSG00000026123	Plekhb2	stromal_luminal-progenitors	717.072	1.27833	0.259528	2.54519e-08	1.85428e-07
ENSMUSG00000045216	Hs6st1	basal_adipocytes	1462.08	2.92981	0.250258	7.54204e-33	2.50826e-31
ENSMUSG00000045216	Hs6st1	endothelial_adipocytes	1462.08	1.55051	0.250295	1.18456e-10	8.04686e-10
ENSMUSG00000045216	Hs6st1	luminal-differentiated_adipocytes	1462.08	1.59583	0.250389	3.07702e-11	2.21763e-10
ENSMUSG00000045216	Hs6st1	luminal-progenitors_adipocytes	1462.08	2.95045	0.250674	3.18052e-33	1.18095e-31
ENSMUSG00000045216	Hs6st1	stromal_adipocytes	1462.08	1.85745	0.251998	1.77452e-14	1.63515e-13
ENSMUSG00000045216	Hs6st1	endothelial_basal	1462.08	-1.28875	0.257642	3.24655e-08	3.26221e-07
ENSMUSG00000045216	Hs6st1	luminal-differentiated_basal	1462.08	-1.23268	0.255457	1.02388e-07	9.04613e-07
ENSMUSG00000045216	Hs6st1	luminal-progenitors_endothelial	1462.08	1.28969	0.254039	2.13324e-08	1.62373e-07
ENSMUSG00000045216	Hs6st1	luminal-progenitors_luminal-differentiated	1462.08	1.24603	0.263426	6.82577e-08	8.58686e-07
ENSMUSG00000047180	Neurl3	endothelial_adipocytes	983.243	5.76276	0.767495	1.01498e-15	1.1115e-14
ENSMUSG00000047180	Neurl3	luminal-differentiated_adipocytes	983.243	3.58059	0.769635	3.44634e-07	1.56701e-06
ENSMUSG00000047180	Neurl3	stromal_adipocytes	983.243	6.5447	0.779194	3.12512e-19	4.00085e-18
ENSMUSG00000047180	Neurl3	endothelial_basal	983.243	4.88607	0.711718	1.30261e-12	2.21981e-11
ENSMUSG00000047180	Neurl3	luminal-differentiated_basal	983.243	2.5882	0.788955	5.77866e-05	0.000313749
ENSMUSG00000047180	Neurl3	stromal_basal	983.243	5.58245	0.710623	6.477e-16	2.08411e-14
ENSMUSG00000047180	Neurl3	luminal-differentiated_endothelial	983.243	-1.71598	0.812868	0.00210076	0.00723402
ENSMUSG00000047180	Neurl3	luminal-progenitors_endothelial	983.243	-5.41845	0.718696	8.14459e-15	1.13621e-13
ENSMUSG00000047180	Neurl3	luminal-progenitors_luminal-differentiated	983.243	-3.07874	0.725781	2.61576e-06	2.45501e-05
ENSMUSG00000047180	Neurl3	stromal_luminal-differentiated	983.243	2.61727	0.790309	4.81571e-05	0.000278368
ENSMUSG00000047180	Neurl3	stromal_luminal-progenitors	983.243	6.09192	0.71748	2.15119e-18	4.24392e-17
ENSMUSG00000037447	Arid5a	basal_adipocytes	2795.53	1.0809	0.26687	2.9508e-05	0.000101773
ENSMUSG00000037447	Arid5a	endothelial_adipocytes	2795.53	1.32782	0.270712	2.83753e-07	1.33549e-06
ENSMUSG00000037447	Arid5a	luminal-differentiated_basal	2795.53	-1.50003	0.280028	5.59165e-09	5.90107e-08
ENSMUSG00000037447	Arid5a	luminal-progenitors_basal	2795.53	-1.1479	0.291019	3.40728e-06	2.58499e-05
ENSMUSG00000037447	Arid5a	stromal_basal	2795.53	-1.10661	0.28223	6.75045e-06	4.86629e-05
ENSMUSG00000037447	Arid5a	luminal-differentiated_endothelial	2795.53	-1.77817	0.276063	1.15654e-11	1.24151e-10
ENSMUSG00000037447	Arid5a	luminal-progenitors_endothelial	2795.53	-1.41577	0.282738	2.11892e-08	1.6138e-07
ENSMUSG00000037447	Arid5a	stromal_endothelial	2795.53	-1.39162	0.279621	4.7862e-08	4.77744e-07
ENSMUSG00000102762	4930403P22Rik	luminal-differentiated_adipocytes	16.7169	-3.16897	1.191	0.000569273	0.00162312
ENSMUSG00000102762	4930403P22Rik	luminal-differentiated_basal	16.7169	-4.69547	1.06276	1.02644e-06	7.7007e-06
ENSMUSG00000102762	4930403P22Rik	luminal-differentiated_endothelial	16.7169	-5.15453	1.0572	1.56744e-07	1.0798e-06
ENSMUSG00000102762	4930403P22Rik	stromal_endothelial	16.7169	-1.51272	1.07248	0.0095106	0.0342801
ENSMUSG00000102762	4930403P22Rik	luminal-progenitors_luminal-differentiated	16.7169	2.73951	1.19611	0.000818688	0.00428465
ENSMUSG00000102762	4930403P22Rik	stromal_luminal-differentiated	16.7169	2.32253	1.27249	0.00299972	0.0115207
ENSMUSG00000001143	Lman2l	endothelial_adipocytes	545.141	-1.93928	0.252709	1.91351e-15	2.04494e-14
ENSMUSG00000001143	Lman2l	luminal-progenitors_adipocytes	545.141	-1.15146	0.245906	1.40792e-06	5.92736e-06
ENSMUSG00000001143	Lman2l	stromal_adipocytes	545.141	-1.35102	0.249349	1.54251e-08	8.3555e-08
ENSMUSG00000001143	Lman2l	luminal-differentiated_basal	545.141	1.37291	0.256124	5.68162e-09	5.98369e-08
ENSMUSG00000001143	Lman2l	luminal-differentiated_endothelial	545.141	2.39927	0.251978	1.60409e-22	3.99277e-21
ENSMUSG00000001143	Lman2l	luminal-progenitors_luminal-differentiated	545.141	-1.60121	0.258499	3.0735e-11	6.44203e-10
ENSMUSG00000001143	Lman2l	stromal_luminal-differentiated	545.141	-1.80618	0.256187	7.65213e-14	1.311e-12
ENSMUSG00000037408	Cnnm4	basal_adipocytes	418.986	1.70501	0.344969	1.82319e-07	8.371e-07
ENSMUSG00000037408	Cnnm4	endothelial_adipocytes	418.986	1.45458	0.347556	7.01287e-06	2.72508e-05
ENSMUSG00000037408	Cnnm4	luminal-differentiated_adipocytes	418.986	2.47141	0.352914	1.88147e-13	1.67855e-12
ENSMUSG00000037408	Cnnm4	luminal-progenitors_adipocytes	418.986	1.61239	0.344985	6.85446e-07	2.99976e-06
ENSMUSG00000037408	Cnnm4	stromal_adipocytes	418.986	1.85808	0.353368	1.61705e-08	8.73265e-08
ENSMUSG00000067653	Ankrd23	luminal-differentiated_adipocytes	123.662	1.20879	0.516542	0.00688748	0.0160434
ENSMUSG00000067653	Ankrd23	stromal_adipocytes	123.662	1.34165	0.528915	0.00304602	0.00772498
ENSMUSG00000079610	Ankrd39	luminal-differentiated_adipocytes	112.764	1.2059	0.391617	0.00075849	0.00211262
ENSMUSG00000026121	Sema4c	basal_adipocytes	1494.92	3.52182	0.32419	1.31492e-28	3.28919e-27
ENSMUSG00000026121	Sema4c	endothelial_adipocytes	1494.92	3.26436	0.322045	8.53465e-25	1.84072e-23
ENSMUSG00000026121	Sema4c	luminal-differentiated_adipocytes	1494.92	2.81167	0.325717	6.42963e-19	8.93516e-18
ENSMUSG00000026121	Sema4c	luminal-progenitors_adipocytes	1494.92	3.9729	0.323187	1.1424e-35	4.96051e-34
ENSMUSG00000026121	Sema4c	stromal_adipocytes	1494.92	1.99061	0.329309	1.4223e-10	9.29393e-10
ENSMUSG00000026121	Sema4c	stromal_basal	1494.92	-1.38033	0.336445	2.23878e-06	1.75895e-05
ENSMUSG00000026121	Sema4c	stromal_endothelial	1494.92	-1.10089	0.335646	9.28628e-05	0.000553911
ENSMUSG00000026121	Sema4c	stromal_luminal-progenitors	1494.92	-1.88367	0.340966	9.5444e-10	8.17198e-09
ENSMUSG00000087589	D430040D24Rik	basal_adipocytes	95.6086	1.84131	0.472653	1.88406e-05	6.67696e-05
ENSMUSG00000087589	D430040D24Rik	endothelial_adipocytes	95.6086	2.17397	0.48666	8.77201e-07	3.86679e-06
ENSMUSG00000087589	D430040D24Rik	luminal-progenitors_adipocytes	95.6086	1.06103	0.452159	0.00993891	0.022453
ENSMUSG00000087589	D430040D24Rik	luminal-differentiated_basal	95.6086	-1.90822	0.503351	8.12922e-06	5.21186e-05
ENSMUSG00000087589	D430040D24Rik	stromal_basal	95.6086	-1.17275	0.511948	0.00141422	0.00614355
ENSMUSG00000087589	D430040D24Rik	luminal-differentiated_endothelial	95.6086	-2.24726	0.489464	3.29905e-07	2.17276e-06
ENSMUSG00000087589	D430040D24Rik	stromal_endothelial	95.6086	-1.56186	0.51535	0.000122181	0.000715953
ENSMUSG00000046337	Fam178b	endothelial_adipocytes	20.3119	-2.46748	0.942984	0.00103617	0.00286982
ENSMUSG00000046337	Fam178b	endothelial_basal	20.3119	-2.54665	1.05339	0.000751295	0.0034622
ENSMUSG00000046337	Fam178b	luminal-progenitors_endothelial	20.3119	3.43568	0.960604	2.7897e-05	0.000136282
ENSMUSG00000046337	Fam178b	luminal-progenitors_luminal-differentiated	20.3119	1.40169	0.96736	0.0103866	0.038179
ENSMUSG00000061518	Cox5b	basal_adipocytes	2546.93	-2.22298	0.19802	3.03423e-30	8.41089e-29
ENSMUSG00000061518	Cox5b	endothelial_adipocytes	2546.93	-2.33176	0.198599	8.02111e-33	2.86437e-31
ENSMUSG00000061518	Cox5b	luminal-differentiated_adipocytes	2546.93	-1.24879	0.196283	6.9742e-11	4.86797e-10
ENSMUSG00000061518	Cox5b	luminal-progenitors_adipocytes	2546.93	-1.83247	0.197697	2.79391e-21	4.67859e-20
ENSMUSG00000061518	Cox5b	stromal_adipocytes	2546.93	-2.22171	0.198904	4.76024e-30	1.22294e-28
ENSMUSG00000061518	Cox5b	luminal-differentiated_endothelial	2546.93	1.00577	0.203085	6.09928e-08	4.40431e-07
ENSMUSG00000102416	4933424G06Rik	endothelial_adipocytes	2.71559	-7.18811	2.23758	1.15372e-05	4.35436e-05
ENSMUSG00000102416	4933424G06Rik	luminal-progenitors_adipocytes	2.71559	-17.3993	1.94988	5.90054e-20	8.87523e-19
ENSMUSG00000102416	4933424G06Rik	endothelial_basal	2.71559	-10.1969	1.93914	1.50366e-09	1.8141e-08
ENSMUSG00000102416	4933424G06Rik	luminal-progenitors_basal	2.71559	-19.8085	1.83216	2.31782e-28	1.69408e-26
ENSMUSG00000102416	4933424G06Rik	luminal-differentiated_endothelial	2.71559	10.0141	1.92633	5.22425e-09	4.21577e-08
ENSMUSG00000102416	4933424G06Rik	luminal-progenitors_endothelial	2.71559	-8.50712	2.0279	7.29496e-07	4.52521e-06
ENSMUSG00000102416	4933424G06Rik	stromal_endothelial	2.71559	10.6439	1.9398	7.56986e-10	9.37104e-09
ENSMUSG00000102416	4933424G06Rik	luminal-progenitors_luminal-differentiated	2.71559	-19.5403	1.84523	3.30213e-27	3.77578e-25
ENSMUSG00000102416	4933424G06Rik	stromal_luminal-progenitors	2.71559	20.2796	1.85519	7.67246e-29	3.49404e-27
ENSMUSG00000026117	Zap70	basal_adipocytes	71.903	12.1406	1.4593	1.0768e-17	1.23944e-16
ENSMUSG00000026117	Zap70	endothelial_adipocytes	71.903	12.0709	1.45201	2.06984e-17	2.57769e-16
ENSMUSG00000026117	Zap70	luminal-progenitors_adipocytes	71.903	9.7539	1.55224	7.90228e-12	5.83189e-11
ENSMUSG00000026117	Zap70	stromal_adipocytes	71.903	17.3839	1.43249	1.55341e-34	5.07658e-33
ENSMUSG00000026117	Zap70	luminal-differentiated_basal	71.903	-11.668	1.45834	3.6136e-17	9.13674e-16
ENSMUSG00000026117	Zap70	stromal_basal	71.903	4.63921	1.26739	2.89499e-05	0.000184819
ENSMUSG00000026117	Zap70	luminal-differentiated_endothelial	71.903	-11.629	1.46141	6.94172e-17	1.18296e-15
ENSMUSG00000026117	Zap70	stromal_endothelial	71.903	4.69033	1.29725	2.33802e-05	0.000157134
ENSMUSG00000026117	Zap70	luminal-progenitors_luminal-differentiated	71.903	9.53722	1.49926	2.48212e-11	5.29346e-10
ENSMUSG00000026117	Zap70	stromal_luminal-differentiated	71.903	16.9664	1.40948	4.2506e-34	3.60499e-32
ENSMUSG00000026117	Zap70	stromal_luminal-progenitors	71.903	6.83908	1.32498	1.13369e-08	8.62488e-08
ENSMUSG00000103159	F830112A20Rik	luminal-differentiated_adipocytes	46.918	1.2176	0.567269	0.0111785	0.0249153
ENSMUSG00000103159	F830112A20Rik	stromal_adipocytes	46.918	1.36729	0.582638	0.0050149	0.012193
ENSMUSG00000095944	n-R5s210	basal_adipocytes	11.5641	-2.62849	0.580197	4.42709e-07	1.94953e-06
ENSMUSG00000095944	n-R5s210	endothelial_adipocytes	11.5641	-1.97763	0.582583	9.32998e-05	0.00030751
ENSMUSG00000095944	n-R5s210	luminal-differentiated_adipocytes	11.5641	-2.84457	0.601999	1.97455e-07	9.25495e-07
ENSMUSG00000095944	n-R5s210	luminal-progenitors_adipocytes	11.5641	-2.2599	0.587617	1.04759e-05	3.93733e-05
ENSMUSG00000095944	n-R5s210	stromal_adipocytes	11.5641	-3.38177	0.595178	2.01457e-09	1.19304e-08
ENSMUSG00000050122	Vwa3b	basal_adipocytes	13.0859	3.97743	1.66115	0.00071549	0.00199243
ENSMUSG00000050122	Vwa3b	stromal_adipocytes	13.0859	4.46898	1.63192	0.000247742	0.000775324
ENSMUSG00000050122	Vwa3b	luminal-differentiated_basal	13.0859	-3.81082	1.66718	0.000832428	0.00352318
ENSMUSG00000050122	Vwa3b	luminal-progenitors_basal	13.0859	-5.69238	1.60133	1.83577e-05	0.000122375
ENSMUSG00000050122	Vwa3b	luminal-progenitors_endothelial	13.0859	-3.33585	1.81498	0.00297509	0.00982097
ENSMUSG00000050122	Vwa3b	stromal_luminal-differentiated	13.0859	4.36134	1.61977	0.000276476	0.00137248
ENSMUSG00000050122	Vwa3b	stromal_luminal-progenitors	13.0859	6.11288	1.53311	4.97783e-06	2.69401e-05
ENSMUSG00000026114	Cnga3	basal_adipocytes	4.68132	9.17591	2.11422	2.7418e-07	1.23634e-06
ENSMUSG00000026114	Cnga3	endothelial_adipocytes	4.68132	5.91144	2.28751	0.000142814	0.000456545
ENSMUSG00000026114	Cnga3	luminal-progenitors_adipocytes	4.68132	10.3202	2.04649	1.16088e-08	6.22854e-08
ENSMUSG00000026114	Cnga3	luminal-differentiated_basal	4.68132	-10.5042	2.04007	4.36183e-09	4.65692e-08
ENSMUSG00000026114	Cnga3	stromal_basal	4.68132	-9.92006	2.09898	9.52554e-09	1.13636e-07
ENSMUSG00000026114	Cnga3	luminal-differentiated_endothelial	4.68132	-7.88439	2.11478	6.83005e-06	3.75242e-05
ENSMUSG00000026114	Cnga3	stromal_endothelial	4.68132	-7.35953	2.18858	1.30248e-05	9.16998e-05
ENSMUSG00000026114	Cnga3	luminal-progenitors_luminal-differentiated	4.68132	11.8843	1.90465	1.18985e-10	2.27091e-09
ENSMUSG00000026114	Cnga3	stromal_luminal-progenitors	4.68132	-11.3305	2.03324	2.71109e-10	2.46325e-09
ENSMUSG00000026113	Inpp4a	basal_adipocytes	903.866	1.65604	0.232657	2.8062e-13	2.26681e-12
ENSMUSG00000026113	Inpp4a	endothelial_adipocytes	903.866	1.88525	0.235391	1.39414e-16	1.63274e-15
ENSMUSG00000026113	Inpp4a	luminal-differentiated_adipocytes	903.866	1.31001	0.232585	5.49326e-09	3.09736e-08
ENSMUSG00000026113	Inpp4a	stromal_adipocytes	903.866	1.75343	0.235465	1.15317e-14	1.07598e-13
ENSMUSG00000026113	Inpp4a	luminal-progenitors_basal	903.866	-1.02632	0.245195	1.30125e-06	1.05885e-05
ENSMUSG00000026113	Inpp4a	luminal-progenitors_endothelial	903.866	-1.26071	0.236936	6.27961e-09	5.0738e-08
ENSMUSG00000026113	Inpp4a	stromal_luminal-progenitors	903.866	1.11908	0.236266	1.43132e-07	9.56163e-07
ENSMUSG00000026112	Coa5	basal_adipocytes	1324.94	-2.32116	0.173778	9.44872e-42	5.38104e-40
ENSMUSG00000026112	Coa5	endothelial_adipocytes	1324.94	-3.00043	0.173994	2.55693e-67	5.76192e-65
ENSMUSG00000026112	Coa5	luminal-differentiated_adipocytes	1324.94	-2.0548	0.174657	4.19686e-33	1.43219e-31
ENSMUSG00000026112	Coa5	luminal-progenitors_adipocytes	1324.94	-1.92077	0.173712	2.51e-29	7.397e-28
ENSMUSG00000026112	Coa5	stromal_adipocytes	1324.94	-1.61374	0.173863	2.50905e-21	3.71715e-20
ENSMUSG00000026112	Coa5	luminal-progenitors_endothelial	1324.94	1.015	0.174176	9.06145e-10	7.99487e-09
ENSMUSG00000026112	Coa5	stromal_endothelial	1324.94	1.33558	0.176272	2.98489e-15	6.41914e-14
ENSMUSG00000026110	Mgat4a	basal_adipocytes	1295.26	1.11343	0.378173	0.00175702	0.00454918
ENSMUSG00000026110	Mgat4a	endothelial_adipocytes	1295.26	3.47054	0.387768	8.10456e-20	1.2317e-18
ENSMUSG00000026110	Mgat4a	luminal-differentiated_adipocytes	1295.26	2.18418	0.40116	3.96938e-09	2.27543e-08
ENSMUSG00000026110	Mgat4a	luminal-progenitors_adipocytes	1295.26	2.13974	0.396171	6.0951e-09	3.36984e-08
ENSMUSG00000026110	Mgat4a	stromal_adipocytes	1295.26	2.33019	0.399091	4.61109e-10	2.87837e-09
ENSMUSG00000026110	Mgat4a	endothelial_basal	1295.26	2.25144	0.399945	1.73522e-09	2.07975e-08
ENSMUSG00000026110	Mgat4a	luminal-differentiated_endothelial	1295.26	-1.03206	0.408464	0.00120745	0.00439794
ENSMUSG00000026110	Mgat4a	luminal-progenitors_endothelial	1295.26	-1.0564	0.389629	0.000911523	0.00337528
ENSMUSG00000103948	4930594C11Rik	basal_adipocytes	92.9101	12.0506	1.07117	3.36367e-30	9.29454e-29
ENSMUSG00000103948	4930594C11Rik	endothelial_adipocytes	92.9101	15.7418	1.05956	1.38423e-50	1.43019e-48
ENSMUSG00000103948	4930594C11Rik	luminal-differentiated_adipocytes	92.9101	12.9444	1.06687	1.66265e-34	6.16495e-33
ENSMUSG00000103948	4930594C11Rik	luminal-progenitors_adipocytes	92.9101	14.2195	1.06283	1.33066e-41	7.76414e-40
ENSMUSG00000103948	4930594C11Rik	stromal_adipocytes	92.9101	14.4053	1.06031	1.7862e-42	9.07286e-41
ENSMUSG00000103948	4930594C11Rik	endothelial_basal	92.9101	3.48181	0.809045	2.99192e-06	2.21672e-05
ENSMUSG00000103948	4930594C11Rik	luminal-progenitors_basal	92.9101	1.49501	0.902297	0.00596486	0.0217369
ENSMUSG00000103948	4930594C11Rik	stromal_basal	92.9101	1.75713	0.959071	0.00325289	0.0127962
ENSMUSG00000103948	4930594C11Rik	luminal-differentiated_endothelial	92.9101	-2.38286	0.909153	0.000419039	0.00168464
ENSMUSG00000087233	Gm43213	endothelial_adipocytes	83.8219	4.73288	0.855359	2.42682e-09	1.43848e-08
ENSMUSG00000087233	Gm43213	luminal-progenitors_adipocytes	83.8219	2.62335	0.914835	0.000303954	0.000916524
ENSMUSG00000087233	Gm43213	stromal_adipocytes	83.8219	2.59464	0.910969	0.000415077	0.00124467
ENSMUSG00000087233	Gm43213	endothelial_basal	83.8219	3.25605	0.714846	9.78775e-07	7.88841e-06
ENSMUSG00000087233	Gm43213	luminal-differentiated_endothelial	83.8219	-3.17442	0.768011	2.82129e-06	1.6468e-05
ENSMUSG00000087233	Gm43213	luminal-progenitors_endothelial	83.8219	-1.48711	0.775568	0.00399285	0.0127788
ENSMUSG00000087233	Gm43213	stromal_endothelial	83.8219	-1.56895	0.836222	0.00289125	0.0122201
ENSMUSG00000026090	2010300C02Rik	endothelial_adipocytes	484.545	2.45228	0.711914	6.27645e-05	0.000211999
ENSMUSG00000026090	2010300C02Rik	luminal-differentiated_adipocytes	484.545	2.94772	0.710414	2.81219e-06	1.13233e-05
ENSMUSG00000026090	2010300C02Rik	luminal-progenitors_adipocytes	484.545	7.48945	0.68889	3.80588e-29	1.10909e-27
ENSMUSG00000026090	2010300C02Rik	stromal_adipocytes	484.545	2.47919	0.718045	5.17565e-05	0.000180158
ENSMUSG00000026090	2010300C02Rik	endothelial_basal	484.545	2.07808	0.73555	0.000219644	0.00113997
ENSMUSG00000026090	2010300C02Rik	luminal-differentiated_basal	484.545	2.60311	0.686691	9.80666e-06	6.19734e-05
ENSMUSG00000026090	2010300C02Rik	luminal-progenitors_basal	484.545	7.12417	0.641462	6.03467e-30	5.11033e-28
ENSMUSG00000026090	2010300C02Rik	stromal_basal	484.545	2.1093	0.739322	0.000181392	0.00097893
ENSMUSG00000026090	2010300C02Rik	luminal-progenitors_endothelial	484.545	4.7688	0.63474	1.13429e-14	1.56617e-13
ENSMUSG00000026090	2010300C02Rik	luminal-progenitors_luminal-differentiated	484.545	4.20013	0.640276	2.65139e-12	6.29379e-11
ENSMUSG00000026090	2010300C02Rik	stromal_luminal-progenitors	484.545	-4.72665	0.628481	1.69141e-14	2.30879e-13
ENSMUSG00000102650	Gm19863	luminal-progenitors_adipocytes	5.83964	5.16542	1.91016	0.000217939	0.000675071
ENSMUSG00000102650	Gm19863	stromal_basal	5.83964	-3.21578	2.02829	0.00477067	0.0179133
ENSMUSG00000102650	Gm19863	luminal-progenitors_endothelial	5.83964	3.33921	1.92918	0.00380303	0.0122171
ENSMUSG00000102650	Gm19863	luminal-progenitors_luminal-differentiated	5.83964	4.84011	2.01975	0.000201025	0.00123949
ENSMUSG00000102650	Gm19863	stromal_luminal-progenitors	5.83964	-7.03031	1.78944	3.02491e-06	1.69354e-05
ENSMUSG00000060771	Tsga10	basal_adipocytes	142.077	-1.10521	0.374328	0.00172762	0.00447935
ENSMUSG00000060771	Tsga10	luminal-differentiated_basal	142.077	1.03918	0.402951	0.00106341	0.00437968
ENSMUSG00000060771	Tsga10	stromal_basal	142.077	1.44371	0.414649	2.39103e-05	0.000155159
ENSMUSG00000037216	Lipt1	basal_adipocytes	59.9594	-2.58973	0.540993	1.29279e-07	6.0367e-07
ENSMUSG00000037216	Lipt1	endothelial_adipocytes	59.9594	-3.99976	0.538973	2.15512e-14	2.0888e-13
ENSMUSG00000037216	Lipt1	luminal-differentiated_adipocytes	59.9594	-3.43313	0.540665	3.05069e-11	2.20047e-10
ENSMUSG00000037216	Lipt1	luminal-progenitors_adipocytes	59.9594	-1.72837	0.526611	0.000197676	0.000616176
ENSMUSG00000037216	Lipt1	stromal_adipocytes	59.9594	-2.66992	0.545773	9.74909e-08	4.82425e-07
ENSMUSG00000037216	Lipt1	luminal-progenitors_endothelial	59.9594	1.93962	0.612018	5.66636e-05	0.000262921
ENSMUSG00000037216	Lipt1	luminal-progenitors_luminal-differentiated	59.9594	1.21385	0.61276	0.00280676	0.0126011
ENSMUSG00000026088	Mitd1	endothelial_adipocytes	189.271	1.07653	0.360265	0.00127159	0.00346345
ENSMUSG00000026087	Mrpl30	basal_adipocytes	843.983	-2.25546	0.263396	1.07056e-18	1.3345e-17
ENSMUSG00000026087	Mrpl30	endothelial_adipocytes	843.983	-2.59771	0.263768	8.62665e-24	1.72401e-22
ENSMUSG00000026087	Mrpl30	luminal-differentiated_adipocytes	843.983	-2.42514	0.2653	4.51063e-21	7.33258e-20
ENSMUSG00000026087	Mrpl30	luminal-progenitors_adipocytes	843.983	-2.09672	0.263951	1.81451e-16	2.04976e-15
ENSMUSG00000026087	Mrpl30	stromal_adipocytes	843.983	-2.53791	0.264229	7.75143e-23	1.26118e-21
ENSMUSG00000037138	Aff3	basal_adipocytes	454.658	1.67386	0.719049	0.00501907	0.0118539
ENSMUSG00000037138	Aff3	luminal-progenitors_adipocytes	454.658	-3.35809	0.795363	1.33827e-06	5.65511e-06
ENSMUSG00000037138	Aff3	stromal_adipocytes	454.658	3.24183	0.750977	1.74397e-06	7.40666e-06
ENSMUSG00000037138	Aff3	endothelial_basal	454.658	-2.81649	0.791943	3.25984e-05	0.000200756
ENSMUSG00000037138	Aff3	luminal-differentiated_basal	454.658	-2.32591	0.830842	0.000248149	0.0011909
ENSMUSG00000037138	Aff3	luminal-progenitors_basal	454.658	-5.52332	0.750981	3.21342e-14	6.63153e-13
ENSMUSG00000037138	Aff3	luminal-progenitors_endothelial	454.658	-2.25008	0.87704	0.00044762	0.00176085
ENSMUSG00000037138	Aff3	stromal_endothelial	454.658	4.29609	0.731152	9.00569e-10	1.10524e-08
ENSMUSG00000037138	Aff3	luminal-progenitors_luminal-differentiated	454.658	-2.64869	0.803957	6.81801e-05	0.000472738
ENSMUSG00000037138	Aff3	stromal_luminal-differentiated	454.658	3.94572	0.740068	1.75421e-08	1.74556e-07
ENSMUSG00000037138	Aff3	stromal_luminal-progenitors	454.658	6.95116	0.757472	1.80425e-21	4.64661e-20
ENSMUSG00000048814	Lonrf2	stromal_adipocytes	54.1387	2.5443	1.02168	0.00126557	0.00346463
ENSMUSG00000048814	Lonrf2	stromal_basal	54.1387	4.30517	0.944214	1.18227e-06	9.77767e-06
ENSMUSG00000048814	Lonrf2	stromal_endothelial	54.1387	3.84259	0.974993	1.05968e-05	7.57933e-05
ENSMUSG00000048814	Lonrf2	stromal_luminal-differentiated	54.1387	3.20131	1.05421	0.00012874	0.00068596
ENSMUSG00000048814	Lonrf2	stromal_luminal-progenitors	54.1387	4.08756	0.953551	4.59302e-06	2.49868e-05
ENSMUSG00000026080	Chst10	basal_adipocytes	44.9255	6.73703	1.13085	5.51009e-11	3.6308e-10
ENSMUSG00000026080	Chst10	endothelial_adipocytes	44.9255	2.38654	1.15692	0.00513615	0.0124107
ENSMUSG00000026080	Chst10	luminal-differentiated_adipocytes	44.9255	1.91589	1.20396	0.0191442	0.0404748
ENSMUSG00000026080	Chst10	luminal-progenitors_adipocytes	44.9255	7.58986	1.11908	2.94553e-13	2.49259e-12
ENSMUSG00000026080	Chst10	stromal_adipocytes	44.9255	8.48553	1.13632	1.26225e-15	1.27021e-14
ENSMUSG00000026080	Chst10	endothelial_basal	44.9255	-3.72595	0.86716	3.18831e-06	2.35338e-05
ENSMUSG00000026080	Chst10	luminal-differentiated_basal	44.9255	-3.93367	0.997474	7.56749e-06	4.87735e-05
ENSMUSG00000026080	Chst10	luminal-progenitors_endothelial	44.9255	4.56253	0.863212	2.18963e-08	1.66418e-07
ENSMUSG00000026080	Chst10	stromal_endothelial	44.9255	5.26643	0.858475	8.85762e-11	1.21451e-09
ENSMUSG00000026080	Chst10	luminal-progenitors_luminal-differentiated	44.9255	4.62804	1.00495	1.084e-07	1.3171e-06
ENSMUSG00000026080	Chst10	stromal_luminal-differentiated	44.9255	5.53737	0.96952	1.04034e-09	1.19812e-08
ENSMUSG00000026078	Pdcl3	basal_adipocytes	588.229	1.31608	0.252574	8.16735e-08	3.89588e-07
ENSMUSG00000103046	Gm37309	stromal_luminal-differentiated	19.6639	-1.17552	0.808542	0.0141105	0.0436891
ENSMUSG00000103046	Gm37309	stromal_luminal-progenitors	19.6639	-2.33809	0.878317	0.000394669	0.00155091
ENSMUSG00000103182	Gm37091	basal_adipocytes	3.80874	7.67795	2.17725	6.61109e-06	2.48832e-05
ENSMUSG00000103182	Gm37091	luminal-differentiated_adipocytes	3.80874	8.47479	2.12978	1.32879e-06	5.61321e-06
ENSMUSG00000103182	Gm37091	luminal-progenitors_adipocytes	3.80874	7.34724	2.17202	1.49951e-05	5.50908e-05
ENSMUSG00000103182	Gm37091	stromal_adipocytes	3.80874	5.34959	2.29231	0.00043619	0.00130198
ENSMUSG00000103182	Gm37091	endothelial_basal	3.80874	-9.64947	2.10912	4.61752e-08	4.54879e-07
ENSMUSG00000103182	Gm37091	luminal-differentiated_endothelial	3.80874	10.5157	2.03821	6.69721e-09	5.32885e-08
ENSMUSG00000103182	Gm37091	luminal-progenitors_endothelial	3.80874	9.34357	2.07912	1.33825e-07	9.17957e-07
ENSMUSG00000103182	Gm37091	stromal_endothelial	3.80874	7.69296	2.22652	8.55688e-06	6.24189e-05
ENSMUSG00000026077	Npas2	basal_adipocytes	523.989	-3.70526	0.604327	5.87353e-11	3.85473e-10
ENSMUSG00000026077	Npas2	luminal-progenitors_adipocytes	523.989	1.38379	0.559817	0.00445948	0.0108509
ENSMUSG00000026077	Npas2	stromal_adipocytes	523.989	1.82884	0.599594	0.00031352	0.000963762
ENSMUSG00000026077	Npas2	endothelial_basal	523.989	4.99584	0.58801	3.64913e-18	1.10872e-16
ENSMUSG00000026077	Npas2	luminal-differentiated_basal	523.989	3.76395	0.594623	4.51915e-11	6.16999e-10
ENSMUSG00000026077	Npas2	luminal-progenitors_basal	523.989	5.4056	0.589195	8.87635e-21	3.39013e-19
ENSMUSG00000026077	Npas2	stromal_basal	523.989	5.81394	0.58751	5.88016e-24	5.21136e-22
ENSMUSG00000026077	Npas2	luminal-progenitors_luminal-differentiated	523.989	1.17215	0.653018	0.00488118	0.0201258
ENSMUSG00000026077	Npas2	stromal_luminal-differentiated	523.989	1.73558	0.656699	0.000349077	0.00169432
ENSMUSG00000092563	Gm3617	endothelial_adipocytes	4.55104	2.13811	1.30045	0.0166799	0.0360459
ENSMUSG00000092563	Gm3617	luminal-progenitors_adipocytes	4.55104	2.41005	1.34439	0.00799544	0.0184304
ENSMUSG00000092563	Gm3617	endothelial_basal	4.55104	2.67461	1.50721	0.00355714	0.013771
ENSMUSG00000092563	Gm3617	luminal-progenitors_basal	4.55104	2.99339	1.50478	0.00142662	0.00622512
ENSMUSG00000073702	Rpl31	basal_adipocytes	3350.74	1.00511	0.248403	3.25637e-05	0.000111576
ENSMUSG00000003134	Tbc1d8	basal_adipocytes	1513.42	1.34514	0.395167	0.000270038	0.000808013
ENSMUSG00000003134	Tbc1d8	endothelial_adipocytes	1513.42	4.27756	0.400605	2.21781e-27	5.65595e-26
ENSMUSG00000003134	Tbc1d8	luminal-differentiated_adipocytes	1513.42	5.19352	0.403405	4.04296e-39	1.97538e-37
ENSMUSG00000003134	Tbc1d8	luminal-progenitors_adipocytes	1513.42	4.09325	0.404163	4.785e-25	1.05553e-23
ENSMUSG00000003134	Tbc1d8	stromal_adipocytes	1513.42	3.51167	0.401787	5.05972e-19	6.39467e-18
ENSMUSG00000003134	Tbc1d8	endothelial_basal	1513.42	2.83971	0.401553	3.66202e-13	6.5969e-12
ENSMUSG00000003134	Tbc1d8	luminal-differentiated_basal	1513.42	3.7357	0.39834	1.50608e-21	5.58253e-20
ENSMUSG00000003134	Tbc1d8	luminal-progenitors_basal	1513.42	2.59291	0.406934	1.3855e-11	2.10032e-10
ENSMUSG00000003134	Tbc1d8	stromal_basal	1513.42	2.01264	0.424724	1.04373e-07	1.03818e-06
ENSMUSG00000003134	Tbc1d8	stromal_luminal-differentiated	1513.42	-1.49188	0.429842	2.45803e-05	0.000150652
ENSMUSG00000102607	Gm37265	endothelial_adipocytes	18.6669	4.05954	1.18312	4.36577e-05	0.000151114
ENSMUSG00000102607	Gm37265	luminal-differentiated_adipocytes	18.6669	5.96516	1.20859	2.4991e-08	1.31072e-07
ENSMUSG00000102607	Gm37265	luminal-progenitors_adipocytes	18.6669	4.8916	1.21106	2.89454e-06	1.17017e-05
ENSMUSG00000102607	Gm37265	stromal_adipocytes	18.6669	4.3957	1.19713	1.48187e-05	5.57837e-05
ENSMUSG00000102607	Gm37265	endothelial_basal	18.6669	2.04102	1.1905	0.00442198	0.01659
ENSMUSG00000102607	Gm37265	luminal-differentiated_basal	18.6669	4.11787	1.00232	4.04251e-06	2.74498e-05
ENSMUSG00000102607	Gm37265	luminal-progenitors_basal	18.6669	2.86895	1.13934	0.000391356	0.00195961
ENSMUSG00000102607	Gm37265	stromal_basal	18.6669	2.46062	1.18885	0.00170947	0.00727321
ENSMUSG00000085894	Gm15832	stromal_endothelial	29.6336	2.30601	0.999167	0.000899493	0.00433792
ENSMUSG00000048234	Rnf149	endothelial_adipocytes	1808.39	-1.65821	0.283408	8.33643e-10	5.20082e-09
ENSMUSG00000048234	Rnf149	endothelial_basal	1808.39	-1.53222	0.292006	9.57684e-09	1.03937e-07
ENSMUSG00000048234	Rnf149	luminal-differentiated_endothelial	1808.39	2.00343	0.284663	2.04486e-13	2.56112e-12
ENSMUSG00000048234	Rnf149	luminal-progenitors_endothelial	1808.39	2.19386	0.287162	1.47465e-15	2.1985e-14
ENSMUSG00000048234	Rnf149	stromal_endothelial	1808.39	2.03856	0.28835	1.04361e-13	1.95824e-12
ENSMUSG00000050967	Creg2	basal_adipocytes	30.551	18.4628	1.33362	2.38418e-44	1.48035e-42
ENSMUSG00000050967	Creg2	endothelial_adipocytes	30.551	18.3358	1.36435	4.80704e-42	3.10262e-40
ENSMUSG00000050967	Creg2	luminal-differentiated_adipocytes	30.551	18.7107	1.39098	4.34643e-42	2.50807e-40
ENSMUSG00000050967	Creg2	luminal-progenitors_adipocytes	30.551	17.7646	1.36958	2.45513e-39	1.2887e-37
ENSMUSG00000050967	Creg2	stromal_adipocytes	30.551	21.41	1.32597	1.14322e-59	1.41797e-57
ENSMUSG00000050967	Creg2	stromal_basal	30.551	1.93097	1.35561	0.00930437	0.0317666
ENSMUSG00000050967	Creg2	stromal_endothelial	30.551	1.92858	1.4027	0.00918757	0.0333151
ENSMUSG00000050967	Creg2	stromal_luminal-progenitors	30.551	2.91022	1.38454	0.00212932	0.00721084
ENSMUSG00000026074	Map4k4	endothelial_adipocytes	5653.25	1.33707	0.191037	7.67338e-13	6.44959e-12
ENSMUSG00000026074	Map4k4	endothelial_basal	5653.25	1.07423	0.197772	3.17563e-09	3.67047e-08
ENSMUSG00000026074	Map4k4	luminal-differentiated_endothelial	5653.25	-1.22664	0.196361	2.5697e-11	2.6636e-10
ENSMUSG00000026074	Map4k4	luminal-progenitors_endothelial	5653.25	-1.66292	0.196232	5.13489e-19	1.0267e-17
ENSMUSG00000026073	Il1r2	luminal-differentiated_adipocytes	477.814	3.55702	0.935201	1.19197e-05	4.38474e-05
ENSMUSG00000026073	Il1r2	stromal_adipocytes	477.814	6.68289	0.943911	1.05206e-14	9.84394e-14
ENSMUSG00000026073	Il1r2	luminal-differentiated_basal	477.814	4.41504	0.902117	1.28197e-07	1.11912e-06
ENSMUSG00000026073	Il1r2	stromal_basal	477.814	7.39889	0.903386	4.45878e-18	1.90974e-16
ENSMUSG00000026073	Il1r2	luminal-differentiated_endothelial	477.814	3.8038	0.936423	4.55833e-06	2.57468e-05
ENSMUSG00000026073	Il1r2	stromal_endothelial	477.814	6.82385	0.910652	1.56358e-15	3.43759e-14
ENSMUSG00000026073	Il1r2	luminal-progenitors_luminal-differentiated	477.814	-2.38587	1.00616	0.000772406	0.00407826
ENSMUSG00000026073	Il1r2	stromal_luminal-differentiated	477.814	2.50304	1.02683	0.000606029	0.00277828
ENSMUSG00000026073	Il1r2	stromal_luminal-progenitors	477.814	5.70287	0.879279	1.29128e-11	1.33626e-10
ENSMUSG00000097899	Gm16894	endothelial_adipocytes	6.39493	-2.52149	1.48388	0.011268	0.0253612
ENSMUSG00000097899	Gm16894	luminal-progenitors_adipocytes	6.39493	-2.77798	1.5816	0.00683242	0.0159849
ENSMUSG00000097899	Gm16894	stromal_endothelial	6.39493	3.84504	1.6626	0.000751631	0.00370222
ENSMUSG00000097899	Gm16894	stromal_luminal-progenitors	6.39493	4.34664	1.57049	0.00041065	0.00160598
ENSMUSG00000102975	Gm37347	endothelial_adipocytes	127.742	-18.8139	1.37544	1.68199e-43	1.19802e-41
ENSMUSG00000102975	Gm37347	luminal-differentiated_adipocytes	127.742	3.93586	1.24928	0.000102458	0.000327976
ENSMUSG00000102975	Gm37347	stromal_adipocytes	127.742	5.4186	1.23348	3.37532e-07	1.57332e-06
ENSMUSG00000102975	Gm37347	endothelial_basal	127.742	-18.4822	1.29424	3.34293e-47	1.52897e-44
ENSMUSG00000102975	Gm37347	luminal-differentiated_basal	127.742	4.43788	1.12502	7.06561e-06	4.58272e-05
ENSMUSG00000102975	Gm37347	stromal_basal	127.742	5.84342	1.07447	6.05065e-09	7.51213e-08
ENSMUSG00000102975	Gm37347	luminal-differentiated_endothelial	127.742	23.4309	1.27868	3.59057e-76	2.96662e-73
ENSMUSG00000102975	Gm37347	luminal-progenitors_endothelial	127.742	18.5024	1.35656	2.68687e-43	2.63674e-41
ENSMUSG00000102975	Gm37347	stromal_endothelial	127.742	24.9837	1.28106	8.83155e-86	2.51336e-82
ENSMUSG00000102975	Gm37347	luminal-progenitors_luminal-differentiated	127.742	-4.19337	1.23899	2.08854e-05	0.000162004
ENSMUSG00000102975	Gm37347	stromal_luminal-progenitors	127.742	5.87043	1.14919	3.8212e-08	2.73286e-07
ENSMUSG00000026072	Il1r1	basal_adipocytes	783.398	-2.9929	0.371226	4.75886e-17	5.20705e-16
ENSMUSG00000026072	Il1r1	endothelial_adipocytes	783.398	1.52016	0.365326	7.0109e-06	2.72472e-05
ENSMUSG00000026072	Il1r1	luminal-differentiated_adipocytes	783.398	-1.058	0.35427	0.00131688	0.00352372
ENSMUSG00000026072	Il1r1	luminal-progenitors_adipocytes	783.398	-2.13046	0.370587	8.27169e-10	4.99473e-09
ENSMUSG00000026072	Il1r1	stromal_adipocytes	783.398	1.59805	0.367749	2.31645e-06	9.68377e-06
ENSMUSG00000026072	Il1r1	endothelial_basal	783.398	4.64808	0.364331	6.99542e-38	1.42201e-35
ENSMUSG00000026072	Il1r1	luminal-differentiated_basal	783.398	1.78778	0.3848	2.0289e-07	1.71449e-06
ENSMUSG00000026072	Il1r1	stromal_basal	783.398	4.73329	0.363883	3.51991e-39	1.36599e-36
ENSMUSG00000026072	Il1r1	luminal-differentiated_endothelial	783.398	-2.73218	0.369388	1.28915e-14	1.78939e-13
ENSMUSG00000026072	Il1r1	luminal-progenitors_endothelial	783.398	-3.82249	0.364383	2.2104e-26	7.68181e-25
ENSMUSG00000026072	Il1r1	stromal_luminal-differentiated	783.398	2.82579	0.366372	2.06907e-15	4.13056e-14
ENSMUSG00000026072	Il1r1	stromal_luminal-progenitors	783.398	3.90924	0.362283	1.83311e-27	7.52237e-26
ENSMUSG00000103560	Gm38070	basal_adipocytes	198.287	-4.05896	0.581867	2.3443e-13	1.90963e-12
ENSMUSG00000103560	Gm38070	luminal-differentiated_adipocytes	198.287	-4.8268	0.601113	8.97543e-17	1.04367e-15
ENSMUSG00000103560	Gm38070	luminal-progenitors_adipocytes	198.287	-5.21733	0.592289	1.27063e-19	1.85348e-18
ENSMUSG00000103560	Gm38070	stromal_adipocytes	198.287	-1.36388	0.567507	0.00430829	0.0106045
ENSMUSG00000103560	Gm38070	endothelial_basal	198.287	4.37011	0.570255	5.13023e-15	1.1164e-13
ENSMUSG00000103560	Gm38070	stromal_basal	198.287	2.41818	0.625606	7.04822e-06	5.06101e-05
ENSMUSG00000103560	Gm38070	luminal-differentiated_endothelial	198.287	-5.15647	0.59807	1.44014e-18	2.76096e-17
ENSMUSG00000103560	Gm38070	luminal-progenitors_endothelial	198.287	-5.51902	0.589291	1.33058e-21	3.27064e-20
ENSMUSG00000103560	Gm38070	stromal_endothelial	198.287	-1.57183	0.662106	0.000804626	0.00393074
ENSMUSG00000103560	Gm38070	stromal_luminal-differentiated	198.287	3.21251	0.610921	2.19524e-08	2.16173e-07
ENSMUSG00000103560	Gm38070	stromal_luminal-progenitors	198.287	3.62095	0.585564	2.9841e-10	2.69631e-09
ENSMUSG00000070942	Il1rl2	basal_adipocytes	497.831	2.62553	0.611505	1.34112e-06	5.53734e-06
ENSMUSG00000070942	Il1rl2	endothelial_adipocytes	497.831	1.98426	0.615159	0.000173253	0.000546301
ENSMUSG00000070942	Il1rl2	luminal-differentiated_adipocytes	497.831	3.30719	0.601565	4.53889e-09	2.58715e-08
ENSMUSG00000070942	Il1rl2	luminal-progenitors_adipocytes	497.831	2.60074	0.618969	1.67585e-06	6.99341e-06
ENSMUSG00000070942	Il1rl2	stromal_adipocytes	497.831	6.44264	0.603953	9.55933e-29	2.24796e-27
ENSMUSG00000070942	Il1rl2	stromal_basal	497.831	3.61002	0.576482	1.4067e-10	2.23371e-09
ENSMUSG00000070942	Il1rl2	stromal_endothelial	497.831	4.21784	0.577313	6.72303e-14	1.28409e-12
ENSMUSG00000070942	Il1rl2	stromal_luminal-differentiated	497.831	2.96162	0.597213	8.4026e-08	7.63176e-07
ENSMUSG00000070942	Il1rl2	stromal_luminal-progenitors	497.831	3.64275	0.574597	1.11028e-10	1.047e-09
ENSMUSG00000103230	Gm17970	basal_adipocytes	7.14334	8.21052	1.55296	2.12615e-09	1.19496e-08
ENSMUSG00000103230	Gm17970	luminal-differentiated_adipocytes	7.14334	10.3337	1.48073	1.70924e-13	1.53117e-12
ENSMUSG00000103230	Gm17970	luminal-progenitors_adipocytes	7.14334	8.62298	1.52836	3.54807e-10	2.21935e-09
ENSMUSG00000103230	Gm17970	stromal_adipocytes	7.14334	12.4999	1.41943	4.65843e-19	5.9071e-18
ENSMUSG00000103230	Gm17970	endothelial_basal	7.14334	-8.83941	1.49671	2.76939e-11	4.06956e-10
ENSMUSG00000103230	Gm17970	stromal_basal	7.14334	3.07441	1.52112	0.00193019	0.00807943
ENSMUSG00000103230	Gm17970	luminal-differentiated_endothelial	7.14334	11.009	1.43821	5.82018e-16	9.11199e-15
ENSMUSG00000103230	Gm17970	luminal-progenitors_endothelial	7.14334	9.27317	1.45761	3.58756e-12	3.96583e-11
ENSMUSG00000103230	Gm17970	stromal_endothelial	7.14334	13.2119	1.39058	2.73047e-22	1.05325e-20
ENSMUSG00000103230	Gm17970	stromal_luminal-progenitors	7.14334	2.62056	1.52404	0.00543135	0.0166834
ENSMUSG00000026069	Il1rl1	basal_adipocytes	193.173	2.69551	1.15087	0.001703	0.00442071
ENSMUSG00000026069	Il1rl1	endothelial_adipocytes	193.173	1.76708	1.08968	0.0231659	0.0483787
ENSMUSG00000026069	Il1rl1	luminal-differentiated_adipocytes	193.173	5.22325	1.12261	1.69117e-07	7.98108e-07
ENSMUSG00000026069	Il1rl1	luminal-progenitors_adipocytes	193.173	2.5779	1.17025	0.0024065	0.00617755
ENSMUSG00000026069	Il1rl1	stromal_adipocytes	193.173	9.80609	1.10806	7.83983e-20	1.04428e-18
ENSMUSG00000026069	Il1rl1	stromal_basal	193.173	6.10497	0.94615	1.01064e-11	1.87576e-10
ENSMUSG00000026069	Il1rl1	luminal-differentiated_endothelial	193.173	2.61933	1.12592	0.000910859	0.00340482
ENSMUSG00000026069	Il1rl1	stromal_endothelial	193.173	7.112	0.989547	1.23392e-14	2.5324e-13
ENSMUSG00000026069	Il1rl1	luminal-progenitors_luminal-differentiated	193.173	-1.42523	1.06296	0.0134069	0.0471691
ENSMUSG00000026069	Il1rl1	stromal_luminal-differentiated	193.173	3.86631	0.980128	8.13272e-06	5.44015e-05
ENSMUSG00000026069	Il1rl1	stromal_luminal-progenitors	193.173	6.24951	0.955922	5.4197e-12	5.81095e-11
ENSMUSG00000026070	Il18r1	luminal-differentiated_adipocytes	145.861	5.73691	0.838965	2.97095e-13	2.60606e-12
ENSMUSG00000026070	Il18r1	luminal-progenitors_adipocytes	145.861	7.47313	0.836886	1.06692e-20	1.7089e-19
ENSMUSG00000026070	Il18r1	stromal_adipocytes	145.861	5.43157	0.838473	2.97613e-12	2.27529e-11
ENSMUSG00000026070	Il18r1	luminal-differentiated_basal	145.861	5.26727	0.74874	2.23302e-13	3.93901e-12
ENSMUSG00000026070	Il18r1	luminal-progenitors_basal	145.861	6.95492	0.749305	1.0089e-21	4.22808e-20
ENSMUSG00000026070	Il18r1	stromal_basal	145.861	4.99814	0.736377	2.8501e-12	5.68532e-11
ENSMUSG00000026070	Il18r1	luminal-differentiated_endothelial	145.861	6.19883	0.807578	2.11882e-15	3.15886e-14
ENSMUSG00000026070	Il18r1	luminal-progenitors_endothelial	145.861	7.85979	0.810308	1.36811e-23	3.82966e-22
ENSMUSG00000026070	Il18r1	stromal_endothelial	145.861	5.87722	0.812399	2.72389e-14	5.42513e-13
ENSMUSG00000026070	Il18r1	stromal_luminal-progenitors	145.861	-1.3499	0.828333	0.00831156	0.024232
ENSMUSG00000026068	Il18rap	luminal-progenitors_adipocytes	51.805	4.92596	1.24004	3.72536e-06	1.48424e-05
ENSMUSG00000026068	Il18rap	stromal_adipocytes	51.805	7.34144	1.27708	7.23793e-11	4.85814e-10
ENSMUSG00000026068	Il18rap	luminal-progenitors_basal	51.805	3.97002	1.18455	3.85584e-05	0.000240334
ENSMUSG00000026068	Il18rap	stromal_basal	51.805	6.21446	1.0782	6.42281e-10	9.15966e-09
ENSMUSG00000026068	Il18rap	luminal-differentiated_endothelial	51.805	2.97254	1.45372	0.00179345	0.00627109
ENSMUSG00000026068	Il18rap	luminal-progenitors_endothelial	51.805	6.66311	1.21456	3.70997e-09	3.06725e-08
ENSMUSG00000026068	Il18rap	stromal_endothelial	51.805	9.04879	1.265	9.02141e-15	1.88317e-13
ENSMUSG00000026068	Il18rap	luminal-progenitors_luminal-differentiated	51.805	2.41184	1.22962	0.00194588	0.0091567
ENSMUSG00000026068	Il18rap	stromal_luminal-differentiated	51.805	5.12695	1.07669	2.01835e-07	1.73534e-06
ENSMUSG00000026065	Slc9a4	luminal-differentiated_adipocytes	80.8745	5.63501	1.30209	5.58344e-07	2.47669e-06
ENSMUSG00000026065	Slc9a4	luminal-progenitors_adipocytes	80.8745	6.26569	1.28241	4.37826e-08	2.21069e-07
ENSMUSG00000026065	Slc9a4	stromal_adipocytes	80.8745	3.91203	1.30049	0.000164759	0.000531081
ENSMUSG00000026065	Slc9a4	luminal-differentiated_basal	80.8745	3.14645	1.21624	0.000450964	0.00203641
ENSMUSG00000026065	Slc9a4	luminal-progenitors_basal	80.8745	3.81556	1.17321	5.11279e-05	0.000311023
ENSMUSG00000026065	Slc9a4	luminal-differentiated_endothelial	80.8745	4.71354	1.19236	7.77125e-06	4.2332e-05
ENSMUSG00000026065	Slc9a4	luminal-progenitors_endothelial	80.8745	5.27859	1.15501	6.3722e-07	3.9827e-06
ENSMUSG00000026065	Slc9a4	stromal_endothelial	80.8745	2.79339	1.38052	0.0017357	0.00781446
ENSMUSG00000026062	Slc9a2	basal_adipocytes	33.0494	-2.27838	0.966373	0.00230384	0.00582703
ENSMUSG00000026062	Slc9a2	endothelial_adipocytes	33.0494	-3.09213	1.00343	0.000200784	0.000626311
ENSMUSG00000026062	Slc9a2	stromal_adipocytes	33.0494	-2.27134	1.02365	0.00312128	0.00790158
ENSMUSG00000026062	Slc9a2	luminal-progenitors_basal	33.0494	2.56171	1.10349	0.000687128	0.00325323
ENSMUSG00000026062	Slc9a2	luminal-progenitors_endothelial	33.0494	3.5378	1.03984	4.95178e-05	0.00023178
ENSMUSG00000026062	Slc9a2	stromal_luminal-progenitors	33.0494	-2.70502	1.13217	0.000995971	0.00360591
ENSMUSG00000103270	Gm37915	basal_adipocytes	3.02	12.7309	2.11778	1.7883e-10	1.12182e-09
ENSMUSG00000103270	Gm37915	endothelial_adipocytes	3.02	5.11681	2.29043	0.000561481	0.0016297
ENSMUSG00000103270	Gm37915	luminal-differentiated_adipocytes	3.02	15.9525	1.98244	1.69631e-16	1.9279e-15
ENSMUSG00000103270	Gm37915	luminal-progenitors_adipocytes	3.02	3.96634	2.28723	0.00386211	0.00951963
ENSMUSG00000103270	Gm37915	stromal_adipocytes	3.02	14.8781	2.02559	6.27287e-14	5.5372e-13
ENSMUSG00000103270	Gm37915	endothelial_basal	3.02	-4.22257	2.356	0.00207403	0.00855841
ENSMUSG00000103270	Gm37915	luminal-progenitors_basal	3.02	-5.56484	2.41254	0.000391049	0.00195907
ENSMUSG00000103270	Gm37915	luminal-differentiated_endothelial	3.02	8.62499	2.08497	1.11185e-06	6.83086e-06
ENSMUSG00000103270	Gm37915	stromal_endothelial	3.02	7.01609	2.24	3.02014e-05	0.000198703
ENSMUSG00000103270	Gm37915	luminal-progenitors_luminal-differentiated	3.02	-10.0455	2.07207	1.00967e-07	1.23322e-06
ENSMUSG00000103270	Gm37915	stromal_luminal-progenitors	3.02	8.10394	2.1877	3.65953e-06	2.02455e-05
ENSMUSG00000041945	Mfsd9	endothelial_basal	78.6058	1.08308	0.509262	0.00227933	0.00927558
ENSMUSG00000041945	Mfsd9	luminal-progenitors_endothelial	78.6058	-1.08153	0.468113	0.00269986	0.00901232
ENSMUSG00000079588	Tmem182	basal_adipocytes	1042.29	-7.54448	0.771147	1.94774e-24	3.69476e-23
ENSMUSG00000079588	Tmem182	luminal-differentiated_adipocytes	1042.29	-6.15135	0.774497	4.99551e-17	5.92481e-16
ENSMUSG00000079588	Tmem182	luminal-progenitors_adipocytes	1042.29	-18.1208	0.923542	1.37629e-86	7.99473e-84
ENSMUSG00000079588	Tmem182	stromal_adipocytes	1042.29	-5.60351	0.754947	2.80559e-15	2.75669e-14
ENSMUSG00000079588	Tmem182	endothelial_basal	1042.29	8.02614	0.769287	1.34008e-27	1.04965e-25
ENSMUSG00000079588	Tmem182	luminal-progenitors_basal	1042.29	-10.3627	0.960063	4.97354e-29	3.853e-27
ENSMUSG00000079588	Tmem182	stromal_basal	1042.29	1.15071	0.839307	0.0154133	0.048847
ENSMUSG00000079588	Tmem182	luminal-differentiated_endothelial	1042.29	-6.70718	0.761815	1.21824e-19	2.50022e-18
ENSMUSG00000079588	Tmem182	luminal-progenitors_endothelial	1042.29	-18.6416	0.923838	1.86006e-91	2.38208e-88
ENSMUSG00000079588	Tmem182	stromal_endothelial	1042.29	-6.15363	0.747746	8.22518e-18	2.20137e-16
ENSMUSG00000079588	Tmem182	luminal-progenitors_luminal-differentiated	1042.29	-11.7904	0.944021	3.56897e-36	9.05069e-34
ENSMUSG00000079588	Tmem182	stromal_luminal-progenitors	1042.29	12.2891	0.942148	2.30388e-40	2.41861e-38
ENSMUSG00000045515	Pou3f3	stromal_adipocytes	5.24949	3.2792	1.90763	0.00581596	0.0139423
ENSMUSG00000060679	Mrps9	endothelial_adipocytes	646.052	-1.16783	0.185951	1.35416e-10	9.1396e-10
ENSMUSG00000060679	Mrps9	stromal_adipocytes	646.052	-1.24665	0.186289	6.89792e-12	5.11959e-11
ENSMUSG00000041907	Gpr45	basal_adipocytes	9.27787	3.04684	1.42957	0.00240044	0.00605029
ENSMUSG00000041907	Gpr45	stromal_adipocytes	9.27787	3.22385	1.42658	0.00175825	0.0046761
ENSMUSG00000041907	Gpr45	luminal-differentiated_basal	9.27787	-3.00343	1.52011	0.00204717	0.00779574
ENSMUSG00000041907	Gpr45	stromal_luminal-differentiated	9.27787	3.16408	1.53352	0.00147339	0.00613028
ENSMUSG00000041907	Gpr45	stromal_luminal-progenitors	9.27787	1.86616	1.4644	0.0189849	0.0498598
ENSMUSG00000041878	8430432A02Rik	luminal-progenitors_endothelial	3.4864	2.09481	1.46872	0.0109876	0.0311345
ENSMUSG00000008136	Fhl2	basal_adipocytes	227.751	5.88073	0.557305	1.9637e-27	4.48466e-26
ENSMUSG00000008136	Fhl2	endothelial_adipocytes	227.751	2.2628	0.57756	9.9377e-06	3.7796e-05
ENSMUSG00000008136	Fhl2	luminal-differentiated_adipocytes	227.751	4.04703	0.553853	4.23829e-14	3.98665e-13
ENSMUSG00000008136	Fhl2	luminal-progenitors_adipocytes	227.751	3.18566	0.572328	1.48464e-09	8.72884e-09
ENSMUSG00000008136	Fhl2	stromal_adipocytes	227.751	3.55637	0.553675	2.35381e-11	1.65487e-10
ENSMUSG00000008136	Fhl2	endothelial_basal	227.751	-3.45414	0.512553	5.42447e-12	8.64035e-11
ENSMUSG00000008136	Fhl2	luminal-differentiated_basal	227.751	-1.53717	0.564027	0.000375956	0.00173221
ENSMUSG00000008136	Fhl2	luminal-progenitors_basal	227.751	-2.48012	0.531768	2.19832e-07	1.9958e-06
ENSMUSG00000008136	Fhl2	stromal_basal	227.751	-2.13678	0.560783	6.78473e-06	4.88825e-05
ENSMUSG00000008136	Fhl2	luminal-differentiated_endothelial	227.751	1.42563	0.567076	0.000804909	0.00304657
ENSMUSG00000094497	Gm8210	endothelial_adipocytes	1.96927	2.15631	1.32021	0.0168704	0.0364186
ENSMUSG00000094497	Gm8210	luminal-differentiated_endothelial	1.96927	-2.99587	1.59462	0.0026793	0.00900174
ENSMUSG00000066877	Nck2	basal_adipocytes	1315.57	2.96476	0.29716	1.23274e-24	2.35554e-23
ENSMUSG00000066877	Nck2	endothelial_adipocytes	1315.57	2.03985	0.299345	1.02334e-12	8.4894e-12
ENSMUSG00000066877	Nck2	luminal-differentiated_adipocytes	1315.57	3.82071	0.294225	3.00134e-39	1.48029e-37
ENSMUSG00000066877	Nck2	luminal-progenitors_adipocytes	1315.57	1.72584	0.295259	9.4417e-10	5.66199e-09
ENSMUSG00000066877	Nck2	luminal-progenitors_basal	1315.57	-1.07536	0.315564	3.28465e-05	0.000207737
ENSMUSG00000066877	Nck2	stromal_basal	1315.57	-2.2372	0.300008	6.89295e-15	1.95948e-13
ENSMUSG00000066877	Nck2	luminal-differentiated_endothelial	1315.57	1.68422	0.300584	1.75641e-09	1.49607e-08
ENSMUSG00000066877	Nck2	stromal_endothelial	1315.57	-1.25143	0.303382	3.32117e-06	2.5653e-05
ENSMUSG00000066877	Nck2	luminal-progenitors_luminal-differentiated	1315.57	-2.00807	0.295983	1.99484e-12	4.82928e-11
ENSMUSG00000066877	Nck2	stromal_luminal-differentiated	1315.57	-3.08811	0.293324	1.4768e-26	7.38776e-25
ENSMUSG00000103422	Gm37536	basal_adipocytes	27.3531	1.83079	0.769292	0.00355675	0.00866644
ENSMUSG00000103422	Gm37536	endothelial_adipocytes	27.3531	1.63911	0.78401	0.00819055	0.0189974
ENSMUSG00000103422	Gm37536	luminal-differentiated_adipocytes	27.3531	3.41853	0.797088	1.69784e-06	7.05476e-06
ENSMUSG00000103422	Gm37536	luminal-progenitors_adipocytes	27.3531	2.05249	0.797595	0.00129563	0.00350127
ENSMUSG00000103422	Gm37536	stromal_luminal-differentiated	27.3531	-1.70466	0.845026	0.00213718	0.00853572
ENSMUSG00000103945	Gm38228	basal_adipocytes	50.8572	6.68087	0.980234	2.04892e-13	1.67896e-12
ENSMUSG00000103945	Gm38228	endothelial_adipocytes	50.8572	5.20516	0.964822	2.76272e-09	1.62836e-08
ENSMUSG00000103945	Gm38228	luminal-differentiated_adipocytes	50.8572	7.68411	0.982603	8.39898e-17	9.78384e-16
ENSMUSG00000103945	Gm38228	luminal-progenitors_adipocytes	50.8572	5.92433	0.966998	5.28119e-11	3.59319e-10
ENSMUSG00000103945	Gm38228	stromal_adipocytes	50.8572	5.19651	0.971884	3.81651e-09	2.20483e-08
ENSMUSG00000103945	Gm38228	luminal-differentiated_endothelial	50.8572	1.90968	0.709929	0.000379284	0.00153869
ENSMUSG00000103945	Gm38228	luminal-progenitors_luminal-differentiated	50.8572	-1.13621	0.705578	0.00828668	0.0316256
ENSMUSG00000103945	Gm38228	stromal_luminal-differentiated	50.8572	-1.96001	0.725905	0.000280549	0.00138989
ENSMUSG00000026051	Ecrg4	basal_adipocytes	226.425	6.68926	0.924838	1.01785e-14	9.30953e-14
ENSMUSG00000026051	Ecrg4	luminal-differentiated_adipocytes	226.425	-3.97075	1.09858	2.18616e-05	7.77501e-05
ENSMUSG00000026051	Ecrg4	luminal-progenitors_adipocytes	226.425	-1.63121	0.898849	0.016234	0.0349409
ENSMUSG00000026051	Ecrg4	stromal_adipocytes	226.425	1.97882	0.937764	0.00505485	0.0122744
ENSMUSG00000026051	Ecrg4	endothelial_basal	226.425	-5.68725	0.885879	1.30404e-11	1.98931e-10
ENSMUSG00000026051	Ecrg4	luminal-differentiated_basal	226.425	-11.2652	1.06104	6.52848e-28	4.33197e-26
ENSMUSG00000026051	Ecrg4	luminal-progenitors_basal	226.425	-8.96185	0.931148	8.78455e-24	4.39371e-22
ENSMUSG00000026051	Ecrg4	stromal_basal	226.425	-4.16049	0.877742	5.45773e-07	4.79879e-06
ENSMUSG00000026051	Ecrg4	luminal-differentiated_endothelial	226.425	-5.10692	1.05939	2.04829e-07	1.38644e-06
ENSMUSG00000026051	Ecrg4	luminal-progenitors_endothelial	226.425	-2.69542	1.0616	0.00051521	0.00200244
ENSMUSG00000026051	Ecrg4	stromal_luminal-differentiated	226.425	6.65093	1.0689	2.00461e-11	2.71232e-10
ENSMUSG00000026051	Ecrg4	stromal_luminal-progenitors	226.425	4.47953	0.901449	2.0138e-07	1.31734e-06
ENSMUSG00000057363	Uxs1	basal_adipocytes	629.031	-1.26971	0.221845	4.84809e-09	2.63306e-08
ENSMUSG00000057363	Uxs1	luminal-progenitors_adipocytes	629.031	-1.59028	0.223884	2.9534e-13	2.49844e-12
ENSMUSG00000057363	Uxs1	stromal_basal	629.031	1.12866	0.228674	6.79123e-08	6.9885e-07
ENSMUSG00000057363	Uxs1	luminal-progenitors_endothelial	629.031	-1.16989	0.227105	2.236e-08	1.69691e-07
ENSMUSG00000057363	Uxs1	luminal-progenitors_luminal-differentiated	629.031	-1.1445	0.236407	4.3141e-08	5.64625e-07
ENSMUSG00000057363	Uxs1	stromal_luminal-progenitors	629.031	1.46447	0.235857	7.57147e-12	8.01289e-11
ENSMUSG00000047343	Mettl21c	luminal-progenitors_adipocytes	2.79269	13.0418	4.89862	8.31887e-05	0.000273546
ENSMUSG00000047343	Mettl21c	stromal_adipocytes	2.79269	14.6467	4.62703	4.2933e-05	0.000151341
ENSMUSG00000047343	Mettl21c	luminal-progenitors_basal	2.79269	3.81766	4.37902	0.00888008	0.0306159
ENSMUSG00000047343	Mettl21c	stromal_basal	2.79269	4.45923	4.54401	0.0055197	0.0203185
ENSMUSG00000026047	Poglut2	basal_adipocytes	255.536	2.76907	0.304643	6.50186e-21	9.4949e-20
ENSMUSG00000026047	Poglut2	endothelial_adipocytes	255.536	2.1179	0.306935	5.39905e-13	4.61514e-12
ENSMUSG00000026047	Poglut2	luminal-differentiated_adipocytes	255.536	1.43088	0.302723	5.48748e-07	2.43619e-06
ENSMUSG00000026047	Poglut2	luminal-progenitors_adipocytes	255.536	1.50057	0.300704	1.71646e-07	8.05099e-07
ENSMUSG00000026047	Poglut2	stromal_adipocytes	255.536	2.32678	0.306781	2.89275e-15	2.8371e-14
ENSMUSG00000026047	Poglut2	luminal-differentiated_basal	255.536	-1.19139	0.309317	9.00951e-06	5.73461e-05
ENSMUSG00000026047	Poglut2	luminal-progenitors_basal	255.536	-1.1108	0.319282	2.39575e-05	0.000156019
ENSMUSG00000026048	Ercc5	basal_adipocytes	724.059	1.97143	0.233175	4.15418e-18	4.92473e-17
ENSMUSG00000026048	Ercc5	endothelial_basal	724.059	-1.16705	0.241906	7.79118e-08	7.38547e-07
ENSMUSG00000026048	Ercc5	luminal-progenitors_basal	724.059	-1.082	0.24554	4.29636e-07	3.75614e-06
ENSMUSG00000056870	Gulp1	luminal-differentiated_adipocytes	377.614	-2.27557	0.447994	2.87242e-08	1.49245e-07
ENSMUSG00000056870	Gulp1	luminal-differentiated_basal	377.614	-2.24053	0.451375	4.79148e-08	4.45154e-07
ENSMUSG00000056870	Gulp1	luminal-differentiated_endothelial	377.614	-2.74554	0.443075	5.19723e-11	5.23242e-10
ENSMUSG00000056870	Gulp1	luminal-progenitors_luminal-differentiated	377.614	2.06706	0.449815	4.41756e-07	4.82092e-06
ENSMUSG00000056870	Gulp1	stromal_luminal-differentiated	377.614	2.88121	0.438177	7.57792e-12	1.0688e-10
ENSMUSG00000102319	Gm37626	basal_adipocytes	50.7181	1.19838	0.589332	0.0196645	0.0406284
ENSMUSG00000102319	Gm37626	endothelial_adipocytes	50.7181	1.94072	0.645416	0.000387184	0.00115142
ENSMUSG00000102319	Gm37626	stromal_adipocytes	50.7181	1.73121	0.642573	0.00112791	0.00311915
ENSMUSG00000102319	Gm37626	luminal-differentiated_basal	50.7181	-1.77618	0.700864	0.000591188	0.00259542
ENSMUSG00000102319	Gm37626	luminal-differentiated_endothelial	50.7181	-2.68592	0.659689	3.20905e-06	1.85706e-05
ENSMUSG00000102319	Gm37626	luminal-progenitors_luminal-differentiated	50.7181	1.00372	0.673702	0.0131487	0.04642
ENSMUSG00000102319	Gm37626	stromal_luminal-differentiated	50.7181	2.48727	0.675884	1.282e-05	8.28982e-05
ENSMUSG00000103071	Gm38110	luminal-progenitors_adipocytes	15.849	1.57226	0.886545	0.0191792	0.0405684
ENSMUSG00000103071	Gm38110	stromal_adipocytes	15.849	2.03211	0.963375	0.00488051	0.0118933
ENSMUSG00000103071	Gm38110	luminal-differentiated_basal	15.849	-2.80741	1.06531	0.000401361	0.00183245
ENSMUSG00000103071	Gm38110	luminal-differentiated_endothelial	15.849	-2.17567	1.10388	0.00251531	0.00850041
ENSMUSG00000103071	Gm38110	luminal-progenitors_luminal-differentiated	15.849	2.8695	1.01975	0.000231779	0.00141414
ENSMUSG00000103071	Gm38110	stromal_luminal-differentiated	15.849	3.50909	0.99976	3.34605e-05	0.000199076
ENSMUSG00000026043	Col3a1	basal_adipocytes	101712	-2.50055	0.708673	3.7159e-05	0.000126115
ENSMUSG00000026043	Col3a1	luminal-differentiated_adipocytes	101712	-3.49588	0.695604	5.6966e-08	2.85869e-07
ENSMUSG00000026043	Col3a1	luminal-progenitors_adipocytes	101712	-3.2194	0.71647	3.87174e-07	1.74105e-06
ENSMUSG00000026043	Col3a1	stromal_adipocytes	101712	5.20403	0.689893	2.08859e-15	2.07204e-14
ENSMUSG00000026043	Col3a1	endothelial_basal	101712	2.48849	0.756626	6.40601e-05	0.000373582
ENSMUSG00000026043	Col3a1	stromal_basal	101712	8.06011	0.693021	1.71444e-33	4.52701e-31
ENSMUSG00000026043	Col3a1	luminal-differentiated_endothelial	101712	-3.44916	0.707853	1.15199e-07	8.04636e-07
ENSMUSG00000026043	Col3a1	luminal-progenitors_endothelial	101712	-3.20303	0.708925	7.49635e-07	4.64114e-06
ENSMUSG00000026043	Col3a1	stromal_endothelial	101712	5.32429	0.68447	7.43399e-16	1.68223e-14
ENSMUSG00000026043	Col3a1	stromal_luminal-differentiated	101712	9.0376	0.692504	9.93465e-41	1.41364e-38
ENSMUSG00000026043	Col3a1	stromal_luminal-progenitors	101712	8.75701	0.694207	1.07518e-38	9.86148e-37
ENSMUSG00000026042	Col5a2	luminal-differentiated_adipocytes	7513.86	-4.06281	0.59654	1.43351e-12	1.17947e-11
ENSMUSG00000026042	Col5a2	luminal-progenitors_adipocytes	7513.86	-4.55888	0.599934	3.26331e-15	3.30503e-14
ENSMUSG00000026042	Col5a2	stromal_adipocytes	7513.86	3.69309	0.593645	8.46654e-11	5.63879e-10
ENSMUSG00000026042	Col5a2	luminal-differentiated_basal	7513.86	-3.61313	0.600158	3.04412e-10	3.76481e-09
ENSMUSG00000026042	Col5a2	luminal-progenitors_basal	7513.86	-4.10763	0.603341	1.27769e-12	2.19885e-11
ENSMUSG00000026042	Col5a2	stromal_basal	7513.86	4.20504	0.588292	3.36182e-13	7.57979e-12
ENSMUSG00000026042	Col5a2	luminal-differentiated_endothelial	7513.86	-4.51794	0.597137	8.35282e-15	1.17939e-13
ENSMUSG00000026042	Col5a2	luminal-progenitors_endothelial	7513.86	-4.99101	0.596316	1.11565e-17	1.98577e-16
ENSMUSG00000026042	Col5a2	stromal_endothelial	7513.86	3.32308	0.596033	6.25121e-09	6.92527e-08
ENSMUSG00000026042	Col5a2	stromal_luminal-differentiated	7513.86	7.98006	0.602008	7.00306e-42	1.08054e-39
ENSMUSG00000026042	Col5a2	stromal_luminal-progenitors	7513.86	8.44328	0.602648	9.97589e-47	1.84943e-44
ENSMUSG00000104476	Gm38211	luminal-differentiated_adipocytes	71.435	-14.386	0.996491	8.12536e-48	6.61673e-46
ENSMUSG00000104476	Gm38211	luminal-progenitors_adipocytes	71.435	-3.93157	0.893798	6.65805e-07	2.91722e-06
ENSMUSG00000104476	Gm38211	stromal_adipocytes	71.435	1.41182	0.80925	0.021589	0.0451612
ENSMUSG00000104476	Gm38211	luminal-differentiated_basal	71.435	-12.5172	1.00674	1.05103e-36	1.43957e-34
ENSMUSG00000104476	Gm38211	luminal-progenitors_basal	71.435	-1.65394	0.987698	0.00509095	0.018989
ENSMUSG00000104476	Gm38211	stromal_basal	71.435	3.51539	0.847793	5.65268e-06	4.12133e-05
ENSMUSG00000104476	Gm38211	luminal-differentiated_endothelial	71.435	-12.9607	1.00498	4.78791e-39	3.39703e-37
ENSMUSG00000104476	Gm38211	luminal-progenitors_endothelial	71.435	-2.30725	1.00681	0.00100656	0.00369401
ENSMUSG00000104476	Gm38211	stromal_endothelial	71.435	3.02507	0.889648	5.56007e-05	0.000345488
ENSMUSG00000104476	Gm38211	luminal-progenitors_luminal-differentiated	71.435	10.144	1.02383	1.27337e-23	1.00663e-21
ENSMUSG00000104476	Gm38211	stromal_luminal-differentiated	71.435	16.2785	0.994532	7.02792e-61	3.2144e-58
ENSMUSG00000104476	Gm38211	stromal_luminal-progenitors	71.435	5.88599	0.851157	5.83714e-13	6.8824e-12
ENSMUSG00000025995	Wdr75	luminal-progenitors_endothelial	433.462	1.00666	0.287753	7.53867e-05	0.000341809
ENSMUSG00000084817	Gm5526	luminal-differentiated_adipocytes	175.215	-1.64967	0.535333	0.000352423	0.00103614
ENSMUSG00000084817	Gm5526	luminal-progenitors_adipocytes	175.215	-1.06698	0.497434	0.0164151	0.0352726
ENSMUSG00000084817	Gm5526	stromal_adipocytes	175.215	-1.10743	0.507462	0.0113914	0.0255897
ENSMUSG00000084817	Gm5526	luminal-differentiated_basal	175.215	-2.72185	0.543054	5.09272e-08	4.71924e-07
ENSMUSG00000084817	Gm5526	luminal-progenitors_basal	175.215	-2.01095	0.560195	1.91235e-05	0.0001271
ENSMUSG00000084817	Gm5526	stromal_basal	175.215	-2.12944	0.576138	1.04567e-05	7.25233e-05
ENSMUSG00000084817	Gm5526	luminal-differentiated_endothelial	175.215	-1.74329	0.576193	0.0001413	0.00062195
ENSMUSG00000084817	Gm5526	luminal-progenitors_endothelial	175.215	-1.00766	0.520484	0.00853318	0.0249242
ENSMUSG00000084817	Gm5526	stromal_endothelial	175.215	-1.0378	0.589947	0.00575283	0.0222405
ENSMUSG00000025993	Slc40a1	basal_adipocytes	155.096	1.17483	0.578058	0.0203035	0.0418218
ENSMUSG00000025993	Slc40a1	luminal-differentiated_adipocytes	155.096	4.36574	0.609439	1.0182e-13	9.30828e-13
ENSMUSG00000025993	Slc40a1	stromal_adipocytes	155.096	3.0272	0.622883	1.34485e-07	6.55035e-07
ENSMUSG00000025993	Slc40a1	luminal-differentiated_basal	155.096	2.95109	0.60946	1.35399e-07	1.17798e-06
ENSMUSG00000025993	Slc40a1	stromal_basal	155.096	1.37028	0.679089	0.00238092	0.00972453
ENSMUSG00000025993	Slc40a1	luminal-differentiated_endothelial	155.096	3.61236	0.606101	3.344e-10	3.10101e-09
ENSMUSG00000025993	Slc40a1	stromal_endothelial	155.096	2.19834	0.659907	4.79768e-05	0.000302072
ENSMUSG00000025993	Slc40a1	luminal-progenitors_luminal-differentiated	155.096	-3.45522	0.590027	6.34936e-10	1.09734e-08
ENSMUSG00000025993	Slc40a1	stromal_luminal-progenitors	155.096	2.13386	0.682318	7.57735e-05	0.000341091
ENSMUSG00000041144	Dnah7b	basal_adipocytes	93.847	3.83308	0.839271	2.8505e-07	1.28204e-06
ENSMUSG00000041144	Dnah7b	luminal-differentiated_adipocytes	93.847	3.20635	0.846698	1.272e-05	4.66536e-05
ENSMUSG00000041144	Dnah7b	luminal-progenitors_adipocytes	93.847	-1.84683	0.865877	0.0057284	0.0136359
ENSMUSG00000041144	Dnah7b	stromal_adipocytes	93.847	3.27576	0.834085	8.66092e-06	3.36935e-05
ENSMUSG00000041144	Dnah7b	endothelial_basal	93.847	-3.01381	0.864881	4.4813e-05	0.000268114
ENSMUSG00000041144	Dnah7b	luminal-progenitors_basal	93.847	-6.30255	0.848217	1.12204e-14	2.4299e-13
ENSMUSG00000041144	Dnah7b	luminal-differentiated_endothelial	93.847	2.18174	0.930509	0.000934457	0.00348185
ENSMUSG00000041144	Dnah7b	luminal-progenitors_endothelial	93.847	-2.87611	0.967595	0.000153933	0.000660639
ENSMUSG00000041144	Dnah7b	stromal_endothelial	93.847	2.29936	0.952754	0.000689688	0.00342477
ENSMUSG00000041144	Dnah7b	luminal-progenitors_luminal-differentiated	93.847	-5.62924	0.895006	2.76334e-12	6.55347e-11
ENSMUSG00000041144	Dnah7b	stromal_luminal-progenitors	93.847	5.72717	0.842943	1.571e-12	1.77544e-11
ENSMUSG00000096047	n-R5s211	basal_adipocytes	17.3563	-2.54677	0.560955	4.48861e-07	1.97463e-06
ENSMUSG00000096047	n-R5s211	endothelial_adipocytes	17.3563	-1.7846	0.559076	0.000233809	0.000722174
ENSMUSG00000096047	n-R5s211	luminal-differentiated_adipocytes	17.3563	-2.70474	0.578321	2.36544e-07	1.09886e-06
ENSMUSG00000096047	n-R5s211	luminal-progenitors_adipocytes	17.3563	-2.49767	0.577318	1.01627e-06	4.35713e-06
ENSMUSG00000096047	n-R5s211	stromal_adipocytes	17.3563	-2.95674	0.5691	2.3698e-08	1.25762e-07
ENSMUSG00000025986	Slc39a10	basal_adipocytes	2115.18	1.97218	0.337757	7.96789e-10	4.67731e-09
ENSMUSG00000025986	Slc39a10	endothelial_adipocytes	2115.18	3.09518	0.33627	6.65917e-21	1.08591e-19
ENSMUSG00000025986	Slc39a10	luminal-differentiated_basal	2115.18	-1.67625	0.350434	1.05607e-07	9.31764e-07
ENSMUSG00000025986	Slc39a10	luminal-progenitors_basal	2115.18	-2.0868	0.339215	9.39804e-11	1.30394e-09
ENSMUSG00000025986	Slc39a10	stromal_basal	2115.18	-1.24295	0.356401	2.94999e-05	0.000188143
ENSMUSG00000025986	Slc39a10	luminal-differentiated_endothelial	2115.18	-2.81537	0.340057	1.18201e-17	2.13504e-16
ENSMUSG00000025986	Slc39a10	luminal-progenitors_endothelial	2115.18	-3.21615	0.335958	2.60715e-22	6.68437e-21
ENSMUSG00000025986	Slc39a10	stromal_endothelial	2115.18	-2.43715	0.340162	1.17895e-13	2.1993e-12
ENSMUSG00000103129	Gm37393	basal_adipocytes	13.7712	3.18602	1.61845	0.0033316	0.00816411
ENSMUSG00000103129	Gm37393	endothelial_adipocytes	13.7712	4.96164	1.60676	6.19141e-05	0.000209222
ENSMUSG00000103129	Gm37393	luminal-progenitors_basal	13.7712	-1.9778	1.63649	0.0129406	0.0419219
ENSMUSG00000103129	Gm37393	luminal-differentiated_endothelial	13.7712	-3.42411	1.71233	0.00188151	0.00655306
ENSMUSG00000103129	Gm37393	luminal-progenitors_endothelial	13.7712	-4.39602	1.60268	0.000306646	0.00124412
ENSMUSG00000103129	Gm37393	stromal_endothelial	13.7712	-4.04223	1.6404	0.000517622	0.00265263
ENSMUSG00000026109	Tmeff2	basal_adipocytes	519.618	1.51231	0.841927	0.022449	0.0457665
ENSMUSG00000026109	Tmeff2	stromal_adipocytes	519.618	7.62001	0.928481	1.52447e-18	1.88209e-17
ENSMUSG00000026109	Tmeff2	luminal-progenitors_basal	519.618	-2.32477	1.04781	0.000953258	0.00436349
ENSMUSG00000026109	Tmeff2	stromal_basal	519.618	5.47034	0.856017	2.82842e-11	4.95854e-10
ENSMUSG00000026109	Tmeff2	luminal-progenitors_endothelial	519.618	-1.45537	0.974181	0.0128552	0.0356845
ENSMUSG00000026109	Tmeff2	stromal_endothelial	519.618	6.20778	0.883243	8.74909e-14	1.65258e-12
ENSMUSG00000026109	Tmeff2	stromal_luminal-differentiated	519.618	6.68953	0.886509	1.75566e-15	3.52688e-14
ENSMUSG00000026109	Tmeff2	stromal_luminal-progenitors	519.618	8.47497	0.911252	1.15643e-22	3.27864e-21
ENSMUSG00000099924	Gm28320	basal_adipocytes	12.3246	8.06443	1.96599	6.76044e-07	2.90702e-06
ENSMUSG00000099924	Gm28320	luminal-progenitors_adipocytes	12.3246	-7.08561	2.08088	1.47958e-05	5.43968e-05
ENSMUSG00000099924	Gm28320	stromal_adipocytes	12.3246	14.0891	1.74257	2.13095e-16	2.26733e-15
ENSMUSG00000099924	Gm28320	endothelial_basal	12.3246	-8.27465	1.92395	2.01473e-07	1.80558e-06
ENSMUSG00000099924	Gm28320	luminal-differentiated_basal	12.3246	-6.82875	1.8382	6.12712e-06	4.02601e-05
ENSMUSG00000099924	Gm28320	luminal-progenitors_basal	12.3246	-16.5231	1.77982	1.52538e-21	6.26426e-20
ENSMUSG00000099924	Gm28320	stromal_basal	12.3246	4.29122	1.82862	0.000755469	0.00352713
ENSMUSG00000099924	Gm28320	luminal-progenitors_endothelial	12.3246	-6.67478	1.98401	3.29231e-05	0.000158986
ENSMUSG00000099924	Gm28320	stromal_endothelial	12.3246	14.5346	1.75848	2.59056e-17	6.65517e-16
ENSMUSG00000099924	Gm28320	luminal-progenitors_luminal-differentiated	12.3246	-8.66862	2.01968	5.14164e-07	5.55197e-06
ENSMUSG00000099924	Gm28320	stromal_luminal-differentiated	12.3246	12.9931	1.7151	3.55398e-15	6.93812e-14
ENSMUSG00000099924	Gm28320	stromal_luminal-progenitors	12.3246	22.2136	1.75728	8.28446e-38	7.19455e-36
ENSMUSG00000099625	Gm29325	stromal_adipocytes	3.65146	3.03077	2.21912	0.0137055	0.0301431
ENSMUSG00000099625	Gm29325	stromal_luminal-differentiated	3.65146	4.11184	2.63009	0.0031129	0.0118806
ENSMUSG00000101799	9330175M20Rik	luminal-differentiated_basal	3.53371	-2.74435	2.23634	0.0117557	0.0358583
ENSMUSG00000045954	Cavin2	basal_adipocytes	8104.16	-1.6337	0.446216	6.65965e-05	0.000217958
ENSMUSG00000045954	Cavin2	endothelial_adipocytes	8104.16	1.31213	0.446492	0.00104269	0.00288637
ENSMUSG00000045954	Cavin2	luminal-differentiated_adipocytes	8104.16	-6.76259	0.458468	4.64091e-51	4.46005e-49
ENSMUSG00000045954	Cavin2	luminal-progenitors_adipocytes	8104.16	-4.06258	0.452863	3.18046e-20	4.90774e-19
ENSMUSG00000045954	Cavin2	stromal_adipocytes	8104.16	-1.96015	0.465049	2.67719e-06	1.11134e-05
ENSMUSG00000045954	Cavin2	endothelial_basal	8104.16	3.2001	0.449861	3.67477e-13	6.60967e-12
ENSMUSG00000045954	Cavin2	luminal-differentiated_basal	8104.16	-4.95873	0.45466	1.49427e-28	1.06313e-26
ENSMUSG00000045954	Cavin2	luminal-progenitors_basal	8104.16	-2.20577	0.464244	1.71259e-07	1.58888e-06
ENSMUSG00000045954	Cavin2	luminal-differentiated_endothelial	8104.16	-8.24989	0.45627	1.30554e-74	9.0375e-72
ENSMUSG00000045954	Cavin2	luminal-progenitors_endothelial	8104.16	-5.55437	0.449669	8.58471e-36	5.63795e-34
ENSMUSG00000045954	Cavin2	stromal_endothelial	8104.16	-3.51088	0.448115	1.55244e-15	3.41604e-14
ENSMUSG00000045954	Cavin2	luminal-progenitors_luminal-differentiated	8104.16	2.57016	0.454696	3.59859e-09	5.66855e-08
ENSMUSG00000045954	Cavin2	stromal_luminal-differentiated	8104.16	4.64229	0.453997	2.92993e-25	1.32822e-23
ENSMUSG00000045954	Cavin2	stromal_luminal-progenitors	8104.16	1.88701	0.50791	6.13594e-06	3.274e-05
ENSMUSG00000026107	Nabp1	basal_adipocytes	2501.08	-3.24893	0.353195	2.43147e-21	3.6549e-20
ENSMUSG00000026107	Nabp1	endothelial_adipocytes	2501.08	-5.13192	0.350372	7.7149e-50	7.63892e-48
ENSMUSG00000026107	Nabp1	luminal-differentiated_adipocytes	2501.08	-2.83436	0.353844	1.22089e-16	1.40343e-15
ENSMUSG00000026107	Nabp1	luminal-progenitors_adipocytes	2501.08	-2.92674	0.355451	1.00264e-17	1.26308e-16
ENSMUSG00000026107	Nabp1	stromal_adipocytes	2501.08	-3.22928	0.350099	5.71165e-21	8.24648e-20
ENSMUSG00000026107	Nabp1	endothelial_basal	2501.08	-1.78859	0.368805	7.67179e-08	7.28039e-07
ENSMUSG00000026107	Nabp1	luminal-differentiated_endothelial	2501.08	2.22472	0.358193	4.89049e-11	4.93344e-10
ENSMUSG00000026107	Nabp1	luminal-progenitors_endothelial	2501.08	2.1243	0.367064	3.33188e-10	3.05657e-09
ENSMUSG00000026107	Nabp1	stromal_endothelial	2501.08	1.81786	0.370184	4.73415e-08	4.73101e-07
ENSMUSG00000099413	Gm17767	basal_adipocytes	6.00265	2.26499	1.45675	0.0172233	0.0361127
ENSMUSG00000099413	Gm17767	luminal-differentiated_adipocytes	6.00265	2.13791	1.49186	0.0230842	0.0478297
ENSMUSG00000099413	Gm17767	luminal-progenitors_adipocytes	6.00265	5.08276	1.59267	5.39594e-05	0.000182802
ENSMUSG00000099413	Gm17767	stromal_adipocytes	6.00265	2.48182	1.51943	0.011962	0.0267296
ENSMUSG00000099413	Gm17767	luminal-progenitors_endothelial	6.00265	4.45292	1.53799	0.000208345	0.000872521
ENSMUSG00000018417	Myo1b	basal_adipocytes	1672.86	2.19414	0.432756	4.4623e-08	2.19092e-07
ENSMUSG00000018417	Myo1b	endothelial_adipocytes	1672.86	4.18307	0.424098	1.09798e-23	2.16941e-22
ENSMUSG00000018417	Myo1b	luminal-differentiated_adipocytes	1672.86	3.12603	0.430441	5.0423e-14	4.71915e-13
ENSMUSG00000018417	Myo1b	luminal-progenitors_adipocytes	1672.86	1.43342	0.41998	0.000201779	0.000627841
ENSMUSG00000018417	Myo1b	endothelial_basal	1672.86	1.80115	0.459339	4.66027e-06	3.33045e-05
ENSMUSG00000018417	Myo1b	stromal_basal	1672.86	-1.82597	0.462723	3.35987e-06	2.54604e-05
ENSMUSG00000018417	Myo1b	luminal-progenitors_endothelial	1672.86	-2.61292	0.435214	2.33861e-10	2.18688e-09
ENSMUSG00000018417	Myo1b	stromal_endothelial	1672.86	-3.85103	0.423458	2.94251e-20	9.67477e-19
ENSMUSG00000018417	Myo1b	luminal-progenitors_luminal-differentiated	1672.86	-1.4116	0.480469	0.000129775	0.000838316
ENSMUSG00000018417	Myo1b	stromal_luminal-differentiated	1672.86	-2.77665	0.432602	1.91194e-11	2.59516e-10
ENSMUSG00000101724	Gm29453	basal_adipocytes	15.3813	3.02957	1.19504	0.000781846	0.00216453
ENSMUSG00000101724	Gm29453	endothelial_adipocytes	15.3813	5.09739	1.14319	3.33093e-07	1.54985e-06
ENSMUSG00000101724	Gm29453	luminal-differentiated_adipocytes	15.3813	4.27204	1.1654	1.63886e-05	5.93177e-05
ENSMUSG00000101724	Gm29453	luminal-progenitors_adipocytes	15.3813	2.66058	1.20625	0.00226287	0.00583578
ENSMUSG00000101724	Gm29453	luminal-progenitors_endothelial	15.3813	-1.41619	1.02875	0.0179408	0.0475397
ENSMUSG00000101724	Gm29453	stromal_endothelial	15.3813	-2.68618	1.14665	0.000840421	0.00408613
ENSMUSG00000101724	Gm29453	stromal_luminal-differentiated	15.3813	-1.43302	1.07915	0.0152328	0.0465304
ENSMUSG00000100313	Gm28323	basal_adipocytes	27.2559	2.15171	0.966529	0.00375785	0.00911902
ENSMUSG00000100313	Gm28323	endothelial_adipocytes	27.2559	4.39537	0.948641	3.21682e-07	1.50076e-06
ENSMUSG00000100313	Gm28323	luminal-differentiated_adipocytes	27.2559	3.14271	1.01124	0.000143276	0.00044864
ENSMUSG00000100313	Gm28323	endothelial_basal	27.2559	1.35345	0.953641	0.0116941	0.0387227
ENSMUSG00000100313	Gm28323	stromal_basal	27.2559	-2.83243	1.13427	0.000612583	0.00292344
ENSMUSG00000100313	Gm28323	luminal-progenitors_endothelial	27.2559	-2.88415	0.941925	0.000118103	0.000516825
ENSMUSG00000100313	Gm28323	stromal_endothelial	27.2559	-5.05273	0.969341	2.18185e-08	2.27447e-07
ENSMUSG00000100313	Gm28323	stromal_luminal-differentiated	27.2559	-3.80788	1.01654	1.60777e-05	0.00010188
ENSMUSG00000072324	Gm8420	basal_adipocytes	5.10674	14.4155	2.17284	5.21066e-12	3.79195e-11
ENSMUSG00000072324	Gm8420	endothelial_adipocytes	5.10674	13.5983	2.19465	1.01168e-10	6.94285e-10
ENSMUSG00000072324	Gm8420	luminal-differentiated_adipocytes	5.10674	12.777	2.25341	1.54597e-09	9.27725e-09
ENSMUSG00000072324	Gm8420	luminal-progenitors_adipocytes	5.10674	13.9145	2.21481	2.86851e-11	2.01081e-10
ENSMUSG00000072324	Gm8420	stromal_adipocytes	5.10674	2.72244	2.16792	0.0208561	0.0438171
ENSMUSG00000072324	Gm8420	stromal_basal	5.10674	-8.22135	2.40833	5.82769e-06	4.24168e-05
ENSMUSG00000072324	Gm8420	stromal_endothelial	5.10674	-7.62155	2.5457	3.73736e-05	0.00024106
ENSMUSG00000072324	Gm8420	stromal_luminal-differentiated	5.10674	-6.60827	2.60946	0.000192305	0.000984316
ENSMUSG00000072324	Gm8420	stromal_luminal-progenitors	5.10674	-7.96021	2.40676	1.64477e-05	8.20188e-05
ENSMUSG00000062939	Stat4	basal_adipocytes	81.7154	9.83917	1.21839	2.38519e-17	2.66448e-16
ENSMUSG00000062939	Stat4	endothelial_adipocytes	81.7154	9.70147	1.2245	7.88191e-17	9.39076e-16
ENSMUSG00000062939	Stat4	luminal-differentiated_adipocytes	81.7154	13.0556	1.17582	2.79779e-29	7.64204e-28
ENSMUSG00000062939	Stat4	luminal-progenitors_adipocytes	81.7154	9.69248	1.223	5.55898e-17	6.56034e-16
ENSMUSG00000062939	Stat4	stromal_adipocytes	81.7154	15.941	1.1708	9.51069e-43	4.91515e-41
ENSMUSG00000062939	Stat4	luminal-differentiated_basal	81.7154	2.44332	1.20149	0.00199515	0.00762031
ENSMUSG00000062939	Stat4	stromal_basal	81.7154	5.61566	1.00603	3.37139e-09	4.33491e-08
ENSMUSG00000062939	Stat4	luminal-differentiated_endothelial	81.7154	2.68007	1.20538	0.00118339	0.00431829
ENSMUSG00000062939	Stat4	stromal_endothelial	81.7154	5.79551	1.03517	1.34545e-09	1.6286e-08
ENSMUSG00000062939	Stat4	luminal-progenitors_luminal-differentiated	81.7154	-2.4447	1.17926	0.00150193	0.00730655
ENSMUSG00000062939	Stat4	stromal_luminal-differentiated	81.7154	2.03737	1.20176	0.00446274	0.0162803
ENSMUSG00000062939	Stat4	stromal_luminal-progenitors	81.7154	5.74844	1.01664	2.13178e-09	1.75455e-08
ENSMUSG00000101628	Gm28177	basal_adipocytes	5.84134	8.47987	3.45633	0.000182904	0.00056011
ENSMUSG00000101628	Gm28177	stromal_adipocytes	5.84134	5.4097	3.48304	0.0029943	0.00760395
ENSMUSG00000101628	Gm28177	endothelial_basal	5.84134	-6.67492	3.40787	0.000554816	0.00262671
ENSMUSG00000101628	Gm28177	luminal-differentiated_basal	5.84134	-7.88529	3.38613	0.000214712	0.00104393
ENSMUSG00000101628	Gm28177	luminal-progenitors_basal	5.84134	-9.71936	3.22909	2.60321e-05	0.000168546
ENSMUSG00000101628	Gm28177	stromal_endothelial	5.84134	3.62523	3.25888	0.0075156	0.0279589
ENSMUSG00000101628	Gm28177	stromal_luminal-differentiated	5.84134	4.75779	3.46712	0.00351806	0.0132085
ENSMUSG00000101628	Gm28177	stromal_luminal-progenitors	5.84134	6.91708	3.36806	0.000627171	0.00236774
ENSMUSG00000026104	Stat1	basal_adipocytes	2328.01	-1.86145	0.231154	1.45004e-16	1.52532e-15
ENSMUSG00000026104	Stat1	luminal-differentiated_adipocytes	2328.01	-1.17817	0.228861	1.0461e-07	5.07802e-07
ENSMUSG00000026104	Stat1	endothelial_basal	2328.01	1.86854	0.235044	1.43077e-16	3.68675e-15
ENSMUSG00000026104	Stat1	stromal_basal	2328.01	1.49834	0.237173	1.39711e-11	2.54874e-10
ENSMUSG00000026104	Stat1	luminal-differentiated_endothelial	2328.01	-1.15124	0.239765	1.04721e-07	7.35866e-07
ENSMUSG00000026103	Gls	basal_adipocytes	2436.09	1.51083	0.295119	9.92891e-08	4.69079e-07
ENSMUSG00000026103	Gls	endothelial_adipocytes	2436.09	2.36245	0.300959	4.31708e-16	4.86206e-15
ENSMUSG00000026103	Gls	stromal_adipocytes	2436.09	1.81342	0.301958	2.17764e-10	1.402e-09
ENSMUSG00000026103	Gls	luminal-differentiated_endothelial	2436.09	-1.30383	0.312436	1.90948e-06	1.13913e-05
ENSMUSG00000026103	Gls	luminal-progenitors_endothelial	2436.09	-1.51099	0.312987	4.45999e-08	3.25638e-07
ENSMUSG00000002881	Nab1	luminal-differentiated_endothelial	1838.53	-1.02742	0.182597	1.4064e-09	1.21655e-08
ENSMUSG00000100007	Gm5527	basal_adipocytes	5.80504	1.98457	1.11276	0.0134918	0.0290627
ENSMUSG00000043015	Nemp2	basal_adipocytes	99.199	4.6991	0.515671	6.88555e-21	1.0044e-19
ENSMUSG00000043015	Nemp2	endothelial_adipocytes	99.199	4.87086	0.513325	1.87926e-22	3.41138e-21
ENSMUSG00000043015	Nemp2	luminal-differentiated_adipocytes	99.199	3.79885	0.516569	3.19765e-14	3.04616e-13
ENSMUSG00000043015	Nemp2	luminal-progenitors_adipocytes	99.199	4.23027	0.518281	3.59029e-17	4.30308e-16
ENSMUSG00000043015	Nemp2	stromal_adipocytes	99.199	4.87415	0.514278	2.01962e-22	3.19438e-21
ENSMUSG00000103630	Gm37242	basal_adipocytes	4.11613	2.31836	1.53541	0.0180805	0.0377161
ENSMUSG00000103630	Gm37242	endothelial_adipocytes	4.11613	2.98786	1.60112	0.00564964	0.0135227
ENSMUSG00000103630	Gm37242	luminal-progenitors_adipocytes	4.11613	4.09169	1.72788	0.000774999	0.00217927
ENSMUSG00000103630	Gm37242	luminal-differentiated_basal	4.11613	-2.11872	1.69792	0.0151845	0.0443417
ENSMUSG00000103630	Gm37242	stromal_basal	4.11613	-3.8644	1.79096	0.00125537	0.00552929
ENSMUSG00000103630	Gm37242	luminal-differentiated_endothelial	4.11613	-3.04038	1.83577	0.00451346	0.0143714
ENSMUSG00000103630	Gm37242	stromal_endothelial	4.11613	-4.60722	1.73675	0.000283396	0.00153849
ENSMUSG00000103630	Gm37242	luminal-progenitors_luminal-differentiated	4.11613	3.86738	1.80205	0.000567516	0.0031126
ENSMUSG00000103630	Gm37242	stromal_luminal-progenitors	4.11613	-5.72065	1.58033	2.37416e-05	0.000115677
ENSMUSG00000041439	Mfsd6	basal_adipocytes	1397.79	3.83754	0.395817	2.65754e-23	4.6467e-22
ENSMUSG00000041439	Mfsd6	endothelial_adipocytes	1397.79	4.2986	0.391675	8.51698e-29	2.39649e-27
ENSMUSG00000041439	Mfsd6	luminal-differentiated_adipocytes	1397.79	3.58965	0.393727	1.44777e-20	2.28946e-19
ENSMUSG00000041439	Mfsd6	luminal-progenitors_adipocytes	1397.79	5.25548	0.393656	1.26689e-41	7.40859e-40
ENSMUSG00000041439	Mfsd6	stromal_adipocytes	1397.79	3.20433	0.39452	8.41928e-17	9.22799e-16
ENSMUSG00000041439	Mfsd6	luminal-progenitors_basal	1397.79	1.19384	0.422831	0.000251463	0.00132095
ENSMUSG00000041439	Mfsd6	luminal-progenitors_luminal-differentiated	1397.79	1.50172	0.4252	1.55825e-05	0.000123833
ENSMUSG00000041439	Mfsd6	stromal_luminal-progenitors	1397.79	-1.94843	0.418173	1.05701e-07	7.16554e-07
ENSMUSG00000100302	Gm29670	basal_adipocytes	11.467	2.58564	1.2762	0.00435416	0.010421
ENSMUSG00000100302	Gm29670	endothelial_adipocytes	11.467	3.24923	1.27604	0.000918509	0.002569
ENSMUSG00000100302	Gm29670	luminal-differentiated_adipocytes	11.467	3.84106	1.30241	0.000195212	0.000598012
ENSMUSG00000100302	Gm29670	luminal-progenitors_adipocytes	11.467	6.06414	1.25786	6.579e-08	3.24175e-07
ENSMUSG00000100302	Gm29670	stromal_adipocytes	11.467	2.79582	1.30458	0.00294401	0.00748621
ENSMUSG00000100302	Gm29670	luminal-progenitors_basal	11.467	2.25522	1.19765	0.00224807	0.00930364
ENSMUSG00000100302	Gm29670	luminal-progenitors_endothelial	11.467	1.62864	1.1133	0.0123084	0.0344241
ENSMUSG00000100302	Gm29670	stromal_luminal-progenitors	11.467	-2.24937	1.21456	0.00379944	0.0121248
ENSMUSG00000026102	Inpp1	basal_adipocytes	594.065	2.01859	0.431991	4.30271e-07	1.89795e-06
ENSMUSG00000026102	Inpp1	endothelial_adipocytes	594.065	2.06133	0.439928	3.21771e-07	1.50091e-06
ENSMUSG00000026102	Inpp1	luminal-progenitors_adipocytes	594.065	1.28855	0.41775	0.000800994	0.00224657
ENSMUSG00000026102	Inpp1	stromal_adipocytes	594.065	1.99412	0.441872	6.52666e-07	2.93106e-06
ENSMUSG00000026102	Inpp1	luminal-differentiated_basal	594.065	-2.00549	0.450359	5.0599e-07	4.00368e-06
ENSMUSG00000026102	Inpp1	luminal-differentiated_endothelial	594.065	-2.03275	0.44557	3.78645e-07	2.47974e-06
ENSMUSG00000026102	Inpp1	luminal-progenitors_luminal-differentiated	594.065	1.14048	0.477379	0.000914199	0.0047218
ENSMUSG00000026102	Inpp1	stromal_luminal-differentiated	594.065	1.96593	0.457494	7.66725e-07	6.07803e-06
ENSMUSG00000041426	Hibch	basal_adipocytes	763.198	-3.54643	0.354148	1.00491e-24	1.9315e-23
ENSMUSG00000041426	Hibch	endothelial_adipocytes	763.198	-4.52139	0.351764	1.11212e-38	5.81414e-37
ENSMUSG00000041426	Hibch	luminal-differentiated_adipocytes	763.198	-3.93691	0.352472	1.09202e-29	3.086e-28
ENSMUSG00000041426	Hibch	luminal-progenitors_adipocytes	763.198	-2.94399	0.357485	9.96227e-18	1.25606e-16
ENSMUSG00000041426	Hibch	stromal_adipocytes	763.198	-3.88621	0.350988	3.81751e-29	9.2631e-28
ENSMUSG00000041426	Hibch	luminal-progenitors_endothelial	763.198	1.40547	0.375552	8.48818e-06	4.51334e-05
ENSMUSG00000043629	1700019D03Rik	basal_adipocytes	186.846	7.82924	0.891623	2.43006e-20	3.406e-19
ENSMUSG00000043629	1700019D03Rik	endothelial_adipocytes	186.846	1.72488	0.885496	0.0109305	0.0246803
ENSMUSG00000043629	1700019D03Rik	luminal-differentiated_adipocytes	186.846	3.36788	0.912301	1.82821e-05	6.57169e-05
ENSMUSG00000043629	1700019D03Rik	luminal-progenitors_adipocytes	186.846	3.61812	0.921699	4.76023e-06	1.87145e-05
ENSMUSG00000043629	1700019D03Rik	stromal_adipocytes	186.846	8.05413	0.899963	3.46627e-21	5.08723e-20
ENSMUSG00000043629	1700019D03Rik	endothelial_basal	186.846	-5.56841	0.733625	3.52473e-15	7.75593e-14
ENSMUSG00000043629	1700019D03Rik	luminal-differentiated_basal	186.846	-4.07037	0.735959	5.10075e-09	5.39189e-08
ENSMUSG00000043629	1700019D03Rik	luminal-progenitors_basal	186.846	-3.82548	0.753407	3.23791e-08	3.3132e-07
ENSMUSG00000043629	1700019D03Rik	luminal-progenitors_endothelial	186.846	1.14282	0.755353	0.0176317	0.0467979
ENSMUSG00000043629	1700019D03Rik	stromal_endothelial	186.846	5.75366	0.739798	4.89602e-16	1.12771e-14
ENSMUSG00000043629	1700019D03Rik	stromal_luminal-differentiated	186.846	4.25719	0.732248	1.13957e-09	1.30653e-08
ENSMUSG00000043629	1700019D03Rik	stromal_luminal-progenitors	186.846	4.04562	0.720263	7.76128e-09	6.00414e-08
ENSMUSG00000026098	Pms1	luminal-differentiated_adipocytes	127.145	1.37357	0.447964	0.000588236	0.0016739
ENSMUSG00000026098	Pms1	luminal-differentiated_endothelial	127.145	1.834	0.472454	6.64426e-06	3.65506e-05
ENSMUSG00000026097	Ormdl1	basal_adipocytes	123.356	-1.22876	0.362181	0.000329495	0.000971572
ENSMUSG00000026097	Ormdl1	luminal-differentiated_adipocytes	123.356	1.92255	0.374585	2.79038e-08	1.45271e-07
ENSMUSG00000026097	Ormdl1	luminal-differentiated_basal	123.356	3.30709	0.36529	2.89834e-20	9.64092e-19
ENSMUSG00000026097	Ormdl1	luminal-progenitors_basal	123.356	1.04223	0.399062	0.000592918	0.00284559
ENSMUSG00000026097	Ormdl1	stromal_basal	123.356	1.41458	0.393556	1.6235e-05	0.000108941
ENSMUSG00000026097	Ormdl1	luminal-differentiated_endothelial	123.356	2.82846	0.370538	2.17272e-15	3.23546e-14
ENSMUSG00000026097	Ormdl1	luminal-progenitors_luminal-differentiated	123.356	-2.02126	0.371563	6.82034e-09	1.03305e-07
ENSMUSG00000026097	Ormdl1	stromal_luminal-differentiated	123.356	-1.64791	0.385148	8.0829e-07	6.37203e-06
ENSMUSG00000026096	Osgepl1	basal_adipocytes	165.133	-2.14387	0.297965	7.17657e-14	6.10862e-13
ENSMUSG00000026096	Osgepl1	endothelial_adipocytes	165.133	-2.14086	0.301588	1.29519e-13	1.16705e-12
ENSMUSG00000026096	Osgepl1	luminal-differentiated_adipocytes	165.133	-1.88127	0.301579	4.32413e-11	3.0774e-10
ENSMUSG00000026096	Osgepl1	luminal-progenitors_adipocytes	165.133	-2.07649	0.299751	4.16193e-13	3.47034e-12
ENSMUSG00000026096	Osgepl1	stromal_adipocytes	165.133	-2.45551	0.301381	3.46317e-17	3.90002e-16
ENSMUSG00000026095	Asnsd1	basal_adipocytes	606.39	-1.73318	0.286743	3.37292e-10	2.05616e-09
ENSMUSG00000026095	Asnsd1	endothelial_adipocytes	606.39	-1.39896	0.287559	3.07021e-07	1.43698e-06
ENSMUSG00000096141	Dnah7a	basal_adipocytes	11.2657	10.75	1.99743	2.89849e-09	1.60863e-08
ENSMUSG00000096141	Dnah7a	endothelial_adipocytes	11.2657	5.50551	2.19591	0.00022015	0.000682244
ENSMUSG00000096141	Dnah7a	luminal-differentiated_adipocytes	11.2657	8.00159	2.12542	3.04323e-06	1.22009e-05
ENSMUSG00000096141	Dnah7a	luminal-progenitors_adipocytes	11.2657	6.83185	2.13228	3.04177e-05	0.000106986
ENSMUSG00000096141	Dnah7a	stromal_adipocytes	11.2657	8.82668	2.14045	6.28564e-07	2.82902e-06
ENSMUSG00000026094	Stk17b	stromal_adipocytes	1210.14	2.76386	0.501246	3.75208e-09	2.17043e-08
ENSMUSG00000026094	Stk17b	luminal-progenitors_basal	1210.14	-1.76872	0.532448	4.74801e-05	0.000290242
ENSMUSG00000026094	Stk17b	stromal_basal	1210.14	1.61267	0.551554	0.000143987	0.000792934
ENSMUSG00000026094	Stk17b	stromal_endothelial	1210.14	2.96502	0.493642	4.49546e-10	5.70859e-09
ENSMUSG00000026094	Stk17b	luminal-progenitors_luminal-differentiated	1210.14	-1.17431	0.555282	0.00198614	0.00932214
ENSMUSG00000026094	Stk17b	stromal_luminal-differentiated	1210.14	2.17557	0.527324	1.83118e-06	1.36184e-05
ENSMUSG00000026094	Stk17b	stromal_luminal-progenitors	1210.14	3.78277	0.48657	3.74015e-15	5.38961e-14
ENSMUSG00000042807	Hecw2	basal_adipocytes	700.946	1.95975	0.745164	0.00147011	0.0038645
ENSMUSG00000042807	Hecw2	endothelial_adipocytes	700.946	4.74321	0.738563	1.13526e-11	8.56442e-11
ENSMUSG00000042807	Hecw2	luminal-differentiated_adipocytes	700.946	-1.34423	0.742947	0.0207412	0.0434471
ENSMUSG00000042807	Hecw2	luminal-progenitors_adipocytes	700.946	-2.51117	0.836984	0.00020913	0.000649016
ENSMUSG00000042807	Hecw2	stromal_adipocytes	700.946	3.72762	0.743839	7.23014e-08	3.63168e-07
ENSMUSG00000042807	Hecw2	endothelial_basal	700.946	2.33943	0.847139	0.000285926	0.00144532
ENSMUSG00000042807	Hecw2	luminal-differentiated_basal	700.946	-3.90678	0.773246	6.37373e-08	5.81169e-07
ENSMUSG00000042807	Hecw2	luminal-progenitors_basal	700.946	-5.08264	0.78707	1.80863e-11	2.70666e-10
ENSMUSG00000042807	Hecw2	luminal-differentiated_endothelial	700.946	-6.63253	0.767352	5.32009e-19	1.05223e-17
ENSMUSG00000042807	Hecw2	luminal-progenitors_endothelial	700.946	-7.76686	0.791107	4.61479e-24	1.34164e-22
ENSMUSG00000042807	Hecw2	stromal_luminal-differentiated	700.946	5.55305	0.767469	4.50766e-14	7.92448e-13
ENSMUSG00000042807	Hecw2	stromal_luminal-progenitors	700.946	6.68741	0.78998	1.40817e-18	2.82065e-17
ENSMUSG00000102868	Gm37633	basal_adipocytes	5.11404	17.324	1.80103	1.27886e-22	2.11579e-21
ENSMUSG00000102868	Gm37633	endothelial_adipocytes	5.11404	16.0662	1.84177	5.3368e-19	7.54483e-18
ENSMUSG00000102868	Gm37633	luminal-differentiated_adipocytes	5.11404	3.90383	2.13064	0.00331353	0.00821549
ENSMUSG00000102868	Gm37633	luminal-progenitors_adipocytes	5.11404	5.76549	2.10706	0.000164083	0.00051745
ENSMUSG00000102868	Gm37633	stromal_adipocytes	5.11404	19.3487	1.79506	6.49361e-28	1.45029e-26
ENSMUSG00000102868	Gm37633	luminal-differentiated_basal	5.11404	-11.5001	1.89484	2.96849e-11	4.12768e-10
ENSMUSG00000102868	Gm37633	luminal-progenitors_basal	5.11404	-9.92697	1.85449	1.2829e-09	1.56432e-08
ENSMUSG00000102868	Gm37633	luminal-differentiated_endothelial	5.11404	-10.1997	1.96299	5.3389e-09	4.30152e-08
ENSMUSG00000102868	Gm37633	luminal-progenitors_endothelial	5.11404	-8.51314	1.87758	1.6011e-07	1.08781e-06
ENSMUSG00000102868	Gm37633	stromal_luminal-differentiated	5.11404	13.6737	1.81619	6.32365e-15	1.20065e-13
ENSMUSG00000102868	Gm37633	stromal_luminal-progenitors	5.11404	12.2238	1.82601	3.99863e-13	4.78153e-12
ENSMUSG00000025983	Ccdc150	endothelial_adipocytes	6.83117	2.61799	1.46961	0.00879388	0.020278
ENSMUSG00000025983	Ccdc150	luminal-progenitors_adipocytes	6.83117	2.47696	1.49623	0.0106062	0.0238123
ENSMUSG00000025983	Ccdc150	stromal_adipocytes	6.83117	2.23109	1.45664	0.0177682	0.0379595
ENSMUSG00000073678	Pgap1	luminal-differentiated_adipocytes	309.265	1.43346	0.37641	3.3723e-05	0.000116326
ENSMUSG00000073678	Pgap1	stromal_adipocytes	309.265	1.41141	0.377963	4.3945e-05	0.000154602
ENSMUSG00000073678	Pgap1	luminal-differentiated_endothelial	309.265	1.02247	0.395473	0.00102487	0.00378244
ENSMUSG00000104136	Gm36955	basal_adipocytes	8.89673	3.59088	1.26762	0.000239571	0.000721804
ENSMUSG00000104136	Gm36955	endothelial_adipocytes	8.89673	3.11862	1.23568	0.00104064	0.00288159
ENSMUSG00000104136	Gm36955	luminal-differentiated_adipocytes	8.89673	4.28192	1.23904	3.35718e-05	0.000115881
ENSMUSG00000104136	Gm36955	luminal-progenitors_adipocytes	8.89673	2.063	1.21078	0.0131755	0.0289491
ENSMUSG00000104136	Gm36955	stromal_adipocytes	8.89673	4.11316	1.21961	4.83712e-05	0.000169214
ENSMUSG00000052331	Ankrd44	luminal-progenitors_adipocytes	1091.84	-1.27647	0.356632	0.000139847	0.000445315
ENSMUSG00000052331	Ankrd44	stromal_adipocytes	1091.84	2.25572	0.369769	9.16546e-11	6.08755e-10
ENSMUSG00000052331	Ankrd44	luminal-progenitors_basal	1091.84	-1.70926	0.377768	4.62491e-07	4.01764e-06
ENSMUSG00000052331	Ankrd44	stromal_basal	1091.84	1.78782	0.383263	1.33786e-07	1.3049e-06
ENSMUSG00000052331	Ankrd44	luminal-progenitors_endothelial	1091.84	-2.4213	0.371577	7.11346e-12	7.665e-11
ENSMUSG00000052331	Ankrd44	stromal_endothelial	1091.84	1.04604	0.388669	0.00056633	0.00287464
ENSMUSG00000052331	Ankrd44	luminal-progenitors_luminal-differentiated	1091.84	-1.92094	0.376831	3.27453e-08	4.36371e-07
ENSMUSG00000052331	Ankrd44	stromal_luminal-differentiated	1091.84	1.57557	0.384657	1.8754e-06	1.39271e-05
ENSMUSG00000052331	Ankrd44	stromal_luminal-progenitors	1091.84	3.68507	0.360492	8.23218e-25	2.75883e-23
ENSMUSG00000102503	Gm37370	endothelial_adipocytes	27.1427	2.06476	0.84346	0.0021166	0.00553502
ENSMUSG00000102503	Gm37370	stromal_adipocytes	27.1427	2.78242	0.850921	9.79901e-05	0.000326597
ENSMUSG00000102503	Gm37370	luminal-progenitors_endothelial	27.1427	-1.70551	0.864145	0.00288826	0.0095664
ENSMUSG00000102503	Gm37370	stromal_luminal-differentiated	27.1427	1.92186	0.960344	0.00206423	0.00826758
ENSMUSG00000102503	Gm37370	stromal_luminal-progenitors	27.1427	2.66331	0.84214	0.000112141	0.000490195
ENSMUSG00000102642	A130048G24Rik	luminal-progenitors_adipocytes	76.9482	-1.88452	0.686007	0.00093786	0.002597
ENSMUSG00000102642	A130048G24Rik	stromal_adipocytes	76.9482	1.63247	0.673258	0.00284958	0.00726479
ENSMUSG00000102642	A130048G24Rik	endothelial_basal	76.9482	1.45869	0.775386	0.00325393	0.0127552
ENSMUSG00000102642	A130048G24Rik	stromal_basal	76.9482	3.23005	0.669578	2.88279e-07	2.65029e-06
ENSMUSG00000102642	A130048G24Rik	luminal-progenitors_endothelial	76.9482	-2.51829	0.743427	3.5251e-05	0.000169269
ENSMUSG00000102642	A130048G24Rik	luminal-progenitors_luminal-differentiated	76.9482	-1.14273	0.755617	0.0106442	0.0389918
ENSMUSG00000102642	A130048G24Rik	stromal_luminal-differentiated	76.9482	2.13467	0.756902	0.000195587	0.000999915
ENSMUSG00000102642	A130048G24Rik	stromal_luminal-progenitors	76.9482	4.06795	0.660979	3.14845e-10	2.83502e-09
ENSMUSG00000101122	Gm17971	basal_adipocytes	67.6719	2.74688	0.602459	3.58018e-07	1.59431e-06
ENSMUSG00000101122	Gm17971	endothelial_adipocytes	67.6719	2.40427	0.606621	7.98214e-06	3.07612e-05
ENSMUSG00000101122	Gm17971	luminal-differentiated_adipocytes	67.6719	1.14585	0.564761	0.0165923	0.0356065
ENSMUSG00000101122	Gm17971	luminal-progenitors_adipocytes	67.6719	2.5988	0.60957	1.26938e-06	5.37965e-06
ENSMUSG00000101122	Gm17971	stromal_adipocytes	67.6719	2.53276	0.608404	2.88668e-06	1.19403e-05
ENSMUSG00000101122	Gm17971	luminal-differentiated_basal	67.6719	-1.18634	0.575676	0.00368913	0.0130945
ENSMUSG00000025980	Hspd1	basal_adipocytes	3351.73	-1.11572	0.201015	1.60265e-08	8.24996e-08
ENSMUSG00000025980	Hspd1	endothelial_adipocytes	3351.73	-2.00284	0.204526	1.28683e-23	2.52346e-22
ENSMUSG00000025980	Hspd1	luminal-differentiated_adipocytes	3351.73	-1.41327	0.202741	7.83722e-13	6.5979e-12
ENSMUSG00000025980	Hspd1	stromal_adipocytes	3351.73	-1.46928	0.20348	1.04103e-13	9.01045e-13
ENSMUSG00000025980	Hspd1	luminal-progenitors_endothelial	3351.73	1.3961	0.208258	7.29959e-13	8.6278e-12
ENSMUSG00000025978	Rftn2	basal_adipocytes	447.115	1.74628	0.472041	4.82028e-05	0.000161004
ENSMUSG00000025978	Rftn2	endothelial_adipocytes	447.115	2.00693	0.488094	4.87422e-06	1.93724e-05
ENSMUSG00000025978	Rftn2	stromal_adipocytes	447.115	2.8168	0.482017	5.8006e-10	3.58564e-09
ENSMUSG00000025978	Rftn2	luminal-differentiated_basal	447.115	-2.55886	0.489549	1.5065e-08	1.49616e-07
ENSMUSG00000025978	Rftn2	luminal-progenitors_basal	447.115	-1.30539	0.521298	0.0006653	0.00316207
ENSMUSG00000025978	Rftn2	luminal-differentiated_endothelial	447.115	-2.80932	0.486614	6.96991e-10	6.22456e-09
ENSMUSG00000025978	Rftn2	luminal-progenitors_endothelial	447.115	-1.58241	0.515342	8.98541e-05	0.000401086
ENSMUSG00000025978	Rftn2	stromal_luminal-differentiated	447.115	3.60138	0.47321	6.45329e-15	1.22436e-13
ENSMUSG00000025978	Rftn2	stromal_luminal-progenitors	447.115	2.52922	0.481979	2.64011e-08	1.92021e-07
ENSMUSG00000097649	Gm10561	basal_adipocytes	13.2389	12.9308	1.18241	1.46046e-28	3.63586e-27
ENSMUSG00000097649	Gm10561	endothelial_adipocytes	13.2389	10.0363	1.23437	2.26073e-17	2.80339e-16
ENSMUSG00000097649	Gm10561	luminal-differentiated_adipocytes	13.2389	11.7316	1.19831	1.91174e-23	3.71822e-22
ENSMUSG00000097649	Gm10561	luminal-progenitors_adipocytes	13.2389	11.3653	1.20607	2.34566e-22	4.24036e-21
ENSMUSG00000097649	Gm10561	stromal_adipocytes	13.2389	13.7049	1.17592	8.54859e-32	2.43813e-30
ENSMUSG00000097649	Gm10561	endothelial_basal	13.2389	-2.16011	1.18067	0.00326366	0.0127846
ENSMUSG00000097649	Gm10561	stromal_endothelial	13.2389	3.16493	1.07489	0.000198846	0.00111763
ENSMUSG00000097649	Gm10561	stromal_luminal-progenitors	13.2389	1.44759	1.0723	0.0172595	0.0459387
ENSMUSG00000046994	Mars2	luminal-progenitors_adipocytes	264.791	1.3592	0.27576	3.00508e-07	1.36756e-06
ENSMUSG00000046994	Mars2	stromal_luminal-progenitors	264.791	-1.40456	0.296887	4.68682e-08	3.31207e-07
ENSMUSG00000025977	Boll	basal_adipocytes	4.39277	-9.75535	2.20382	2.15175e-07	9.80419e-07
ENSMUSG00000025977	Boll	endothelial_adipocytes	4.39277	6.39252	2.2488	5.23082e-05	0.000179064
ENSMUSG00000025977	Boll	luminal-differentiated_adipocytes	4.39277	9.59735	2.04969	7.77801e-08	3.83762e-07
ENSMUSG00000025977	Boll	luminal-progenitors_adipocytes	4.39277	9.55994	2.04419	6.29643e-08	3.11249e-07
ENSMUSG00000025977	Boll	stromal_adipocytes	4.39277	10.1795	2.02842	2.31528e-08	1.2304e-07
ENSMUSG00000025977	Boll	endothelial_basal	4.39277	17.6493	1.93883	1.07815e-20	4.2289e-19
ENSMUSG00000025977	Boll	luminal-differentiated_basal	4.39277	20.1221	1.91593	7.07017e-27	4.24299e-25
ENSMUSG00000025977	Boll	luminal-progenitors_basal	4.39277	20.0892	1.90806	4.5789e-27	2.99065e-25
ENSMUSG00000025977	Boll	stromal_basal	4.39277	20.4881	1.91515	6.24409e-28	9.72016e-26
ENSMUSG00000100215	Gm8292	basal_adipocytes	5.88214	5.48787	1.36512	1.87523e-06	7.61985e-06
ENSMUSG00000100215	Gm8292	endothelial_adipocytes	5.88214	6.9193	1.35448	1.9102e-09	1.14761e-08
ENSMUSG00000100215	Gm8292	luminal-differentiated_adipocytes	5.88214	6.61469	1.35135	2.16951e-08	1.14568e-07
ENSMUSG00000100215	Gm8292	luminal-progenitors_adipocytes	5.88214	6.83097	1.30028	5.08084e-09	2.83081e-08
ENSMUSG00000100215	Gm8292	stromal_adipocytes	5.88214	4.92573	1.41388	1.88786e-05	7.00775e-05
ENSMUSG00000038349	Plcl1	basal_adipocytes	504.343	4.49268	0.588661	1.89318e-15	1.8194e-14
ENSMUSG00000038349	Plcl1	endothelial_adipocytes	504.343	2.12806	0.608186	5.68914e-05	0.000193412
ENSMUSG00000038349	Plcl1	luminal-differentiated_adipocytes	504.343	3.17361	0.596622	1.1242e-08	6.12477e-08
ENSMUSG00000038349	Plcl1	luminal-progenitors_adipocytes	504.343	-1.60631	0.582963	0.00138037	0.00371721
ENSMUSG00000038349	Plcl1	stromal_adipocytes	504.343	1.38742	0.582911	0.00444226	0.0109131
ENSMUSG00000038349	Plcl1	endothelial_basal	504.343	-2.06249	0.649185	7.40276e-05	0.000425509
ENSMUSG00000038349	Plcl1	luminal-progenitors_basal	504.343	-6.41036	0.582897	3.93266e-29	3.08556e-27
ENSMUSG00000038349	Plcl1	stromal_basal	504.343	-2.86056	0.598493	2.50385e-07	2.32865e-06
ENSMUSG00000038349	Plcl1	luminal-progenitors_endothelial	504.343	-4.12809	0.585099	3.63688e-13	4.42104e-12
ENSMUSG00000038349	Plcl1	luminal-progenitors_luminal-differentiated	504.343	-5.0508	0.596322	3.26387e-19	1.6753e-17
ENSMUSG00000038349	Plcl1	stromal_luminal-differentiated	504.343	-1.23961	0.635847	0.00377566	0.014052
ENSMUSG00000038349	Plcl1	stromal_luminal-progenitors	504.343	3.45392	0.579256	1.16348e-09	9.85526e-09
ENSMUSG00000102145	Gm38056	basal_adipocytes	48.2552	5.64523	0.743369	1.42365e-15	1.37983e-14
ENSMUSG00000102145	Gm38056	endothelial_adipocytes	48.2552	3.76411	0.734529	4.3255e-08	2.23942e-07
ENSMUSG00000102145	Gm38056	luminal-differentiated_adipocytes	48.2552	5.03899	0.741125	7.61409e-13	6.41212e-12
ENSMUSG00000102145	Gm38056	luminal-progenitors_adipocytes	48.2552	1.66066	0.736802	0.00531932	0.0127356
ENSMUSG00000102145	Gm38056	stromal_adipocytes	48.2552	4.38847	0.733763	2.57528e-10	1.6457e-09
ENSMUSG00000102145	Gm38056	endothelial_basal	48.2552	-1.40511	0.700533	0.00238996	0.00968423
ENSMUSG00000102145	Gm38056	luminal-progenitors_basal	48.2552	-3.62631	0.632167	7.7975e-10	9.75501e-09
ENSMUSG00000102145	Gm38056	luminal-progenitors_endothelial	48.2552	-1.53425	0.690421	0.00157216	0.00553814
ENSMUSG00000102145	Gm38056	luminal-progenitors_luminal-differentiated	48.2552	-2.96758	0.614825	2.26383e-07	2.60835e-06
ENSMUSG00000102145	Gm38056	stromal_luminal-progenitors	48.2552	2.38952	0.686698	3.08586e-05	0.000147845
ENSMUSG00000102831	Gm37382	basal_adipocytes	16.1021	5.63596	1.0797	6.85845e-09	3.66401e-08
ENSMUSG00000102831	Gm37382	endothelial_adipocytes	16.1021	3.81776	1.06615	3.01853e-05	0.000106974
ENSMUSG00000102831	Gm37382	luminal-differentiated_adipocytes	16.1021	5.6363	1.07957	7.12441e-09	3.97422e-08
ENSMUSG00000102831	Gm37382	stromal_adipocytes	16.1021	3.53674	1.09461	9.84285e-05	0.000327853
ENSMUSG00000102831	Gm37382	luminal-progenitors_basal	16.1021	-3.9153	0.891835	8.56919e-07	7.16033e-06
ENSMUSG00000102831	Gm37382	stromal_basal	16.1021	-1.20622	0.899926	0.015826	0.0499615
ENSMUSG00000102831	Gm37382	luminal-progenitors_endothelial	16.1021	-1.89279	0.999479	0.00333854	0.0108875
ENSMUSG00000102831	Gm37382	luminal-progenitors_luminal-differentiated	16.1021	-3.77584	0.865149	8.93043e-07	9.17438e-06
ENSMUSG00000102831	Gm37382	stromal_luminal-differentiated	16.1021	-1.20909	0.873163	0.0160613	0.048701
ENSMUSG00000102831	Gm37382	stromal_luminal-progenitors	16.1021	1.55458	1.00422	0.00940172	0.0269646
ENSMUSG00000100944	Gm28900	endothelial_adipocytes	1.22009	-4.37486	4.72136	0.0136522	0.0301027
ENSMUSG00000100944	Gm28900	luminal-differentiated_adipocytes	1.22009	-4.34133	4.67817	0.0175272	0.0373979
ENSMUSG00000038331	Satb2	stromal_adipocytes	72.8835	1.25425	0.576329	0.00929129	0.0212569
ENSMUSG00000038331	Satb2	stromal_basal	72.8835	1.45775	0.6647	0.00138077	0.00601763
ENSMUSG00000038331	Satb2	stromal_luminal-differentiated	72.8835	1.09952	0.617871	0.00710247	0.0243599
ENSMUSG00000087022	9130024F11Rik	stromal_adipocytes	4.83809	3.146	1.72217	0.00506099	0.0122871
ENSMUSG00000087022	9130024F11Rik	stromal_basal	4.83809	2.4409	1.81164	0.0101109	0.0340526
ENSMUSG00000038323	1700066M21Rik	luminal-differentiated_adipocytes	74.188	-2.73165	0.558051	8.13831e-08	4.0033e-07
ENSMUSG00000038323	1700066M21Rik	luminal-differentiated_basal	74.188	-2.11017	0.583041	1.59044e-05	9.64162e-05
ENSMUSG00000038323	1700066M21Rik	luminal-differentiated_endothelial	74.188	-1.81945	0.591452	0.000117634	0.000524815
ENSMUSG00000038323	1700066M21Rik	luminal-progenitors_luminal-differentiated	74.188	1.84838	0.603956	0.000105776	0.000695925
ENSMUSG00000038323	1700066M21Rik	stromal_luminal-differentiated	74.188	2.12491	0.592237	1.478e-05	9.44982e-05
ENSMUSG00000025971	Maip1	endothelial_adipocytes	264.388	-1.21925	0.238792	1.20609e-07	5.93846e-07
ENSMUSG00000025971	Maip1	luminal-differentiated_adipocytes	264.388	-1.03089	0.236555	6.6047e-06	2.52113e-05
ENSMUSG00000025971	Maip1	stromal_adipocytes	264.388	-1.36737	0.24029	3.14086e-09	1.83036e-08
ENSMUSG00000038305	Spats2l	basal_adipocytes	417.127	4.38825	0.521792	3.5663e-18	4.25145e-17
ENSMUSG00000038305	Spats2l	endothelial_adipocytes	417.127	4.09476	0.515433	3.54192e-16	4.02198e-15
ENSMUSG00000038305	Spats2l	luminal-differentiated_adipocytes	417.127	2.20324	0.543238	4.23059e-06	1.65948e-05
ENSMUSG00000038305	Spats2l	luminal-progenitors_adipocytes	417.127	1.41975	0.508709	0.00166517	0.00440697
ENSMUSG00000038305	Spats2l	stromal_adipocytes	417.127	4.92036	0.519474	1.99329e-22	3.15648e-21
ENSMUSG00000038305	Spats2l	luminal-differentiated_basal	417.127	-1.90518	0.548953	2.70946e-05	0.000157364
ENSMUSG00000038305	Spats2l	luminal-progenitors_basal	417.127	-2.72067	0.523318	1.33728e-08	1.44355e-07
ENSMUSG00000038305	Spats2l	luminal-differentiated_endothelial	417.127	-1.5779	0.55488	0.000267544	0.00111679
ENSMUSG00000038305	Spats2l	luminal-progenitors_endothelial	417.127	-2.46069	0.535953	2.9011e-07	1.90626e-06
ENSMUSG00000038305	Spats2l	stromal_luminal-differentiated	417.127	2.5308	0.528637	1.31592e-07	1.16223e-06
ENSMUSG00000038305	Spats2l	stromal_luminal-progenitors	417.127	3.34627	0.502254	1.38643e-11	1.43133e-10
ENSMUSG00000026039	Sgo2a	basal_adipocytes	74.4537	1.42645	0.645246	0.00948845	0.0211376
ENSMUSG00000026039	Sgo2a	endothelial_adipocytes	74.4537	2.42417	0.701293	6.03074e-05	0.000204175
ENSMUSG00000026039	Sgo2a	luminal-progenitors_adipocytes	74.4537	2.89823	0.707037	2.34815e-06	9.62081e-06
ENSMUSG00000026039	Sgo2a	stromal_adipocytes	74.4537	1.35292	0.663173	0.0114303	0.0256683
ENSMUSG00000026039	Sgo2a	luminal-progenitors_luminal-differentiated	74.4537	1.4276	0.772093	0.00357045	0.015479
ENSMUSG00000063558	Aox1	basal_adipocytes	1233.97	-4.77512	0.408824	1.453e-32	4.73583e-31
ENSMUSG00000063558	Aox1	endothelial_adipocytes	1233.97	-5.32867	0.409869	4.59828e-40	2.64174e-38
ENSMUSG00000063558	Aox1	luminal-differentiated_adipocytes	1233.97	-7.87105	0.422974	4.42793e-79	2.03063e-76
ENSMUSG00000063558	Aox1	luminal-progenitors_adipocytes	1233.97	-9.18198	0.435039	1.52756e-100	1.66377e-97
ENSMUSG00000063558	Aox1	stromal_adipocytes	1233.97	-2.63412	0.415258	2.30478e-11	1.62297e-10
ENSMUSG00000063558	Aox1	luminal-differentiated_basal	1233.97	-2.99176	0.42609	3.31151e-13	5.74645e-12
ENSMUSG00000063558	Aox1	luminal-progenitors_basal	1233.97	-4.31325	0.434951	6.81024e-24	3.42717e-22
ENSMUSG00000063558	Aox1	stromal_basal	1233.97	2.01294	0.436546	1.93025e-07	1.83585e-06
ENSMUSG00000063558	Aox1	luminal-differentiated_endothelial	1233.97	-2.38947	0.435302	3.42886e-09	2.823e-08
ENSMUSG00000063558	Aox1	luminal-progenitors_endothelial	1233.97	-3.74064	0.43622	2.2767e-18	4.30673e-17
ENSMUSG00000063558	Aox1	stromal_endothelial	1233.97	2.63055	0.415586	4.43994e-11	6.26902e-10
ENSMUSG00000063558	Aox1	stromal_luminal-differentiated	1233.97	5.1239	0.420445	5.18965e-35	4.66395e-33
ENSMUSG00000063558	Aox1	stromal_luminal-progenitors	1233.97	6.42554	0.433476	7.8391e-51	1.95156e-48
ENSMUSG00000064294	Aox3	basal_adipocytes	267.475	8.72304	1.08377	1.61126e-17	1.82173e-16
ENSMUSG00000064294	Aox3	endothelial_adipocytes	267.475	8.31726	1.13777	1.52418e-15	1.64433e-14
ENSMUSG00000064294	Aox3	luminal-differentiated_adipocytes	267.475	8.55126	1.09824	1.5112e-16	1.72803e-15
ENSMUSG00000064294	Aox3	luminal-progenitors_adipocytes	267.475	10.5958	1.06577	1.02731e-24	2.21019e-23
ENSMUSG00000064294	Aox3	stromal_adipocytes	267.475	15.8031	1.03721	6.13072e-53	5.30805e-51
ENSMUSG00000064294	Aox3	stromal_basal	267.475	6.63032	0.905743	1.23904e-14	3.35826e-13
ENSMUSG00000064294	Aox3	stromal_endothelial	267.475	7.0525	0.959164	3.76435e-15	8.0481e-14
ENSMUSG00000064294	Aox3	stromal_luminal-differentiated	267.475	6.87361	0.938109	8.05119e-15	1.50742e-13
ENSMUSG00000064294	Aox3	stromal_luminal-progenitors	267.475	4.86917	0.891464	1.23853e-08	9.38414e-08
ENSMUSG00000038242	Aox4	basal_adipocytes	10.6184	2.93828	1.65375	0.00621851	0.0143851
ENSMUSG00000038242	Aox4	luminal-progenitors_adipocytes	10.6184	5.66158	1.70651	3.0322e-05	0.000106678
ENSMUSG00000038242	Aox4	endothelial_basal	10.6184	-3.61982	1.82424	0.00183329	0.00766672
ENSMUSG00000038242	Aox4	luminal-progenitors_endothelial	10.6184	6.36265	1.59896	4.92528e-06	2.72171e-05
ENSMUSG00000038242	Aox4	luminal-progenitors_luminal-differentiated	10.6184	3.66309	1.73834	0.000693195	0.0037175
ENSMUSG00000038242	Aox4	stromal_luminal-progenitors	10.6184	-3.42801	1.67571	0.00237249	0.00793461
ENSMUSG00000079554	Aox2	luminal-differentiated_adipocytes	4.49482	4.2834	1.59931	0.0003471	0.00102176
ENSMUSG00000079554	Aox2	luminal-differentiated_endothelial	4.49482	2.34133	1.63194	0.00924243	0.0270452
ENSMUSG00000085054	Gm15834	basal_adipocytes	9.13977	2.33209	1.16914	0.0058144	0.0135438
ENSMUSG00000085054	Gm15834	luminal-differentiated_adipocytes	9.13977	4.4415	1.18519	1.13612e-05	4.18992e-05
ENSMUSG00000085054	Gm15834	luminal-progenitors_adipocytes	9.13977	3.55764	1.24357	0.000218249	0.000675712
ENSMUSG00000085054	Gm15834	luminal-differentiated_endothelial	9.13977	3.66609	1.18737	0.000115665	0.000516661
ENSMUSG00000085054	Gm15834	luminal-progenitors_endothelial	9.13977	2.64224	1.27443	0.00181479	0.00629388
ENSMUSG00000085054	Gm15834	stromal_luminal-differentiated	9.13977	-2.22368	1.16565	0.00247618	0.00971989
ENSMUSG00000038174	Fam126b	basal_adipocytes	658.334	-2.94128	0.371375	1.50974e-16	1.58302e-15
ENSMUSG00000038174	Fam126b	endothelial_adipocytes	658.334	-2.315	0.373754	6.04979e-11	4.24364e-10
ENSMUSG00000038174	Fam126b	luminal-differentiated_adipocytes	658.334	-1.98605	0.375815	1.12962e-08	6.15175e-08
ENSMUSG00000038174	Fam126b	luminal-progenitors_adipocytes	658.334	-2.29455	0.373207	5.74378e-11	3.89406e-10
ENSMUSG00000038174	Fam126b	stromal_adipocytes	658.334	-3.17312	0.367418	1.07982e-18	1.34245e-17
ENSMUSG00000026032	Ndufb3	basal_adipocytes	311.23	-3.08798	0.270337	2.11846e-31	6.39453e-30
ENSMUSG00000026032	Ndufb3	endothelial_adipocytes	311.23	-2.90577	0.270018	9.05569e-28	2.36953e-26
ENSMUSG00000026032	Ndufb3	luminal-differentiated_adipocytes	311.23	-2.29031	0.272653	3.07803e-18	4.06157e-17
ENSMUSG00000026032	Ndufb3	luminal-progenitors_adipocytes	311.23	-2.45785	0.271576	8.43811e-21	1.36324e-19
ENSMUSG00000026032	Ndufb3	stromal_adipocytes	311.23	-2.7593	0.270449	2.53656e-25	4.82471e-24
ENSMUSG00000047528	Flacc1	basal_adipocytes	57.6697	-7.9249	1.77866	1.40864e-07	6.55075e-07
ENSMUSG00000047528	Flacc1	endothelial_adipocytes	57.6697	-10.8615	1.77119	5.27698e-11	3.71807e-10
ENSMUSG00000047528	Flacc1	luminal-differentiated_adipocytes	57.6697	-7.27373	1.7924	9.43246e-07	4.07164e-06
ENSMUSG00000047528	Flacc1	luminal-progenitors_adipocytes	57.6697	-5.65501	1.69736	2.90492e-05	0.000102503
ENSMUSG00000047528	Flacc1	stromal_adipocytes	57.6697	-9.37407	1.78453	4.11672e-09	2.37005e-08
ENSMUSG00000047528	Flacc1	luminal-progenitors_endothelial	57.6697	3.02612	2.0189	0.00700432	0.0209925
ENSMUSG00000102059	Gm20257	basal_adipocytes	59.137	-2.10784	0.750929	0.000710919	0.00198139
ENSMUSG00000102059	Gm20257	luminal-differentiated_adipocytes	59.137	-3.50853	0.763533	4.44824e-07	1.9972e-06
ENSMUSG00000102059	Gm20257	luminal-progenitors_adipocytes	59.137	-2.77283	0.788691	2.7116e-05	9.5993e-05
ENSMUSG00000102059	Gm20257	stromal_adipocytes	59.137	-3.14273	0.762675	3.92726e-06	1.59695e-05
ENSMUSG00000102059	Gm20257	luminal-differentiated_endothelial	59.137	-2.09437	0.856352	0.000723973	0.0027668
ENSMUSG00000102059	Gm20257	luminal-progenitors_endothelial	59.137	-1.27079	0.789112	0.0115968	0.0326729
ENSMUSG00000102059	Gm20257	stromal_endothelial	59.137	-1.62708	0.89739	0.00331857	0.0137927
ENSMUSG00000026031	Cflar	luminal-progenitors_adipocytes	3339.69	-1.31616	0.200892	2.24824e-11	1.59612e-10
ENSMUSG00000026031	Cflar	luminal-progenitors_endothelial	3339.69	-1.34506	0.20667	3.25153e-12	3.62093e-11
ENSMUSG00000026031	Cflar	stromal_luminal-progenitors	3339.69	1.08851	0.204273	7.63025e-09	5.9118e-08
ENSMUSG00000026029	Casp8	basal_adipocytes	978.147	-1.0678	0.215455	4.25234e-07	1.87764e-06
ENSMUSG00000026029	Casp8	endothelial_adipocytes	978.147	1.76111	0.218401	1.0452e-16	1.23739e-15
ENSMUSG00000026029	Casp8	endothelial_basal	978.147	2.88435	0.216395	5.32671e-41	1.42118e-38
ENSMUSG00000026029	Casp8	luminal-differentiated_basal	978.147	1.78062	0.21997	4.24988e-17	1.06927e-15
ENSMUSG00000026029	Casp8	stromal_basal	978.147	1.11347	0.222013	4.62318e-08	4.89514e-07
ENSMUSG00000026029	Casp8	luminal-differentiated_endothelial	978.147	-1.00368	0.222594	5.60698e-07	3.5876e-06
ENSMUSG00000026029	Casp8	luminal-progenitors_endothelial	978.147	-1.93814	0.221274	6.76107e-20	1.4688e-18
ENSMUSG00000026029	Casp8	stromal_endothelial	978.147	-1.67334	0.221366	1.82817e-15	4.00214e-14
ENSMUSG00000102719	Gm37760	basal_adipocytes	92.0119	-1.34008	0.543844	0.00546786	0.0127982
ENSMUSG00000102719	Gm37760	endothelial_adipocytes	92.0119	2.32214	0.576866	6.19852e-06	2.42741e-05
ENSMUSG00000102719	Gm37760	endothelial_basal	92.0119	3.96774	0.552482	2.30856e-13	4.2539e-12
ENSMUSG00000102719	Gm37760	luminal-differentiated_basal	92.0119	1.23749	0.607964	0.00369466	0.0131086
ENSMUSG00000102719	Gm37760	stromal_basal	92.0119	1.16196	0.624028	0.00445543	0.0168862
ENSMUSG00000102719	Gm37760	luminal-differentiated_endothelial	92.0119	-2.24795	0.59138	8.96577e-06	4.8325e-05
ENSMUSG00000102719	Gm37760	luminal-progenitors_endothelial	92.0119	-2.61736	0.584466	5.74777e-07	3.61625e-06
ENSMUSG00000102719	Gm37760	stromal_endothelial	92.0119	-2.32086	0.593657	6.60401e-06	4.89435e-05
ENSMUSG00000026028	Trak2	endothelial_adipocytes	1738.73	1.15697	0.232731	2.70235e-07	1.27623e-06
ENSMUSG00000026028	Trak2	luminal-progenitors_endothelial	1738.73	-1.48279	0.24269	2.97899e-11	3.02301e-10
ENSMUSG00000026027	Stradb	basal_adipocytes	256.592	-1.8324	0.295648	1.08725e-10	6.96418e-10
ENSMUSG00000026027	Stradb	endothelial_adipocytes	256.592	-2.65349	0.299656	1.07289e-19	1.60995e-18
ENSMUSG00000026027	Stradb	luminal-differentiated_adipocytes	256.592	-1.57605	0.297989	2.17254e-08	1.14658e-07
ENSMUSG00000026027	Stradb	luminal-progenitors_adipocytes	256.592	-2.08344	0.299372	3.27883e-13	2.76212e-12
ENSMUSG00000026027	Stradb	stromal_adipocytes	256.592	-1.91037	0.301053	2.23978e-11	1.57928e-10
ENSMUSG00000038079	Tmem237	basal_adipocytes	128.317	1.66124	0.360334	1.02132e-06	4.28664e-06
ENSMUSG00000038079	Tmem237	endothelial_adipocytes	128.317	1.75313	0.368281	2.97347e-07	1.39445e-06
ENSMUSG00000038079	Tmem237	stromal_adipocytes	128.317	1.95325	0.370874	1.40419e-08	7.65445e-08
ENSMUSG00000038079	Tmem237	luminal-progenitors_basal	128.317	-1.09633	0.385926	0.000256792	0.00134577
ENSMUSG00000038079	Tmem237	luminal-progenitors_endothelial	128.317	-1.19148	0.365203	9.61973e-05	0.000427686
ENSMUSG00000038079	Tmem237	stromal_luminal-differentiated	128.317	1.10061	0.371925	0.000254634	0.00127357
ENSMUSG00000038079	Tmem237	stromal_luminal-progenitors	128.317	1.40768	0.388526	8.19129e-06	4.28755e-05
ENSMUSG00000079550	Mpp4	basal_adipocytes	11.588	1.95376	1.20782	0.02011	0.0414669
ENSMUSG00000079550	Mpp4	endothelial_adipocytes	11.588	2.67422	1.29345	0.004313	0.010621
ENSMUSG00000079550	Mpp4	luminal-progenitors_adipocytes	11.588	1.87138	1.21847	0.0230272	0.0477534
ENSMUSG00000079550	Mpp4	luminal-differentiated_basal	11.588	-4.47445	1.39613	7.38519e-05	0.000393176
ENSMUSG00000079550	Mpp4	luminal-differentiated_endothelial	11.588	-5.30821	1.34884	7.80377e-06	4.2473e-05
ENSMUSG00000079550	Mpp4	luminal-progenitors_luminal-differentiated	11.588	4.16325	1.4534	9.17148e-05	0.00061254
ENSMUSG00000079550	Mpp4	stromal_luminal-differentiated	11.588	3.73022	1.49761	0.000504077	0.00235945
ENSMUSG00000026024	Als2	luminal-progenitors_luminal-differentiated	823.885	-1.04611	0.238679	5.2435e-07	5.65005e-06
ENSMUSG00000026023	Cdk15	luminal-progenitors_adipocytes	43.03	-5.4501	1.05416	1.50251e-08	7.978e-08
ENSMUSG00000026023	Cdk15	luminal-progenitors_basal	43.03	-4.51659	1.06955	2.03467e-06	1.60718e-05
ENSMUSG00000026023	Cdk15	luminal-differentiated_endothelial	43.03	-1.64791	1.00399	0.00741194	0.0222663
ENSMUSG00000026023	Cdk15	luminal-progenitors_endothelial	43.03	-6.26886	1.03617	1.686e-10	1.5949e-09
ENSMUSG00000026023	Cdk15	luminal-progenitors_luminal-differentiated	43.03	-3.58829	1.09564	4.70753e-05	0.000338881
ENSMUSG00000026023	Cdk15	stromal_luminal-progenitors	43.03	5.57283	1.02103	7.54661e-09	5.85019e-08
ENSMUSG00000104502	Gm37737	basal_adipocytes	1.87627	16.8812	3.64239	2.7663e-07	1.24653e-06
ENSMUSG00000104502	Gm37737	endothelial_basal	1.87627	-17.6993	3.55027	2.73156e-08	2.77963e-07
ENSMUSG00000104502	Gm37737	luminal-differentiated_basal	1.87627	-8.45199	4.7473	0.00060782	0.0026544
ENSMUSG00000104502	Gm37737	luminal-progenitors_basal	1.87627	-5.44233	4.46801	0.00282387	0.0113148
ENSMUSG00000104502	Gm37737	stromal_basal	1.87627	-5.44188	4.32891	0.00250909	0.0101883
ENSMUSG00000104502	Gm37737	luminal-progenitors_endothelial	1.87627	4.16272	3.96365	0.0101055	0.0289103
ENSMUSG00000104502	Gm37737	stromal_endothelial	1.87627	3.60455	4.05498	0.0112562	0.0395371
ENSMUSG00000041075	Fzd7	basal_adipocytes	2498.82	5.25583	0.355856	1.62792e-50	1.43763e-48
ENSMUSG00000041075	Fzd7	luminal-progenitors_adipocytes	2498.82	1.88435	0.358464	2.05102e-08	1.07206e-07
ENSMUSG00000041075	Fzd7	stromal_adipocytes	2498.82	2.12267	0.364271	5.01989e-10	3.12331e-09
ENSMUSG00000041075	Fzd7	endothelial_basal	2498.82	-4.54441	0.35336	1.99948e-38	4.41488e-36
ENSMUSG00000041075	Fzd7	luminal-differentiated_basal	2498.82	-4.39166	0.354269	5.12176e-36	6.3992e-34
ENSMUSG00000041075	Fzd7	luminal-progenitors_basal	2498.82	-3.26055	0.35928	7.41411e-21	2.85833e-19
ENSMUSG00000041075	Fzd7	stromal_basal	2498.82	-3.06271	0.354489	2.02593e-18	8.93118e-17
ENSMUSG00000041075	Fzd7	luminal-progenitors_endothelial	2498.82	1.08435	0.359393	0.000315247	0.00127538
ENSMUSG00000041075	Fzd7	stromal_endothelial	2498.82	1.34267	0.376711	2.50324e-05	0.000167054
ENSMUSG00000041075	Fzd7	stromal_luminal-differentiated	2498.82	1.15393	0.374821	0.000155963	0.000816742
ENSMUSG00000047361	Gm973	basal_adipocytes	278.317	1.81674	0.856409	0.00718162	0.0163868
ENSMUSG00000047361	Gm973	luminal-differentiated_adipocytes	278.317	4.80725	0.874674	3.11164e-09	1.80351e-08
ENSMUSG00000047361	Gm973	luminal-progenitors_adipocytes	278.317	2.66787	0.92275	0.000273283	0.000830171
ENSMUSG00000047361	Gm973	stromal_adipocytes	278.317	5.98039	0.891366	2.89046e-13	2.4095e-12
ENSMUSG00000047361	Gm973	luminal-differentiated_basal	278.317	2.36636	0.8956	0.000392562	0.00179773
ENSMUSG00000047361	Gm973	stromal_basal	278.317	3.74496	0.78344	4.45773e-07	3.9741e-06
ENSMUSG00000047361	Gm973	luminal-differentiated_endothelial	278.317	3.8619	0.817141	2.73478e-07	1.81796e-06
ENSMUSG00000047361	Gm973	luminal-progenitors_endothelial	278.317	1.45503	0.872144	0.00813549	0.0238989
ENSMUSG00000047361	Gm973	stromal_endothelial	278.317	4.99005	0.787559	3.14657e-11	4.51501e-10
ENSMUSG00000047361	Gm973	luminal-progenitors_luminal-differentiated	278.317	-1.26798	0.874042	0.0112852	0.0409415
ENSMUSG00000047361	Gm973	stromal_luminal-progenitors	278.317	2.91653	0.840198	5.28785e-05	0.00024404
ENSMUSG00000103821	D430013B06Rik	endothelial_adipocytes	49.0927	1.41654	0.612378	0.00581125	0.0138816
ENSMUSG00000103821	D430013B06Rik	luminal-progenitors_adipocytes	49.0927	1.14294	0.579504	0.0222268	0.0462696
ENSMUSG00000026020	Nop58	basal_adipocytes	1700.77	1.91271	0.333225	1.5822e-09	8.99495e-09
ENSMUSG00000026020	Nop58	luminal-progenitors_adipocytes	1700.77	1.11089	0.324387	0.000315869	0.000949461
ENSMUSG00000026020	Nop58	luminal-differentiated_basal	1700.77	-1.31742	0.349951	1.1278e-05	7.0558e-05
ENSMUSG00000026020	Nop58	stromal_basal	1700.77	-1.67289	0.350704	8.13014e-08	8.2405e-07
ENSMUSG00000077345	Snord70	stromal_adipocytes	56.3997	-1.47589	0.487568	0.000533046	0.00156343
ENSMUSG00000077345	Snord70	stromal_basal	56.3997	-2.20899	0.513484	9.5538e-07	8.01774e-06
ENSMUSG00000077345	Snord70	stromal_endothelial	56.3997	-1.81346	0.527721	2.93555e-05	0.000193684
ENSMUSG00000077345	Snord70	stromal_luminal-differentiated	56.3997	-2.12536	0.515793	1.808e-06	1.34578e-05
ENSMUSG00000077345	Snord70	stromal_luminal-progenitors	56.3997	-1.03844	0.496775	0.00389247	0.0123888
ENSMUSG00000077358	Gm26293	luminal-differentiated_adipocytes	44.4409	1.69561	0.923747	0.0129689	0.0284951
ENSMUSG00000077358	Gm26293	stromal_basal	44.4409	-1.88142	1.11497	0.0046787	0.0176099
ENSMUSG00000077358	Gm26293	stromal_endothelial	44.4409	-1.49823	1.08988	0.0104794	0.037248
ENSMUSG00000077358	Gm26293	stromal_luminal-differentiated	44.4409	-3.10985	1.01968	0.000122431	0.000655618
ENSMUSG00000077358	Gm26293	stromal_luminal-progenitors	44.4409	-1.36778	1.02195	0.0185628	0.0489145
ENSMUSG00000089512	Gm26287	basal_adipocytes	11.0663	1.2463	0.540022	0.00940111	0.0209609
ENSMUSG00000089512	Gm26287	luminal-differentiated_adipocytes	11.0663	1.24664	0.552988	0.00812197	0.0186677
ENSMUSG00000089512	Gm26287	stromal_basal	11.0663	-1.79623	0.619155	0.000148308	0.000813057
ENSMUSG00000089512	Gm26287	stromal_endothelial	11.0663	-1.11087	0.629106	0.00521351	0.0204055
ENSMUSG00000089512	Gm26287	stromal_luminal-differentiated	11.0663	-1.82296	0.616496	0.000126591	0.000675918
ENSMUSG00000089093	Snord11	stromal_adipocytes	100.297	-1.18517	0.437322	0.00233836	0.00606527
ENSMUSG00000089093	Snord11	stromal_basal	100.297	-1.23335	0.486339	0.000653047	0.00309349
ENSMUSG00000089093	Snord11	stromal_endothelial	100.297	-1.52526	0.486027	8.87338e-05	0.000531635
ENSMUSG00000089093	Snord11	stromal_luminal-differentiated	100.297	-1.64052	0.483673	2.96912e-05	0.000178684
ENSMUSG00000067336	Bmpr2	basal_adipocytes	5625.03	1.18369	0.238615	3.6253e-07	1.61248e-06
ENSMUSG00000067336	Bmpr2	endothelial_adipocytes	5625.03	1.75938	0.24335	6.9174e-14	6.41209e-13
ENSMUSG00000067336	Bmpr2	luminal-progenitors_basal	5625.03	-1.44384	0.24931	4.60337e-10	5.92503e-09
ENSMUSG00000067336	Bmpr2	luminal-differentiated_endothelial	5625.03	-1.55114	0.246765	2.64112e-11	2.73432e-10
ENSMUSG00000067336	Bmpr2	luminal-progenitors_endothelial	5625.03	-2.04409	0.247006	5.88655e-18	1.07083e-16
ENSMUSG00000104052	Gm38125	endothelial_adipocytes	56.3352	2.35932	0.639047	2.45312e-05	8.8047e-05
ENSMUSG00000104052	Gm38125	endothelial_basal	56.3352	1.86116	0.695243	0.000325327	0.00162651
ENSMUSG00000104052	Gm38125	luminal-differentiated_endothelial	56.3352	-2.59219	0.645611	3.9722e-06	2.26089e-05
ENSMUSG00000104052	Gm38125	luminal-progenitors_endothelial	56.3352	-2.47226	0.660134	9.50244e-06	5.01103e-05
ENSMUSG00000104052	Gm38125	stromal_endothelial	56.3352	-2.12405	0.675869	8.52939e-05	0.000512103
ENSMUSG00000041040	Fam117b	basal_adipocytes	1464.45	1.52739	0.252901	4.89722e-10	2.93138e-09
ENSMUSG00000041040	Fam117b	endothelial_adipocytes	1464.45	2.53775	0.25585	4.04679e-24	8.29671e-23
ENSMUSG00000041040	Fam117b	luminal-differentiated_adipocytes	1464.45	1.757	0.256805	9.26214e-13	7.74512e-12
ENSMUSG00000041040	Fam117b	luminal-progenitors_adipocytes	1464.45	1.13158	0.250822	3.27905e-06	1.31625e-05
ENSMUSG00000041040	Fam117b	stromal_adipocytes	1464.45	1.87373	0.257437	3.47568e-14	3.13023e-13
ENSMUSG00000041040	Fam117b	luminal-progenitors_endothelial	1464.45	-1.29286	0.260199	3.72843e-08	2.75047e-07
ENSMUSG00000103696	Gm37531	endothelial_adipocytes	118.8	1.19534	0.516122	0.00778758	0.0181546
ENSMUSG00000103696	Gm37531	luminal-progenitors_endothelial	118.8	-1.63138	0.589011	0.000249489	0.00102818
ENSMUSG00000103696	Gm37531	luminal-progenitors_luminal-differentiated	118.8	-1.23602	0.603097	0.0022683	0.0104587
ENSMUSG00000103696	Gm37531	stromal_luminal-progenitors	118.8	1.29144	0.588423	0.00169781	0.00588293
ENSMUSG00000026018	Ica1l	basal_adipocytes	67.7756	15.3867	0.963479	5.25215e-58	6.9339e-56
ENSMUSG00000026018	Ica1l	endothelial_adipocytes	67.7756	13.1083	0.965668	1.82584e-42	1.19319e-40
ENSMUSG00000026018	Ica1l	luminal-differentiated_adipocytes	67.7756	13.5601	0.96555	2.20007e-45	1.5377e-43
ENSMUSG00000026018	Ica1l	luminal-progenitors_adipocytes	67.7756	11.4669	0.98296	1.18871e-32	4.25654e-31
ENSMUSG00000026018	Ica1l	stromal_adipocytes	67.7756	13.7147	0.964387	2.71443e-46	1.71938e-44
ENSMUSG00000026018	Ica1l	endothelial_basal	67.7756	-1.94855	0.765004	0.000477969	0.0023042
ENSMUSG00000026018	Ica1l	luminal-differentiated_basal	67.7756	-1.33749	0.719413	0.00525296	0.0178512
ENSMUSG00000026018	Ica1l	luminal-progenitors_basal	67.7756	-3.72741	0.685698	4.56798e-09	5.2323e-08
ENSMUSG00000026018	Ica1l	stromal_basal	67.7756	-1.13953	0.72327	0.00939697	0.0320348
ENSMUSG00000026018	Ica1l	luminal-progenitors_endothelial	67.7756	-1.08137	0.673268	0.0157566	0.0424859
ENSMUSG00000026018	Ica1l	luminal-progenitors_luminal-differentiated	67.7756	-1.611	0.781813	0.00189568	0.00896658
ENSMUSG00000026018	Ica1l	stromal_luminal-progenitors	67.7756	1.83117	0.796322	0.000944368	0.00343383
ENSMUSG00000026019	Wdr12	endothelial_adipocytes	344.573	-1.38578	0.355757	2.71773e-05	9.69056e-05
ENSMUSG00000026019	Wdr12	luminal-differentiated_adipocytes	344.573	-1.01189	0.345678	0.00170927	0.00448327
ENSMUSG00000082609	Gm15464	stromal_adipocytes	2.28144	-1.86737	1.1816	0.0207653	0.0436469
ENSMUSG00000082609	Gm15464	stromal_basal	2.28144	-1.84811	1.33714	0.0105936	0.0353944
ENSMUSG00000049439	Cyp20a1	basal_adipocytes	400.837	-1.65771	0.230945	1.80766e-13	1.49013e-12
ENSMUSG00000049439	Cyp20a1	endothelial_basal	400.837	1.47944	0.236924	2.92899e-11	4.28932e-10
ENSMUSG00000049439	Cyp20a1	luminal-differentiated_basal	400.837	1.24112	0.238096	1.36128e-08	1.36251e-07
ENSMUSG00000049439	Cyp20a1	stromal_basal	400.837	2.33917	0.232718	1.00085e-24	9.97462e-23
ENSMUSG00000049439	Cyp20a1	stromal_luminal-progenitors	400.837	1.49544	0.242887	1.02235e-11	1.06641e-10
ENSMUSG00000026782	Abi2	basal_adipocytes	711.988	1.4005	0.266262	5.53937e-08	2.69544e-07
ENSMUSG00000026782	Abi2	luminal-progenitors_basal	711.988	-1.34516	0.281919	8.71436e-08	8.39573e-07
ENSMUSG00000026014	Raph1	basal_adipocytes	1700.48	1.52949	0.284502	2.39777e-08	1.21023e-07
ENSMUSG00000026014	Raph1	endothelial_adipocytes	1700.48	1.42635	0.286841	1.6869e-07	8.17948e-07
ENSMUSG00000026014	Raph1	luminal-differentiated_basal	1700.48	-1.37304	0.297444	2.59295e-07	2.15557e-06
ENSMUSG00000026014	Raph1	luminal-differentiated_endothelial	1700.48	-1.26749	0.300528	1.58217e-06	9.53286e-06
ENSMUSG00000101188	Eif4a-ps4	basal_adipocytes	1756.06	2.40786	1.10643	0.00338544	0.00828609
ENSMUSG00000101188	Eif4a-ps4	endothelial_adipocytes	1756.06	2.11016	1.0999	0.00880929	0.0203046
ENSMUSG00000101188	Eif4a-ps4	luminal-differentiated_adipocytes	1756.06	2.66263	1.15045	0.00185417	0.00483135
ENSMUSG00000101188	Eif4a-ps4	luminal-progenitors_adipocytes	1756.06	4.42129	1.1266	4.81192e-06	1.89091e-05
ENSMUSG00000101188	Eif4a-ps4	stromal_adipocytes	1756.06	4.04505	1.09878	1.77756e-05	6.62229e-05
ENSMUSG00000026012	Cd28	basal_adipocytes	113.018	-9.74327	1.26254	3.88577e-16	3.94003e-15
ENSMUSG00000026012	Cd28	endothelial_adipocytes	113.018	2.03276	1.1114	0.0116046	0.0260471
ENSMUSG00000026012	Cd28	luminal-differentiated_adipocytes	113.018	2.8448	1.17531	0.00127405	0.0034182
ENSMUSG00000026012	Cd28	stromal_adipocytes	113.018	7.32662	1.15946	1.92078e-12	1.49508e-11
ENSMUSG00000026012	Cd28	endothelial_basal	113.018	12.5581	1.14594	5.31672e-29	4.71201e-27
ENSMUSG00000026012	Cd28	luminal-differentiated_basal	113.018	13.3382	1.14582	2.29339e-32	2.14382e-30
ENSMUSG00000026012	Cd28	luminal-progenitors_basal	113.018	7.39127	1.31208	7.31379e-10	9.17793e-09
ENSMUSG00000026012	Cd28	stromal_basal	113.018	17.4342	1.12831	1.07975e-54	1.9754e-51
ENSMUSG00000026012	Cd28	luminal-progenitors_endothelial	113.018	-4.34226	1.22284	3.3061e-05	0.000159561
ENSMUSG00000026012	Cd28	stromal_endothelial	113.018	4.50009	0.988783	7.80902e-07	6.57719e-06
ENSMUSG00000026012	Cd28	luminal-progenitors_luminal-differentiated	113.018	-4.9361	1.25393	1.52042e-06	1.49779e-05
ENSMUSG00000026012	Cd28	stromal_luminal-differentiated	113.018	3.70788	1.04778	3.11496e-05	0.000186672
ENSMUSG00000026012	Cd28	stromal_luminal-progenitors	113.018	9.36013	1.20055	3.98043e-17	6.97844e-16
ENSMUSG00000026011	Ctla4	basal_adipocytes	47.4286	16.2122	1.54626	2.25262e-26	4.83049e-25
ENSMUSG00000026011	Ctla4	luminal-differentiated_adipocytes	47.4286	20.9788	1.46484	1.40977e-47	1.13739e-45
ENSMUSG00000026011	Ctla4	luminal-progenitors_adipocytes	47.4286	14.4718	1.61833	5.3163e-20	8.04214e-19
ENSMUSG00000026011	Ctla4	stromal_adipocytes	47.4286	23.0706	1.46768	6.67434e-57	7.20586e-55
ENSMUSG00000026011	Ctla4	endothelial_basal	47.4286	-16.6669	1.53978	4.13487e-28	3.42739e-26
ENSMUSG00000026011	Ctla4	luminal-differentiated_basal	47.4286	3.95817	1.55738	0.00044666	0.00201733
ENSMUSG00000026011	Ctla4	stromal_basal	47.4286	6.10013	1.37169	6.26845e-07	5.43329e-06
ENSMUSG00000026011	Ctla4	luminal-differentiated_endothelial	47.4286	21.6073	1.46765	4.71428e-50	6.63444e-48
ENSMUSG00000026011	Ctla4	luminal-progenitors_endothelial	47.4286	15.0236	1.63267	1.9171e-21	4.64108e-20
ENSMUSG00000026011	Ctla4	stromal_endothelial	47.4286	23.7731	1.47247	1.27782e-59	4.42281e-57
ENSMUSG00000026011	Ctla4	luminal-progenitors_luminal-differentiated	47.4286	-5.71198	1.66443	6.96399e-06	5.9695e-05
ENSMUSG00000026011	Ctla4	stromal_luminal-progenitors	47.4286	7.87335	1.51651	3.74897e-09	2.99413e-08
ENSMUSG00000026009	Icos	endothelial_adipocytes	29.5011	7.24202	1.78027	3.34475e-07	1.55536e-06
ENSMUSG00000026009	Icos	luminal-differentiated_adipocytes	29.5011	5.07497	1.81268	0.000171247	0.000529188
ENSMUSG00000026009	Icos	stromal_adipocytes	29.5011	13.8841	1.55487	1.55856e-19	2.03337e-18
ENSMUSG00000026009	Icos	endothelial_basal	29.5011	9.49901	1.69749	1.84453e-10	2.44155e-09
ENSMUSG00000026009	Icos	luminal-differentiated_basal	29.5011	7.39792	1.75049	6.39175e-07	4.97604e-06
ENSMUSG00000026009	Icos	stromal_basal	29.5011	15.8141	1.56147	6.1135e-25	6.39123e-23
ENSMUSG00000026009	Icos	luminal-progenitors_endothelial	29.5011	-7.47584	1.61396	1.81312e-07	1.2237e-06
ENSMUSG00000026009	Icos	stromal_endothelial	29.5011	5.15828	1.57806	5.05401e-05	0.00031681
ENSMUSG00000026009	Icos	luminal-progenitors_luminal-differentiated	29.5011	-5.12097	1.97636	0.000111183	0.000729442
ENSMUSG00000026009	Icos	stromal_luminal-differentiated	29.5011	7.1636	1.65807	4.61191e-07	3.76554e-06
ENSMUSG00000026009	Icos	stromal_luminal-progenitors	29.5011	14.0046	1.57877	4.95865e-20	1.12909e-18
ENSMUSG00000052062	Pard3b	luminal-progenitors_adipocytes	930.593	1.68548	0.343967	1.93853e-07	9.0359e-07
ENSMUSG00000052062	Pard3b	stromal_adipocytes	930.593	1.05075	0.337463	0.000803836	0.00228163
ENSMUSG00000052062	Pard3b	luminal-progenitors_basal	930.593	1.50259	0.365401	2.18277e-06	1.71416e-05
ENSMUSG00000052062	Pard3b	luminal-differentiated_endothelial	930.593	-1.75877	0.3576	6.76221e-08	4.86519e-07
ENSMUSG00000052062	Pard3b	luminal-progenitors_luminal-differentiated	930.593	2.49601	0.343396	1.06906e-13	2.9634e-12
ENSMUSG00000052062	Pard3b	stromal_luminal-differentiated	930.593	1.81924	0.3634	2.37927e-08	2.33487e-07
ENSMUSG00000103656	Gm37205	luminal-differentiated_adipocytes	15.2898	-2.79858	1.10024	0.000906871	0.00249349
ENSMUSG00000103656	Gm37205	luminal-progenitors_basal	15.2898	1.39004	0.972024	0.0112859	0.0375062
ENSMUSG00000103656	Gm37205	luminal-differentiated_endothelial	15.2898	-3.82347	1.07414	2.76612e-05	0.000137892
ENSMUSG00000103656	Gm37205	luminal-progenitors_luminal-differentiated	15.2898	3.73056	1.04018	1.65944e-05	0.000131264
ENSMUSG00000103656	Gm37205	stromal_luminal-differentiated	15.2898	3.59901	1.07891	5.71181e-05	0.000325248
ENSMUSG00000104402	Gm38012	luminal-progenitors_adipocytes	13.7977	2.25959	1.02394	0.0030446	0.00766798
ENSMUSG00000104402	Gm38012	stromal_adipocytes	13.7977	2.03145	1.02201	0.00676083	0.015962
[truncated: 116,132 more rows]
