# Supplementary material for: Dynamic allelic expression in mouse mammary glands across the adult developmental cycle
Source: Nucleic Acids Res. 2025 Sep 9;53(17):gkaf804. doi: 10.1093/nar/gkaf804 (PMC12419806; doi:10.1093/nar/gkaf804)
Supplement: gkaf804_Supplemental_Files [file gkaf804_supplemental_files.zip › Supp Table 6 - DEG between cell types_Gest d14.5.xlsx]

## Sheet: renamed-t3 (1)
Gene_ID	Gene_Name	Comparison	baseMean	log2FoldChange	lfcSE	pvalue	padj
ENSMUSG00000051951	Xkr4	basal_adipocytes	98.2563	2.02448	0.953215	0.00448029	0.0111142
ENSMUSG00000051951	Xkr4	luminal-progenitors_adipocytes	98.2563	-4.8687	1.13636	1.24348e-06	5.29672e-06
ENSMUSG00000051951	Xkr4	stromal_adipocytes	98.2563	1.7647	0.988325	0.0125714	0.0290373
ENSMUSG00000051951	Xkr4	endothelial_basal	98.2563	-2.47394	1.05308	0.00105765	0.00471479
ENSMUSG00000051951	Xkr4	luminal-differentiated_basal	98.2563	-2.05723	1.09285	0.00333474	0.0114643
ENSMUSG00000051951	Xkr4	luminal-progenitors_basal	98.2563	-7.59386	1.0901	1.69243e-13	2.49925e-12
ENSMUSG00000051951	Xkr4	luminal-progenitors_endothelial	98.2563	-4.52637	1.12311	5.77571e-06	2.85216e-05
ENSMUSG00000051951	Xkr4	stromal_endothelial	98.2563	2.02973	1.17058	0.00361735	0.0148256
ENSMUSG00000051951	Xkr4	luminal-progenitors_luminal-differentiated	98.2563	-4.79951	1.25473	4.03187e-06	7.56415e-05
ENSMUSG00000051951	Xkr4	stromal_luminal-differentiated	98.2563	1.76722	1.13613	0.00941632	0.0291245
ENSMUSG00000051951	Xkr4	stromal_luminal-progenitors	98.2563	7.372	1.12026	3.27745e-12	3.38485e-11
ENSMUSG00000103377	Gm37180	luminal-differentiated_adipocytes	14.6428	-9.41574	1.81484	3.4681e-09	2.17502e-08
ENSMUSG00000103377	Gm37180	luminal-progenitors_adipocytes	14.6428	-8.32401	1.72558	3.07993e-08	1.5943e-07
ENSMUSG00000103377	Gm37180	stromal_adipocytes	14.6428	2.16578	1.54057	0.0218143	0.0474357
ENSMUSG00000103377	Gm37180	luminal-differentiated_basal	14.6428	-12.9706	1.57367	1.6885e-17	4.25706e-16
ENSMUSG00000103377	Gm37180	luminal-progenitors_basal	14.6428	-11.7399	1.57372	1.35264e-16	2.71168e-15
ENSMUSG00000103377	Gm37180	luminal-differentiated_endothelial	14.6428	-9.6958	1.73236	5.07698e-10	5.00719e-09
ENSMUSG00000103377	Gm37180	luminal-progenitors_endothelial	14.6428	-8.37223	1.63172	4.75064e-09	3.53634e-08
ENSMUSG00000103377	Gm37180	stromal_luminal-differentiated	14.6428	13.3076	1.59988	2.53375e-17	5.47916e-16
ENSMUSG00000103377	Gm37180	stromal_luminal-progenitors	14.6428	12.0831	1.60114	2.12945e-16	3.17973e-15
ENSMUSG00000104017	Gm37363	basal_adipocytes	12.8637	9.05955	1.57071	2.9368e-10	1.8679e-09
ENSMUSG00000104017	Gm37363	endothelial_adipocytes	12.8637	6.6137	1.64725	1.39848e-06	6.00662e-06
ENSMUSG00000104017	Gm37363	luminal-differentiated_adipocytes	12.8637	-8.78803	1.85349	3.17904e-08	1.7869e-07
ENSMUSG00000104017	Gm37363	luminal-progenitors_adipocytes	12.8637	5.21886	1.72743	8.89999e-05	0.000295662
ENSMUSG00000104017	Gm37363	stromal_adipocytes	12.8637	7.42351	1.76008	3.12512e-07	1.53171e-06
ENSMUSG00000104017	Gm37363	luminal-differentiated_basal	12.8637	-18.5606	1.59943	5.6189e-32	4.5914e-30
ENSMUSG00000104017	Gm37363	luminal-differentiated_endothelial	12.8637	-16.6422	1.65019	1.41324e-24	5.25359e-23
ENSMUSG00000104017	Gm37363	luminal-progenitors_luminal-differentiated	12.8637	15.1634	1.68184	1.64865e-20	1.95592e-18
ENSMUSG00000104017	Gm37363	stromal_luminal-differentiated	12.8637	17.2851	1.68476	2.46721e-25	9.75196e-24
ENSMUSG00000103161	Gm38148	basal_adipocytes	11.2157	10.7163	1.38774	1.06931e-15	1.08469e-14
ENSMUSG00000103161	Gm38148	luminal-progenitors_adipocytes	11.2157	-8.15676	1.62673	1.14934e-08	6.24605e-08
ENSMUSG00000103161	Gm38148	stromal_adipocytes	11.2157	11.4271	1.4295	1.48403e-16	1.76731e-15
ENSMUSG00000103161	Gm38148	endothelial_basal	11.2157	-11.9724	1.39562	3.94802e-19	1.99087e-17
ENSMUSG00000103161	Gm38148	luminal-differentiated_basal	11.2157	-8.60782	1.3976	1.38416e-11	1.88918e-10
ENSMUSG00000103161	Gm38148	luminal-progenitors_basal	11.2157	-19.5211	1.36908	4.5911e-47	8.41404e-45
ENSMUSG00000103161	Gm38148	luminal-progenitors_endothelial	11.2157	-6.65611	1.5778	1.03142e-06	5.67668e-06
ENSMUSG00000103161	Gm38148	stromal_endothelial	11.2157	12.6441	1.44645	5.43278e-20	2.89411e-18
ENSMUSG00000103161	Gm38148	luminal-progenitors_luminal-differentiated	11.2157	-10.3992	1.48944	9.45891e-13	4.81934e-11
ENSMUSG00000103161	Gm38148	stromal_luminal-differentiated	11.2157	9.37649	1.43658	2.03647e-12	2.81338e-11
ENSMUSG00000103161	Gm38148	stromal_luminal-progenitors	11.2157	20.1168	1.4023	1.37976e-47	2.09773e-45
ENSMUSG00000102331	Gm19938	basal_adipocytes	8.55853	16.8268	1.66202	5.19921e-25	1.03151e-23
ENSMUSG00000102331	Gm19938	endothelial_adipocytes	8.55853	3.06603	1.88778	0.00867383	0.0204394
ENSMUSG00000102331	Gm19938	luminal-progenitors_adipocytes	8.55853	2.79034	1.8847	0.0124844	0.0284816
ENSMUSG00000102331	Gm19938	stromal_adipocytes	8.55853	15.7992	1.75743	7.18896e-20	1.10671e-18
ENSMUSG00000102331	Gm19938	endothelial_basal	8.55853	-12.1516	1.72885	6.59219e-14	1.77318e-12
ENSMUSG00000102331	Gm19938	luminal-differentiated_basal	8.55853	-18.7178	1.73521	5.4384e-28	3.29706e-26
ENSMUSG00000102331	Gm19938	luminal-progenitors_basal	8.55853	-12.2321	1.79821	2.02726e-14	3.34804e-13
ENSMUSG00000102331	Gm19938	luminal-differentiated_endothelial	8.55853	-5.03996	2.15134	0.000451818	0.00179948
ENSMUSG00000102331	Gm19938	stromal_endothelial	8.55853	10.7039	1.92519	1.32316e-10	2.16483e-09
ENSMUSG00000102331	Gm19938	luminal-progenitors_luminal-differentiated	8.55853	4.65365	2.70777	0.000707488	0.00738398
ENSMUSG00000102331	Gm19938	stromal_luminal-differentiated	8.55853	17.5106	1.81601	1.16599e-22	3.91408e-21
ENSMUSG00000102331	Gm19938	stromal_luminal-progenitors	8.55853	10.8031	1.88313	5.09184e-11	4.69438e-10
ENSMUSG00000025900	Rp1	luminal-differentiated_adipocytes	23.7276	6.70936	1.57486	5.11805e-07	2.46291e-06
ENSMUSG00000025900	Rp1	luminal-differentiated_basal	23.7276	7.4851	1.49104	1.4648e-08	1.36602e-07
ENSMUSG00000025900	Rp1	luminal-differentiated_endothelial	23.7276	5.79452	1.47551	2.78283e-06	1.64764e-05
ENSMUSG00000025900	Rp1	luminal-progenitors_luminal-differentiated	23.7276	-7.4272	1.44012	4.42779e-08	1.16422e-06
ENSMUSG00000025900	Rp1	stromal_luminal-differentiated	23.7276	-8.30309	1.66473	9.00735e-09	8.33774e-08
ENSMUSG00000104123	Gm37483	stromal_luminal-progenitors	2.68519	3.99848	3.98596	0.0142446	0.0371122
ENSMUSG00000025902	Sox17	endothelial_adipocytes	1039.98	6.43236	0.840264	5.71603e-16	6.18448e-15
ENSMUSG00000025902	Sox17	luminal-differentiated_adipocytes	1039.98	-4.51977	0.983847	4.41997e-07	2.1426e-06
ENSMUSG00000025902	Sox17	luminal-progenitors_adipocytes	1039.98	-3.64696	0.904142	4.11188e-06	1.64868e-05
ENSMUSG00000025902	Sox17	stromal_adipocytes	1039.98	-1.75492	0.894843	0.00819269	0.0197562
ENSMUSG00000025902	Sox17	endothelial_basal	1039.98	6.44109	0.847285	1.67643e-16	6.20961e-15
ENSMUSG00000025902	Sox17	luminal-differentiated_basal	1039.98	-4.43631	1.00657	7.01217e-07	5.12401e-06
ENSMUSG00000025902	Sox17	luminal-progenitors_basal	1039.98	-3.59856	0.927689	6.59987e-06	3.7294e-05
ENSMUSG00000025902	Sox17	stromal_basal	1039.98	-1.42631	0.981846	0.0110945	0.0359113
ENSMUSG00000025902	Sox17	luminal-differentiated_endothelial	1039.98	-11.5058	0.972269	3.5138e-33	2.28424e-31
ENSMUSG00000025902	Sox17	luminal-progenitors_endothelial	1039.98	-10.5268	0.874182	2.19405e-35	1.31048e-33
ENSMUSG00000025902	Sox17	stromal_endothelial	1039.98	-8.7871	0.898717	5.32091e-25	4.68355e-23
ENSMUSG00000025902	Sox17	stromal_luminal-differentiated	1039.98	1.72683	1.13924	0.0106333	0.0323648
ENSMUSG00000104238	Gm37587	endothelial_adipocytes	19.6776	3.6084	1.54418	0.00121096	0.00339567
ENSMUSG00000104238	Gm37587	endothelial_basal	19.6776	7.17757	1.64972	4.83826e-08	5.22737e-07
ENSMUSG00000104238	Gm37587	luminal-differentiated_endothelial	19.6776	-7.28043	1.72375	3.71052e-07	2.49902e-06
ENSMUSG00000104238	Gm37587	luminal-progenitors_endothelial	19.6776	-7.10205	1.51933	1.0059e-07	6.38836e-07
ENSMUSG00000104238	Gm37587	stromal_endothelial	19.6776	-5.56647	1.53778	1.38944e-05	0.000104669
ENSMUSG00000102269	Gm7357	endothelial_adipocytes	13.7283	4.5249	1.62447	0.000249171	0.000782638
ENSMUSG00000102269	Gm7357	endothelial_basal	13.7283	3.85257	1.55786	0.000438269	0.00216081
ENSMUSG00000102269	Gm7357	luminal-differentiated_endothelial	13.7283	-6.66447	1.7882	3.69954e-06	2.15994e-05
ENSMUSG00000102269	Gm7357	luminal-progenitors_endothelial	13.7283	-6.6783	1.58504	1.03985e-06	5.72178e-06
ENSMUSG00000102269	Gm7357	stromal_endothelial	13.7283	-2.967	1.77869	0.00339694	0.0140394
ENSMUSG00000098104	Gm6085	basal_adipocytes	5.05789	1.92216	1.212	0.0181806	0.0393293
ENSMUSG00000098104	Gm6085	luminal-differentiated_adipocytes	5.05789	2.00908	1.32415	0.0176549	0.0388228
ENSMUSG00000098104	Gm6085	stromal_adipocytes	5.05789	2.03939	1.29973	0.0166435	0.0373764
ENSMUSG00000033845	Mrpl15	basal_adipocytes	592.832	-1.80293	0.25001	1.0035e-13	8.67454e-13
ENSMUSG00000033845	Mrpl15	endothelial_adipocytes	592.832	-1.63957	0.251407	1.22412e-11	9.08793e-11
ENSMUSG00000033845	Mrpl15	luminal-differentiated_adipocytes	592.832	-1.02026	0.254049	2.90583e-05	0.000108702
ENSMUSG00000033845	Mrpl15	luminal-progenitors_adipocytes	592.832	-1.23353	0.247357	2.43193e-07	1.13068e-06
ENSMUSG00000033845	Mrpl15	stromal_adipocytes	592.832	-1.67306	0.260981	2.06567e-11	1.57608e-10
ENSMUSG00000102275	Gm37144	endothelial_adipocytes	6.60335	-1.19334	0.62771	0.0223576	0.0479039
ENSMUSG00000102275	Gm37144	luminal-progenitors_adipocytes	6.60335	-1.46335	0.653012	0.00612839	0.0149151
ENSMUSG00000102275	Gm37144	stromal_luminal-progenitors	6.60335	1.39516	0.708516	0.00356978	0.0109036
ENSMUSG00000025903	Lypla1	basal_adipocytes	1015.87	-1.22721	0.226244	2.90094e-08	1.52071e-07
ENSMUSG00000025903	Lypla1	endothelial_adipocytes	1015.87	-1.05997	0.226181	1.44073e-06	6.17287e-06
ENSMUSG00000025903	Lypla1	luminal-progenitors_adipocytes	1015.87	-1.25205	0.226921	1.33204e-08	7.18112e-08
ENSMUSG00000025903	Lypla1	stromal_adipocytes	1015.87	-1.32067	0.236107	6.65942e-09	3.98711e-08
ENSMUSG00000104217	Gm37988	basal_adipocytes	4.58427	4.76296	2.78593	0.00245567	0.00642988
ENSMUSG00000104217	Gm37988	endothelial_adipocytes	4.58427	7.8867	2.6889	3.95462e-05	0.000140894
ENSMUSG00000104217	Gm37988	stromal_adipocytes	4.58427	5.73306	2.93123	0.000980894	0.00285212
ENSMUSG00000104217	Gm37988	luminal-differentiated_basal	4.58427	-7.53933	2.94997	0.000131194	0.000636214
ENSMUSG00000104217	Gm37988	luminal-progenitors_basal	4.58427	-7.93739	2.55639	2.57859e-05	0.000131845
ENSMUSG00000104217	Gm37988	luminal-differentiated_endothelial	4.58427	-10.949	2.67628	1.1221e-06	7.04937e-06
ENSMUSG00000104217	Gm37988	luminal-progenitors_endothelial	4.58427	-11.2193	2.56185	1.18888e-07	7.4804e-07
ENSMUSG00000104217	Gm37988	stromal_luminal-differentiated	4.58427	8.87269	3.03486	4.84786e-05	0.000253767
ENSMUSG00000104217	Gm37988	stromal_luminal-progenitors	4.58427	9.08418	2.65213	9.02929e-06	4.36938e-05
ENSMUSG00000103280	Gm37277	luminal-progenitors_adipocytes	4.54633	3.55079	2.29024	0.00696933	0.0167705
ENSMUSG00000103280	Gm37277	luminal-progenitors_basal	4.54633	3.16672	2.35195	0.0078328	0.0235733
ENSMUSG00000103280	Gm37277	luminal-progenitors_endothelial	4.54633	3.89948	2.37069	0.00387893	0.0113796
ENSMUSG00000002459	Rgs20	endothelial_adipocytes	50.1121	2.15311	1.13328	0.00787536	0.0187028
ENSMUSG00000002459	Rgs20	luminal-differentiated_adipocytes	50.1121	6.45312	1.14497	5.24866e-10	3.57988e-09
ENSMUSG00000002459	Rgs20	luminal-progenitors_adipocytes	50.1121	7.19972	1.1243	3.21648e-12	2.48144e-11
ENSMUSG00000002459	Rgs20	stromal_adipocytes	50.1121	3.16609	1.20776	0.000567807	0.00172267
ENSMUSG00000002459	Rgs20	luminal-differentiated_basal	50.1121	4.79473	0.965918	5.68141e-08	4.87095e-07
ENSMUSG00000002459	Rgs20	luminal-progenitors_basal	50.1121	5.50849	0.903532	2.42414e-10	2.50135e-09
ENSMUSG00000002459	Rgs20	luminal-differentiated_endothelial	50.1121	3.60258	0.961125	1.7948e-05	9.30761e-05
ENSMUSG00000002459	Rgs20	luminal-progenitors_endothelial	50.1121	4.35562	0.905178	2.33971e-07	1.41465e-06
ENSMUSG00000002459	Rgs20	stromal_luminal-differentiated	50.1121	-2.43131	1.11021	0.00153213	0.00589227
ENSMUSG00000002459	Rgs20	stromal_luminal-progenitors	50.1121	-3.42759	1.00134	6.8973e-05	0.000291928
ENSMUSG00000102653	Gm37079	luminal-differentiated_adipocytes	8.66751	4.26484	1.80805	0.000786006	0.00229837
ENSMUSG00000102653	Gm37079	luminal-progenitors_adipocytes	8.66751	4.62336	1.7484	0.000321913	0.000979585
ENSMUSG00000102653	Gm37079	luminal-differentiated_basal	8.66751	2.42072	1.73471	0.00879218	0.0268583
ENSMUSG00000102653	Gm37079	luminal-progenitors_basal	8.66751	2.9241	1.77946	0.00426892	0.0138509
ENSMUSG00000102653	Gm37079	luminal-differentiated_endothelial	8.66751	2.45934	1.71489	0.0101638	0.0289831
ENSMUSG00000102653	Gm37079	luminal-progenitors_endothelial	8.66751	2.9098	1.71454	0.00503473	0.0143118
ENSMUSG00000085623	Gm16041	luminal-progenitors_adipocytes	1.95532	14.0285	3.82127	4.23466e-06	1.69446e-05
ENSMUSG00000085623	Gm16041	stromal_adipocytes	1.95532	15.6702	3.96552	4.19248e-06	1.77505e-05
ENSMUSG00000085623	Gm16041	luminal-progenitors_basal	1.95532	3.8999	3.74974	0.00759918	0.0229461
ENSMUSG00000085623	Gm16041	luminal-progenitors_endothelial	1.95532	4.3946	3.93031	0.00712511	0.0195217
ENSMUSG00000085623	Gm16041	stromal_endothelial	1.95532	4.0346	4.19967	0.00586325	0.0224984
ENSMUSG00000085623	Gm16041	luminal-progenitors_luminal-differentiated	1.95532	15.7145	3.74395	9.15045e-07	1.93888e-05
ENSMUSG00000085623	Gm16041	stromal_luminal-differentiated	1.95532	17.105	3.89326	9.26882e-07	6.48463e-06
ENSMUSG00000033793	Atp6v1h	basal_adipocytes	1114.43	-1.93414	0.168622	2.48776e-31	7.15944e-30
ENSMUSG00000033793	Atp6v1h	endothelial_adipocytes	1114.43	-1.5099	0.168408	7.13779e-20	1.05294e-18
ENSMUSG00000033793	Atp6v1h	luminal-progenitors_adipocytes	1114.43	-1.07439	0.166912	6.26274e-11	4.24696e-10
ENSMUSG00000033793	Atp6v1h	stromal_adipocytes	1114.43	-1.6276	0.174987	2.15574e-21	3.67586e-20
ENSMUSG00000033793	Atp6v1h	luminal-differentiated_basal	1114.43	1.02037	0.175523	9.34144e-10	1.01798e-08
ENSMUSG00000025905	Oprk1	basal_adipocytes	3.83425	4.73756	3.79649	0.00692752	0.016455
ENSMUSG00000025905	Oprk1	luminal-differentiated_adipocytes	3.83425	-4.47447	3.8507	0.00894469	0.0211446
ENSMUSG00000025905	Oprk1	stromal_adipocytes	3.83425	7.09551	4.41439	0.00169921	0.0047324
ENSMUSG00000025905	Oprk1	luminal-differentiated_basal	3.83425	-16.2256	3.43514	1.39989e-07	1.13283e-06
ENSMUSG00000025905	Oprk1	luminal-differentiated_endothelial	3.83425	-13.6376	3.79651	8.95227e-06	4.90151e-05
ENSMUSG00000025905	Oprk1	luminal-progenitors_luminal-differentiated	3.83425	12.6306	3.67247	1.66674e-05	0.000272334
ENSMUSG00000025905	Oprk1	stromal_luminal-differentiated	3.83425	18.1148	3.44734	1.93224e-08	1.71247e-07
ENSMUSG00000033740	St18	stromal_endothelial	4.52015	3.50166	2.75721	0.00540045	0.0209755
ENSMUSG00000033740	St18	stromal_luminal-progenitors	4.52015	4.30369	2.72187	0.0054108	0.015785
ENSMUSG00000102135	Gm37108	basal_adipocytes	23.7794	1.2927	0.500513	0.00405608	0.0101553
ENSMUSG00000102135	Gm37108	endothelial_adipocytes	23.7794	1.00899	0.49908	0.0220821	0.0473951
ENSMUSG00000102135	Gm37108	luminal-differentiated_adipocytes	23.7794	1.50656	0.54093	0.000973914	0.00279218
ENSMUSG00000102135	Gm37108	luminal-progenitors_adipocytes	23.7794	1.40408	0.512975	0.00168454	0.00455272
ENSMUSG00000102135	Gm37108	stromal_adipocytes	23.7794	1.16156	0.519637	0.00951232	0.0226253
ENSMUSG00000051285	Pcmtd1	basal_adipocytes	2144	-1.39909	0.233888	8.62757e-10	5.26639e-09
ENSMUSG00000051285	Pcmtd1	endothelial_adipocytes	2144	-1.10753	0.233396	1.00659e-06	4.39639e-06
ENSMUSG00000051285	Pcmtd1	luminal-differentiated_adipocytes	2144	-1.35039	0.243322	7.38629e-09	4.4638e-08
ENSMUSG00000051285	Pcmtd1	luminal-progenitors_adipocytes	2144	-1.64495	0.236677	6.20811e-13	5.04628e-12
ENSMUSG00000051285	Pcmtd1	stromal_adipocytes	2144	-1.66625	0.24604	1.8278e-12	1.54174e-11
ENSMUSG00000103509	Gm38372	luminal-progenitors_endothelial	139.804	-1.04548	0.442216	0.00473303	0.0135462
ENSMUSG00000025909	Sntg1	basal_adipocytes	8.40869	5.10149	2.07069	0.000336539	0.00102629
ENSMUSG00000025909	Sntg1	endothelial_adipocytes	8.40869	5.68764	1.91326	8.34604e-05	0.000283038
ENSMUSG00000025909	Sntg1	luminal-differentiated_adipocytes	8.40869	4.25139	2.099	0.00171706	0.00469626
ENSMUSG00000025909	Sntg1	luminal-progenitors_adipocytes	8.40869	5.18991	1.98157	0.000274335	0.000842612
ENSMUSG00000025909	Sntg1	stromal_adipocytes	8.40869	9.52603	1.96746	2.23346e-08	1.25906e-07
ENSMUSG00000025911	Adhfe1	basal_adipocytes	321.266	-9.19632	0.777821	1.4912e-33	4.86548e-32
ENSMUSG00000025911	Adhfe1	endothelial_adipocytes	321.266	-8.0886	0.755428	9.87617e-29	2.71751e-27
ENSMUSG00000025911	Adhfe1	luminal-differentiated_adipocytes	321.266	-4.77689	0.755137	3.2333e-11	2.51896e-10
ENSMUSG00000025911	Adhfe1	luminal-progenitors_adipocytes	321.266	-5.5813	0.73379	1.70553e-15	1.72458e-14
ENSMUSG00000025911	Adhfe1	stromal_adipocytes	321.266	-4.99964	0.753863	3.17945e-12	2.61684e-11
ENSMUSG00000025911	Adhfe1	luminal-differentiated_basal	321.266	4.02246	0.827128	8.13623e-08	6.84229e-07
ENSMUSG00000025911	Adhfe1	luminal-progenitors_basal	321.266	3.24478	0.83957	5.57134e-06	3.19451e-05
ENSMUSG00000025911	Adhfe1	stromal_basal	321.266	3.82726	0.803405	3.79776e-07	3.34177e-06
ENSMUSG00000025911	Adhfe1	luminal-differentiated_endothelial	321.266	2.95705	0.822919	2.63821e-05	0.000132573
ENSMUSG00000025911	Adhfe1	luminal-progenitors_endothelial	321.266	2.00394	0.836784	0.00091892	0.00310172
ENSMUSG00000025911	Adhfe1	stromal_endothelial	321.266	2.67585	0.863703	9.42557e-05	0.000593065
ENSMUSG00000079671	2610203C22Rik	endothelial_adipocytes	43.3432	4.56557	0.967987	2.24679e-07	1.06648e-06
ENSMUSG00000079671	2610203C22Rik	luminal-differentiated_adipocytes	43.3432	3.72453	1.03065	2.26324e-05	8.60887e-05
ENSMUSG00000079671	2610203C22Rik	luminal-progenitors_adipocytes	43.3432	2.25808	1.02553	0.00278586	0.0072463
ENSMUSG00000079671	2610203C22Rik	stromal_adipocytes	43.3432	2.20974	1.04737	0.00370882	0.00964183
ENSMUSG00000079671	2610203C22Rik	endothelial_basal	43.3432	4.14078	0.786309	1.77366e-08	2.07121e-07
ENSMUSG00000079671	2610203C22Rik	luminal-differentiated_basal	43.3432	3.3408	0.888926	7.87725e-06	4.84929e-05
ENSMUSG00000079671	2610203C22Rik	luminal-progenitors_basal	43.3432	1.78785	0.904223	0.0027032	0.00920483
ENSMUSG00000079671	2610203C22Rik	stromal_basal	43.3432	1.73189	0.978211	0.0040037	0.0150192
ENSMUSG00000079671	2610203C22Rik	luminal-progenitors_endothelial	43.3432	-1.50422	0.808796	0.00696626	0.0191366
ENSMUSG00000079671	2610203C22Rik	stromal_endothelial	43.3432	-1.36946	0.911393	0.00882159	0.0317329
ENSMUSG00000067879	Vxn	basal_adipocytes	8.23797	4.68648	1.51739	6.2333e-05	0.000214531
ENSMUSG00000067879	Vxn	endothelial_basal	8.23797	-2.26336	1.37855	0.00595449	0.021385
ENSMUSG00000067879	Vxn	luminal-differentiated_basal	8.23797	-2.83045	1.53339	0.00251048	0.00895717
ENSMUSG00000067879	Vxn	luminal-progenitors_basal	8.23797	-1.80033	1.33065	0.0136499	0.0381967
ENSMUSG00000067879	Vxn	stromal_basal	8.23797	-3.13252	1.58059	0.00186895	0.00769055
ENSMUSG00000025912	Mybl1	basal_adipocytes	85.0825	1.07491	0.528072	0.0223063	0.0473426
ENSMUSG00000045210	Vcpip1	basal_adipocytes	1271.74	1.00399	0.187694	5.67513e-08	2.87274e-07
ENSMUSG00000097893	1700034P13Rik	endothelial_adipocytes	9.31446	-11.2558	1.37078	5.52264e-18	7.02491e-17
ENSMUSG00000097893	1700034P13Rik	endothelial_basal	9.31446	-9.77041	1.43603	3.44078e-14	9.60211e-13
ENSMUSG00000097893	1700034P13Rik	luminal-differentiated_endothelial	9.31446	11.466	1.3749	7.54021e-18	1.66745e-16
ENSMUSG00000097893	1700034P13Rik	luminal-progenitors_endothelial	9.31446	9.53177	1.38216	5.5989e-14	7.1188e-13
ENSMUSG00000097893	1700034P13Rik	stromal_endothelial	9.31446	10.3079	1.44868	4.25096e-15	1.26847e-13
ENSMUSG00000025915	Sgk3	luminal-progenitors_adipocytes	567.81	-1.64604	0.30377	1.02469e-08	5.60559e-08
ENSMUSG00000025915	Sgk3	endothelial_basal	567.81	1.48297	0.315626	1.34181e-07	1.34225e-06
ENSMUSG00000025915	Sgk3	luminal-differentiated_basal	567.81	1.08533	0.315943	8.18714e-05	0.00041719
ENSMUSG00000025915	Sgk3	luminal-progenitors_endothelial	567.81	-2.54747	0.306451	5.42474e-18	1.01784e-16
ENSMUSG00000025915	Sgk3	luminal-progenitors_luminal-differentiated	567.81	-2.18606	0.309853	6.10478e-13	3.16958e-11
ENSMUSG00000025915	Sgk3	stromal_luminal-progenitors	567.81	1.28574	0.320987	4.13598e-06	2.10585e-05
ENSMUSG00000046101	Mcmdc2	stromal_luminal-differentiated	4.03986	-2.24203	1.69606	0.0135621	0.0396634
ENSMUSG00000093178	Snord87	basal_adipocytes	8.6845	-1.52077	0.546588	0.00156408	0.00425047
ENSMUSG00000093178	Snord87	endothelial_adipocytes	8.6845	-1.21612	0.544837	0.00978628	0.0228038
ENSMUSG00000093178	Snord87	luminal-progenitors_adipocytes	8.6845	-1.52758	0.570975	0.00163599	0.00442992
ENSMUSG00000093178	Snord87	stromal_adipocytes	8.6845	-1.64346	0.611139	0.00121827	0.00348539
ENSMUSG00000099032	Tcf24	basal_adipocytes	30.3964	19.44	1.18415	9.64643e-62	1.49742e-59
ENSMUSG00000099032	Tcf24	endothelial_adipocytes	30.3964	17.5056	1.21451	2.9799e-48	2.82226e-46
ENSMUSG00000099032	Tcf24	luminal-differentiated_adipocytes	30.3964	19.1585	1.21781	1.32978e-56	2.52718e-54
ENSMUSG00000099032	Tcf24	luminal-progenitors_adipocytes	30.3964	16.4363	1.24996	1.0407e-40	6.2134e-39
ENSMUSG00000099032	Tcf24	stromal_adipocytes	30.3964	21.0166	1.21243	3.90574e-68	1.08613e-65
ENSMUSG00000099032	Tcf24	luminal-progenitors_basal	30.3964	-2.1457	1.21008	0.00376982	0.0123984
ENSMUSG00000099032	Tcf24	stromal_endothelial	30.3964	2.8279	1.19885	0.000707497	0.0035721
ENSMUSG00000099032	Tcf24	stromal_luminal-progenitors	30.3964	4.12725	1.09309	2.89652e-05	0.000130095
ENSMUSG00000025917	Cops5	basal_adipocytes	620.104	-1.25512	0.177178	6.82196e-13	5.49814e-12
ENSMUSG00000025917	Cops5	endothelial_adipocytes	620.104	-1.53972	0.178961	1.67442e-18	2.22066e-17
ENSMUSG00000025917	Cops5	stromal_adipocytes	620.104	-1.44673	0.185185	1.30377e-15	1.44104e-14
ENSMUSG00000056763	Cspp1	luminal-differentiated_adipocytes	857.954	1.14846	0.290722	3.03785e-05	0.000113286
ENSMUSG00000056763	Cspp1	luminal-differentiated_basal	857.954	1.04856	0.299688	7.02874e-05	0.000363702
ENSMUSG00000056763	Cspp1	stromal_luminal-differentiated	857.954	-1.10421	0.312183	4.51838e-05	0.000237588
ENSMUSG00000102556	Gm37569	endothelial_adipocytes	17.1713	2.17399	0.971612	0.00310968	0.00804662
ENSMUSG00000042501	Cpa6	basal_adipocytes	28.5709	15.5273	1.54067	1.09348e-24	2.0995e-23
ENSMUSG00000042501	Cpa6	endothelial_adipocytes	28.5709	10.8907	1.63119	4.49994e-13	3.82407e-12
ENSMUSG00000042501	Cpa6	luminal-differentiated_adipocytes	28.5709	9.77445	1.73191	3.05986e-10	2.14413e-09
ENSMUSG00000042501	Cpa6	luminal-progenitors_adipocytes	28.5709	8.11368	1.70737	4.33658e-08	2.20601e-07
ENSMUSG00000042501	Cpa6	stromal_adipocytes	28.5709	11.135	1.66151	1.44746e-12	1.23166e-11
ENSMUSG00000042501	Cpa6	endothelial_basal	28.5709	-3.36468	1.5243	0.00103181	0.00461552
ENSMUSG00000042501	Cpa6	luminal-differentiated_basal	28.5709	-4.77559	1.63208	0.000105983	0.000526472
ENSMUSG00000042501	Cpa6	luminal-progenitors_basal	28.5709	-6.43829	1.41978	5.57122e-07	3.73922e-06
ENSMUSG00000042501	Cpa6	stromal_basal	28.5709	-3.42515	1.69284	0.00162525	0.00679241
ENSMUSG00000083422	Gm15604	basal_adipocytes	3.11211	3.5576	1.56202	0.000956035	0.00269858
ENSMUSG00000083422	Gm15604	endothelial_basal	3.11211	-1.91872	1.40635	0.0131857	0.0423009
ENSMUSG00000083422	Gm15604	luminal-differentiated_basal	3.11211	-3.92035	1.70285	0.000606893	0.00253784
ENSMUSG00000083422	Gm15604	luminal-progenitors_basal	3.11211	-4.46368	1.5279	0.000161934	0.000716019
ENSMUSG00000083422	Gm15604	stromal_basal	3.11211	-2.43273	1.64823	0.00701594	0.0243783
ENSMUSG00000048960	Prex2	endothelial_adipocytes	3990.17	5.12517	0.488011	8.71759e-27	2.08108e-25
ENSMUSG00000048960	Prex2	luminal-differentiated_adipocytes	3990.17	-1.28344	0.496033	0.00272663	0.00717134
ENSMUSG00000048960	Prex2	luminal-progenitors_adipocytes	3990.17	-2.15236	0.511968	1.93663e-06	8.07867e-06
ENSMUSG00000048960	Prex2	stromal_adipocytes	3990.17	2.30463	0.528775	8.69279e-07	4.02961e-06
ENSMUSG00000048960	Prex2	endothelial_basal	3990.17	5.10462	0.486643	4.32085e-27	6.80202e-25
ENSMUSG00000048960	Prex2	luminal-differentiated_basal	3990.17	-1.18635	0.52354	0.00299422	0.0104483
ENSMUSG00000048960	Prex2	luminal-progenitors_basal	3990.17	-2.11458	0.530466	2.19033e-06	1.34677e-05
ENSMUSG00000048960	Prex2	stromal_basal	3990.17	2.35043	0.544319	6.80369e-07	5.74767e-06
ENSMUSG00000048960	Prex2	luminal-differentiated_endothelial	3990.17	-6.65759	0.511873	1.38646e-40	1.45538e-38
ENSMUSG00000048960	Prex2	luminal-progenitors_endothelial	3990.17	-7.48225	0.491702	6.86908e-54	1.11895e-51
ENSMUSG00000048960	Prex2	stromal_endothelial	3990.17	-2.62274	0.523484	5.01383e-08	5.68008e-07
ENSMUSG00000048960	Prex2	stromal_luminal-differentiated	3990.17	3.88955	0.51901	1.76761e-14	2.98837e-13
ENSMUSG00000048960	Prex2	stromal_luminal-progenitors	3990.17	4.75162	0.503741	1.72585e-21	3.96274e-20
ENSMUSG00000057715	A830018L16Rik	basal_adipocytes	42.1876	-4.84347	1.16478	1.34773e-06	5.77925e-06
ENSMUSG00000057715	A830018L16Rik	endothelial_adipocytes	42.1876	-1.85111	1.08788	0.0163691	0.0362801
ENSMUSG00000057715	A830018L16Rik	luminal-differentiated_adipocytes	42.1876	-2.18095	1.20822	0.00769526	0.0184205
ENSMUSG00000057715	A830018L16Rik	luminal-progenitors_adipocytes	42.1876	-5.36172	1.15352	1.94263e-07	9.14139e-07
ENSMUSG00000057715	A830018L16Rik	stromal_adipocytes	42.1876	-3.26589	1.22372	0.00048184	0.00147936
ENSMUSG00000057715	A830018L16Rik	endothelial_basal	42.1876	1.71414	1.22128	0.0134957	0.0431377
ENSMUSG00000057715	A830018L16Rik	luminal-progenitors_endothelial	42.1876	-2.38583	1.29094	0.00396622	0.0116153
ENSMUSG00000016918	Sulf1	basal_adipocytes	1577.38	2.76804	0.550164	1.89882e-08	1.01343e-07
ENSMUSG00000016918	Sulf1	endothelial_adipocytes	1577.38	4.37428	0.525974	1.4641e-17	1.80101e-16
ENSMUSG00000016918	Sulf1	luminal-differentiated_adipocytes	1577.38	-1.53756	0.570028	0.00120806	0.00340358
ENSMUSG00000016918	Sulf1	luminal-progenitors_adipocytes	1577.38	-1.90954	0.550624	5.83082e-05	0.000198994
ENSMUSG00000016918	Sulf1	stromal_adipocytes	1577.38	5.34462	0.54588	8.74442e-24	1.75156e-22
ENSMUSG00000016918	Sulf1	endothelial_basal	1577.38	1.18653	0.570866	0.0032899	0.0128538
ENSMUSG00000016918	Sulf1	luminal-differentiated_basal	1577.38	-4.67639	0.56153	1.09541e-17	2.83586e-16
ENSMUSG00000016918	Sulf1	luminal-progenitors_basal	1577.38	-5.01963	0.525464	3.93139e-22	1.33722e-20
ENSMUSG00000016918	Sulf1	stromal_basal	1577.38	2.33408	0.588868	3.06739e-06	2.32312e-05
ENSMUSG00000016918	Sulf1	luminal-differentiated_endothelial	1577.38	-6.19668	0.565649	1.24742e-29	6.49396e-28
ENSMUSG00000016918	Sulf1	luminal-progenitors_endothelial	1577.38	-6.53282	0.529121	2.80521e-36	1.74187e-34
ENSMUSG00000016918	Sulf1	stromal_luminal-differentiated	1577.38	7.2088	0.586784	7.71543e-37	6.11812e-35
ENSMUSG00000016918	Sulf1	stromal_luminal-progenitors	1577.38	7.51505	0.545735	2.49089e-44	3.07815e-42
ENSMUSG00000025938	Slco5a1	basal_adipocytes	35.2721	10.7084	0.965422	1.65146e-29	4.32945e-28
ENSMUSG00000025938	Slco5a1	endothelial_adipocytes	35.2721	10.5343	0.977661	9.03104e-29	2.49021e-27
ENSMUSG00000025938	Slco5a1	luminal-differentiated_adipocytes	35.2721	12.509	0.9837	6.42999e-38	3.83142e-36
ENSMUSG00000025938	Slco5a1	luminal-progenitors_adipocytes	35.2721	11.0923	0.961294	8.50841e-32	2.89795e-30
ENSMUSG00000025938	Slco5a1	stromal_adipocytes	35.2721	11.8237	0.985164	7.35204e-34	2.83873e-32
ENSMUSG00000005886	Ncoa2	basal_adipocytes	2740.63	1.41841	0.18278	3.26157e-15	3.17396e-14
ENSMUSG00000005886	Ncoa2	luminal-differentiated_adipocytes	2740.63	1.01407	0.1883	3.66749e-08	2.0445e-07
ENSMUSG00000005886	Ncoa2	stromal_adipocytes	2740.63	1.06397	0.188828	8.29033e-09	4.90071e-08
ENSMUSG00000103495	Gm37409	luminal-progenitors_endothelial	35.2251	-1.24605	0.610218	0.00676723	0.0186309
ENSMUSG00000103495	Gm37409	stromal_luminal-progenitors	35.2251	1.21803	0.673096	0.0071386	0.0202075
ENSMUSG00000102639	Gm38223	luminal-differentiated_endothelial	4.00629	-3.10147	1.77379	0.00382667	0.0121709
ENSMUSG00000102639	Gm38223	stromal_luminal-differentiated	4.00629	2.80202	1.82001	0.006476	0.0209723
ENSMUSG00000104170	Gm37702	endothelial_adipocytes	21.0199	1.38414	0.743737	0.0187891	0.0410006
ENSMUSG00000104170	Gm37702	luminal-differentiated_adipocytes	21.0199	2.32339	0.85651	0.00048767	0.00148431
ENSMUSG00000104170	Gm37702	stromal_adipocytes	21.0199	1.95232	0.825974	0.0022136	0.00603436
ENSMUSG00000104170	Gm37702	luminal-differentiated_basal	21.0199	1.66762	0.785838	0.00242287	0.00868412
ENSMUSG00000104170	Gm37702	stromal_basal	21.0199	1.22847	0.784683	0.0102853	0.0337382
ENSMUSG00000103085	Gm38120	luminal-differentiated_adipocytes	73.6027	1.03334	0.505399	0.0176509	0.0388175
ENSMUSG00000103085	Gm38120	stromal_adipocytes	73.6027	1.43088	0.530087	0.00166764	0.00465096
ENSMUSG00000025935	Tram1	luminal-differentiated_adipocytes	2704.43	1.30615	0.208714	1.12615e-10	8.27562e-10
ENSMUSG00000025935	Tram1	luminal-progenitors_adipocytes	2704.43	1.02496	0.200558	1.73091e-07	8.1812e-07
ENSMUSG00000025935	Tram1	stromal_adipocytes	2704.43	1.39182	0.20939	7.78623e-12	6.1639e-11
ENSMUSG00000025935	Tram1	luminal-differentiated_basal	2704.43	1.4148	0.213452	2.38623e-12	3.58234e-11
ENSMUSG00000025935	Tram1	luminal-progenitors_basal	2704.43	1.11294	0.20315	6.45367e-09	5.63417e-08
ENSMUSG00000025935	Tram1	stromal_basal	2704.43	1.49612	0.212857	1.31998e-13	2.98968e-12
ENSMUSG00000025935	Tram1	luminal-differentiated_endothelial	2704.43	1.10447	0.209749	2.01643e-08	1.62873e-07
ENSMUSG00000025935	Tram1	stromal_endothelial	2704.43	1.189	0.217249	1.91497e-09	2.68577e-08
ENSMUSG00000025937	Lactb2	basal_adipocytes	768.67	-4.0915	0.320361	2.6403e-38	1.1271e-36
ENSMUSG00000025937	Lactb2	endothelial_adipocytes	768.67	-3.32878	0.320725	4.82857e-26	1.10621e-24
ENSMUSG00000025937	Lactb2	luminal-differentiated_adipocytes	768.67	-2.82075	0.335408	3.32203e-18	4.88776e-17
ENSMUSG00000025937	Lactb2	luminal-progenitors_adipocytes	768.67	-3.20636	0.320807	1.87585e-24	3.81925e-23
ENSMUSG00000025937	Lactb2	stromal_adipocytes	768.67	-2.78512	0.335608	7.40057e-18	9.78013e-17
ENSMUSG00000025937	Lactb2	luminal-differentiated_basal	768.67	1.11082	0.33935	0.00014024	0.000675901
ENSMUSG00000025937	Lactb2	stromal_basal	768.67	1.13047	0.344183	9.7465e-05	0.00054343
ENSMUSG00000102982	Gm38319	basal_adipocytes	20.2121	-1.54893	0.723404	0.00855003	0.0199029
ENSMUSG00000102982	Gm38319	endothelial_adipocytes	20.2121	-1.8866	0.788155	0.00254126	0.00670249
ENSMUSG00000102982	Gm38319	luminal-progenitors_adipocytes	20.2121	-1.39078	0.729222	0.0155038	0.0345844
ENSMUSG00000025932	Eya1	basal_adipocytes	56.3387	14.9816	0.96396	3.42493e-55	3.76492e-53
ENSMUSG00000025932	Eya1	endothelial_adipocytes	56.3387	12.0022	0.977449	5.44055e-36	2.38393e-34
ENSMUSG00000025932	Eya1	luminal-differentiated_adipocytes	56.3387	9.35861	1.03477	2.55628e-21	4.76424e-20
ENSMUSG00000025932	Eya1	luminal-progenitors_adipocytes	56.3387	5.43365	1.0979	4.38538e-08	2.22863e-07
ENSMUSG00000025932	Eya1	stromal_adipocytes	56.3387	11.0675	1.0028	3.25184e-29	9.36157e-28
ENSMUSG00000025932	Eya1	endothelial_basal	56.3387	-2.60093	0.869141	0.000192789	0.00103827
ENSMUSG00000025932	Eya1	luminal-differentiated_basal	56.3387	-5.33809	0.853309	3.95769e-11	5.09927e-10
ENSMUSG00000025932	Eya1	luminal-progenitors_basal	56.3387	-8.94363	0.936873	1.25443e-23	4.80597e-22
ENSMUSG00000025932	Eya1	stromal_basal	56.3387	-3.73777	0.84616	1.60239e-06	1.2696e-05
ENSMUSG00000025932	Eya1	luminal-differentiated_endothelial	56.3387	-2.03714	0.976838	0.00218765	0.00743232
ENSMUSG00000025932	Eya1	luminal-progenitors_endothelial	56.3387	-5.9536	0.929477	1.32269e-11	1.32565e-10
ENSMUSG00000025932	Eya1	luminal-progenitors_luminal-differentiated	56.3387	-3.05023	1.17752	0.000144524	0.00187293
ENSMUSG00000025932	Eya1	stromal_luminal-progenitors	56.3387	5.01559	0.937516	3.00502e-08	2.02809e-07
ENSMUSG00000054493	Gm9947	luminal-differentiated_adipocytes	15.4184	2.29074	1.34294	0.00928682	0.0218545
ENSMUSG00000054493	Gm9947	luminal-progenitors_adipocytes	15.4184	2.70809	1.31644	0.00323155	0.00829439
ENSMUSG00000054493	Gm9947	stromal_adipocytes	15.4184	4.72081	1.30051	1.52464e-05	5.96441e-05
ENSMUSG00000054493	Gm9947	luminal-differentiated_basal	15.4184	5.40288	1.3986	5.32735e-06	3.3748e-05
ENSMUSG00000054493	Gm9947	luminal-progenitors_basal	15.4184	5.77479	1.27582	7.85997e-07	5.15175e-06
ENSMUSG00000054493	Gm9947	stromal_basal	15.4184	7.43594	1.34825	5.53778e-10	7.63064e-09
ENSMUSG00000054493	Gm9947	luminal-differentiated_endothelial	15.4184	2.17324	1.35843	0.00778035	0.0228399
ENSMUSG00000054493	Gm9947	luminal-progenitors_endothelial	15.4184	2.66774	1.33111	0.0024254	0.00746913
ENSMUSG00000054493	Gm9947	stromal_endothelial	15.4184	4.74169	1.20352	7.52293e-06	5.95577e-05
ENSMUSG00000025930	Msc	luminal-differentiated_adipocytes	40.7523	2.73855	1.22842	0.00186526	0.00507118
ENSMUSG00000025930	Msc	luminal-progenitors_adipocytes	40.7523	4.18026	1.1339	1.50575e-05	5.60321e-05
ENSMUSG00000025930	Msc	stromal_adipocytes	40.7523	5.29607	1.13937	1.78827e-07	9.03575e-07
ENSMUSG00000025930	Msc	luminal-progenitors_basal	40.7523	2.95761	1.15033	0.000354774	0.00146775
ENSMUSG00000025930	Msc	stromal_basal	40.7523	4.24972	1.02467	5.06824e-06	3.67738e-05
ENSMUSG00000025930	Msc	luminal-differentiated_endothelial	40.7523	2.69593	1.19499	0.00128347	0.0046255
ENSMUSG00000025930	Msc	luminal-progenitors_endothelial	40.7523	4.19833	1.03963	5.68599e-06	2.81173e-05
ENSMUSG00000025930	Msc	stromal_endothelial	40.7523	5.26258	1.03709	4.32648e-08	4.94415e-07
ENSMUSG00000082193	Rpl5-ps1	luminal-differentiated_adipocytes	3.77754	2.16612	1.27712	0.0102652	0.0238992
ENSMUSG00000082193	Rpl5-ps1	luminal-progenitors_adipocytes	3.77754	2.48353	1.25037	0.00439505	0.0110212
ENSMUSG00000073737	Gm10566	luminal-differentiated_adipocytes	3.51747	-2.26296	1.60237	0.0189622	0.0413569
ENSMUSG00000092083	Kcnb2	basal_adipocytes	6.35721	8.19785	1.99805	1.0168e-06	4.43666e-06
ENSMUSG00000092083	Kcnb2	endothelial_adipocytes	6.35721	7.85847	2.01382	1.29088e-06	5.56552e-06
ENSMUSG00000092083	Kcnb2	luminal-differentiated_adipocytes	6.35721	5.02381	2.21936	0.000706708	0.00208693
ENSMUSG00000092083	Kcnb2	luminal-progenitors_adipocytes	6.35721	6.02622	2.06634	8.89775e-05	0.000295626
ENSMUSG00000092083	Kcnb2	stromal_adipocytes	6.35721	9.22127	2.09488	1.60751e-07	8.18474e-07
ENSMUSG00000025925	Terf1	basal_adipocytes	375.93	1.16442	0.288522	2.87396e-05	0.000103619
ENSMUSG00000025925	Terf1	endothelial_adipocytes	375.93	1.76883	0.297111	3.58579e-10	2.32242e-09
ENSMUSG00000025925	Terf1	luminal-differentiated_adipocytes	375.93	1.09702	0.298544	0.000101332	0.000347223
ENSMUSG00000025925	Terf1	luminal-progenitors_adipocytes	375.93	1.25378	0.290461	5.96973e-06	2.34262e-05
ENSMUSG00000025925	Terf1	stromal_adipocytes	375.93	1.48446	0.304674	2.36254e-07	1.17587e-06
ENSMUSG00000032719	Sbspon	basal_adipocytes	106.871	15.6125	1.01779	6.98147e-54	7.18138e-52
ENSMUSG00000032719	Sbspon	endothelial_adipocytes	106.871	11.9317	1.03433	3.79323e-32	1.28107e-30
ENSMUSG00000032719	Sbspon	luminal-differentiated_adipocytes	106.871	7.06323	1.19183	6.16398e-11	4.67018e-10
ENSMUSG00000032719	Sbspon	luminal-progenitors_adipocytes	106.871	10.461	1.03752	4.85547e-25	1.03292e-23
ENSMUSG00000032719	Sbspon	stromal_adipocytes	106.871	12.0297	1.05267	6.79718e-31	2.17477e-29
ENSMUSG00000032719	Sbspon	endothelial_basal	106.871	-3.35562	0.80936	4.66864e-06	3.54084e-05
ENSMUSG00000032719	Sbspon	luminal-differentiated_basal	106.871	-8.0665	0.978972	3.44877e-18	9.29278e-17
ENSMUSG00000032719	Sbspon	luminal-progenitors_basal	106.871	-4.94718	0.808593	2.31321e-10	2.39393e-09
ENSMUSG00000032719	Sbspon	stromal_basal	106.871	-3.40445	0.882794	1.10767e-05	7.52573e-05
ENSMUSG00000032719	Sbspon	luminal-differentiated_endothelial	106.871	-4.21388	0.964271	1.51424e-06	9.32763e-06
ENSMUSG00000032719	Sbspon	luminal-progenitors_luminal-differentiated	106.871	2.20228	1.29227	0.00106413	0.0103169
ENSMUSG00000032719	Sbspon	stromal_luminal-differentiated	106.871	4.20707	0.989099	2.52268e-06	1.65506e-05
ENSMUSG00000067795	4930444P10Rik	basal_adipocytes	13.1559	2.14445	1.49101	0.0198592	0.0426294
ENSMUSG00000067795	4930444P10Rik	stromal_adipocytes	13.1559	2.72467	1.63743	0.00848664	0.0203898
ENSMUSG00000067795	4930444P10Rik	stromal_endothelial	13.1559	2.47329	1.76765	0.00722137	0.0267929
ENSMUSG00000067795	4930444P10Rik	stromal_luminal-progenitors	13.1559	2.38086	1.73302	0.0139204	0.0363757
ENSMUSG00000043716	Rpl7	basal_adipocytes	14534.5	1.99911	0.160075	9.79951e-37	3.84961e-35
ENSMUSG00000043716	Rpl7	luminal-differentiated_adipocytes	14534.5	1.41614	0.165293	2.34968e-18	3.49816e-17
ENSMUSG00000043716	Rpl7	luminal-progenitors_adipocytes	14534.5	2.00688	0.160726	6.0617e-37	2.91839e-35
ENSMUSG00000043716	Rpl7	stromal_adipocytes	14534.5	1.27186	0.16498	4.20491e-15	4.47135e-14
ENSMUSG00000043716	Rpl7	endothelial_basal	14534.5	-1.03423	0.161445	1.68099e-11	3.16093e-10
ENSMUSG00000043716	Rpl7	luminal-progenitors_endothelial	14534.5	1.0458	0.158682	1.29712e-11	1.30158e-10
ENSMUSG00000025921	Rdh10	basal_adipocytes	360.093	2.89145	0.272192	7.15413e-28	1.69352e-26
ENSMUSG00000025921	Rdh10	luminal-progenitors_adipocytes	360.093	1.12881	0.265077	9.46941e-06	3.62108e-05
ENSMUSG00000025921	Rdh10	endothelial_basal	360.093	-2.06855	0.269569	2.13624e-15	6.92108e-14
ENSMUSG00000025921	Rdh10	luminal-differentiated_basal	360.093	-2.25727	0.278574	4.50517e-17	1.08357e-15
ENSMUSG00000025921	Rdh10	luminal-progenitors_basal	360.093	-1.66484	0.27189	4.2944e-11	4.83327e-10
ENSMUSG00000025921	Rdh10	stromal_basal	360.093	-2.18352	0.283577	5.09199e-16	1.57891e-14
ENSMUSG00000025920	Stau2	endothelial_adipocytes	438.247	-1.26334	0.292373	5.7755e-06	2.30491e-05
ENSMUSG00000025920	Stau2	stromal_adipocytes	438.247	-1.24628	0.301941	1.2473e-05	4.93634e-05
ENSMUSG00000025920	Stau2	endothelial_basal	438.247	-1.19905	0.309397	7.66321e-06	5.5547e-05
ENSMUSG00000025920	Stau2	stromal_basal	438.247	-1.17808	0.314298	1.6316e-05	0.000107099
ENSMUSG00000025939	Ube2w	luminal-differentiated_adipocytes	443.041	-1.71483	0.228553	6.01318e-15	6.63354e-14
ENSMUSG00000025939	Ube2w	luminal-progenitors_adipocytes	443.041	-1.96272	0.220396	4.16573e-20	6.04857e-19
ENSMUSG00000025939	Ube2w	luminal-progenitors_basal	443.041	-1.20561	0.219882	4.96064e-09	4.38372e-08
ENSMUSG00000079658	Eloc	luminal-progenitors_adipocytes	438.244	-1.08893	0.264427	1.85475e-05	6.80207e-05
ENSMUSG00000079658	Eloc	stromal_adipocytes	438.244	-1.20226	0.275638	4.77024e-06	2.00312e-05
ENSMUSG00000097744	D030040B21Rik	luminal-progenitors_endothelial	3.71592	-2.34157	1.72175	0.0141359	0.0358158
ENSMUSG00000025940	Tmem70	endothelial_adipocytes	426.563	-1.75047	0.213681	3.51435e-17	4.21207e-16
ENSMUSG00000025940	Tmem70	luminal-differentiated_adipocytes	426.563	-1.1613	0.217408	3.60088e-08	2.00916e-07
ENSMUSG00000025940	Tmem70	luminal-progenitors_adipocytes	426.563	-1.22402	0.209975	2.27157e-09	1.32412e-08
ENSMUSG00000025940	Tmem70	stromal_adipocytes	426.563	-1.79051	0.22232	8.7913e-17	1.0649e-15
ENSMUSG00000025779	Ly96	endothelial_adipocytes	64.3674	1.47709	0.528581	0.00131763	0.00367
ENSMUSG00000025779	Ly96	luminal-differentiated_adipocytes	64.3674	2.44282	0.580274	1.36278e-06	6.19101e-06
ENSMUSG00000025779	Ly96	luminal-progenitors_adipocytes	64.3674	2.11628	0.553417	1.06159e-05	4.03181e-05
ENSMUSG00000025779	Ly96	stromal_adipocytes	64.3674	1.12929	0.525117	0.0123792	0.0286358
ENSMUSG00000025779	Ly96	luminal-differentiated_basal	64.3674	1.90119	0.534724	2.10352e-05	0.000120367
ENSMUSG00000025779	Ly96	luminal-progenitors_basal	64.3674	1.55245	0.515026	0.00015618	0.000693075
ENSMUSG00000042686	Jph1	basal_adipocytes	90.6848	1.30146	0.559743	0.00800847	0.0187496
ENSMUSG00000042686	Jph1	endothelial_basal	90.6848	-1.18485	0.646076	0.00633608	0.0225837
ENSMUSG00000042686	Jph1	luminal-differentiated_basal	90.6848	-2.43332	0.657593	1.0414e-05	6.27845e-05
ENSMUSG00000042686	Jph1	luminal-progenitors_basal	90.6848	-1.51619	0.631423	0.00113039	0.00422915
ENSMUSG00000025777	Gdap1	basal_adipocytes	6.29674	2.61486	1.6258	0.00923366	0.0213835
ENSMUSG00000025777	Gdap1	endothelial_basal	6.29674	-2.17805	1.60254	0.0112721	0.0370527
ENSMUSG00000101589	Rbm6-ps1	luminal-differentiated_adipocytes	5.0776	2.89215	1.43274	0.00312448	0.00813246
ENSMUSG00000101589	Rbm6-ps1	luminal-differentiated_basal	5.0776	2.37241	1.42573	0.0047855	0.0158188
ENSMUSG00000101589	Rbm6-ps1	luminal-differentiated_endothelial	5.0776	2.18431	1.37891	0.00805796	0.0235442
ENSMUSG00000067780	Pi15	basal_adipocytes	605.152	7.66496	0.913734	1.2914e-18	1.61902e-17
ENSMUSG00000067780	Pi15	endothelial_adipocytes	605.152	3.41997	0.93536	2.0085e-05	7.47576e-05
ENSMUSG00000067780	Pi15	stromal_adipocytes	605.152	8.95014	0.947071	4.62601e-23	8.89801e-22
ENSMUSG00000067780	Pi15	endothelial_basal	605.152	-3.67443	0.827232	1.26855e-06	1.06652e-05
ENSMUSG00000067780	Pi15	luminal-differentiated_basal	605.152	-9.72567	0.984549	9.68377e-25	4.58175e-23
ENSMUSG00000067780	Pi15	luminal-progenitors_basal	605.152	-7.1411	0.84258	2.07558e-18	4.89175e-17
ENSMUSG00000067780	Pi15	luminal-differentiated_endothelial	605.152	-5.46442	0.981938	1.32512e-09	1.24232e-08
ENSMUSG00000067780	Pi15	luminal-progenitors_endothelial	605.152	-2.99947	0.940107	7.20638e-05	0.000298858
ENSMUSG00000067780	Pi15	stromal_endothelial	605.152	4.97797	0.85773	9.84357e-10	1.44321e-08
ENSMUSG00000067780	Pi15	stromal_luminal-differentiated	605.152	11.0425	0.993973	2.16713e-29	1.11909e-27
ENSMUSG00000067780	Pi15	stromal_luminal-progenitors	605.152	8.39016	0.883467	5.20788e-23	1.35243e-21
ENSMUSG00000100053	Gm28154	endothelial_adipocytes	7.09845	3.15968	1.40371	0.00182874	0.00496141
ENSMUSG00000100053	Gm28154	stromal_adipocytes	7.09845	2.13392	1.37368	0.0160883	0.0362416
ENSMUSG00000100053	Gm28154	luminal-differentiated_basal	7.09845	-4.23045	1.60499	0.000249427	0.00113786
ENSMUSG00000100053	Gm28154	luminal-differentiated_endothelial	7.09845	-5.53703	1.48186	6.83505e-06	3.81076e-05
ENSMUSG00000100053	Gm28154	luminal-progenitors_endothelial	7.09845	-2.05325	1.31408	0.00973504	0.0257636
ENSMUSG00000100053	Gm28154	stromal_luminal-differentiated	7.09845	4.55799	1.55936	0.000141795	0.00067808
ENSMUSG00000085125	Gm16070	basal_adipocytes	48.1325	11.6522	1.04797	1.75169e-29	4.58284e-28
ENSMUSG00000085125	Gm16070	endothelial_adipocytes	48.1325	14.0748	1.04588	2.55983e-42	1.71135e-40
ENSMUSG00000085125	Gm16070	luminal-progenitors_adipocytes	48.1325	5.26021	1.25351	1.47068e-06	6.19854e-06
ENSMUSG00000085125	Gm16070	stromal_adipocytes	48.1325	11.7622	1.07915	2.22853e-28	5.98087e-27
ENSMUSG00000085125	Gm16070	endothelial_basal	48.1325	1.82316	0.969398	0.00390107	0.0148646
ENSMUSG00000085125	Gm16070	luminal-differentiated_basal	48.1325	-12.6227	1.16698	3.10536e-28	1.91875e-26
ENSMUSG00000085125	Gm16070	luminal-progenitors_basal	48.1325	-5.59867	1.03094	1.08012e-08	9.17842e-08
ENSMUSG00000085125	Gm16070	luminal-differentiated_endothelial	48.1325	-15.0644	1.15517	1.90374e-39	1.88265e-37
ENSMUSG00000085125	Gm16070	luminal-progenitors_endothelial	48.1325	-8.04679	1.06391	7.12606e-16	1.09874e-14
ENSMUSG00000085125	Gm16070	stromal_endothelial	48.1325	-1.60709	1.02751	0.00649462	0.0245151
ENSMUSG00000085125	Gm16070	luminal-progenitors_luminal-differentiated	48.1325	6.53652	1.379	1.98981e-07	4.72134e-06
ENSMUSG00000085125	Gm16070	stromal_luminal-differentiated	48.1325	12.7082	1.18387	2.16136e-27	9.76349e-26
ENSMUSG00000085125	Gm16070	stromal_luminal-progenitors	48.1325	5.66162	1.05204	1.84928e-08	1.28864e-07
ENSMUSG00000025776	Crispld1	basal_adipocytes	774.441	8.13746	0.839748	9.49209e-24	1.70372e-22
ENSMUSG00000025776	Crispld1	endothelial_adipocytes	774.441	8.21913	0.841943	1.70035e-24	3.46431e-23
ENSMUSG00000025776	Crispld1	stromal_adipocytes	774.441	9.2977	0.861524	7.82957e-29	2.18193e-27
ENSMUSG00000025776	Crispld1	luminal-differentiated_basal	774.441	-7.11999	0.738252	1.80051e-23	7.73417e-22
ENSMUSG00000025776	Crispld1	luminal-progenitors_basal	774.441	-8.27168	0.724599	8.49087e-32	5.82454e-30
ENSMUSG00000025776	Crispld1	luminal-differentiated_endothelial	774.441	-7.26411	0.747833	2.60479e-24	9.53093e-23
ENSMUSG00000025776	Crispld1	luminal-progenitors_endothelial	774.441	-8.45219	0.730848	8.62849e-33	4.50946e-31
ENSMUSG00000025776	Crispld1	stromal_luminal-differentiated	774.441	8.30007	0.768842	4.95591e-29	2.47438e-27
ENSMUSG00000025776	Crispld1	stromal_luminal-progenitors	774.441	9.42094	0.753345	5.08038e-38	4.2341e-36
ENSMUSG00000109887	Gm28756	stromal_luminal-differentiated	3.1539	2.49901	2.14518	0.0160598	0.0458265
ENSMUSG00000025927	Tfap2b	basal_adipocytes	970.64	8.90409	0.758544	3.39759e-33	1.09188e-31
ENSMUSG00000025927	Tfap2b	endothelial_adipocytes	970.64	3.65294	0.767908	2.02412e-07	9.65345e-07
ENSMUSG00000025927	Tfap2b	luminal-differentiated_adipocytes	970.64	9.14413	0.785018	3.66336e-33	1.57362e-31
ENSMUSG00000025927	Tfap2b	luminal-progenitors_adipocytes	970.64	4.6398	0.753719	8.9255e-11	5.95956e-10
ENSMUSG00000025927	Tfap2b	stromal_adipocytes	970.64	1.4221	0.760096	0.015396	0.0348172
ENSMUSG00000025927	Tfap2b	endothelial_basal	970.64	-4.82567	0.681751	9.31591e-14	2.43902e-12
ENSMUSG00000025927	Tfap2b	luminal-progenitors_basal	970.64	-3.9899	0.692953	1.40807e-09	1.32793e-08
ENSMUSG00000025927	Tfap2b	stromal_basal	970.64	-6.88166	0.714931	2.50359e-23	1.9856e-21
ENSMUSG00000025927	Tfap2b	luminal-differentiated_endothelial	970.64	5.1375	0.711799	3.95141e-14	6.22049e-13
ENSMUSG00000025927	Tfap2b	stromal_endothelial	970.64	-1.42189	0.827651	0.00488163	0.0192266
ENSMUSG00000025927	Tfap2b	luminal-progenitors_luminal-differentiated	970.64	-4.19699	0.738799	5.16818e-10	1.81574e-08
ENSMUSG00000025927	Tfap2b	stromal_luminal-differentiated	970.64	-7.21908	0.75996	1.66932e-23	5.92194e-22
ENSMUSG00000025927	Tfap2b	stromal_luminal-progenitors	970.64	-2.78443	0.791907	3.15653e-05	0.000141074
ENSMUSG00000043760	Pkhd1	endothelial_adipocytes	15.6007	2.41589	1.78912	0.0233977	0.0498668
ENSMUSG00000043760	Pkhd1	luminal-differentiated_adipocytes	15.6007	2.42503	1.88213	0.0222004	0.0475958
ENSMUSG00000043760	Pkhd1	endothelial_basal	15.6007	3.76036	1.9951	0.00139325	0.00601093
ENSMUSG00000043760	Pkhd1	luminal-differentiated_basal	15.6007	4.21671	2.23439	0.00142935	0.00544686
ENSMUSG00000043760	Pkhd1	stromal_endothelial	15.6007	-2.26167	2.03922	0.0148373	0.0492049
ENSMUSG00000043760	Pkhd1	stromal_luminal-differentiated	15.6007	-2.52848	2.06975	0.014173	0.0411767
ENSMUSG00000041859	Mcm3	basal_adipocytes	881.853	1.91188	0.383586	8.83429e-08	4.38768e-07
ENSMUSG00000041859	Mcm3	endothelial_adipocytes	881.853	3.46614	0.383491	2.56982e-20	3.9179e-19
ENSMUSG00000041859	Mcm3	luminal-differentiated_adipocytes	881.853	2.24564	0.4122	2.40161e-09	1.53417e-08
ENSMUSG00000041859	Mcm3	luminal-progenitors_adipocytes	881.853	3.51451	0.383638	8.14677e-21	1.23983e-19
ENSMUSG00000041859	Mcm3	stromal_adipocytes	881.853	3.44614	0.396812	6.03486e-19	8.62972e-18
ENSMUSG00000041859	Mcm3	endothelial_basal	881.853	1.3096	0.405655	7.83641e-05	0.00045777
ENSMUSG00000041859	Mcm3	luminal-progenitors_basal	881.853	1.34163	0.38712	4.64357e-05	0.000226623
ENSMUSG00000041859	Mcm3	stromal_basal	881.853	1.26006	0.410545	0.000160477	0.000856038
ENSMUSG00000025931	Paqr8	basal_adipocytes	100.084	4.10476	0.647336	1.56979e-11	1.12154e-10
ENSMUSG00000025931	Paqr8	endothelial_adipocytes	100.084	4.59137	0.634298	6.22471e-14	5.68532e-13
ENSMUSG00000025931	Paqr8	luminal-differentiated_adipocytes	100.084	2.22612	0.708064	0.000113731	0.000386692
ENSMUSG00000025931	Paqr8	stromal_adipocytes	100.084	3.16886	0.680463	2.52802e-07	1.25417e-06
ENSMUSG00000025931	Paqr8	luminal-differentiated_basal	100.084	-1.32264	0.633779	0.00395218	0.0133312
ENSMUSG00000025931	Paqr8	luminal-progenitors_basal	100.084	-2.78508	0.630461	4.04398e-07	2.76789e-06
ENSMUSG00000025931	Paqr8	luminal-differentiated_endothelial	100.084	-1.91465	0.681773	0.000231109	0.000976155
ENSMUSG00000025931	Paqr8	luminal-progenitors_endothelial	100.084	-3.32431	0.598725	3.81604e-09	2.87907e-08
ENSMUSG00000025931	Paqr8	stromal_luminal-progenitors	100.084	1.71273	0.706189	0.000668305	0.00237904
ENSMUSG00000041809	Efhc1	luminal-differentiated_adipocytes	48.6473	-4.06554	0.948704	1.80221e-06	8.04738e-06
ENSMUSG00000041809	Efhc1	luminal-progenitors_adipocytes	48.6473	-2.44107	0.877313	0.000415885	0.00124425
ENSMUSG00000041809	Efhc1	stromal_adipocytes	48.6473	1.65362	0.832066	0.00859741	0.0206294
ENSMUSG00000041809	Efhc1	luminal-differentiated_basal	48.6473	-5.5918	0.924039	1.26988e-10	1.54943e-09
ENSMUSG00000041809	Efhc1	luminal-progenitors_basal	48.6473	-4.1295	0.817362	6.35007e-08	4.87176e-07
ENSMUSG00000041809	Efhc1	luminal-differentiated_endothelial	48.6473	-4.16696	0.91976	7.89623e-07	5.06248e-06
ENSMUSG00000041809	Efhc1	luminal-progenitors_endothelial	48.6473	-2.57419	0.911156	0.000210219	0.000799387
ENSMUSG00000041809	Efhc1	stromal_endothelial	48.6473	1.31309	0.915639	0.0109741	0.0380923
ENSMUSG00000041809	Efhc1	stromal_luminal-differentiated	48.6473	6.27585	0.974303	2.01574e-12	2.78625e-11
ENSMUSG00000041809	Efhc1	stromal_luminal-progenitors	48.6473	4.85989	0.8174	1.06417e-09	8.56459e-09
ENSMUSG00000041779	Tram2	basal_adipocytes	981.622	1.51745	0.352983	5.32939e-06	2.12289e-05
ENSMUSG00000041779	Tram2	endothelial_adipocytes	981.622	1.89568	0.36501	2.32075e-08	1.24363e-07
ENSMUSG00000041779	Tram2	stromal_adipocytes	981.622	3.36715	0.372282	2.26081e-20	3.59913e-19
ENSMUSG00000041779	Tram2	luminal-differentiated_basal	981.622	-1.66498	0.38663	1.03681e-06	7.39114e-06
ENSMUSG00000041779	Tram2	luminal-progenitors_basal	981.622	-1.13798	0.359883	0.000219596	0.000946111
ENSMUSG00000041779	Tram2	stromal_basal	981.622	1.64865	0.389577	1.064e-06	8.67704e-06
ENSMUSG00000041779	Tram2	luminal-differentiated_endothelial	981.622	-2.08717	0.390557	3.92176e-09	3.45182e-08
ENSMUSG00000041779	Tram2	luminal-progenitors_endothelial	981.622	-1.5327	0.368262	2.17657e-06	1.14325e-05
ENSMUSG00000041779	Tram2	stromal_endothelial	981.622	1.22784	0.398885	0.00010742	0.000665997
ENSMUSG00000041779	Tram2	stromal_luminal-differentiated	981.622	3.5413	0.379603	3.70902e-21	1.0932e-19
ENSMUSG00000041779	Tram2	stromal_luminal-progenitors	981.622	3.0834	0.368351	2.98198e-17	4.80758e-16
ENSMUSG00000025933	Tmem14a	luminal-progenitors_adipocytes	23.7786	-2.06723	0.667147	0.000186213	0.000587375
ENSMUSG00000025933	Tmem14a	luminal-progenitors_basal	23.7786	-2.10612	0.704767	9.86391e-05	0.000453714
ENSMUSG00000025933	Tmem14a	stromal_luminal-differentiated	23.7786	1.33809	0.751311	0.00682792	0.0219896
ENSMUSG00000025933	Tmem14a	stromal_luminal-progenitors	23.7786	2.56838	0.726621	2.31855e-05	0.000105732
ENSMUSG00000102633	Gm38224	luminal-differentiated_adipocytes	8.27921	-2.75082	1.36076	0.00327752	0.00849555
ENSMUSG00000025934	Gsta3	basal_adipocytes	512.903	-9.66867	0.659657	8.79181e-50	7.08127e-48
ENSMUSG00000025934	Gsta3	endothelial_adipocytes	512.903	-9.07732	0.66516	2.29316e-44	1.73246e-42
ENSMUSG00000025934	Gsta3	luminal-differentiated_adipocytes	512.903	-8.54551	0.684052	1.02944e-37	6.06208e-36
ENSMUSG00000025934	Gsta3	luminal-progenitors_adipocytes	512.903	-7.68264	0.644923	1.78607e-34	7.19288e-33
ENSMUSG00000025934	Gsta3	stromal_adipocytes	512.903	-7.10634	0.673266	3.64455e-28	9.68175e-27
ENSMUSG00000025934	Gsta3	luminal-progenitors_basal	512.903	1.44312	0.706667	0.00340155	0.0113222
ENSMUSG00000025934	Gsta3	stromal_basal	512.903	2.11999	0.795078	0.000285846	0.0014442
ENSMUSG00000025934	Gsta3	stromal_endothelial	512.903	1.37058	0.787444	0.00479514	0.0189293
ENSMUSG00000028033	Kcnq5	basal_adipocytes	146.014	9.55559	1.04868	4.63974e-21	6.94958e-20
ENSMUSG00000028033	Kcnq5	endothelial_adipocytes	146.014	6.00189	1.05223	4.96488e-10	3.16541e-09
ENSMUSG00000028033	Kcnq5	stromal_adipocytes	146.014	6.02522	1.09382	1.03784e-09	6.78568e-09
ENSMUSG00000028033	Kcnq5	endothelial_basal	146.014	-2.86963	0.918443	0.00013504	0.000750977
ENSMUSG00000028033	Kcnq5	luminal-differentiated_basal	146.014	-9.73192	1.05548	5.57952e-22	2.06138e-20
ENSMUSG00000028033	Kcnq5	luminal-progenitors_basal	146.014	-7.7716	0.887913	9.33055e-20	2.54317e-18
ENSMUSG00000028033	Kcnq5	stromal_basal	146.014	-2.82608	1.03073	0.000266095	0.00135621
ENSMUSG00000028033	Kcnq5	luminal-differentiated_endothelial	146.014	-6.23118	1.06855	1.27265e-10	1.34975e-09
ENSMUSG00000028033	Kcnq5	luminal-progenitors_endothelial	146.014	-4.49062	0.890509	7.70159e-08	4.96281e-07
ENSMUSG00000028033	Kcnq5	stromal_luminal-differentiated	146.014	6.25807	1.1056	2.83067e-10	3.10634e-09
ENSMUSG00000028033	Kcnq5	stromal_luminal-progenitors	146.014	4.58359	0.907476	1.61447e-07	9.93149e-07
ENSMUSG00000104138	Gm36949	luminal-differentiated_basal	4.41015	-2.91274	2.68679	0.0128433	0.0373074
ENSMUSG00000104138	Gm36949	luminal-progenitors_basal	4.41015	-2.62566	2.47131	0.0177824	0.0478994
ENSMUSG00000082935	Gm7658	endothelial_basal	3.35938	-2.24999	1.34202	0.00554743	0.0201441
ENSMUSG00000103748	Gm38243	basal_adipocytes	12.3045	3.31264	1.4736	0.00115875	0.00321967
ENSMUSG00000103748	Gm38243	luminal-differentiated_adipocytes	12.3045	-2.30312	1.61218	0.0178197	0.0391475
ENSMUSG00000103748	Gm38243	luminal-progenitors_adipocytes	12.3045	-2.65007	1.59712	0.00908953	0.0213685
ENSMUSG00000103748	Gm38243	endothelial_basal	12.3045	-1.83426	1.36181	0.0144071	0.0455941
ENSMUSG00000103748	Gm38243	luminal-differentiated_basal	12.3045	-7.40934	1.57043	6.82799e-08	5.80044e-07
ENSMUSG00000103748	Gm38243	luminal-progenitors_basal	12.3045	-7.51358	1.42927	7.19631e-09	6.23376e-08
ENSMUSG00000103748	Gm38243	luminal-differentiated_endothelial	12.3045	-3.82889	1.68646	0.000918062	0.00340936
ENSMUSG00000103748	Gm38243	luminal-progenitors_endothelial	12.3045	-4.30517	1.58141	0.000305643	0.00112855
ENSMUSG00000103748	Gm38243	stromal_luminal-differentiated	12.3045	4.82896	1.67475	0.000135036	0.000648419
ENSMUSG00000103748	Gm38243	stromal_luminal-progenitors	12.3045	5.39935	1.48086	3.72108e-05	0.000164662
ENSMUSG00000041670	Rims1	basal_adipocytes	6.26249	10.7331	1.6534	6.66971e-12	4.90754e-11
ENSMUSG00000041670	Rims1	endothelial_adipocytes	6.26249	7.83936	1.80149	1.86339e-07	8.92763e-07
ENSMUSG00000041670	Rims1	luminal-differentiated_adipocytes	6.26249	8.58356	1.85381	5.46139e-08	2.98095e-07
ENSMUSG00000041670	Rims1	luminal-progenitors_adipocytes	6.26249	6.12811	1.86815	2.81533e-05	0.000100725
ENSMUSG00000041670	Rims1	stromal_adipocytes	6.26249	12.3171	1.68916	4.76628e-14	4.63506e-13
ENSMUSG00000041670	Rims1	luminal-progenitors_basal	6.26249	-2.33278	1.78454	0.0118136	0.0337898
ENSMUSG00000041670	Rims1	stromal_luminal-progenitors	6.26249	4.43232	1.79151	0.000882788	0.00306259
ENSMUSG00000097970	Gm27028	endothelial_adipocytes	22.2069	1.48254	0.786858	0.0156801	0.0348742
ENSMUSG00000097970	Gm27028	stromal_basal	22.2069	-2.20337	1.01188	0.00116969	0.00506595
ENSMUSG00000097970	Gm27028	stromal_endothelial	22.2069	-3.68562	0.862473	2.55227e-06	2.18165e-05
ENSMUSG00000097970	Gm27028	stromal_luminal-differentiated	22.2069	-3.35222	0.903852	2.21756e-05	0.000123744
ENSMUSG00000097970	Gm27028	stromal_luminal-progenitors	22.2069	-1.87223	1.01319	0.00381522	0.0115693
ENSMUSG00000026158	Ogfrl1	luminal-differentiated_adipocytes	1502.51	2.96141	0.410954	5.44308e-14	5.57327e-13
ENSMUSG00000026158	Ogfrl1	luminal-progenitors_adipocytes	1502.51	3.97586	0.389742	3.96965e-25	8.47996e-24
ENSMUSG00000026158	Ogfrl1	luminal-differentiated_basal	1502.51	2.74662	0.411004	1.5599e-12	2.39484e-11
ENSMUSG00000026158	Ogfrl1	luminal-progenitors_basal	1502.51	3.80214	0.390164	4.33381e-23	1.59804e-21
ENSMUSG00000026158	Ogfrl1	luminal-differentiated_endothelial	1502.51	2.37838	0.417263	1.00126e-09	9.51936e-09
ENSMUSG00000026158	Ogfrl1	luminal-progenitors_endothelial	1502.51	3.40956	0.389892	5.44965e-19	1.0928e-17
ENSMUSG00000026158	Ogfrl1	stromal_luminal-differentiated	1502.51	-2.88785	0.416886	1.23719e-12	1.7392e-11
ENSMUSG00000026158	Ogfrl1	stromal_luminal-progenitors	1502.51	-3.91741	0.4011	8.96596e-23	2.27422e-21
ENSMUSG00000026154	Sdhaf4	basal_adipocytes	149.177	-1.30428	0.412751	0.000666059	0.00193544
ENSMUSG00000026154	Sdhaf4	endothelial_adipocytes	149.177	-2.33632	0.443356	1.00231e-08	5.58645e-08
ENSMUSG00000026154	Sdhaf4	luminal-progenitors_adipocytes	149.177	-2.09465	0.441466	1.55783e-07	7.40275e-07
ENSMUSG00000026154	Sdhaf4	stromal_adipocytes	149.177	-1.34798	0.436615	0.000561204	0.00170481
ENSMUSG00000026154	Sdhaf4	luminal-differentiated_endothelial	149.177	1.40828	0.475872	0.000202333	0.000863007
ENSMUSG00000026153	Fam135a	endothelial_adipocytes	615.782	1.61185	0.3236	1.20103e-07	5.89467e-07
ENSMUSG00000026153	Fam135a	luminal-differentiated_adipocytes	615.782	1.46171	0.333257	2.24855e-06	9.90816e-06
ENSMUSG00000026153	Fam135a	luminal-progenitors_endothelial	615.782	-1.34086	0.323748	4.0631e-06	2.05415e-05
ENSMUSG00000026153	Fam135a	stromal_endothelial	615.782	-1.15357	0.35498	6.53085e-05	0.000425875
ENSMUSG00000026153	Fam135a	luminal-progenitors_luminal-differentiated	615.782	-1.10001	0.412663	4.82786e-05	0.00070615
ENSMUSG00000026153	Fam135a	stromal_luminal-differentiated	615.782	-1.01893	0.348663	0.000480698	0.0020724
ENSMUSG00000102398	Gm37580	endothelial_adipocytes	3.59268	3.63734	1.70927	0.0020145	0.00542485
ENSMUSG00000102398	Gm37580	luminal-differentiated_endothelial	3.59268	-3.8018	1.82935	0.00140392	0.00501097
ENSMUSG00000102398	Gm37580	luminal-progenitors_endothelial	3.59268	-2.52589	1.667	0.00897134	0.0239497
ENSMUSG00000102398	Gm37580	stromal_endothelial	3.59268	-2.99375	1.89994	0.00408438	0.0164757
ENSMUSG00000026147	Col9a1	basal_adipocytes	213.206	5.35456	0.880266	6.91508e-11	4.67942e-10
ENSMUSG00000026147	Col9a1	luminal-differentiated_adipocytes	213.206	5.75102	0.904421	1.11774e-11	9.1394e-11
ENSMUSG00000026147	Col9a1	luminal-progenitors_adipocytes	213.206	5.61791	0.875345	7.93987e-12	5.91346e-11
ENSMUSG00000026147	Col9a1	endothelial_basal	213.206	-3.70954	0.847284	1.62285e-06	1.33783e-05
ENSMUSG00000026147	Col9a1	stromal_basal	213.206	-4.7988	0.872539	9.30479e-09	1.07398e-07
ENSMUSG00000026147	Col9a1	luminal-differentiated_endothelial	213.206	4.19723	0.884985	3.02059e-07	2.05871e-06
ENSMUSG00000026147	Col9a1	luminal-progenitors_endothelial	213.206	4.10796	0.865513	3.13002e-07	1.85758e-06
ENSMUSG00000026147	Col9a1	stromal_luminal-differentiated	213.206	-5.1707	0.928092	1.59848e-09	1.61506e-08
ENSMUSG00000026147	Col9a1	stromal_luminal-progenitors	213.206	-5.14237	0.875259	1.43862e-09	1.13846e-08
ENSMUSG00000026141	Col19a1	luminal-differentiated_adipocytes	4.57251	2.7016	1.91431	0.0144656	0.0325925
ENSMUSG00000026141	Col19a1	stromal_adipocytes	4.57251	2.43826	1.83022	0.0207915	0.0454842
ENSMUSG00000067736	Gm10222	basal_adipocytes	4210.65	-3.4621	1.64646	0.00160379	0.00434779
ENSMUSG00000067736	Gm10222	endothelial_adipocytes	4210.65	-2.46409	1.5214	0.0127164	0.0288346
ENSMUSG00000067736	Gm10222	luminal-progenitors_adipocytes	4210.65	-2.34577	1.52489	0.0145609	0.0326746
ENSMUSG00000067736	Gm10222	luminal-differentiated_basal	4210.65	1.96502	1.60684	0.017168	0.0479542
ENSMUSG00000101939	Gm28438	stromal_adipocytes	920.538	-13.0141	1.88136	8.40342e-13	7.26887e-12
ENSMUSG00000101939	Gm28438	stromal_basal	920.538	-8.67225	2.03724	9.48203e-08	9.28914e-07
ENSMUSG00000101939	Gm28438	stromal_endothelial	920.538	-10.3733	1.99151	8.85913e-10	1.3122e-08
ENSMUSG00000101939	Gm28438	stromal_luminal-differentiated	920.538	-9.33474	2.12996	2.57994e-07	1.9696e-06
ENSMUSG00000101939	Gm28438	stromal_luminal-progenitors	920.538	-9.51409	1.96257	1.35076e-08	9.57752e-08
ENSMUSG00000101111	Gm28437	basal_adipocytes	66645.1	-4.38311	0.87835	3.33573e-08	1.73796e-07
ENSMUSG00000101111	Gm28437	endothelial_adipocytes	66645.1	-4.13169	0.860341	1.67135e-07	8.04733e-07
ENSMUSG00000101111	Gm28437	luminal-differentiated_adipocytes	66645.1	-3.37214	0.930775	2.09083e-05	8.01018e-05
ENSMUSG00000101111	Gm28437	luminal-progenitors_adipocytes	66645.1	-6.78238	0.870045	1.47448e-16	1.63418e-15
ENSMUSG00000101111	Gm28437	stromal_adipocytes	66645.1	-5.04585	0.884051	9.46189e-10	6.20662e-09
ENSMUSG00000101111	Gm28437	luminal-progenitors_basal	66645.1	-1.60497	0.928699	0.00621871	0.019273
ENSMUSG00000101111	Gm28437	luminal-progenitors_endothelial	66645.1	-1.97706	0.954048	0.00247618	0.0076115
ENSMUSG00000101111	Gm28437	luminal-progenitors_luminal-differentiated	66645.1	-2.68738	1.08345	0.000196236	0.00243762
ENSMUSG00000100862	Gm10925	basal_adipocytes	60021.3	-3.83638	1.984	0.00208025	0.00552713
ENSMUSG00000100862	Gm10925	endothelial_adipocytes	60021.3	-2.42467	1.73909	0.0212923	0.045915
ENSMUSG00000100862	Gm10925	luminal-differentiated_adipocytes	60021.3	-3.575	1.99714	0.00398532	0.0101622
ENSMUSG00000100862	Gm10925	luminal-progenitors_adipocytes	60021.3	-3.56858	1.92763	0.00357666	0.00911623
ENSMUSG00000100862	Gm10925	stromal_adipocytes	60021.3	-2.82918	1.88415	0.0112934	0.026424
ENSMUSG00000102070	Gm28661	basal_adipocytes	59659.3	-3.59493	1.15709	7.33931e-05	0.000249876
ENSMUSG00000102070	Gm28661	endothelial_adipocytes	59659.3	-3.6485	1.11609	7.71852e-05	0.000263225
ENSMUSG00000102070	Gm28661	luminal-differentiated_adipocytes	59659.3	-2.80772	1.20611	0.00138057	0.00384298
ENSMUSG00000102070	Gm28661	luminal-progenitors_adipocytes	59659.3	-3.82815	1.12186	4.07319e-05	0.000142425
ENSMUSG00000102070	Gm28661	stromal_adipocytes	59659.3	-3.794	1.15618	6.61477e-05	0.00023641
ENSMUSG00000101249	Gm29216	luminal-progenitors_adipocytes	5359.72	-13.3711	4.48764	2.76698e-05	9.91198e-05
ENSMUSG00000101249	Gm29216	luminal-progenitors_basal	5359.72	-5.6524	4.75433	0.00242453	0.00834736
ENSMUSG00000101249	Gm29216	luminal-progenitors_endothelial	5359.72	-6.88017	5.01401	0.00172709	0.00548567
ENSMUSG00000101249	Gm29216	luminal-progenitors_luminal-differentiated	5359.72	-11.5502	5.31243	0.000156355	0.00201035
ENSMUSG00000101249	Gm29216	stromal_luminal-progenitors	5359.72	5.68015	4.72675	0.00490176	0.0144767
ENSMUSG00000033569	Adgrb3	luminal-differentiated_adipocytes	7.16146	3.52982	2.04604	0.00469477	0.0117938
ENSMUSG00000033569	Adgrb3	luminal-progenitors_luminal-differentiated	7.16146	-3.09187	2.62005	0.00267947	0.0221333
ENSMUSG00000102317	Gm37628	basal_adipocytes	2.42351	3.17695	3.08833	0.0210868	0.0450005
ENSMUSG00000102317	Gm37628	endothelial_adipocytes	2.42351	3.48349	3.04655	0.0154411	0.0343961
ENSMUSG00000102317	Gm37628	luminal-differentiated_adipocytes	2.42351	4.11634	3.47734	0.0100328	0.0234081
ENSMUSG00000102317	Gm37628	luminal-progenitors_adipocytes	2.42351	3.45574	3.13024	0.0171882	0.0379649
ENSMUSG00000117310	Ptp4a1	basal_adipocytes	4585.09	-1.468	0.237516	2.23433e-10	1.43934e-09
ENSMUSG00000117310	Ptp4a1	endothelial_adipocytes	4585.09	-3.22556	0.240277	6.70956e-42	4.34128e-40
ENSMUSG00000117310	Ptp4a1	luminal-differentiated_adipocytes	4585.09	-1.91037	0.252117	2.10333e-15	2.43827e-14
ENSMUSG00000117310	Ptp4a1	luminal-progenitors_adipocytes	4585.09	-1.62951	0.239961	1.97093e-12	1.53953e-11
ENSMUSG00000117310	Ptp4a1	stromal_adipocytes	4585.09	-2.46547	0.251382	5.65157e-24	1.15146e-22
ENSMUSG00000117310	Ptp4a1	endothelial_basal	4585.09	-1.68548	0.247201	5.06741e-13	1.17958e-11
ENSMUSG00000117310	Ptp4a1	luminal-differentiated_endothelial	4585.09	1.18885	0.251398	2.32801e-07	1.6146e-06
ENSMUSG00000117310	Ptp4a1	luminal-progenitors_endothelial	4585.09	1.49125	0.243653	6.50234e-11	6.06837e-10
ENSMUSG00000026064	Ptp4a1	basal_adipocytes	1108.78	-1.89346	0.359441	2.03803e-08	1.08524e-07
ENSMUSG00000026064	Ptp4a1	endothelial_adipocytes	1108.78	-2.06726	0.367266	1.57958e-09	9.57787e-09
ENSMUSG00000026064	Ptp4a1	luminal-differentiated_adipocytes	1108.78	-1.9134	0.38349	4.1856e-08	2.31788e-07
ENSMUSG00000026064	Ptp4a1	luminal-progenitors_adipocytes	1108.78	-1.71223	0.361818	3.29979e-07	1.51113e-06
ENSMUSG00000026064	Ptp4a1	stromal_adipocytes	1108.78	-1.4137	0.369848	3.26016e-05	0.000121918
ENSMUSG00000086727	4931428L18Rik	endothelial_adipocytes	4.08579	-3.77006	2.6802	0.00845053	0.0199582
ENSMUSG00000086727	4931428L18Rik	luminal-progenitors_adipocytes	4.08579	-2.95264	2.52597	0.02073	0.0448938
ENSMUSG00000104498	Gm37110	luminal-progenitors_adipocytes	67.1383	-2.04165	0.424043	1.17785e-07	5.66967e-07
ENSMUSG00000104498	Gm37110	luminal-progenitors_basal	67.1383	-1.44736	0.422202	4.31693e-05	0.000211903
ENSMUSG00000104498	Gm37110	luminal-progenitors_endothelial	67.1383	-2.1717	0.429213	1.32872e-08	9.42124e-08
ENSMUSG00000104498	Gm37110	luminal-progenitors_luminal-differentiated	67.1383	-1.78622	0.474602	4.30362e-06	8.03714e-05
ENSMUSG00000104498	Gm37110	stromal_luminal-progenitors	67.1383	1.44402	0.455877	7.02504e-05	0.000296783
ENSMUSG00000026134	Prim2	luminal-progenitors_adipocytes	200.209	1.27271	0.282756	2.47502e-06	1.02033e-05
ENSMUSG00000026134	Prim2	stromal_adipocytes	200.209	1.25893	0.293377	5.9199e-06	2.45434e-05
ENSMUSG00000102714	Gm37618	endothelial_adipocytes	14.4296	2.6632	1.08751	0.00127913	0.00356922
ENSMUSG00000102714	Gm37618	luminal-differentiated_adipocytes	14.4296	1.92281	1.09338	0.0104177	0.0242003
ENSMUSG00000102714	Gm37618	luminal-progenitors_adipocytes	14.4296	2.92437	1.10064	0.000525362	0.00154366
ENSMUSG00000102714	Gm37618	stromal_adipocytes	14.4296	3.77829	1.08519	3.41119e-05	0.000127184
ENSMUSG00000102714	Gm37618	stromal_basal	14.4296	1.97347	1.07494	0.00306958	0.011888
ENSMUSG00000004768	Rab23	basal_adipocytes	359.411	1.83312	0.397369	6.6557e-07	2.96628e-06
ENSMUSG00000004768	Rab23	endothelial_adipocytes	359.411	1.39435	0.39494	0.000120642	0.000398329
ENSMUSG00000004768	Rab23	stromal_adipocytes	359.411	2.65248	0.423324	2.26977e-11	1.72526e-10
ENSMUSG00000004768	Rab23	luminal-differentiated_basal	359.411	-1.60168	0.431223	1.32144e-05	7.85723e-05
ENSMUSG00000004768	Rab23	luminal-progenitors_basal	359.411	-2.72449	0.408724	1.26029e-12	1.68208e-11
ENSMUSG00000004768	Rab23	luminal-differentiated_endothelial	359.411	-1.10193	0.413048	0.00110813	0.00404426
ENSMUSG00000004768	Rab23	luminal-progenitors_endothelial	359.411	-2.24907	0.418294	2.48626e-09	1.91496e-08
ENSMUSG00000004768	Rab23	stromal_luminal-differentiated	359.411	2.47512	0.433862	1.424e-09	1.44619e-08
ENSMUSG00000004768	Rab23	stromal_luminal-progenitors	359.411	3.54146	0.407279	2.07507e-18	3.69974e-17
ENSMUSG00000042215	Bag2	basal_adipocytes	212.95	2.3559	0.345754	5.16111e-13	4.20055e-12
ENSMUSG00000042215	Bag2	luminal-differentiated_adipocytes	212.95	1.42672	0.351119	1.02479e-05	4.09493e-05
ENSMUSG00000042215	Bag2	luminal-progenitors_adipocytes	212.95	1.95444	0.346391	1.4706e-09	8.75762e-09
ENSMUSG00000042215	Bag2	endothelial_basal	212.95	-2.37076	0.339897	6.17938e-13	1.42358e-11
ENSMUSG00000042215	Bag2	stromal_basal	212.95	-3.0376	0.353221	1.81137e-18	7.70426e-17
ENSMUSG00000042215	Bag2	luminal-differentiated_endothelial	212.95	1.36114	0.366369	1.27495e-05	6.80459e-05
ENSMUSG00000042215	Bag2	luminal-progenitors_endothelial	212.95	1.91893	0.353751	1.81855e-09	1.42385e-08
ENSMUSG00000042215	Bag2	stromal_luminal-differentiated	212.95	-2.09747	0.38096	1.97472e-09	1.97959e-08
ENSMUSG00000042215	Bag2	stromal_luminal-progenitors	212.95	-2.6487	0.356104	2.31016e-14	2.89619e-13
ENSMUSG00000042197	Zfp451	basal_adipocytes	1195.44	1.31664	0.225058	2.1738e-09	1.27554e-08
ENSMUSG00000042197	Zfp451	endothelial_adipocytes	1195.44	1.45155	0.22719	4.37327e-11	3.09049e-10
ENSMUSG00000042197	Zfp451	luminal-differentiated_adipocytes	1195.44	1.37134	0.234541	1.23181e-09	8.09357e-09
ENSMUSG00000042197	Zfp451	stromal_adipocytes	1195.44	1.32298	0.234288	4.87165e-09	2.95945e-08
ENSMUSG00000042182	Bend6	basal_adipocytes	83.013	11.4595	1.0013	4.13459e-31	1.17666e-29
ENSMUSG00000042182	Bend6	endothelial_adipocytes	83.013	12.6939	1.001	4.76159e-38	2.41217e-36
ENSMUSG00000042182	Bend6	luminal-differentiated_adipocytes	83.013	12.7197	1.02394	2.86806e-36	1.4958e-34
ENSMUSG00000042182	Bend6	luminal-progenitors_adipocytes	83.013	11.5728	1.00056	6.97868e-32	2.38645e-30
ENSMUSG00000042182	Bend6	stromal_adipocytes	83.013	14.7433	1.01244	1.6614e-48	1.44764e-46
ENSMUSG00000042182	Bend6	stromal_basal	83.013	2.92084	0.893363	5.79397e-05	0.000339763
ENSMUSG00000042182	Bend6	stromal_endothelial	83.013	1.23556	0.884095	0.0128781	0.0436702
ENSMUSG00000042182	Bend6	stromal_luminal-differentiated	83.013	1.30185	0.889077	0.0160254	0.0457489
ENSMUSG00000042182	Bend6	stromal_luminal-progenitors	83.013	2.83441	0.906415	0.000115525	0.000469551
ENSMUSG00000026131	Dst	basal_adipocytes	31741.4	1.02369	0.209334	6.31709e-07	2.8257e-06
ENSMUSG00000026131	Dst	luminal-differentiated_basal	31741.4	-1.40325	0.224023	2.67453e-11	3.53308e-10
ENSMUSG00000026131	Dst	luminal-progenitors_basal	31741.4	-2.00222	0.215504	5.17828e-22	1.73965e-20
ENSMUSG00000026131	Dst	stromal_basal	31741.4	-1.98577	0.224161	2.68725e-20	1.44468e-18
ENSMUSG00000026131	Dst	luminal-differentiated_endothelial	31741.4	-1.11736	0.220145	5.28906e-08	4.03181e-07
ENSMUSG00000026131	Dst	luminal-progenitors_endothelial	31741.4	-1.72475	0.216274	5.31221e-17	9.20954e-16
ENSMUSG00000026131	Dst	stromal_endothelial	31741.4	-1.71426	0.223696	1.16046e-15	3.7156e-14
ENSMUSG00000103596	Gm37354	basal_adipocytes	16.4684	11.0596	1.32515	8.16988e-18	9.6609e-17
ENSMUSG00000103596	Gm37354	endothelial_adipocytes	16.4684	11.8398	1.33427	2.4997e-20	3.81672e-19
ENSMUSG00000103596	Gm37354	luminal-differentiated_adipocytes	16.4684	10.2613	1.41704	1.13134e-14	1.22173e-13
ENSMUSG00000103596	Gm37354	luminal-progenitors_adipocytes	16.4684	8.64445	1.4337	3.8903e-11	2.68722e-10
ENSMUSG00000103596	Gm37354	stromal_adipocytes	16.4684	11.4303	1.37048	8.92937e-18	1.16999e-16
ENSMUSG00000103596	Gm37354	luminal-progenitors_endothelial	16.4684	-2.03898	1.30823	0.00990703	0.0261581
ENSMUSG00000103364	Gm38157	basal_adipocytes	129.261	-5.22362	0.504418	3.08055e-26	6.62485e-25
ENSMUSG00000103364	Gm38157	luminal-differentiated_adipocytes	129.261	-3.51736	0.513412	1.26084e-12	1.1236e-11
ENSMUSG00000103364	Gm38157	luminal-progenitors_adipocytes	129.261	-4.09564	0.491761	1.48549e-17	1.77876e-16
ENSMUSG00000103364	Gm38157	stromal_adipocytes	129.261	-2.97262	0.521396	9.09667e-10	5.97755e-09
ENSMUSG00000103364	Gm38157	endothelial_basal	129.261	4.10211	0.497908	2.76712e-17	1.12508e-15
ENSMUSG00000103364	Gm38157	luminal-differentiated_basal	129.261	1.3729	0.557666	0.00128624	0.00496494
ENSMUSG00000103364	Gm38157	stromal_basal	129.261	1.98818	0.581085	2.29466e-05	0.000145803
ENSMUSG00000103364	Gm38157	luminal-differentiated_endothelial	129.261	-2.40636	0.542256	5.99267e-07	3.9066e-06
ENSMUSG00000103364	Gm38157	luminal-progenitors_endothelial	129.261	-3.02076	0.50476	2.26509e-10	1.98887e-09
ENSMUSG00000103364	Gm38157	stromal_endothelial	129.261	-1.78755	0.567109	6.29091e-05	0.000412419
ENSMUSG00000096992	Gm26788	basal_adipocytes	8.73372	2.04279	1.1464	0.010251	0.0235099
ENSMUSG00000102336	Gm37233	endothelial_basal	45.02	1.18351	0.596093	0.0042474	0.0160276
ENSMUSG00000102336	Gm37233	stromal_endothelial	45.02	-1.34084	0.644375	0.00200199	0.00889703
ENSMUSG00000102336	Gm37233	stromal_luminal-progenitors	45.02	-1.13805	0.587729	0.00605747	0.0174544
ENSMUSG00000026126	Ptpn18	endothelial_adipocytes	557.294	2.96401	0.523853	1.32562e-09	8.10757e-09
ENSMUSG00000026126	Ptpn18	luminal-differentiated_adipocytes	557.294	3.20184	0.537744	2.87493e-10	2.02132e-09
ENSMUSG00000026126	Ptpn18	luminal-progenitors_adipocytes	557.294	3.66821	0.513327	1.30235e-13	1.12655e-12
ENSMUSG00000026126	Ptpn18	stromal_adipocytes	557.294	3.79836	0.527957	1.06916e-13	1.00413e-12
ENSMUSG00000026126	Ptpn18	endothelial_basal	557.294	3.06457	0.494516	1.55748e-10	2.50159e-09
ENSMUSG00000026126	Ptpn18	luminal-differentiated_basal	557.294	3.28099	0.528214	3.34297e-11	4.36326e-10
ENSMUSG00000026126	Ptpn18	luminal-progenitors_basal	557.294	3.78929	0.501028	7.47105e-15	1.28754e-13
ENSMUSG00000026126	Ptpn18	stromal_basal	557.294	3.91876	0.511275	7.0127e-15	1.89564e-13
ENSMUSG00000100280	Gm28417	endothelial_adipocytes	11.4093	2.61694	1.4486	0.00744425	0.0177775
ENSMUSG00000100280	Gm28417	luminal-progenitors_adipocytes	11.4093	2.24162	1.4191	0.014205	0.0319432
ENSMUSG00000100280	Gm28417	stromal_adipocytes	11.4093	2.25984	1.45612	0.014769	0.0335443
ENSMUSG00000100280	Gm28417	luminal-differentiated_endothelial	11.4093	-1.97266	1.46043	0.0157015	0.0423596
ENSMUSG00000037509	Arhgef4	basal_adipocytes	111.932	5.17149	0.605428	1.02038e-18	1.28617e-17
ENSMUSG00000037509	Arhgef4	endothelial_adipocytes	111.932	1.9549	0.626009	0.000224037	0.000709256
ENSMUSG00000037509	Arhgef4	luminal-differentiated_adipocytes	111.932	1.30951	0.605939	0.00816796	0.0194644
ENSMUSG00000037509	Arhgef4	luminal-progenitors_adipocytes	111.932	2.72169	0.635068	1.06534e-06	4.57425e-06
ENSMUSG00000037509	Arhgef4	stromal_adipocytes	111.932	3.32608	0.637093	1.68653e-08	9.6546e-08
ENSMUSG00000037509	Arhgef4	endothelial_basal	111.932	-2.92175	0.569392	6.01965e-08	6.40236e-07
ENSMUSG00000037509	Arhgef4	luminal-differentiated_basal	111.932	-3.50122	0.605534	4.90334e-10	5.54077e-09
ENSMUSG00000037509	Arhgef4	luminal-progenitors_basal	111.932	-2.09277	0.624329	2.73014e-05	0.000139015
ENSMUSG00000037509	Arhgef4	stromal_basal	111.932	-1.38077	0.651174	0.00213012	0.00863948
ENSMUSG00000037509	Arhgef4	stromal_luminal-differentiated	111.932	1.45141	0.679616	0.00228693	0.00841113
ENSMUSG00000104002	Gm38336	endothelial_adipocytes	36.7657	1.17424	0.588776	0.0185715	0.0405766
ENSMUSG00000037503	Fam168b	basal_adipocytes	2489.8	1.46026	0.179238	1.34151e-16	1.45163e-15
ENSMUSG00000037503	Fam168b	stromal_adipocytes	2489.8	1.51595	0.186674	9.24735e-17	1.11703e-15
ENSMUSG00000026123	Plekhb2	basal_adipocytes	717.072	-1.18148	0.244808	7.30114e-07	3.23985e-06
ENSMUSG00000026123	Plekhb2	luminal-progenitors_adipocytes	717.072	-1.32748	0.246332	2.38979e-08	1.25199e-07
ENSMUSG00000026123	Plekhb2	stromal_basal	717.072	1.40878	0.262443	5.51984e-09	6.56995e-08
ENSMUSG00000026123	Plekhb2	stromal_luminal-differentiated	717.072	1.02804	0.26756	1.70227e-05	9.71485e-05
ENSMUSG00000026123	Plekhb2	stromal_luminal-progenitors	717.072	1.5651	0.268801	1.19642e-10	1.0628e-09
ENSMUSG00000045216	Hs6st1	basal_adipocytes	1462.08	3.69238	0.250928	4.23912e-50	3.50247e-48
ENSMUSG00000045216	Hs6st1	endothelial_adipocytes	1462.08	2.08383	0.253596	1.62215e-17	1.98609e-16
ENSMUSG00000045216	Hs6st1	luminal-differentiated_adipocytes	1462.08	3.61611	0.258386	4.61597e-45	4.0207e-43
ENSMUSG00000045216	Hs6st1	luminal-progenitors_adipocytes	1462.08	4.33164	0.249767	4.47181e-68	1.20565e-65
ENSMUSG00000045216	Hs6st1	stromal_adipocytes	1462.08	1.94959	0.262493	9.07415e-15	9.34587e-14
ENSMUSG00000045216	Hs6st1	endothelial_basal	1462.08	-1.52884	0.256489	1.22309e-10	1.99712e-09
ENSMUSG00000045216	Hs6st1	stromal_basal	1462.08	-1.641	0.262773	2.06482e-11	3.48698e-10
ENSMUSG00000045216	Hs6st1	luminal-differentiated_endothelial	1462.08	1.42221	0.264842	3.40358e-09	3.02484e-08
ENSMUSG00000045216	Hs6st1	luminal-progenitors_endothelial	1462.08	2.18169	0.252915	1.89471e-19	3.90236e-18
ENSMUSG00000045216	Hs6st1	stromal_luminal-differentiated	1462.08	-1.55626	0.275862	5.96404e-10	6.31488e-09
ENSMUSG00000045216	Hs6st1	stromal_luminal-progenitors	1462.08	-2.32879	0.260553	3.74852e-20	7.73953e-19
ENSMUSG00000047180	Neurl3	basal_adipocytes	983.243	2.45634	0.799725	0.000144094	0.000468419
ENSMUSG00000047180	Neurl3	endothelial_adipocytes	983.243	6.33533	0.76643	4.4537e-18	5.70685e-17
ENSMUSG00000047180	Neurl3	luminal-differentiated_adipocytes	983.243	3.45146	0.813387	1.92427e-06	8.56648e-06
ENSMUSG00000047180	Neurl3	stromal_adipocytes	983.243	8.28985	0.802619	4.07097e-27	1.02126e-25
ENSMUSG00000047180	Neurl3	endothelial_basal	983.243	3.41369	0.709508	2.75881e-07	2.62194e-06
ENSMUSG00000047180	Neurl3	stromal_basal	983.243	5.31019	0.730623	7.67957e-14	1.79347e-12
ENSMUSG00000047180	Neurl3	luminal-differentiated_endothelial	983.243	-2.50874	0.824527	0.000128064	0.000567066
ENSMUSG00000047180	Neurl3	luminal-progenitors_endothelial	983.243	-4.89802	0.715757	1.48631e-12	1.62748e-11
ENSMUSG00000047180	Neurl3	stromal_endothelial	983.243	1.17949	0.811588	0.0118824	0.0407554
ENSMUSG00000047180	Neurl3	luminal-progenitors_luminal-differentiated	983.243	-1.39447	0.986462	0.00254519	0.0212312
ENSMUSG00000047180	Neurl3	stromal_luminal-differentiated	983.243	4.43605	0.761004	8.28351e-10	8.64923e-09
ENSMUSG00000047180	Neurl3	stromal_luminal-progenitors	983.243	6.75366	0.740597	9.76947e-21	2.09647e-19
ENSMUSG00000037447	Arid5a	basal_adipocytes	2795.53	2.15405	0.273275	2.56677e-16	2.71327e-15
ENSMUSG00000037447	Arid5a	endothelial_adipocytes	2795.53	1.85834	0.274216	1.38936e-12	1.13529e-11
ENSMUSG00000037447	Arid5a	luminal-differentiated_basal	2795.53	-1.81919	0.286704	1.51514e-11	2.05342e-10
ENSMUSG00000037447	Arid5a	luminal-progenitors_basal	2795.53	-1.52904	0.277383	2.07686e-09	1.91886e-08
ENSMUSG00000037447	Arid5a	stromal_basal	2795.53	-1.33699	0.288419	2.67095e-07	2.41188e-06
ENSMUSG00000037447	Arid5a	luminal-differentiated_endothelial	2795.53	-1.49236	0.293529	1.37847e-08	1.13856e-07
ENSMUSG00000037447	Arid5a	luminal-progenitors_endothelial	2795.53	-1.2225	0.27043	1.04506e-06	5.74416e-06
ENSMUSG00000037447	Arid5a	stromal_endothelial	2795.53	-1.0036	0.292283	4.61274e-05	0.000311979
ENSMUSG00000001143	Lman2l	basal_adipocytes	545.141	-1.14723	0.245347	1.59697e-06	6.79453e-06
ENSMUSG00000001143	Lman2l	endothelial_adipocytes	545.141	-1.90489	0.252815	5.01269e-15	5.02615e-14
ENSMUSG00000001143	Lman2l	luminal-progenitors_adipocytes	545.141	-1.35705	0.247369	1.31245e-08	7.07996e-08
ENSMUSG00000001143	Lman2l	stromal_adipocytes	545.141	-1.45489	0.258384	4.08683e-09	2.50892e-08
ENSMUSG00000001143	Lman2l	luminal-differentiated_endothelial	545.141	1.54792	0.269868	3.00248e-10	3.04203e-09
ENSMUSG00000001143	Lman2l	stromal_luminal-differentiated	545.141	-1.08107	0.270847	7.95811e-06	4.81529e-05
ENSMUSG00000037408	Cnnm4	basal_adipocytes	418.986	2.25545	0.352814	1.08525e-11	7.85209e-11
ENSMUSG00000037408	Cnnm4	endothelial_adipocytes	418.986	1.38125	0.345388	1.89965e-05	7.09788e-05
ENSMUSG00000037408	Cnnm4	luminal-differentiated_adipocytes	418.986	2.2456	0.372661	7.55441e-11	5.66547e-10
ENSMUSG00000037408	Cnnm4	luminal-progenitors_adipocytes	418.986	1.36765	0.343689	2.09209e-05	7.62336e-05
ENSMUSG00000037408	Cnnm4	stromal_adipocytes	418.986	2.07292	0.368971	1.40919e-09	9.08863e-09
ENSMUSG00000104316	Gm37909	stromal_adipocytes	26.3679	1.50104	0.691662	0.00658381	0.0162221
ENSMUSG00000104316	Gm37909	stromal_luminal-differentiated	26.3679	1.34065	0.765389	0.00735991	0.0234815
ENSMUSG00000104316	Gm37909	stromal_luminal-progenitors	26.3679	1.63814	0.781232	0.00195658	0.00633816
ENSMUSG00000067653	Ankrd23	luminal-differentiated_adipocytes	123.662	1.30044	0.541231	0.00441849	0.0111657
ENSMUSG00000067653	Ankrd23	stromal_adipocytes	123.662	1.62421	0.560532	0.000648088	0.00194501
ENSMUSG00000067653	Ankrd23	stromal_luminal-progenitors	123.662	1.43548	0.603525	0.00101223	0.00346895
ENSMUSG00000109510	Gm42417	basal_adipocytes	33.3103	4.78887	1.58193	7.34358e-05	0.000249988
ENSMUSG00000109510	Gm42417	endothelial_adipocytes	33.3103	4.95312	1.50219	4.57888e-05	0.000161702
ENSMUSG00000109510	Gm42417	luminal-differentiated_adipocytes	33.3103	4.87399	1.56961	8.51318e-05	0.000295138
ENSMUSG00000109510	Gm42417	luminal-progenitors_adipocytes	33.3103	4.75916	1.53337	8.39535e-05	0.000280097
ENSMUSG00000026121	Sema4c	basal_adipocytes	1494.92	4.25914	0.325101	3.87543e-40	1.86582e-38
ENSMUSG00000026121	Sema4c	endothelial_adipocytes	1494.92	4.7308	0.324194	4.58243e-49	4.52018e-47
ENSMUSG00000026121	Sema4c	luminal-differentiated_adipocytes	1494.92	4.45017	0.334995	5.62866e-41	4.01138e-39
ENSMUSG00000026121	Sema4c	luminal-progenitors_adipocytes	1494.92	5.18195	0.324629	2.1702e-58	3.56317e-56
ENSMUSG00000026121	Sema4c	stromal_adipocytes	1494.92	3.22331	0.337842	1.85422e-22	3.40375e-21
ENSMUSG00000026121	Sema4c	stromal_endothelial	1494.92	-1.36217	0.35412	5.08546e-06	4.13656e-05
ENSMUSG00000026121	Sema4c	stromal_luminal-differentiated	1494.92	-1.04972	0.347807	0.00032499	0.00145093
ENSMUSG00000026121	Sema4c	stromal_luminal-progenitors	1494.92	-1.86134	0.355912	3.13382e-09	2.39899e-08
ENSMUSG00000087589	D430040D24Rik	basal_adipocytes	95.6086	1.57614	0.466805	0.000198747	0.000631577
ENSMUSG00000087589	D430040D24Rik	endothelial_adipocytes	95.6086	2.98159	0.485507	7.42778e-11	5.13249e-10
ENSMUSG00000087589	D430040D24Rik	luminal-progenitors_adipocytes	95.6086	1.17609	0.46041	0.00422061	0.0106201
ENSMUSG00000087589	D430040D24Rik	stromal_adipocytes	95.6086	1.27937	0.482915	0.00251473	0.00677961
ENSMUSG00000087589	D430040D24Rik	endothelial_basal	95.6086	1.02006	0.490439	0.00419144	0.0158408
ENSMUSG00000087589	D430040D24Rik	luminal-differentiated_basal	95.6086	-1.40373	0.514783	0.000548447	0.00231661
ENSMUSG00000087589	D430040D24Rik	luminal-differentiated_endothelial	95.6086	-2.9062	0.489874	6.06264e-10	5.92228e-09
ENSMUSG00000087589	D430040D24Rik	luminal-progenitors_endothelial	95.6086	-1.47889	0.480208	0.000182948	0.000703363
ENSMUSG00000087589	D430040D24Rik	stromal_endothelial	95.6086	-1.28942	0.534993	0.000835834	0.0041226
ENSMUSG00000087589	D430040D24Rik	stromal_luminal-differentiated	95.6086	1.05837	0.519082	0.00540668	0.0179032
ENSMUSG00000046337	Fam178b	endothelial_adipocytes	20.3119	-2.34282	0.980905	0.00179536	0.00487541
ENSMUSG00000046337	Fam178b	endothelial_basal	20.3119	-2.62594	1.01422	0.000569043	0.00272143
ENSMUSG00000046337	Fam178b	luminal-differentiated_endothelial	20.3119	2.9152	1.05108	0.000319383	0.00131644
ENSMUSG00000046337	Fam178b	luminal-progenitors_endothelial	20.3119	3.7608	0.954997	7.56935e-06	3.66714e-05
ENSMUSG00000046337	Fam178b	stromal_endothelial	20.3119	1.97295	1.15109	0.00385995	0.0156993
ENSMUSG00000061518	Cox5b	basal_adipocytes	2546.93	-1.9046	0.197372	7.07879e-23	1.20471e-21
ENSMUSG00000061518	Cox5b	endothelial_adipocytes	2546.93	-2.46479	0.198849	1.8361e-36	8.28939e-35
ENSMUSG00000061518	Cox5b	luminal-differentiated_adipocytes	2546.93	-1.00802	0.201501	2.8844e-07	1.42718e-06
ENSMUSG00000061518	Cox5b	luminal-progenitors_adipocytes	2546.93	-1.29018	0.195966	1.6839e-11	1.20846e-10
ENSMUSG00000061518	Cox5b	stromal_adipocytes	2546.93	-2.11229	0.206336	8.35374e-26	1.91718e-24
ENSMUSG00000061518	Cox5b	luminal-differentiated_endothelial	2546.93	1.38236	0.209042	1.70004e-12	2.23298e-11
ENSMUSG00000061518	Cox5b	luminal-progenitors_endothelial	2546.93	1.10825	0.196183	3.94367e-09	2.96733e-08
ENSMUSG00000061518	Cox5b	stromal_luminal-differentiated	2546.93	-1.02799	0.212477	1.91597e-07	1.49206e-06
ENSMUSG00000102416	4933424G06Rik	basal_adipocytes	2.71559	8.54803	1.99198	4.79365e-07	2.1812e-06
ENSMUSG00000102416	4933424G06Rik	endothelial_adipocytes	2.71559	7.12946	2.03331	7.61844e-06	2.99198e-05
ENSMUSG00000102416	4933424G06Rik	stromal_adipocytes	2.71559	7.34166	2.21211	1.2189e-05	4.83565e-05
ENSMUSG00000102416	4933424G06Rik	luminal-differentiated_basal	2.71559	-9.49698	2.00419	4.20979e-08	3.67201e-07
ENSMUSG00000102416	4933424G06Rik	luminal-progenitors_basal	2.71559	-9.54482	1.90696	3.37196e-09	3.03106e-08
ENSMUSG00000102416	4933424G06Rik	luminal-differentiated_endothelial	2.71559	-8.44062	2.09923	8.4621e-07	5.39422e-06
ENSMUSG00000102416	4933424G06Rik	luminal-progenitors_endothelial	2.71559	-8.68593	1.93067	1.00033e-07	6.35622e-07
ENSMUSG00000102416	4933424G06Rik	stromal_luminal-differentiated	2.71559	8.58907	2.1948	1.50923e-06	1.02346e-05
ENSMUSG00000102416	4933424G06Rik	stromal_luminal-progenitors	2.71559	8.65819	1.96338	2.13592e-07	1.28895e-06
ENSMUSG00000026117	Zap70	basal_adipocytes	71.903	17.0922	1.47185	4.15415e-32	1.25918e-30
ENSMUSG00000026117	Zap70	endothelial_adipocytes	71.903	19.5795	1.44346	2.83061e-43	1.98903e-41
ENSMUSG00000026117	Zap70	luminal-differentiated_adipocytes	71.903	9.46301	1.69169	3.69232e-10	2.56084e-09
ENSMUSG00000026117	Zap70	luminal-progenitors_adipocytes	71.903	8.19343	1.63709	1.20995e-08	6.55049e-08
ENSMUSG00000026117	Zap70	stromal_adipocytes	71.903	25.8338	1.46914	1.82923e-70	5.43364e-68
ENSMUSG00000026117	Zap70	luminal-differentiated_basal	71.903	-6.88141	1.54142	2.79622e-07	2.15568e-06
ENSMUSG00000026117	Zap70	luminal-progenitors_basal	71.903	-7.97049	1.43184	8.08666e-10	7.82783e-09
ENSMUSG00000026117	Zap70	stromal_basal	71.903	7.89677	1.39545	1.27383e-10	1.92041e-09
ENSMUSG00000026117	Zap70	luminal-differentiated_endothelial	71.903	-9.63681	1.49882	3.1861e-12	4.06402e-11
ENSMUSG00000026117	Zap70	luminal-progenitors_endothelial	71.903	-10.7168	1.42813	6.39129e-16	9.93382e-15
ENSMUSG00000026117	Zap70	stromal_endothelial	71.903	5.53516	1.30754	1.61406e-06	1.42123e-05
ENSMUSG00000026117	Zap70	stromal_luminal-differentiated	71.903	15.9639	1.45337	1.27484e-28	6.25526e-27
ENSMUSG00000026117	Zap70	stromal_luminal-progenitors	71.903	17.1333	1.41023	6.15296e-35	4.04066e-33
ENSMUSG00000095944	n-R5s210	basal_adipocytes	11.5641	-2.59896	0.617113	1.23302e-06	5.31316e-06
ENSMUSG00000095944	n-R5s210	endothelial_adipocytes	11.5641	-1.95529	0.603091	0.000145803	0.000475639
ENSMUSG00000095944	n-R5s210	luminal-differentiated_adipocytes	11.5641	-1.1517	0.563672	0.0143938	0.0324482
ENSMUSG00000095944	n-R5s210	luminal-progenitors_adipocytes	11.5641	-2.82647	0.623858	3.50139e-07	1.5949e-06
ENSMUSG00000095944	n-R5s210	stromal_adipocytes	11.5641	-1.88003	0.624123	0.000305092	0.000971152
ENSMUSG00000050122	Vwa3b	basal_adipocytes	13.0859	3.709	1.69181	0.00113038	0.00314871
ENSMUSG00000050122	Vwa3b	endothelial_adipocytes	13.0859	2.21903	1.51597	0.0212504	0.0458297
ENSMUSG00000050122	Vwa3b	stromal_adipocytes	13.0859	4.92515	1.67236	0.000113865	0.000391791
ENSMUSG00000050122	Vwa3b	luminal-progenitors_basal	13.0859	-3.83056	1.69806	0.000848747	0.00326394
ENSMUSG00000050122	Vwa3b	luminal-progenitors_endothelial	13.0859	-2.02527	1.55598	0.0190801	0.0465019
ENSMUSG00000050122	Vwa3b	stromal_luminal-differentiated	13.0859	2.34235	1.67033	0.0108075	0.0328055
ENSMUSG00000050122	Vwa3b	stromal_luminal-progenitors	13.0859	5.20122	1.51896	7.58806e-05	0.000318691
ENSMUSG00000026113	Inpp4a	basal_adipocytes	903.866	1.30224	0.230846	7.61769e-09	4.23696e-08
ENSMUSG00000026113	Inpp4a	endothelial_adipocytes	903.866	1.57394	0.233769	3.36346e-12	2.64106e-11
ENSMUSG00000026113	Inpp4a	stromal_adipocytes	903.866	1.40618	0.241039	1.36581e-09	8.82191e-09
ENSMUSG00000026113	Inpp4a	luminal-progenitors_basal	903.866	-1.26333	0.234139	7.03563e-09	6.10749e-08
ENSMUSG00000026113	Inpp4a	luminal-progenitors_endothelial	903.866	-1.54784	0.235484	2.84527e-12	3.03988e-11
ENSMUSG00000026113	Inpp4a	stromal_luminal-progenitors	903.866	1.36728	0.246279	1.2554e-09	9.98191e-09
ENSMUSG00000026112	Coa5	basal_adipocytes	1324.94	-2.20151	0.174086	8.07942e-38	3.33771e-36
ENSMUSG00000026112	Coa5	endothelial_adipocytes	1324.94	-2.90727	0.174489	2.73921e-63	5.82137e-61
ENSMUSG00000026112	Coa5	luminal-differentiated_adipocytes	1324.94	-1.99537	0.181451	1.83949e-29	6.19403e-28
ENSMUSG00000026112	Coa5	luminal-progenitors_adipocytes	1324.94	-1.63672	0.173324	6.26395e-22	1.04452e-20
ENSMUSG00000026112	Coa5	stromal_adipocytes	1324.94	-1.59329	0.179808	1.33109e-19	2.00315e-18
ENSMUSG00000026112	Coa5	luminal-progenitors_endothelial	1324.94	1.21294	0.173917	5.44562e-13	6.22647e-12
ENSMUSG00000026112	Coa5	stromal_endothelial	1324.94	1.25018	0.185562	6.35127e-13	1.43359e-11
ENSMUSG00000026110	Mgat4a	basal_adipocytes	1295.26	1.69264	0.388954	3.01104e-06	1.2397e-05
ENSMUSG00000026110	Mgat4a	endothelial_adipocytes	1295.26	3.65317	0.392637	2.41178e-21	3.97253e-20
ENSMUSG00000026110	Mgat4a	luminal-differentiated_adipocytes	1295.26	2.39141	0.422804	7.21252e-10	4.84686e-09
ENSMUSG00000026110	Mgat4a	luminal-progenitors_adipocytes	1295.26	2.58844	0.404142	7.75136e-12	5.78652e-11
ENSMUSG00000026110	Mgat4a	stromal_adipocytes	1295.26	2.30338	0.419388	2.41754e-09	1.52276e-08
ENSMUSG00000026110	Mgat4a	endothelial_basal	1295.26	1.7691	0.412473	1.03243e-06	8.85587e-06
ENSMUSG00000026110	Mgat4a	stromal_endothelial	1295.26	-1.03946	0.428059	0.00116222	0.00549408
ENSMUSG00000103948	4930594C11Rik	basal_adipocytes	92.9101	19.3312	1.06796	2.17296e-74	6.62571e-72
ENSMUSG00000103948	4930594C11Rik	endothelial_adipocytes	92.9101	23.0144	1.06517	3.38524e-105	4.42451e-102
ENSMUSG00000103948	4930594C11Rik	luminal-differentiated_adipocytes	92.9101	20.861	1.08667	4.04442e-83	4.05833e-80
ENSMUSG00000103948	4930594C11Rik	luminal-progenitors_adipocytes	92.9101	21.2919	1.06823	1.5609e-90	1.33264e-87
ENSMUSG00000103948	4930594C11Rik	stromal_adipocytes	92.9101	21.3368	1.08679	1.16094e-86	7.98606e-84
ENSMUSG00000103948	4930594C11Rik	endothelial_basal	92.9101	3.31051	0.801681	5.01735e-06	3.77847e-05
ENSMUSG00000103948	4930594C11Rik	luminal-progenitors_basal	92.9101	1.26469	0.812923	0.0146068	0.040464
ENSMUSG00000103948	4930594C11Rik	luminal-differentiated_endothelial	92.9101	-1.53702	0.901966	0.00807163	0.0235788
ENSMUSG00000087233	Gm43213	endothelial_adipocytes	83.8219	4.44775	0.77778	1.31779e-09	8.06342e-09
ENSMUSG00000087233	Gm43213	luminal-differentiated_adipocytes	83.8219	1.95566	0.852121	0.00232067	0.00618467
ENSMUSG00000087233	Gm43213	luminal-progenitors_adipocytes	83.8219	1.54424	0.769561	0.00983419	0.0229235
ENSMUSG00000087233	Gm43213	stromal_adipocytes	83.8219	2.29597	0.856517	0.000635575	0.00191031
ENSMUSG00000087233	Gm43213	endothelial_basal	83.8219	4.16636	0.703283	4.22326e-10	6.33953e-09
ENSMUSG00000087233	Gm43213	luminal-differentiated_basal	83.8219	1.63956	0.806877	0.00316429	0.010958
ENSMUSG00000087233	Gm43213	luminal-progenitors_basal	83.8219	1.17188	0.715851	0.0142257	0.0395644
ENSMUSG00000087233	Gm43213	stromal_basal	83.8219	2.02105	0.871119	0.000800755	0.0036171
ENSMUSG00000087233	Gm43213	luminal-differentiated_endothelial	83.8219	-1.78525	0.823889	0.00185241	0.00640985
ENSMUSG00000087233	Gm43213	luminal-progenitors_endothelial	83.8219	-2.34945	0.785235	0.000116336	0.000465678
ENSMUSG00000087233	Gm43213	stromal_endothelial	83.8219	-1.34541	0.824352	0.00647068	0.0244397
ENSMUSG00000026090	2010300C02Rik	endothelial_adipocytes	484.545	2.15224	0.67944	0.000157985	0.00051193
ENSMUSG00000026090	2010300C02Rik	luminal-differentiated_adipocytes	484.545	5.6937	0.673115	1.5787e-18	2.39439e-17
ENSMUSG00000026090	2010300C02Rik	luminal-progenitors_adipocytes	484.545	6.90695	0.656316	1.33165e-27	3.42789e-26
ENSMUSG00000026090	2010300C02Rik	stromal_adipocytes	484.545	2.09	0.706677	0.000293962	0.000938925
ENSMUSG00000026090	2010300C02Rik	endothelial_basal	484.545	1.57473	0.726834	0.00193203	0.00805137
ENSMUSG00000026090	2010300C02Rik	luminal-differentiated_basal	484.545	5.2455	0.659814	2.27346e-16	5.11956e-15
ENSMUSG00000026090	2010300C02Rik	luminal-progenitors_basal	484.545	6.41911	0.631884	5.10973e-25	2.17478e-23
ENSMUSG00000026090	2010300C02Rik	stromal_basal	484.545	1.45205	0.744236	0.00306142	0.0118659
ENSMUSG00000026090	2010300C02Rik	luminal-differentiated_endothelial	484.545	3.24491	0.663216	1.7611e-07	1.24674e-06
ENSMUSG00000026090	2010300C02Rik	luminal-progenitors_endothelial	484.545	4.44982	0.63063	4.13584e-13	4.7856e-12
ENSMUSG00000026090	2010300C02Rik	stromal_luminal-differentiated	484.545	-3.25443	0.683815	3.68005e-07	2.74962e-06
ENSMUSG00000026090	2010300C02Rik	stromal_luminal-progenitors	484.545	-4.49936	0.649883	2.03525e-12	2.14432e-11
ENSMUSG00000102650	Gm19863	luminal-progenitors_adipocytes	5.83964	2.59516	1.76234	0.0143453	0.0322333
ENSMUSG00000102650	Gm19863	luminal-differentiated_endothelial	5.83964	4.24374	1.99853	0.00104301	0.00382786
ENSMUSG00000102650	Gm19863	luminal-progenitors_endothelial	5.83964	4.70432	1.88272	0.000467768	0.00166611
ENSMUSG00000102650	Gm19863	stromal_luminal-differentiated	5.83964	-2.40271	1.92448	0.0144877	0.0419623
ENSMUSG00000102650	Gm19863	stromal_luminal-progenitors	5.83964	-3.10754	2.02515	0.00844232	0.0233964
ENSMUSG00000060771	Tsga10	basal_adipocytes	142.077	-1.73141	0.383214	1.29036e-06	5.54904e-06
ENSMUSG00000060771	Tsga10	endothelial_adipocytes	142.077	-1.41904	0.383608	6.01793e-05	0.000208577
ENSMUSG00000060771	Tsga10	luminal-differentiated_adipocytes	142.077	-1.55846	0.405798	1.91852e-05	7.38386e-05
ENSMUSG00000060771	Tsga10	luminal-progenitors_adipocytes	142.077	-1.93148	0.394738	9.45744e-08	4.60958e-07
ENSMUSG00000060771	Tsga10	stromal_luminal-progenitors	142.077	1.14521	0.406811	0.000527364	0.00190984
ENSMUSG00000037216	Lipt1	basal_adipocytes	59.9594	-2.8425	0.551122	9.32854e-09	5.13832e-08
ENSMUSG00000037216	Lipt1	endothelial_adipocytes	59.9594	-3.70638	0.534358	6.11816e-13	5.13415e-12
ENSMUSG00000037216	Lipt1	luminal-differentiated_adipocytes	59.9594	-2.91112	0.571245	2.45248e-08	1.39984e-07
ENSMUSG00000037216	Lipt1	luminal-progenitors_adipocytes	59.9594	-2.10896	0.547708	9.57403e-06	3.65999e-05
ENSMUSG00000037216	Lipt1	stromal_adipocytes	59.9594	-3.12795	0.56478	2.61453e-09	1.6413e-08
ENSMUSG00000037216	Lipt1	luminal-progenitors_endothelial	59.9594	1.17481	0.52465	0.00478932	0.0136917
ENSMUSG00000026087	Mrpl30	basal_adipocytes	843.983	-2.0238	0.262782	1.45851e-15	1.46326e-14
ENSMUSG00000026087	Mrpl30	endothelial_adipocytes	843.983	-2.56776	0.265137	2.48225e-23	4.6281e-22
ENSMUSG00000026087	Mrpl30	luminal-differentiated_adipocytes	843.983	-1.81939	0.275387	2.97316e-12	2.55865e-11
ENSMUSG00000026087	Mrpl30	luminal-progenitors_adipocytes	843.983	-1.96082	0.2648	1.06509e-14	1.00702e-13
ENSMUSG00000026087	Mrpl30	stromal_adipocytes	843.983	-2.13177	0.275642	6.59304e-16	7.46716e-15
ENSMUSG00000058407	Txndc9	luminal-differentiated_basal	856.668	1.04769	0.219436	2.59512e-07	2.00558e-06
ENSMUSG00000037138	Aff3	basal_adipocytes	454.658	2.18821	0.756726	0.000369405	0.00111905
ENSMUSG00000037138	Aff3	luminal-progenitors_adipocytes	454.658	-4.21729	0.756146	2.99555e-09	1.72532e-08
ENSMUSG00000037138	Aff3	stromal_adipocytes	454.658	3.7573	0.772765	1.23029e-07	6.37335e-07
ENSMUSG00000037138	Aff3	endothelial_basal	454.658	-3.22339	0.734243	1.8142e-06	1.48312e-05
ENSMUSG00000037138	Aff3	luminal-differentiated_basal	454.658	-2.25897	0.846413	0.000344691	0.00152101
ENSMUSG00000037138	Aff3	luminal-progenitors_basal	454.658	-6.8515	0.742494	3.25784e-21	1.01018e-19
ENSMUSG00000037138	Aff3	luminal-progenitors_endothelial	454.658	-3.33059	0.787621	1.99966e-06	1.05474e-05
ENSMUSG00000037138	Aff3	stromal_endothelial	454.658	4.67132	0.752603	1.03679e-10	1.72037e-09
ENSMUSG00000037138	Aff3	luminal-progenitors_luminal-differentiated	454.658	-4.09345	0.815539	2.24487e-08	6.17352e-07
ENSMUSG00000037138	Aff3	stromal_luminal-differentiated	454.658	3.86115	0.781465	1.49148e-07	1.17905e-06
ENSMUSG00000037138	Aff3	stromal_luminal-progenitors	454.658	8.25849	0.776472	5.66977e-28	2.15177e-26
ENSMUSG00000048814	Lonrf2	luminal-differentiated_adipocytes	54.1387	-3.94419	1.22342	8.06159e-05	0.000280879
ENSMUSG00000048814	Lonrf2	luminal-progenitors_adipocytes	54.1387	-3.83218	1.11485	3.73958e-05	0.000131424
ENSMUSG00000048814	Lonrf2	stromal_adipocytes	54.1387	2.98492	1.06793	0.000348921	0.00109942
ENSMUSG00000048814	Lonrf2	luminal-differentiated_basal	54.1387	-2.76221	1.33979	0.00150184	0.00568769
ENSMUSG00000048814	Lonrf2	luminal-progenitors_basal	54.1387	-2.74587	1.25221	0.00103134	0.00389417
ENSMUSG00000048814	Lonrf2	stromal_basal	54.1387	4.0616	1.00603	7.42277e-06	5.23559e-05
ENSMUSG00000048814	Lonrf2	luminal-differentiated_endothelial	54.1387	-3.18319	1.28873	0.00070303	0.00268516
ENSMUSG00000048814	Lonrf2	luminal-progenitors_endothelial	54.1387	-3.11783	1.19361	0.000437231	0.00156726
ENSMUSG00000048814	Lonrf2	stromal_endothelial	54.1387	3.76936	1.03173	2.29421e-05	0.000165175
ENSMUSG00000048814	Lonrf2	stromal_luminal-differentiated	54.1387	7.75897	1.24792	5.53281e-12	7.34639e-11
ENSMUSG00000048814	Lonrf2	stromal_luminal-progenitors	54.1387	7.48648	1.07673	2.25451e-13	2.58014e-12
ENSMUSG00000026080	Chst10	basal_adipocytes	44.9255	5.59829	1.0523	4.87455e-09	2.75966e-08
ENSMUSG00000026080	Chst10	endothelial_adipocytes	44.9255	2.07952	1.07364	0.00755801	0.0180227
ENSMUSG00000026080	Chst10	luminal-differentiated_adipocytes	44.9255	3.99767	1.09489	1.97156e-05	7.57752e-05
ENSMUSG00000026080	Chst10	luminal-progenitors_adipocytes	44.9255	4.74258	1.04173	4.17107e-07	1.87774e-06
ENSMUSG00000026080	Chst10	stromal_adipocytes	44.9255	6.86109	1.09134	4.00436e-12	3.25479e-11
ENSMUSG00000026080	Chst10	endothelial_basal	44.9255	-2.79276	0.894798	0.000136136	0.000756214
ENSMUSG00000026080	Chst10	luminal-progenitors_endothelial	44.9255	1.77721	0.921693	0.00431284	0.0124545
ENSMUSG00000026080	Chst10	stromal_endothelial	44.9255	4.16718	0.865199	2.53843e-07	2.58016e-06
ENSMUSG00000026080	Chst10	stromal_luminal-differentiated	44.9255	2.1819	1.02367	0.00181162	0.00683877
ENSMUSG00000026080	Chst10	stromal_luminal-progenitors	44.9255	1.35841	0.926605	0.0145727	0.037836
ENSMUSG00000026078	Pdcl3	basal_adipocytes	588.229	1.50399	0.253309	9.49261e-10	5.77242e-09
ENSMUSG00000026078	Pdcl3	luminal-progenitors_basal	588.229	-1.11929	0.255023	1.67943e-06	1.05293e-05
ENSMUSG00000026078	Pdcl3	stromal_basal	588.229	-1.23578	0.269379	3.97588e-07	3.4883e-06
ENSMUSG00000103046	Gm37309	basal_adipocytes	19.6639	2.53365	0.960264	0.000574922	0.00169103
ENSMUSG00000103046	Gm37309	endothelial_adipocytes	19.6639	2.41913	0.964454	0.00119925	0.00336717
ENSMUSG00000103046	Gm37309	luminal-differentiated_adipocytes	19.6639	3.15367	0.999677	0.000102901	0.000352405
ENSMUSG00000103046	Gm37309	luminal-progenitors_adipocytes	19.6639	3.36524	0.959569	2.92854e-05	0.000104454
ENSMUSG00000103046	Gm37309	stromal_luminal-differentiated	19.6639	-1.59521	0.93386	0.00679746	0.021905
ENSMUSG00000103046	Gm37309	stromal_luminal-progenitors	19.6639	-1.88639	0.952345	0.00256425	0.00809957
ENSMUSG00000103182	Gm37091	basal_adipocytes	3.80874	8.29102	2.06844	1.50249e-06	6.4096e-06
ENSMUSG00000103182	Gm37091	endothelial_adipocytes	3.80874	6.94928	2.09841	1.60829e-05	6.06474e-05
ENSMUSG00000103182	Gm37091	luminal-differentiated_adipocytes	3.80874	7.99386	2.18286	3.93114e-06	1.67232e-05
ENSMUSG00000103182	Gm37091	luminal-progenitors_adipocytes	3.80874	6.53305	2.1398	5.06722e-05	0.000174632
ENSMUSG00000103182	Gm37091	stromal_adipocytes	3.80874	9.78086	2.1406	9.27837e-08	4.87609e-07
ENSMUSG00000026077	Npas2	basal_adipocytes	523.989	-3.42375	0.610264	8.39881e-10	5.13287e-09
ENSMUSG00000026077	Npas2	endothelial_adipocytes	523.989	1.25721	0.560174	0.00890907	0.0209408
ENSMUSG00000026077	Npas2	luminal-differentiated_adipocytes	523.989	1.1619	0.570722	0.014382	0.0324274
ENSMUSG00000026077	Npas2	luminal-progenitors_adipocytes	523.989	1.78709	0.592504	0.000359581	0.00108569
ENSMUSG00000026077	Npas2	stromal_adipocytes	523.989	1.87473	0.621588	0.00030321	0.000965634
ENSMUSG00000026077	Npas2	endothelial_basal	523.989	4.92121	0.582889	1.77782e-18	8.26888e-17
ENSMUSG00000026077	Npas2	luminal-differentiated_basal	523.989	4.94345	0.605817	4.42492e-17	1.06734e-15
ENSMUSG00000026077	Npas2	luminal-progenitors_basal	523.989	5.55942	0.580142	2.53838e-22	8.77992e-21
ENSMUSG00000026077	Npas2	stromal_basal	523.989	5.61617	0.59902	1.18745e-21	7.7966e-20
ENSMUSG00000092563	Gm3617	endothelial_adipocytes	4.55104	2.76886	1.3749	0.00407299	0.0102868
ENSMUSG00000092563	Gm3617	luminal-differentiated_adipocytes	4.55104	1.94745	1.35367	0.0221658	0.0475258
ENSMUSG00000092563	Gm3617	luminal-progenitors_adipocytes	4.55104	2.65122	1.38445	0.00483445	0.0120284
ENSMUSG00000092563	Gm3617	stromal_adipocytes	4.55104	3.57195	1.42455	0.000689604	0.00206132
ENSMUSG00000092563	Gm3617	endothelial_basal	4.55104	3.31226	1.37197	0.000692061	0.0032453
ENSMUSG00000092563	Gm3617	luminal-differentiated_basal	4.55104	2.40784	1.50646	0.00550505	0.0178354
ENSMUSG00000092563	Gm3617	luminal-progenitors_basal	4.55104	3.38593	1.49499	0.00084249	0.00324242
ENSMUSG00000092563	Gm3617	stromal_basal	4.55104	4.36209	1.35956	9.18499e-05	0.000514389
ENSMUSG00000073702	Rpl31	luminal-progenitors_adipocytes	3350.74	1.0022	0.248113	2.91453e-05	0.000104013
ENSMUSG00000003134	Tbc1d8	basal_adipocytes	1513.42	1.62546	0.400605	1.25243e-05	4.74604e-05
ENSMUSG00000003134	Tbc1d8	endothelial_adipocytes	1513.42	4.52946	0.40435	6.46293e-30	1.90035e-28
ENSMUSG00000003134	Tbc1d8	luminal-differentiated_adipocytes	1513.42	5.98627	0.419961	1.77986e-47	1.80768e-45
ENSMUSG00000003134	Tbc1d8	luminal-progenitors_adipocytes	1513.42	4.91562	0.404868	7.74549e-35	3.22578e-33
ENSMUSG00000003134	Tbc1d8	stromal_adipocytes	1513.42	3.15614	0.4245	1.10602e-14	1.13467e-13
ENSMUSG00000003134	Tbc1d8	endothelial_basal	1513.42	2.7542	0.398097	1.28419e-12	2.82844e-11
ENSMUSG00000003134	Tbc1d8	luminal-differentiated_basal	1513.42	4.22048	0.414145	2.72909e-25	1.35301e-23
ENSMUSG00000003134	Tbc1d8	luminal-progenitors_basal	1513.42	3.15076	0.405802	7.58555e-16	1.43187e-14
ENSMUSG00000003134	Tbc1d8	stromal_basal	1513.42	1.2283	0.437722	0.000387897	0.00189424
ENSMUSG00000003134	Tbc1d8	luminal-differentiated_endothelial	1513.42	1.22681	0.425976	0.000401174	0.00162044
ENSMUSG00000003134	Tbc1d8	stromal_endothelial	1513.42	-1.09816	0.445673	0.000937202	0.00455759
ENSMUSG00000003134	Tbc1d8	stromal_luminal-differentiated	1513.42	-2.74857	0.429119	3.38281e-11	4.12786e-10
ENSMUSG00000003134	Tbc1d8	stromal_luminal-progenitors	1513.42	-1.5426	0.451304	2.22611e-05	0.000101831
ENSMUSG00000102607	Gm37265	endothelial_adipocytes	18.6669	3.80878	1.22633	0.000126458	0.000416481
ENSMUSG00000102607	Gm37265	luminal-differentiated_adipocytes	18.6669	4.66435	1.22339	9.48924e-06	3.81902e-05
ENSMUSG00000102607	Gm37265	luminal-progenitors_adipocytes	18.6669	3.70023	1.2518	0.000179599	0.000567769
ENSMUSG00000102607	Gm37265	stromal_adipocytes	18.6669	2.49758	1.28221	0.00482451	0.0122309
ENSMUSG00000102607	Gm37265	endothelial_basal	18.6669	1.8554	1.10663	0.00649188	0.0230787
ENSMUSG00000102607	Gm37265	luminal-differentiated_basal	18.6669	2.76921	1.14233	0.000575138	0.0024216
ENSMUSG00000102607	Gm37265	luminal-progenitors_basal	18.6669	1.67156	1.06887	0.00884068	0.0262209
ENSMUSG00000065629	Gm24826	basal_adipocytes	2.51462	-1.93706	0.850189	0.00333462	0.00850863
ENSMUSG00000065629	Gm24826	endothelial_adipocytes	2.51462	-2.01264	0.891956	0.00334807	0.00861063
ENSMUSG00000065629	Gm24826	luminal-progenitors_adipocytes	2.51462	-2.56791	0.953836	0.000527007	0.00154832
ENSMUSG00000065629	Gm24826	stromal_adipocytes	2.51462	-3.54719	1.13901	0.000117392	0.000402602
ENSMUSG00000065629	Gm24826	stromal_luminal-differentiated	2.51462	-2.4933	1.25935	0.00260999	0.00946075
ENSMUSG00000077704	Snord89	endothelial_adipocytes	9.5679	-1.54046	0.76787	0.0108483	0.0250247
ENSMUSG00000077704	Snord89	endothelial_basal	9.5679	-1.56735	0.841203	0.00445684	0.0167254
ENSMUSG00000077704	Snord89	stromal_endothelial	9.5679	1.63342	0.901395	0.00335936	0.0138962
ENSMUSG00000048234	Rnf149	endothelial_adipocytes	1808.39	-1.62309	0.282137	1.61128e-09	9.75878e-09
ENSMUSG00000048234	Rnf149	endothelial_basal	1808.39	-1.01578	0.290601	4.95287e-05	0.000303172
ENSMUSG00000048234	Rnf149	luminal-differentiated_basal	1808.39	1.02953	0.293567	7.14447e-05	0.00036931
ENSMUSG00000048234	Rnf149	luminal-progenitors_basal	1808.39	1.23529	0.283822	1.48961e-06	9.39402e-06
ENSMUSG00000048234	Rnf149	luminal-differentiated_endothelial	1808.39	2.24573	0.296873	3.11034e-15	5.40103e-14
ENSMUSG00000048234	Rnf149	luminal-progenitors_endothelial	1808.39	2.44091	0.286642	7.7681e-19	1.54536e-17
ENSMUSG00000048234	Rnf149	stromal_endothelial	1808.39	1.80212	0.300158	1.11725e-10	1.83931e-09
ENSMUSG00000050967	Creg2	basal_adipocytes	30.551	18.4273	1.3281	7.70868e-45	4.86312e-43
ENSMUSG00000050967	Creg2	endothelial_adipocytes	30.551	16.8437	1.4158	9.43119e-34	3.52188e-32
ENSMUSG00000050967	Creg2	luminal-differentiated_adipocytes	30.551	17.4578	1.39622	1.36265e-36	7.25761e-35
ENSMUSG00000050967	Creg2	luminal-progenitors_adipocytes	30.551	16.2234	1.38855	9.85997e-33	3.55195e-31
ENSMUSG00000050967	Creg2	stromal_adipocytes	30.551	20.0053	1.36174	1.31062e-49	1.20209e-47
ENSMUSG00000050967	Creg2	stromal_luminal-progenitors	30.551	2.82664	1.48987	0.0035039	0.0107299
ENSMUSG00000026074	Map4k4	endothelial_adipocytes	5653.25	1.37425	0.190653	1.74453e-13	1.53284e-12
ENSMUSG00000026074	Map4k4	luminal-differentiated_endothelial	5653.25	-1.61641	0.203477	4.61572e-17	9.52639e-16
ENSMUSG00000026074	Map4k4	luminal-progenitors_endothelial	5653.25	-1.36745	0.192117	1.13721e-13	1.39912e-12
ENSMUSG00000026073	Il1r2	stromal_adipocytes	477.814	6.6514	0.97727	1.40858e-13	1.30801e-12
ENSMUSG00000026073	Il1r2	luminal-differentiated_basal	477.814	2.1218	1.04103	0.00214336	0.00779928
ENSMUSG00000026073	Il1r2	stromal_basal	477.814	7.29223	0.925027	6.55459e-17	2.27292e-15
ENSMUSG00000026073	Il1r2	stromal_endothelial	477.814	5.67655	0.9102	3.96505e-11	7.00531e-10
ENSMUSG00000026073	Il1r2	stromal_luminal-differentiated	477.814	4.45429	0.940507	2.63923e-07	2.01246e-06
ENSMUSG00000026073	Il1r2	stromal_luminal-progenitors	477.814	6.62228	0.909668	4.65937e-14	5.67128e-13
ENSMUSG00000097899	Gm16894	luminal-differentiated_adipocytes	6.39493	-2.75946	1.71735	0.00911551	0.0214978
ENSMUSG00000097899	Gm16894	stromal_basal	6.39493	4.6012	1.54956	0.000156396	0.000837461
ENSMUSG00000097899	Gm16894	stromal_endothelial	6.39493	4.05991	1.64997	0.000471584	0.00249057
ENSMUSG00000097899	Gm16894	stromal_luminal-differentiated	6.39493	6.15001	1.75797	1.01896e-05	6.04274e-05
ENSMUSG00000097899	Gm16894	stromal_luminal-progenitors	6.39493	5.46142	1.4861	3.32915e-05	0.00014826
ENSMUSG00000102975	Gm37347	luminal-differentiated_adipocytes	127.742	3.15351	1.38738	0.00145771	0.00403621
ENSMUSG00000102975	Gm37347	stromal_adipocytes	127.742	4.58448	1.3104	2.53398e-05	9.63325e-05
ENSMUSG00000102975	Gm37347	luminal-differentiated_basal	127.742	4.57795	1.3292	2.44857e-05	0.000138656
ENSMUSG00000102975	Gm37347	stromal_basal	127.742	5.84745	1.20804	1.32144e-07	1.26114e-06
ENSMUSG00000102975	Gm37347	luminal-differentiated_endothelial	127.742	3.356	1.32743	0.00058959	0.00228944
ENSMUSG00000102975	Gm37347	stromal_endothelial	127.742	4.80302	1.2025	6.06081e-06	4.86251e-05
ENSMUSG00000102975	Gm37347	stromal_luminal-progenitors	127.742	3.64612	1.23669	0.000281059	0.00106554
ENSMUSG00000026072	Il1r1	basal_adipocytes	783.398	-2.43955	0.373702	3.19535e-12	2.43145e-11
ENSMUSG00000026072	Il1r1	luminal-differentiated_adipocytes	783.398	-2.27436	0.394594	3.74996e-10	2.59795e-09
ENSMUSG00000026072	Il1r1	luminal-progenitors_adipocytes	783.398	-2.4307	0.376102	5.1619e-12	3.9139e-11
ENSMUSG00000026072	Il1r1	stromal_adipocytes	783.398	1.69331	0.380549	1.22011e-06	5.5294e-06
ENSMUSG00000026072	Il1r1	endothelial_basal	783.398	3.09928	0.362673	4.14826e-18	1.83886e-16
ENSMUSG00000026072	Il1r1	stromal_basal	783.398	4.31959	0.375272	4.63448e-31	8.83899e-29
ENSMUSG00000026072	Il1r1	luminal-differentiated_endothelial	783.398	-2.93707	0.379009	2.68294e-15	4.7035e-14
ENSMUSG00000026072	Il1r1	luminal-progenitors_endothelial	783.398	-3.08756	0.367639	7.40585e-18	1.37008e-16
ENSMUSG00000026072	Il1r1	stromal_luminal-differentiated	783.398	4.13142	0.389177	5.7267e-27	2.51592e-25
ENSMUSG00000026072	Il1r1	stromal_luminal-progenitors	783.398	4.30569	0.375362	9.48315e-31	4.55736e-29
ENSMUSG00000103560	Gm38070	basal_adipocytes	198.287	-3.39275	0.594801	4.80058e-10	2.99676e-09
ENSMUSG00000103560	Gm38070	luminal-differentiated_adipocytes	198.287	-4.78777	0.607218	4.38677e-16	5.38125e-15
ENSMUSG00000103560	Gm38070	luminal-progenitors_adipocytes	198.287	-5.67992	0.591006	3.93014e-23	7.23942e-22
ENSMUSG00000103560	Gm38070	stromal_adipocytes	198.287	-1.94117	0.615663	0.000172912	0.000576081
ENSMUSG00000103560	Gm38070	endothelial_basal	198.287	2.53272	0.592299	2.33331e-06	1.87504e-05
ENSMUSG00000103560	Gm38070	luminal-progenitors_basal	198.287	-1.90646	0.652951	0.000140875	0.000630508
ENSMUSG00000103560	Gm38070	luminal-differentiated_endothelial	198.287	-3.92047	0.60348	1.9385e-11	2.26302e-10
ENSMUSG00000103560	Gm38070	luminal-progenitors_endothelial	198.287	-4.82477	0.584368	3.18086e-17	5.60359e-16
ENSMUSG00000103560	Gm38070	stromal_luminal-differentiated	198.287	2.51032	0.67729	1.48278e-05	8.53257e-05
ENSMUSG00000103560	Gm38070	stromal_luminal-progenitors	198.287	3.50916	0.60778	3.33813e-09	2.54453e-08
ENSMUSG00000070942	Il1rl2	basal_adipocytes	497.831	1.72425	0.607268	0.000919501	0.00260119
ENSMUSG00000070942	Il1rl2	endothelial_adipocytes	497.831	1.23846	0.592433	0.013452	0.0303632
ENSMUSG00000070942	Il1rl2	luminal-differentiated_adipocytes	497.831	3.42271	0.647674	1.45441e-08	8.5008e-08
ENSMUSG00000070942	Il1rl2	luminal-progenitors_adipocytes	497.831	2.53641	0.652393	6.17598e-06	2.41837e-05
ENSMUSG00000070942	Il1rl2	stromal_adipocytes	497.831	6.95248	0.645821	4.24491e-29	1.21005e-27
ENSMUSG00000070942	Il1rl2	luminal-differentiated_basal	497.831	1.12542	0.609631	0.00989651	0.02975
ENSMUSG00000070942	Il1rl2	stromal_basal	497.831	4.90756	0.594578	4.3468e-17	1.54295e-15
ENSMUSG00000070942	Il1rl2	luminal-differentiated_endothelial	497.831	1.72227	0.677512	0.00059079	0.00229271
ENSMUSG00000070942	Il1rl2	stromal_endothelial	497.831	5.41234	0.599656	2.14369e-20	1.18303e-18
ENSMUSG00000070942	Il1rl2	stromal_luminal-differentiated	497.831	3.33957	0.618687	1.65701e-08	1.48136e-07
ENSMUSG00000070942	Il1rl2	stromal_luminal-progenitors	497.831	4.21871	0.594691	6.59543e-13	7.26947e-12
ENSMUSG00000103230	Gm17970	basal_adipocytes	7.14334	6.49606	1.64934	2.1646e-06	9.06803e-06
ENSMUSG00000103230	Gm17970	luminal-differentiated_adipocytes	7.14334	9.32729	1.60075	9.05509e-11	6.73254e-10
ENSMUSG00000103230	Gm17970	stromal_adipocytes	7.14334	11.1466	1.50899	1.25394e-14	1.27939e-13
ENSMUSG00000103230	Gm17970	endothelial_basal	7.14334	-5.81704	1.52377	1.72588e-06	1.41658e-05
ENSMUSG00000103230	Gm17970	luminal-progenitors_basal	7.14334	-7.19111	1.45569	4.91914e-08	3.83019e-07
ENSMUSG00000103230	Gm17970	stromal_basal	7.14334	2.95701	1.67086	0.00312579	0.0120862
ENSMUSG00000103230	Gm17970	luminal-differentiated_endothelial	7.14334	9.11694	1.5189	3.48852e-11	3.9414e-10
ENSMUSG00000103230	Gm17970	stromal_endothelial	7.14334	10.6984	1.47889	2.09456e-15	6.47837e-14
ENSMUSG00000103230	Gm17970	luminal-progenitors_luminal-differentiated	7.14334	-10.2538	1.43736	3.28244e-13	1.73355e-11
ENSMUSG00000103230	Gm17970	stromal_luminal-progenitors	7.14334	11.7182	1.47578	8.36292e-18	1.41274e-16
ENSMUSG00000026069	Il1rl1	basal_adipocytes	193.173	11.8405	1.19416	6.05743e-24	1.10035e-22
ENSMUSG00000026069	Il1rl1	endothelial_adipocytes	193.173	11.3352	1.21734	3.59935e-22	6.2268e-21
ENSMUSG00000026069	Il1rl1	luminal-differentiated_adipocytes	193.173	14.2866	1.21356	1.15469e-32	4.81971e-31
ENSMUSG00000026069	Il1rl1	luminal-progenitors_adipocytes	193.173	11.8966	1.19366	2.38417e-24	4.83116e-23
ENSMUSG00000026069	Il1rl1	stromal_adipocytes	193.173	18.3271	1.20826	1.34186e-52	1.42009e-50
ENSMUSG00000026069	Il1rl1	luminal-differentiated_basal	193.173	1.50258	1.03379	0.0150474	0.0428079
ENSMUSG00000026069	Il1rl1	stromal_basal	193.173	6.02116	0.974302	6.72265e-11	1.05936e-09
ENSMUSG00000026069	Il1rl1	luminal-differentiated_endothelial	193.173	2.13699	1.14266	0.00389303	0.0123498
ENSMUSG00000026069	Il1rl1	stromal_endothelial	193.173	6.49924	1.0001	3.16977e-12	6.38058e-11
ENSMUSG00000026069	Il1rl1	stromal_luminal-differentiated	193.173	3.55461	1.06222	6.77349e-05	0.00034539
ENSMUSG00000026069	Il1rl1	stromal_luminal-progenitors	193.173	6.03956	0.973056	1.12575e-10	1.00286e-09
ENSMUSG00000026070	Il18r1	luminal-differentiated_adipocytes	145.861	5.95188	0.80567	6.79476e-15	7.46293e-14
ENSMUSG00000026070	Il18r1	luminal-progenitors_adipocytes	145.861	6.42944	0.785505	7.66054e-18	9.38801e-17
ENSMUSG00000026070	Il18r1	stromal_adipocytes	145.861	3.28128	0.834768	6.23643e-06	2.57455e-05
ENSMUSG00000026070	Il18r1	luminal-differentiated_basal	145.861	6.1152	0.772123	1.78549e-16	4.04614e-15
ENSMUSG00000026070	Il18r1	luminal-progenitors_basal	145.861	6.55221	0.736095	8.23648e-20	2.2575e-18
ENSMUSG00000026070	Il18r1	stromal_basal	145.861	3.50502	0.789268	1.2841e-06	1.03239e-05
ENSMUSG00000026070	Il18r1	luminal-differentiated_endothelial	145.861	5.06256	0.767996	3.51721e-12	4.46192e-11
ENSMUSG00000026070	Il18r1	luminal-progenitors_endothelial	145.861	5.55122	0.738026	6.72401e-15	9.46037e-14
ENSMUSG00000026070	Il18r1	stromal_endothelial	145.861	2.30376	0.893514	0.000381639	0.00206848
ENSMUSG00000026070	Il18r1	stromal_luminal-differentiated	145.861	-2.151	0.903428	0.000897237	0.00363277
ENSMUSG00000026070	Il18r1	stromal_luminal-progenitors	145.861	-2.81284	0.845705	6.07039e-05	0.000259027
ENSMUSG00000026068	Il18rap	luminal-differentiated_adipocytes	51.805	4.37677	1.25904	3.28542e-05	0.000121776
ENSMUSG00000026068	Il18rap	luminal-progenitors_adipocytes	51.805	4.07474	1.24301	6.09238e-05	0.000207395
ENSMUSG00000026068	Il18rap	stromal_adipocytes	51.805	5.13521	1.24025	1.79444e-06	7.93815e-06
ENSMUSG00000026068	Il18rap	luminal-differentiated_basal	51.805	3.74179	1.21591	7.80707e-05	0.000399853
ENSMUSG00000026068	Il18rap	luminal-progenitors_basal	51.805	3.50935	1.204	0.000145942	0.000650933
ENSMUSG00000026068	Il18rap	stromal_basal	51.805	4.62075	1.09207	3.58409e-06	2.68483e-05
ENSMUSG00000026068	Il18rap	luminal-differentiated_endothelial	51.805	2.20312	1.25504	0.00517821	0.0159219
ENSMUSG00000026068	Il18rap	luminal-progenitors_endothelial	51.805	1.88634	1.16526	0.00922411	0.0245565
ENSMUSG00000026068	Il18rap	stromal_endothelial	51.805	3.16227	1.26517	0.000502214	0.00262972
ENSMUSG00000026065	Slc9a4	luminal-differentiated_adipocytes	80.8745	5.74558	1.09897	9.02323e-09	5.39587e-08
ENSMUSG00000026065	Slc9a4	luminal-progenitors_adipocytes	80.8745	4.89967	1.06476	3.11864e-07	1.4333e-06
ENSMUSG00000026065	Slc9a4	luminal-differentiated_basal	80.8745	6.51011	1.09398	1.39034e-10	1.69065e-09
ENSMUSG00000026065	Slc9a4	luminal-progenitors_basal	80.8745	5.66424	1.02569	6.43498e-09	5.62185e-08
ENSMUSG00000026065	Slc9a4	luminal-differentiated_endothelial	80.8745	4.92611	1.06418	2.908e-07	1.98779e-06
ENSMUSG00000026065	Slc9a4	luminal-progenitors_endothelial	80.8745	4.1441	1.0511	8.01478e-06	3.86726e-05
ENSMUSG00000026065	Slc9a4	stromal_luminal-differentiated	80.8745	-4.03048	1.11109	2.54338e-05	0.000140245
ENSMUSG00000026065	Slc9a4	stromal_luminal-progenitors	80.8745	-3.28144	1.18802	0.000413396	0.00152619
ENSMUSG00000026062	Slc9a2	basal_adipocytes	33.0494	-2.5675	1.00443	0.000724183	0.00209044
ENSMUSG00000026062	Slc9a2	endothelial_adipocytes	33.0494	-2.27352	0.994452	0.00252712	0.00666985
ENSMUSG00000026062	Slc9a2	luminal-differentiated_basal	33.0494	3.62531	1.05399	2.48136e-05	0.000140386
ENSMUSG00000026062	Slc9a2	luminal-progenitors_basal	33.0494	4.07961	0.978078	2.8633e-06	1.72514e-05
ENSMUSG00000026062	Slc9a2	luminal-differentiated_endothelial	33.0494	3.28161	1.03802	0.000109981	0.000492991
ENSMUSG00000026062	Slc9a2	luminal-progenitors_endothelial	33.0494	3.68274	0.988019	1.55592e-05	7.18358e-05
ENSMUSG00000026062	Slc9a2	stromal_luminal-progenitors	33.0494	-1.45765	1.06383	0.0175352	0.0442233
ENSMUSG00000103270	Gm37915	endothelial_adipocytes	3.02	-8.47589	2.25691	2.01283e-06	8.46314e-06
ENSMUSG00000103270	Gm37915	endothelial_basal	3.02	-9.54449	2.24771	6.10206e-08	6.47879e-07
ENSMUSG00000103270	Gm37915	luminal-differentiated_endothelial	3.02	9.96462	2.20971	1.43089e-07	1.0266e-06
ENSMUSG00000103270	Gm37915	luminal-progenitors_endothelial	3.02	8.26585	2.12664	1.6803e-06	8.94378e-06
ENSMUSG00000103270	Gm37915	stromal_endothelial	3.02	11.622	2.19933	9.15301e-10	1.35246e-08
ENSMUSG00000041945	Mfsd9	basal_adipocytes	78.6058	-1.49773	0.453123	0.000294307	0.000905258
ENSMUSG00000041945	Mfsd9	endothelial_basal	78.6058	1.53373	0.510672	0.000148242	0.000816994
ENSMUSG00000079588	Tmem182	basal_adipocytes	1042.29	-4.95775	0.74613	2.25101e-12	1.73035e-11
ENSMUSG00000079588	Tmem182	endothelial_adipocytes	1042.29	1.42866	0.713133	0.0126502	0.0286984
ENSMUSG00000079588	Tmem182	luminal-differentiated_adipocytes	1042.29	-8.48297	0.940779	2.45693e-21	4.58249e-20
ENSMUSG00000079588	Tmem182	luminal-progenitors_adipocytes	1042.29	-9.3719	0.835102	1.34018e-30	4.22307e-29
ENSMUSG00000079588	Tmem182	stromal_adipocytes	1042.29	-5.61604	0.777583	2.44862e-14	2.44488e-13
ENSMUSG00000079588	Tmem182	endothelial_basal	1042.29	6.71453	0.754444	2.13629e-21	1.48621e-19
ENSMUSG00000079588	Tmem182	luminal-differentiated_basal	1042.29	-3.00497	1.0277	0.000130166	0.000631596
ENSMUSG00000079588	Tmem182	luminal-progenitors_basal	1042.29	-4.10991	0.850652	1.7876e-07	1.28509e-06
ENSMUSG00000079588	Tmem182	luminal-differentiated_endothelial	1042.29	-10.399	0.925212	1.72253e-30	9.4676e-29
ENSMUSG00000079588	Tmem182	luminal-progenitors_endothelial	1042.29	-11.1866	0.835679	8.98556e-43	7.93703e-41
ENSMUSG00000079588	Tmem182	stromal_endothelial	1042.29	-7.45821	0.780059	1.56454e-23	1.18953e-21
ENSMUSG00000079588	Tmem182	stromal_luminal-differentiated	1042.29	2.15504	1.10072	0.00290523	0.0103927
ENSMUSG00000079588	Tmem182	stromal_luminal-progenitors	1042.29	3.41879	0.90915	2.37582e-05	0.000108127
ENSMUSG00000060679	Mrps9	basal_adipocytes	646.052	-1.23749	0.185208	1.17491e-11	8.47692e-11
ENSMUSG00000060679	Mrps9	endothelial_adipocytes	646.052	-1.27554	0.186158	2.70496e-12	2.14591e-11
ENSMUSG00000060679	Mrps9	stromal_adipocytes	646.052	-1.40501	0.193577	9.95125e-14	9.38743e-13
ENSMUSG00000041907	Gpr45	basal_adipocytes	9.27787	2.23652	1.35076	0.0113146	0.0257143
ENSMUSG00000041907	Gpr45	stromal_adipocytes	9.27787	2.65943	1.46244	0.00611963	0.0151901
ENSMUSG00000041907	Gpr45	luminal-differentiated_basal	9.27787	-3.28798	1.67053	0.00160064	0.00600742
ENSMUSG00000041907	Gpr45	luminal-progenitors_basal	9.27787	-3.45367	1.55102	0.000927929	0.00353578
ENSMUSG00000041907	Gpr45	stromal_luminal-differentiated	9.27787	3.77501	1.63041	0.000834489	0.00340401
ENSMUSG00000041907	Gpr45	stromal_luminal-progenitors	9.27787	4.09381	1.47969	0.00046497	0.00169958
ENSMUSG00000010290	AI597479	endothelial_basal	298.383	-1.34781	0.219753	4.62878e-11	8.11322e-10
ENSMUSG00000010290	AI597479	luminal-differentiated_basal	298.383	-1.09393	0.223912	1.31357e-07	1.0671e-06
ENSMUSG00000008136	Fhl2	basal_adipocytes	227.751	6.86345	0.56816	3.69976e-35	1.31249e-33
ENSMUSG00000008136	Fhl2	endothelial_adipocytes	227.751	3.09267	0.57947	8.58956e-09	4.82005e-08
ENSMUSG00000008136	Fhl2	luminal-differentiated_adipocytes	227.751	4.30743	0.577945	1.72753e-14	1.83787e-13
ENSMUSG00000008136	Fhl2	luminal-progenitors_adipocytes	227.751	4.68286	0.56267	1.19409e-17	1.44062e-16
ENSMUSG00000008136	Fhl2	stromal_adipocytes	227.751	4.34961	0.577664	8.6247e-15	8.91811e-14
ENSMUSG00000008136	Fhl2	endothelial_basal	227.751	-3.57125	0.507339	4.69004e-13	1.09794e-11
ENSMUSG00000008136	Fhl2	luminal-differentiated_basal	227.751	-2.30035	0.558859	2.07087e-06	1.40216e-05
ENSMUSG00000008136	Fhl2	luminal-progenitors_basal	227.751	-1.88284	0.555346	2.71261e-05	0.000138179
ENSMUSG00000008136	Fhl2	stromal_basal	227.751	-2.27878	0.579145	3.33181e-06	2.50521e-05
ENSMUSG00000008136	Fhl2	luminal-progenitors_endothelial	227.751	1.25537	0.514113	0.00229204	0.00709416
ENSMUSG00000066877	Nck2	basal_adipocytes	1315.57	3.14131	0.299049	2.99794e-27	6.86205e-26
ENSMUSG00000066877	Nck2	endothelial_adipocytes	1315.57	1.56501	0.296197	2.63236e-08	1.40057e-07
ENSMUSG00000066877	Nck2	luminal-differentiated_adipocytes	1315.57	2.35675	0.313542	2.37113e-15	2.73355e-14
ENSMUSG00000066877	Nck2	luminal-progenitors_adipocytes	1315.57	1.26053	0.291567	5.7229e-06	2.24845e-05
ENSMUSG00000066877	Nck2	endothelial_basal	1315.57	-1.45552	0.308094	1.19297e-07	1.20812e-06
ENSMUSG00000066877	Nck2	luminal-progenitors_basal	1315.57	-1.75721	0.30168	2.36742e-10	2.44488e-09
ENSMUSG00000066877	Nck2	stromal_basal	1315.57	-2.98597	0.305023	2.84792e-23	2.23655e-21
ENSMUSG00000066877	Nck2	stromal_endothelial	1315.57	-1.3462	0.323619	1.34038e-06	1.19611e-05
ENSMUSG00000066877	Nck2	stromal_luminal-differentiated	1315.57	-2.1927	0.322667	8.25986e-13	1.18322e-11
ENSMUSG00000066877	Nck2	stromal_luminal-progenitors	1315.57	-1.0182	0.301167	0.000126246	0.000510148
ENSMUSG00000103422	Gm37536	endothelial_adipocytes	27.3531	1.44728	0.767212	0.0163128	0.0361708
ENSMUSG00000103422	Gm37536	luminal-differentiated_adipocytes	27.3531	2.80051	0.876887	8.69783e-05	0.00030104
ENSMUSG00000103422	Gm37536	luminal-progenitors_adipocytes	27.3531	2.02502	0.822712	0.00157605	0.00427711
ENSMUSG00000103422	Gm37536	luminal-differentiated_basal	27.3531	1.52345	0.807956	0.0052112	0.0170286
ENSMUSG00000103422	Gm37536	stromal_luminal-differentiated	27.3531	-1.98231	0.914972	0.00166572	0.00634693
ENSMUSG00000103422	Gm37536	stromal_luminal-progenitors	27.3531	-1.14705	0.792199	0.0193971	0.0483117
ENSMUSG00000103945	Gm38228	basal_adipocytes	50.8572	3.09533	0.739983	1.11506e-06	4.83824e-06
ENSMUSG00000103945	Gm38228	endothelial_adipocytes	50.8572	2.5396	0.738991	4.74433e-05	0.000167251
ENSMUSG00000103945	Gm38228	luminal-differentiated_adipocytes	50.8572	3.31479	0.745365	7.53113e-07	3.53794e-06
ENSMUSG00000103945	Gm38228	luminal-progenitors_adipocytes	50.8572	1.44832	0.684885	0.00865199	0.0204174
ENSMUSG00000103945	Gm38228	stromal_adipocytes	50.8572	1.31816	0.697563	0.0171042	0.0382597
ENSMUSG00000103945	Gm38228	luminal-progenitors_basal	50.8572	-1.07146	0.623717	0.0144284	0.0400556
ENSMUSG00000103945	Gm38228	stromal_basal	50.8572	-1.1038	0.69947	0.011865	0.0380322
ENSMUSG00000103945	Gm38228	stromal_luminal-differentiated	50.8572	-1.30182	0.743947	0.00771025	0.0244621
ENSMUSG00000026051	Ecrg4	basal_adipocytes	226.425	9.57238	0.948381	3.5796e-25	7.17405e-24
ENSMUSG00000026051	Ecrg4	endothelial_adipocytes	226.425	3.99067	0.961531	2.94763e-06	1.21705e-05
ENSMUSG00000026051	Ecrg4	stromal_adipocytes	226.425	3.35325	1.02895	7.43492e-05	0.000263631
ENSMUSG00000026051	Ecrg4	endothelial_basal	226.425	-4.88062	0.881011	1.67074e-09	2.30635e-08
ENSMUSG00000026051	Ecrg4	luminal-differentiated_basal	226.425	-10.6625	0.996917	3.34452e-28	2.05638e-26
ENSMUSG00000026051	Ecrg4	luminal-progenitors_basal	226.425	-9.37024	0.915099	6.67245e-27	3.15119e-25
ENSMUSG00000026051	Ecrg4	stromal_basal	226.425	-5.52807	0.900816	1.40233e-10	2.10096e-09
ENSMUSG00000026051	Ecrg4	luminal-differentiated_endothelial	226.425	-5.06874	0.992115	2.42515e-08	1.93808e-07
ENSMUSG00000026051	Ecrg4	luminal-progenitors_endothelial	226.425	-4.02639	0.920351	1.51533e-06	8.11737e-06
ENSMUSG00000026051	Ecrg4	stromal_luminal-differentiated	226.425	4.48483	1.01626	1.07867e-06	7.47916e-06
ENSMUSG00000026051	Ecrg4	stromal_luminal-progenitors	226.425	3.51753	0.991801	4.94785e-05	0.000214943
ENSMUSG00000057363	Uxs1	basal_adipocytes	629.031	-1.51794	0.222599	2.95381e-12	2.253e-11
ENSMUSG00000057363	Uxs1	luminal-progenitors_adipocytes	629.031	-2.10429	0.226882	1.05691e-21	1.7155e-20
ENSMUSG00000057363	Uxs1	endothelial_basal	629.031	1.14764	0.229899	4.83709e-08	5.22737e-07
ENSMUSG00000057363	Uxs1	stromal_basal	629.031	1.19418	0.235511	3.86902e-08	4.01627e-07
ENSMUSG00000057363	Uxs1	luminal-progenitors_endothelial	629.031	-1.7472	0.229011	7.9606e-16	1.2214e-14
ENSMUSG00000057363	Uxs1	luminal-progenitors_luminal-differentiated	629.031	-1.13627	0.269005	7.64935e-08	1.94263e-06
ENSMUSG00000057363	Uxs1	stromal_luminal-progenitors	629.031	1.80528	0.24202	1.15709e-15	1.61437e-14
ENSMUSG00000047343	Mettl21c	luminal-differentiated_adipocytes	2.79269	-3.54246	4.10886	0.0228418	0.048796
ENSMUSG00000047343	Mettl21c	stromal_adipocytes	2.79269	3.96211	4.38615	0.0185611	0.0411384
ENSMUSG00000047343	Mettl21c	luminal-differentiated_basal	2.79269	-12.5933	5.35979	0.000122392	0.000597687
ENSMUSG00000047343	Mettl21c	luminal-differentiated_endothelial	2.79269	-14.5881	4.91255	3.93352e-05	0.000190777
ENSMUSG00000047343	Mettl21c	stromal_luminal-differentiated	2.79269	17.0699	4.54987	6.82915e-06	4.17458e-05
ENSMUSG00000047343	Mettl21c	stromal_luminal-progenitors	2.79269	4.97032	4.54982	0.00772172	0.0216481
ENSMUSG00000026049	Tex30	luminal-differentiated_adipocytes	96.4869	1.37907	0.390618	9.76319e-05	0.000335506
ENSMUSG00000026049	Tex30	luminal-progenitors_adipocytes	96.4869	1.33946	0.374644	0.000110204	0.000360952
ENSMUSG00000026049	Tex30	stromal_luminal-differentiated	96.4869	-1.00361	0.406636	0.00195335	0.00730489
ENSMUSG00000026047	Poglut2	basal_adipocytes	255.536	2.50963	0.306795	1.1483e-17	1.3436e-16
ENSMUSG00000026047	Poglut2	endothelial_adipocytes	255.536	1.66596	0.304542	7.58798e-09	4.28401e-08
ENSMUSG00000026047	Poglut2	luminal-differentiated_adipocytes	255.536	1.04417	0.305811	0.000295786	0.000936644
ENSMUSG00000026047	Poglut2	luminal-progenitors_adipocytes	255.536	1.19685	0.297698	2.38739e-05	8.62946e-05
ENSMUSG00000026047	Poglut2	stromal_adipocytes	255.536	1.73854	0.31638	4.93547e-09	2.99543e-08
ENSMUSG00000026047	Poglut2	luminal-differentiated_basal	255.536	-1.32874	0.317304	2.33615e-06	1.56655e-05
ENSMUSG00000026047	Poglut2	luminal-progenitors_basal	255.536	-1.18009	0.298638	9.82455e-06	5.38793e-05
ENSMUSG00000026048	Ercc5	basal_adipocytes	724.059	1.94133	0.233967	1.40075e-17	1.63154e-16
ENSMUSG00000026048	Ercc5	luminal-differentiated_adipocytes	724.059	1.19928	0.239605	2.00894e-07	1.0136e-06
ENSMUSG00000026048	Ercc5	luminal-progenitors_basal	724.059	-1.23461	0.23392	1.44342e-08	1.20488e-07
ENSMUSG00000056870	Gulp1	luminal-differentiated_adipocytes	377.614	-1.13053	0.430413	0.00327576	0.00849273
ENSMUSG00000056870	Gulp1	luminal-differentiated_basal	377.614	-1.43003	0.470527	0.000189345	0.000888497
ENSMUSG00000056870	Gulp1	stromal_luminal-differentiated	377.614	1.21797	0.488667	0.00112159	0.00444082
ENSMUSG00000102319	Gm37626	endothelial_adipocytes	50.7181	1.90646	0.656016	0.000499407	0.00149931
ENSMUSG00000102319	Gm37626	stromal_adipocytes	50.7181	1.55492	0.658931	0.00365388	0.00951225
ENSMUSG00000102319	Gm37626	luminal-differentiated_basal	50.7181	-1.07703	0.650707	0.0168032	0.0470764
ENSMUSG00000102319	Gm37626	luminal-differentiated_endothelial	50.7181	-2.54411	0.707315	2.00375e-05	0.000102912
ENSMUSG00000102319	Gm37626	luminal-progenitors_endothelial	50.7181	-2.13996	0.687044	7.59982e-05	0.000314032
ENSMUSG00000102319	Gm37626	stromal_luminal-differentiated	50.7181	2.16053	0.76408	0.000232541	0.00106989
ENSMUSG00000102319	Gm37626	stromal_luminal-progenitors	50.7181	1.76567	0.749249	0.000817741	0.00285828
ENSMUSG00000026043	Col3a1	basal_adipocytes	101712	-2.61825	0.722372	1.51466e-05	5.66931e-05
ENSMUSG00000026043	Col3a1	luminal-differentiated_adipocytes	101712	-5.57969	0.712553	3.18392e-16	3.94819e-15
ENSMUSG00000026043	Col3a1	luminal-progenitors_adipocytes	101712	-5.36917	0.688077	4.49567e-16	4.80583e-15
ENSMUSG00000026043	Col3a1	stromal_adipocytes	101712	5.03686	0.708139	1.08829e-13	1.02147e-12
ENSMUSG00000026043	Col3a1	endothelial_basal	101712	2.49763	0.729559	5.09449e-05	0.000311065
ENSMUSG00000026043	Col3a1	luminal-differentiated_basal	101712	-2.45792	0.774881	6.64854e-05	0.000345812
ENSMUSG00000026043	Col3a1	luminal-progenitors_basal	101712	-2.2163	0.77478	0.000145441	0.000649055
ENSMUSG00000026043	Col3a1	stromal_basal	101712	7.99414	0.715986	3.69248e-31	7.15597e-29
ENSMUSG00000026043	Col3a1	luminal-differentiated_endothelial	101712	-5.37625	0.713726	2.78043e-15	4.86442e-14
ENSMUSG00000026043	Col3a1	luminal-progenitors_endothelial	101712	-5.19176	0.681456	4.18616e-15	6.02144e-14
ENSMUSG00000026043	Col3a1	stromal_endothelial	101712	5.2346	0.70386	1.40559e-14	3.93597e-13
ENSMUSG00000026043	Col3a1	stromal_luminal-differentiated	101712	10.9864	0.732607	1.69458e-51	3.41758e-49
ENSMUSG00000026043	Col3a1	stromal_luminal-progenitors	101712	10.6832	0.717345	1.08749e-52	2.48007e-50
ENSMUSG00000026042	Col5a2	luminal-differentiated_adipocytes	7513.86	-5.14365	0.619104	9.8644e-18	1.39492e-16
ENSMUSG00000026042	Col5a2	luminal-progenitors_adipocytes	7513.86	-5.48907	0.599795	3.73377e-21	5.83484e-20
ENSMUSG00000026042	Col5a2	stromal_adipocytes	7513.86	3.77747	0.618821	1.47524e-10	1.03971e-09
ENSMUSG00000026042	Col5a2	luminal-differentiated_basal	7513.86	-5.30321	0.619355	1.36776e-18	3.81664e-17
ENSMUSG00000026042	Col5a2	luminal-progenitors_basal	7513.86	-5.6473	0.592364	3.9408e-22	1.33856e-20
ENSMUSG00000026042	Col5a2	stromal_basal	7513.86	3.67871	0.614802	6.26305e-10	8.56128e-09
ENSMUSG00000026042	Col5a2	luminal-differentiated_endothelial	7513.86	-4.84094	0.618272	5.20633e-16	9.76922e-15
ENSMUSG00000026042	Col5a2	luminal-progenitors_endothelial	7513.86	-5.20628	0.594817	3.43138e-19	6.98698e-18
ENSMUSG00000026042	Col5a2	stromal_endothelial	7513.86	4.08686	0.611464	5.98188e-12	1.17335e-10
ENSMUSG00000026042	Col5a2	stromal_luminal-differentiated	7513.86	9.18812	0.644038	1.53775e-47	2.30329e-45
ENSMUSG00000026042	Col5a2	stromal_luminal-progenitors	7513.86	9.45091	0.622323	2.95304e-54	7.55917e-52
ENSMUSG00000104476	Gm38211	basal_adipocytes	71.435	-2.85119	0.896477	7.13707e-05	0.000243444
ENSMUSG00000104476	Gm38211	luminal-differentiated_adipocytes	71.435	-16.9099	1.10763	2.70228e-53	4.0112e-51
ENSMUSG00000104476	Gm38211	luminal-progenitors_adipocytes	71.435	-7.18917	1.01889	3.51024e-14	3.19048e-13
ENSMUSG00000104476	Gm38211	luminal-differentiated_basal	71.435	-13.6123	1.11715	6.42139e-35	6.36708e-33
ENSMUSG00000104476	Gm38211	luminal-progenitors_basal	71.435	-3.77478	1.07976	2.70013e-05	0.000137601
ENSMUSG00000104476	Gm38211	stromal_basal	71.435	2.85009	0.981932	0.000169713	0.000901044
ENSMUSG00000104476	Gm38211	luminal-differentiated_endothelial	71.435	-15.1552	1.10935	4.61267e-43	5.73516e-41
ENSMUSG00000104476	Gm38211	luminal-progenitors_endothelial	71.435	-5.34175	0.986616	7.84985e-09	5.71449e-08
ENSMUSG00000104476	Gm38211	luminal-progenitors_luminal-differentiated	71.435	9.38383	1.22671	7.90537e-15	5.10895e-13
ENSMUSG00000104476	Gm38211	stromal_luminal-differentiated	71.435	16.8519	1.12886	5.52367e-51	1.07998e-48
ENSMUSG00000104476	Gm38211	stromal_luminal-progenitors	71.435	7.057	1.00699	2.30083e-13	2.62955e-12
ENSMUSG00000025995	Wdr75	endothelial_adipocytes	433.462	-1.01309	0.284157	0.000197301	0.000629807
ENSMUSG00000084817	Gm5526	basal_adipocytes	175.215	1.54771	0.510378	0.000680071	0.00197356
ENSMUSG00000084817	Gm5526	luminal-progenitors_adipocytes	175.215	-1.01545	0.496696	0.0199579	0.0434272
ENSMUSG00000084817	Gm5526	endothelial_basal	175.215	-1.6542	0.584349	0.000257289	0.00134236
ENSMUSG00000084817	Gm5526	luminal-differentiated_basal	175.215	-1.8823	0.582179	6.78769e-05	0.000352392
ENSMUSG00000084817	Gm5526	luminal-progenitors_basal	175.215	-2.86718	0.55055	9.31403e-09	7.94767e-08
ENSMUSG00000084817	Gm5526	stromal_basal	175.215	-1.94354	0.603991	4.80632e-05	0.00028703
ENSMUSG00000025993	Slc40a1	luminal-differentiated_adipocytes	155.096	2.22286	0.67433	6.45493e-05	0.000228197
ENSMUSG00000025993	Slc40a1	stromal_adipocytes	155.096	1.70224	0.641868	0.00125345	0.00357386
ENSMUSG00000025993	Slc40a1	luminal-differentiated_basal	155.096	2.15033	0.6657	6.08296e-05	0.000318774
ENSMUSG00000025993	Slc40a1	stromal_basal	155.096	1.56088	0.696714	0.00127081	0.00545432
ENSMUSG00000025993	Slc40a1	luminal-differentiated_endothelial	155.096	2.68801	0.651426	3.09764e-06	1.82223e-05
ENSMUSG00000025993	Slc40a1	stromal_endothelial	155.096	2.1038	0.699945	0.000104831	0.000651881
ENSMUSG00000025993	Slc40a1	luminal-progenitors_luminal-differentiated	155.096	-1.90985	0.771429	0.000182045	0.00228561
ENSMUSG00000025993	Slc40a1	stromal_luminal-progenitors	155.096	1.36988	0.676014	0.00314259	0.00973874
ENSMUSG00000041144	Dnah7b	basal_adipocytes	93.847	2.33827	0.867426	0.000581517	0.00170905
ENSMUSG00000041144	Dnah7b	luminal-progenitors_adipocytes	93.847	-2.00731	0.886364	0.00285764	0.00741343
ENSMUSG00000041144	Dnah7b	stromal_adipocytes	93.847	1.5626	0.849171	0.0137852	0.0315484
ENSMUSG00000041144	Dnah7b	endothelial_basal	93.847	-1.99893	0.915388	0.0017	0.00717331
ENSMUSG00000041144	Dnah7b	luminal-differentiated_basal	93.847	-1.36272	0.854079	0.0127342	0.0370206
ENSMUSG00000041144	Dnah7b	luminal-progenitors_basal	93.847	-5.17172	0.805521	3.42162e-11	3.90466e-10
ENSMUSG00000041144	Dnah7b	luminal-progenitors_endothelial	93.847	-2.42634	0.931044	0.000421437	0.00151616
ENSMUSG00000041144	Dnah7b	luminal-progenitors_luminal-differentiated	93.847	-2.85167	0.985785	8.0277e-05	0.00110816
ENSMUSG00000041144	Dnah7b	stromal_luminal-progenitors	93.847	4.45408	0.830934	3.37515e-08	2.25543e-07
ENSMUSG00000096047	n-R5s211	basal_adipocytes	17.3563	-2.3555	0.584068	3.63355e-06	1.47934e-05
ENSMUSG00000096047	n-R5s211	endothelial_adipocytes	17.3563	-1.47626	0.551794	0.00190045	0.00514161
ENSMUSG00000096047	n-R5s211	luminal-progenitors_adipocytes	17.3563	-2.30026	0.594448	7.41264e-06	2.87145e-05
ENSMUSG00000096047	n-R5s211	stromal_adipocytes	17.3563	-1.66445	0.588983	0.000767076	0.00227469
ENSMUSG00000096047	n-R5s211	luminal-differentiated_basal	17.3563	1.27839	0.602871	0.00384929	0.0130262
ENSMUSG00000101337	Dnah7c	luminal-progenitors_endothelial	21.8384	-2.40791	1.7593	0.0134275	0.0342424
ENSMUSG00000025986	Slc39a10	basal_adipocytes	2115.18	1.87262	0.336622	4.09701e-09	2.33764e-08
ENSMUSG00000025986	Slc39a10	endothelial_adipocytes	2115.18	4.24733	0.3358	2.15984e-37	1.03974e-35
ENSMUSG00000025986	Slc39a10	endothelial_basal	2115.18	2.26271	0.339287	4.23983e-12	8.6051e-11
ENSMUSG00000025986	Slc39a10	luminal-differentiated_basal	2115.18	-1.34072	0.361549	1.75484e-05	0.000101926
ENSMUSG00000025986	Slc39a10	luminal-progenitors_basal	2115.18	-2.20022	0.34831	8.64869e-12	1.04938e-10
ENSMUSG00000025986	Slc39a10	luminal-differentiated_endothelial	2115.18	-3.75797	0.345846	5.00381e-28	2.36027e-26
ENSMUSG00000025986	Slc39a10	luminal-progenitors_endothelial	2115.18	-4.56579	0.334499	5.32173e-43	4.75092e-41
ENSMUSG00000025986	Slc39a10	stromal_endothelial	2115.18	-3.33006	0.346707	2.18142e-22	1.4637e-20
ENSMUSG00000025986	Slc39a10	stromal_luminal-progenitors	2115.18	1.04746	0.346596	0.000380096	0.0014124
ENSMUSG00000100213	Gm28151	basal_adipocytes	12.9346	1.71191	1.00692	0.0183617	0.0396944
ENSMUSG00000100213	Gm28151	endothelial_adipocytes	12.9346	2.42346	1.11629	0.00320017	0.00826527
ENSMUSG00000100213	Gm28151	luminal-differentiated_basal	12.9346	-1.57417	1.16751	0.0177614	0.0492987
ENSMUSG00000100213	Gm28151	luminal-differentiated_endothelial	12.9346	-2.43179	1.28789	0.0034615	0.0111269
ENSMUSG00000100213	Gm28151	stromal_endothelial	12.9346	-2.16477	1.23989	0.00340973	0.0140757
ENSMUSG00000103129	Gm37393	endothelial_adipocytes	13.7712	4.90257	1.59686	9.34711e-05	0.000314579
ENSMUSG00000103129	Gm37393	endothelial_basal	13.7712	2.52739	1.51855	0.00494181	0.018236
ENSMUSG00000103129	Gm37393	luminal-differentiated_endothelial	13.7712	-4.30356	1.65735	0.000358785	0.00146587
ENSMUSG00000103129	Gm37393	luminal-progenitors_endothelial	13.7712	-6.03249	1.48807	2.90165e-06	1.49806e-05
ENSMUSG00000103129	Gm37393	stromal_endothelial	13.7712	-3.94912	1.70845	0.000665785	0.00338867
ENSMUSG00000026109	Tmeff2	luminal-progenitors_adipocytes	519.618	-2.09583	0.985908	0.00390386	0.00988723
ENSMUSG00000026109	Tmeff2	stromal_adipocytes	519.618	7.50078	0.95385	2.81034e-17	3.57134e-16
ENSMUSG00000026109	Tmeff2	luminal-progenitors_basal	519.618	-3.31738	1.03604	5.76219e-05	0.000276436
ENSMUSG00000026109	Tmeff2	stromal_basal	519.618	6.36769	0.894827	8.27599e-14	1.92527e-12
ENSMUSG00000026109	Tmeff2	luminal-progenitors_endothelial	519.618	-4.07852	0.942764	1.8607e-06	9.86421e-06
ENSMUSG00000026109	Tmeff2	stromal_endothelial	519.618	5.71174	0.897367	1.68555e-11	3.12878e-10
ENSMUSG00000026109	Tmeff2	luminal-progenitors_luminal-differentiated	519.618	-1.56417	1.25762	0.00372752	0.0288953
ENSMUSG00000026109	Tmeff2	stromal_luminal-differentiated	519.618	7.4167	0.984707	4.53222e-16	8.74783e-15
ENSMUSG00000026109	Tmeff2	stromal_luminal-progenitors	519.618	10.2017	0.969975	2.96775e-28	1.15604e-26
ENSMUSG00000099924	Gm28320	basal_adipocytes	12.3246	8.44939	1.99815	6.1798e-07	2.76671e-06
ENSMUSG00000099924	Gm28320	endothelial_adipocytes	12.3246	6.61368	2.06546	2.66185e-05	9.71526e-05
ENSMUSG00000099924	Gm28320	luminal-progenitors_adipocytes	12.3246	6.41984	2.10383	5.25948e-05	0.000180942
ENSMUSG00000099924	Gm28320	stromal_adipocytes	12.3246	22.1294	1.79766	9.41991e-36	4.01691e-34
ENSMUSG00000099924	Gm28320	luminal-differentiated_basal	12.3246	-7.06935	2.12289	1.80734e-05	0.00010474
ENSMUSG00000099924	Gm28320	stromal_basal	12.3246	12.87	1.8496	3.36762e-14	8.23267e-13
ENSMUSG00000099924	Gm28320	luminal-differentiated_endothelial	12.3246	-5.33544	2.26576	0.000387099	0.00156954
ENSMUSG00000099924	Gm28320	stromal_endothelial	12.3246	14.2882	1.84509	6.39271e-16	2.11295e-14
ENSMUSG00000099924	Gm28320	luminal-progenitors_luminal-differentiated	12.3246	4.90995	2.82815	0.000680765	0.00714454
ENSMUSG00000099924	Gm28320	stromal_luminal-differentiated	12.3246	21.0415	1.86198	1.5244e-30	8.41473e-29
ENSMUSG00000099924	Gm28320	stromal_luminal-progenitors	12.3246	14.4482	1.86227	1.63969e-16	2.47941e-15
ENSMUSG00000045954	Cavin2	basal_adipocytes	8104.16	-1.90582	0.451096	3.45652e-06	1.41244e-05
ENSMUSG00000045954	Cavin2	endothelial_adipocytes	8104.16	1.10982	0.434156	0.00482275	0.0119972
ENSMUSG00000045954	Cavin2	luminal-differentiated_adipocytes	8104.16	-6.68173	0.471643	3.18447e-47	3.1827e-45
ENSMUSG00000045954	Cavin2	luminal-progenitors_adipocytes	8104.16	-4.934	0.450272	7.20706e-29	2.03074e-27
ENSMUSG00000045954	Cavin2	stromal_adipocytes	8104.16	-3.17392	0.473257	2.01657e-12	1.69386e-11
ENSMUSG00000045954	Cavin2	endothelial_basal	8104.16	3.25331	0.445901	8.62375e-14	2.27234e-12
ENSMUSG00000045954	Cavin2	luminal-differentiated_basal	8104.16	-4.5948	0.469651	1.89316e-23	8.11824e-22
ENSMUSG00000045954	Cavin2	luminal-progenitors_basal	8104.16	-2.83228	0.467979	7.4025e-11	8.10841e-10
ENSMUSG00000045954	Cavin2	luminal-differentiated_endothelial	8104.16	-7.97419	0.472696	7.56578e-66	3.02785e-63
ENSMUSG00000045954	Cavin2	luminal-progenitors_endothelial	8104.16	-6.20625	0.450437	2.5239e-44	2.44458e-42
ENSMUSG00000045954	Cavin2	stromal_endothelial	8104.16	-4.45458	0.463362	1.74924e-22	1.18341e-20
ENSMUSG00000045954	Cavin2	luminal-progenitors_luminal-differentiated	8104.16	1.40443	0.61078	0.000200324	0.00247791
ENSMUSG00000045954	Cavin2	stromal_luminal-differentiated	8104.16	3.393	0.480973	5.72876e-13	8.33698e-12
ENSMUSG00000045954	Cavin2	stromal_luminal-progenitors	8104.16	1.47738	0.512999	0.000183684	0.000721337
ENSMUSG00000026107	Nabp1	basal_adipocytes	2501.08	-1.84911	0.349549	1.98804e-08	1.05994e-07
ENSMUSG00000026107	Nabp1	endothelial_adipocytes	2501.08	-4.35048	0.349688	2.825e-36	1.26448e-34
ENSMUSG00000026107	Nabp1	luminal-differentiated_adipocytes	2501.08	-2.20542	0.375328	1.93545e-10	1.38484e-09
ENSMUSG00000026107	Nabp1	luminal-progenitors_adipocytes	2501.08	-2.01042	0.35731	1.45913e-09	8.69333e-09
ENSMUSG00000026107	Nabp1	stromal_adipocytes	2501.08	-2.804	0.368935	2.09014e-15	2.27936e-14
ENSMUSG00000026107	Nabp1	endothelial_basal	2501.08	-2.38266	0.353453	3.12202e-12	6.50854e-11
ENSMUSG00000026107	Nabp1	luminal-differentiated_endothelial	2501.08	2.00535	0.384812	6.9693e-09	5.96208e-08
ENSMUSG00000026107	Nabp1	luminal-progenitors_endothelial	2501.08	2.19941	0.366808	6.276e-11	5.86805e-10
ENSMUSG00000026107	Nabp1	stromal_endothelial	2501.08	1.35773	0.393486	2.44338e-05	0.000174787
ENSMUSG00000099413	Gm17767	endothelial_adipocytes	6.00265	-2.49172	1.48976	0.0110544	0.0254525
ENSMUSG00000099413	Gm17767	endothelial_basal	6.00265	-2.98837	1.56562	0.00232857	0.00948655
ENSMUSG00000099413	Gm17767	luminal-differentiated_endothelial	6.00265	3.15303	1.66127	0.00270974	0.00896006
ENSMUSG00000099413	Gm17767	luminal-progenitors_endothelial	6.00265	3.85927	1.58831	0.000684465	0.00236183
ENSMUSG00000018417	Myo1b	basal_adipocytes	1672.86	2.72557	0.442201	2.58873e-11	1.81858e-10
ENSMUSG00000018417	Myo1b	endothelial_adipocytes	1672.86	4.82222	0.427935	2.49892e-30	7.56915e-29
ENSMUSG00000018417	Myo1b	luminal-differentiated_adipocytes	1672.86	2.68648	0.459698	2.97334e-10	2.087e-09
ENSMUSG00000018417	Myo1b	endothelial_basal	1672.86	1.91986	0.452179	1.4439e-06	1.2016e-05
ENSMUSG00000018417	Myo1b	luminal-progenitors_basal	1672.86	-2.13774	0.45186	7.1746e-08	5.46337e-07
ENSMUSG00000018417	Myo1b	stromal_basal	1672.86	-1.92685	0.476479	1.95719e-06	1.53379e-05
ENSMUSG00000018417	Myo1b	luminal-differentiated_endothelial	1672.86	-1.95711	0.478564	1.59444e-06	9.77697e-06
ENSMUSG00000018417	Myo1b	luminal-progenitors_endothelial	1672.86	-4.27061	0.42366	1.97228e-24	5.96104e-23
ENSMUSG00000018417	Myo1b	stromal_endothelial	1672.86	-4.06615	0.438362	5.25591e-21	3.04421e-19
ENSMUSG00000018417	Myo1b	luminal-progenitors_luminal-differentiated	1672.86	-2.11037	0.457726	4.23717e-07	9.46829e-06
ENSMUSG00000018417	Myo1b	stromal_luminal-differentiated	1672.86	-1.86012	0.499516	7.97735e-06	4.82465e-05
ENSMUSG00000101724	Gm29453	basal_adipocytes	15.3813	2.21143	1.14485	0.00594857	0.0143834
ENSMUSG00000101724	Gm29453	endothelial_adipocytes	15.3813	4.96036	1.13016	8.08822e-07	3.57018e-06
ENSMUSG00000101724	Gm29453	luminal-differentiated_adipocytes	15.3813	1.76998	1.16561	0.0212318	0.0457422
ENSMUSG00000101724	Gm29453	endothelial_basal	15.3813	1.58134	1.06945	0.012015	0.0390814
ENSMUSG00000101724	Gm29453	stromal_basal	15.3813	-1.8131	1.27287	0.00959158	0.0318232
ENSMUSG00000101724	Gm29453	luminal-differentiated_endothelial	15.3813	-2.04201	1.14997	0.0051575	0.0158658
ENSMUSG00000101724	Gm29453	luminal-progenitors_endothelial	15.3813	-4.12008	1.02354	5.92867e-06	2.92079e-05
ENSMUSG00000101724	Gm29453	stromal_endothelial	15.3813	-4.75769	1.08496	1.38701e-06	1.23369e-05
ENSMUSG00000100313	Gm28323	endothelial_adipocytes	27.2559	4.141	0.908175	5.08654e-07	2.30198e-06
ENSMUSG00000100313	Gm28323	endothelial_basal	27.2559	2.78568	0.886433	0.000127997	0.000714536
ENSMUSG00000100313	Gm28323	luminal-differentiated_endothelial	27.2559	-2.29909	0.995227	0.00112104	0.00408611
ENSMUSG00000100313	Gm28323	luminal-progenitors_endothelial	27.2559	-3.64982	0.876288	3.0909e-06	1.5889e-05
ENSMUSG00000100313	Gm28323	stromal_endothelial	27.2559	-4.91913	0.915087	1.13523e-08	1.42587e-07
ENSMUSG00000100313	Gm28323	stromal_luminal-differentiated	27.2559	-1.63761	1.07631	0.0109335	0.0331015
ENSMUSG00000072324	Gm8420	luminal-differentiated_adipocytes	5.10674	-8.15938	2.57917	2.24114e-05	8.53129e-05
ENSMUSG00000072324	Gm8420	luminal-progenitors_adipocytes	5.10674	-9.02407	2.31282	2.01188e-06	8.37618e-06
ENSMUSG00000072324	Gm8420	stromal_adipocytes	5.10674	-9.02308	2.53594	5.0994e-06	2.13414e-05
ENSMUSG00000072324	Gm8420	luminal-differentiated_basal	5.10674	-7.89672	2.53139	2.79406e-05	0.000156752
ENSMUSG00000072324	Gm8420	luminal-progenitors_basal	5.10674	-8.29045	2.189	2.4428e-06	1.4897e-05
ENSMUSG00000072324	Gm8420	stromal_basal	5.10674	-7.99128	2.3911	6.28271e-06	4.47878e-05
ENSMUSG00000072324	Gm8420	luminal-differentiated_endothelial	5.10674	-8.18191	2.60944	2.25504e-05	0.00011476
ENSMUSG00000072324	Gm8420	luminal-progenitors_endothelial	5.10674	-8.71842	2.29323	1.98098e-06	1.04599e-05
ENSMUSG00000072324	Gm8420	stromal_endothelial	5.10674	-8.46084	2.4919	5.07616e-06	4.13056e-05
ENSMUSG00000062939	Stat4	basal_adipocytes	81.7154	11.5928	1.2304	6.78249e-22	1.075e-20
ENSMUSG00000062939	Stat4	endothelial_adipocytes	81.7154	9.32942	1.29207	5.82866e-15	5.80284e-14
ENSMUSG00000062939	Stat4	luminal-differentiated_adipocytes	81.7154	10.8974	1.31407	4.47909e-18	6.5327e-17
ENSMUSG00000062939	Stat4	luminal-progenitors_adipocytes	81.7154	7.38502	1.36022	1.23107e-09	7.39655e-09
ENSMUSG00000062939	Stat4	stromal_adipocytes	81.7154	16.6105	1.24679	4.96225e-41	2.79555e-39
ENSMUSG00000062939	Stat4	luminal-progenitors_basal	81.7154	-3.31684	1.284	0.000358854	0.00148188
ENSMUSG00000062939	Stat4	stromal_basal	81.7154	4.53626	1.04428	2.35721e-06	1.822e-05
ENSMUSG00000062939	Stat4	stromal_endothelial	81.7154	6.59576	1.08097	3.6721e-11	6.53475e-10
ENSMUSG00000062939	Stat4	luminal-progenitors_luminal-differentiated	81.7154	-1.62124	1.4832	0.0052086	0.0376657
ENSMUSG00000062939	Stat4	stromal_luminal-differentiated	81.7154	5.11176	1.13826	4.29929e-07	3.18259e-06
ENSMUSG00000062939	Stat4	stromal_luminal-progenitors	81.7154	8.47104	1.14527	3.13375e-15	4.22198e-14
ENSMUSG00000101628	Gm28177	basal_adipocytes	5.84134	5.97945	3.47308	0.00170287	0.00459499
ENSMUSG00000101628	Gm28177	endothelial_adipocytes	5.84134	8.18941	3.35419	0.000146688	0.000478166
ENSMUSG00000101628	Gm28177	luminal-differentiated_adipocytes	5.84134	4.0914	3.23463	0.00873683	0.0206982
ENSMUSG00000101628	Gm28177	luminal-progenitors_basal	5.84134	-8.48546	3.26994	6.73924e-05	0.000319317
ENSMUSG00000101628	Gm28177	stromal_basal	5.84134	-6.41559	3.49134	0.000516667	0.00244651
ENSMUSG00000101628	Gm28177	luminal-progenitors_endothelial	5.84134	-11.2415	3.16913	3.32733e-06	1.70276e-05
ENSMUSG00000101628	Gm28177	stromal_endothelial	5.84134	-9.57277	3.60598	3.83424e-05	0.000263831
ENSMUSG00000101628	Gm28177	luminal-progenitors_luminal-differentiated	5.84134	-7.36729	4.18034	0.000599532	0.00641539
ENSMUSG00000101628	Gm28177	stromal_luminal-differentiated	5.84134	-5.33314	3.8447	0.00311799	0.0110641
ENSMUSG00000078291	Gm3940	luminal-progenitors_adipocytes	2.47746	1.8969	1.10264	0.0132873	0.0300989
ENSMUSG00000026104	Stat1	basal_adipocytes	2328.01	-1.59295	0.229464	1.08515e-12	8.59429e-12
ENSMUSG00000026104	Stat1	luminal-differentiated_adipocytes	2328.01	-1.41289	0.238406	6.86407e-10	4.62633e-09
ENSMUSG00000026104	Stat1	luminal-progenitors_adipocytes	2328.01	-1.11488	0.227889	4.7476e-07	2.12328e-06
ENSMUSG00000026104	Stat1	endothelial_basal	2328.01	1.51715	0.23856	9.70351e-12	1.89126e-10
ENSMUSG00000026104	Stat1	stromal_basal	2328.01	1.34147	0.243583	2.84357e-09	3.52418e-08
ENSMUSG00000026104	Stat1	luminal-differentiated_endothelial	2328.01	-1.31806	0.244621	4.34445e-09	3.80036e-08
ENSMUSG00000026104	Stat1	luminal-progenitors_endothelial	2328.01	-1.01856	0.227278	2.28904e-06	1.19805e-05
ENSMUSG00000026104	Stat1	stromal_luminal-differentiated	2328.01	1.15665	0.251082	4.07624e-07	3.02622e-06
ENSMUSG00000026103	Gls	basal_adipocytes	2436.09	1.29628	0.292327	4.12089e-06	1.66612e-05
ENSMUSG00000026103	Gls	endothelial_adipocytes	2436.09	2.18031	0.30273	4.33005e-14	4.0223e-13
ENSMUSG00000026103	Gls	stromal_adipocytes	2436.09	1.45998	0.307623	4.67247e-07	2.24066e-06
ENSMUSG00000026103	Gls	luminal-differentiated_endothelial	2436.09	-1.6921	0.325216	5.63228e-09	4.87528e-08
ENSMUSG00000026103	Gls	luminal-progenitors_endothelial	2436.09	-1.86286	0.308158	4.65542e-11	4.43715e-10
ENSMUSG00000026103	Gls	stromal_luminal-progenitors	2436.09	1.10741	0.30799	4.22041e-05	0.000185352
ENSMUSG00000043015	Nemp2	basal_adipocytes	99.199	3.38065	0.515482	2.30397e-12	1.76946e-11
ENSMUSG00000043015	Nemp2	endothelial_adipocytes	99.199	3.52662	0.504729	3.99296e-13	3.41321e-12
ENSMUSG00000043015	Nemp2	luminal-differentiated_adipocytes	99.199	2.14019	0.549642	6.05882e-06	2.51725e-05
ENSMUSG00000043015	Nemp2	luminal-progenitors_adipocytes	99.199	1.79333	0.513681	6.431e-05	0.000218255
ENSMUSG00000043015	Nemp2	stromal_adipocytes	99.199	3.84696	0.513679	1.2423e-14	1.2685e-13
ENSMUSG00000043015	Nemp2	luminal-progenitors_basal	99.199	-1.25973	0.437371	0.000423294	0.00172535
ENSMUSG00000043015	Nemp2	luminal-differentiated_endothelial	99.199	-1.01991	0.440791	0.00378491	0.0120561
ENSMUSG00000043015	Nemp2	luminal-progenitors_endothelial	99.199	-1.40269	0.437217	0.000139039	0.000548475
ENSMUSG00000043015	Nemp2	stromal_luminal-differentiated	99.199	1.34956	0.496337	0.000441711	0.00192015
ENSMUSG00000043015	Nemp2	stromal_luminal-progenitors	99.199	1.75961	0.493718	9.90171e-06	4.76582e-05
ENSMUSG00000103630	Gm37242	luminal-differentiated_adipocytes	4.11613	3.2036	1.75614	0.00441341	0.0111563
ENSMUSG00000103630	Gm37242	luminal-progenitors_adipocytes	4.11613	3.24098	1.69973	0.00368294	0.00937033
ENSMUSG00000103630	Gm37242	luminal-progenitors_basal	4.11613	1.95693	1.60772	0.0175502	0.0473519
ENSMUSG00000041439	Mfsd6	basal_adipocytes	1397.79	4.72066	0.396523	1.20281e-33	3.95986e-32
ENSMUSG00000041439	Mfsd6	endothelial_adipocytes	1397.79	5.23417	0.395717	5.83522e-41	3.59747e-39
ENSMUSG00000041439	Mfsd6	luminal-differentiated_adipocytes	1397.79	5.72844	0.409714	1.12409e-45	1.0071e-43
ENSMUSG00000041439	Mfsd6	luminal-progenitors_adipocytes	1397.79	6.01852	0.397174	2.67148e-53	3.21243e-51
ENSMUSG00000041439	Mfsd6	stromal_adipocytes	1397.79	3.76366	0.408924	6.96408e-21	1.14852e-19
ENSMUSG00000041439	Mfsd6	luminal-progenitors_basal	1397.79	1.09099	0.385234	0.000725913	0.00282788
ENSMUSG00000041439	Mfsd6	stromal_endothelial	1397.79	-1.24238	0.434026	0.000218274	0.00126097
ENSMUSG00000041439	Mfsd6	stromal_luminal-differentiated	1397.79	-1.81968	0.445563	1.70476e-06	1.14845e-05
ENSMUSG00000041439	Mfsd6	stromal_luminal-progenitors	1397.79	-2.15854	0.428843	1.58015e-08	1.10818e-07
ENSMUSG00000100302	Gm29670	endothelial_adipocytes	11.467	1.84579	1.13903	0.0198742	0.0431345
ENSMUSG00000100302	Gm29670	luminal-differentiated_adipocytes	11.467	3.71123	1.25442	0.000187036	0.000614055
ENSMUSG00000100302	Gm29670	luminal-progenitors_adipocytes	11.467	3.78204	1.21578	0.000109539	0.000358822
ENSMUSG00000100302	Gm29670	luminal-differentiated_basal	11.467	1.78818	1.12873	0.0084942	0.0261134
ENSMUSG00000100302	Gm29670	luminal-progenitors_basal	11.467	1.89071	1.13674	0.00579656	0.0181098
ENSMUSG00000026102	Inpp1	basal_adipocytes	594.065	2.41107	0.441495	2.52599e-09	1.47142e-08
ENSMUSG00000026102	Inpp1	endothelial_adipocytes	594.065	3.22585	0.434238	1.33689e-14	1.29575e-13
ENSMUSG00000026102	Inpp1	luminal-differentiated_adipocytes	594.065	1.27526	0.43637	0.00100703	0.00287825
ENSMUSG00000026102	Inpp1	luminal-progenitors_adipocytes	594.065	1.4161	0.425214	0.000234771	0.000728872
ENSMUSG00000026102	Inpp1	stromal_adipocytes	594.065	3.026	0.453582	2.18752e-12	1.83333e-11
ENSMUSG00000026102	Inpp1	luminal-differentiated_endothelial	594.065	-1.63947	0.481924	2.83761e-05	0.000141703
ENSMUSG00000026102	Inpp1	luminal-progenitors_endothelial	594.065	-1.51333	0.442466	4.8935e-05	0.000208844
ENSMUSG00000026102	Inpp1	stromal_luminal-differentiated	594.065	1.40773	0.495547	0.000272022	0.00123468
ENSMUSG00000026102	Inpp1	stromal_luminal-progenitors	594.065	1.27042	0.464791	0.00047198	0.0017232
ENSMUSG00000041426	Hibch	basal_adipocytes	763.198	-3.49989	0.355911	4.48881e-24	8.19471e-23
ENSMUSG00000041426	Hibch	endothelial_adipocytes	763.198	-4.47777	0.35262	1.02179e-37	5.0112e-36
ENSMUSG00000041426	Hibch	luminal-differentiated_adipocytes	763.198	-3.27349	0.366288	7.00891e-20	1.17295e-18
ENSMUSG00000041426	Hibch	luminal-progenitors_adipocytes	763.198	-3.14259	0.355408	9.42577e-20	1.33309e-18
ENSMUSG00000041426	Hibch	stromal_adipocytes	763.198	-4.02838	0.364754	5.26091e-29	1.4867e-27
ENSMUSG00000041426	Hibch	luminal-differentiated_endothelial	763.198	1.01213	0.362662	0.00100434	0.00369652
ENSMUSG00000041426	Hibch	luminal-progenitors_endothelial	763.198	1.17169	0.350601	0.000161775	0.000628704
ENSMUSG00000043629	1700019D03Rik	basal_adipocytes	186.846	7.94546	0.920421	1.63967e-19	2.18507e-18
ENSMUSG00000043629	1700019D03Rik	endothelial_adipocytes	186.846	2.51814	0.965392	0.000838578	0.00241627
ENSMUSG00000043629	1700019D03Rik	luminal-differentiated_adipocytes	186.846	4.10677	0.942646	1.34002e-06	6.09424e-06
ENSMUSG00000043629	1700019D03Rik	luminal-progenitors_adipocytes	186.846	2.79959	0.977602	0.000279509	0.000857784
ENSMUSG00000043629	1700019D03Rik	stromal_adipocytes	186.846	7.77071	0.958503	3.7334e-18	5.05391e-17
ENSMUSG00000043629	1700019D03Rik	endothelial_basal	186.846	-4.80103	0.726117	2.46901e-12	5.24515e-11
ENSMUSG00000043629	1700019D03Rik	luminal-differentiated_basal	186.846	-3.3784	0.797156	1.17578e-06	8.30393e-06
ENSMUSG00000043629	1700019D03Rik	luminal-progenitors_basal	186.846	-4.68472	0.725842	2.75239e-11	3.17488e-10
ENSMUSG00000043629	1700019D03Rik	stromal_endothelial	186.846	4.74584	0.748858	4.33536e-11	7.62117e-10
ENSMUSG00000043629	1700019D03Rik	stromal_luminal-differentiated	186.846	3.26342	0.798227	5.78577e-06	3.56915e-05
ENSMUSG00000043629	1700019D03Rik	stromal_luminal-progenitors	186.846	4.56135	0.744624	3.92969e-10	3.31697e-09
ENSMUSG00000026097	Ormdl1	basal_adipocytes	123.356	-2.32508	0.388225	1.25588e-10	8.28618e-10
ENSMUSG00000026097	Ormdl1	endothelial_adipocytes	123.356	-1.21533	0.365762	0.000353172	0.0010856
ENSMUSG00000026097	Ormdl1	luminal-differentiated_basal	123.356	3.48265	0.391942	4.60103e-20	1.46288e-18
ENSMUSG00000026097	Ormdl1	luminal-progenitors_basal	123.356	2.27866	0.392891	2.16829e-10	2.25345e-09
ENSMUSG00000026097	Ormdl1	stromal_basal	123.356	2.27083	0.409401	1.21453e-09	1.59489e-08
ENSMUSG00000026097	Ormdl1	luminal-differentiated_endothelial	123.356	2.36384	0.391806	1.39159e-10	1.4686e-09
ENSMUSG00000026097	Ormdl1	luminal-progenitors_endothelial	123.356	1.09681	0.360802	0.000561641	0.00197109
ENSMUSG00000026097	Ormdl1	stromal_endothelial	123.356	1.0059	0.405072	0.00106533	0.00509294
ENSMUSG00000026096	Osgepl1	basal_adipocytes	165.133	-1.5519	0.293931	3.84967e-08	1.98833e-07
ENSMUSG00000026096	Osgepl1	endothelial_adipocytes	165.133	-2.57151	0.304642	2.22723e-18	2.91975e-17
ENSMUSG00000026096	Osgepl1	luminal-differentiated_adipocytes	165.133	-1.62931	0.312178	2.27719e-08	1.30364e-07
ENSMUSG00000026096	Osgepl1	luminal-progenitors_adipocytes	165.133	-2.38375	0.304738	2.48473e-16	2.707e-15
ENSMUSG00000026096	Osgepl1	stromal_adipocytes	165.133	-2.14812	0.31804	9.18937e-13	7.93034e-12
ENSMUSG00000026095	Asnsd1	basal_adipocytes	606.39	-2.3268	0.29129	7.57832e-17	8.35213e-16
ENSMUSG00000026095	Asnsd1	endothelial_adipocytes	606.39	-2.02354	0.291975	3.6406e-13	3.12632e-12
ENSMUSG00000026095	Asnsd1	luminal-progenitors_adipocytes	606.39	-1.0158	0.281122	0.000159662	0.000508825
ENSMUSG00000026095	Asnsd1	luminal-differentiated_basal	606.39	1.26555	0.307468	3.53962e-06	2.30218e-05
ENSMUSG00000026095	Asnsd1	luminal-progenitors_basal	606.39	1.19765	0.291022	4.68626e-06	2.72391e-05
ENSMUSG00000026095	Asnsd1	stromal_basal	606.39	1.39007	0.307698	4.26417e-07	3.72898e-06
ENSMUSG00000026095	Asnsd1	stromal_endothelial	606.39	1.04515	0.312661	5.80452e-05	0.000384018
ENSMUSG00000096141	Dnah7a	basal_adipocytes	11.2657	11.1641	1.93385	6.06427e-10	3.75451e-09
ENSMUSG00000096141	Dnah7a	endothelial_adipocytes	11.2657	7.02626	2.10397	1.41893e-05	5.39895e-05
ENSMUSG00000096141	Dnah7a	luminal-differentiated_adipocytes	11.2657	-7.5546	2.37444	2.34296e-05	8.89058e-05
ENSMUSG00000096141	Dnah7a	luminal-progenitors_adipocytes	11.2657	8.96741	2.04092	2.55579e-07	1.18547e-06
ENSMUSG00000096141	Dnah7a	stromal_adipocytes	11.2657	10.7685	2.09313	9.52318e-09	5.58402e-08
ENSMUSG00000096141	Dnah7a	luminal-differentiated_basal	11.2657	-19.9015	2.00438	3.25271e-24	1.47288e-22
ENSMUSG00000096141	Dnah7a	luminal-differentiated_endothelial	11.2657	-16.6512	2.03184	5.07885e-17	1.03736e-15
ENSMUSG00000096141	Dnah7a	luminal-progenitors_luminal-differentiated	11.2657	17.8133	2.02728	4.60161e-20	5.20766e-18
ENSMUSG00000096141	Dnah7a	stromal_luminal-differentiated	11.2657	19.5069	2.06808	6.17279e-22	1.94949e-20
ENSMUSG00000026094	Stk17b	stromal_adipocytes	1210.14	3.42435	0.512926	3.13192e-12	2.57934e-11
ENSMUSG00000026094	Stk17b	luminal-progenitors_basal	1210.14	-1.73462	0.527905	4.65555e-05	0.000227163
ENSMUSG00000026094	Stk17b	stromal_basal	1210.14	2.45143	0.543044	3.08929e-07	2.76495e-06
ENSMUSG00000026094	Stk17b	stromal_endothelial	1210.14	3.49859	0.507209	1.34561e-12	2.85368e-11
ENSMUSG00000026094	Stk17b	stromal_luminal-differentiated	1210.14	3.52762	0.520308	3.72908e-12	5.02964e-11
ENSMUSG00000026094	Stk17b	stromal_luminal-progenitors	1210.14	4.51836	0.504042	1.47197e-19	2.87138e-18
ENSMUSG00000042807	Hecw2	basal_adipocytes	700.946	3.17217	0.801684	2.97588e-06	1.22621e-05
ENSMUSG00000042807	Hecw2	endothelial_adipocytes	700.946	6.00114	0.757655	1.04145e-16	1.19927e-15
ENSMUSG00000042807	Hecw2	luminal-progenitors_adipocytes	700.946	-4.10512	0.843067	1.13802e-07	5.48307e-07
ENSMUSG00000042807	Hecw2	stromal_adipocytes	700.946	4.39106	0.777368	2.0534e-09	1.30281e-08
ENSMUSG00000042807	Hecw2	endothelial_basal	700.946	2.37583	0.809016	0.00021737	0.00115771
ENSMUSG00000042807	Hecw2	luminal-differentiated_basal	700.946	-4.71617	0.799143	3.6548e-10	4.20377e-09
ENSMUSG00000042807	Hecw2	luminal-progenitors_basal	700.946	-7.6453	0.814293	3.19391e-22	1.09854e-20
ENSMUSG00000042807	Hecw2	luminal-differentiated_endothelial	700.946	-7.49229	0.810957	2.43466e-22	7.78512e-21
ENSMUSG00000042807	Hecw2	luminal-progenitors_endothelial	700.946	-10.475	0.825937	7.51069e-39	5.35264e-37
ENSMUSG00000042807	Hecw2	luminal-progenitors_luminal-differentiated	700.946	-2.22632	1.13286	0.000608528	0.00648621
ENSMUSG00000042807	Hecw2	stromal_luminal-differentiated	700.946	5.81949	0.831259	6.93206e-14	1.10143e-12
ENSMUSG00000042807	Hecw2	stromal_luminal-progenitors	700.946	8.81325	0.847951	3.89572e-27	1.39016e-25
ENSMUSG00000102868	Gm37633	basal_adipocytes	5.11404	10.1581	1.87417	3.05827e-09	1.76781e-08
ENSMUSG00000102868	Gm37633	endothelial_adipocytes	5.11404	6.07631	2.05051	7.07648e-05	0.000242691
ENSMUSG00000102868	Gm37633	luminal-differentiated_adipocytes	5.11404	7.39783	2.14407	9.75475e-06	3.91532e-05
ENSMUSG00000102868	Gm37633	luminal-progenitors_adipocytes	5.11404	-9.79524	2.03964	4.51456e-08	2.28792e-07
ENSMUSG00000102868	Gm37633	stromal_adipocytes	5.11404	11.9739	1.90582	3.34585e-11	2.50963e-10
ENSMUSG00000102868	Gm37633	luminal-progenitors_basal	5.11404	-20.8456	1.79948	4.53168e-32	3.21645e-30
ENSMUSG00000102868	Gm37633	luminal-progenitors_endothelial	5.11404	-17.5222	1.88586	8.05771e-22	2.00134e-20
ENSMUSG00000102868	Gm37633	stromal_endothelial	5.11404	2.77532	2.07953	0.00727776	0.0269695
ENSMUSG00000102868	Gm37633	luminal-progenitors_luminal-differentiated	5.11404	-18.3358	1.92276	3.64633e-23	5.39437e-21
ENSMUSG00000102868	Gm37633	stromal_luminal-progenitors	5.11404	22.3882	1.84525	6.06682e-35	3.99455e-33
ENSMUSG00000041303	Gtf3c3	luminal-progenitors_adipocytes	467.122	-1.13746	0.300545	6.88918e-05	0.000232756
ENSMUSG00000073678	Pgap1	luminal-progenitors_adipocytes	309.265	-1.39961	0.373602	5.07472e-05	0.00017482
ENSMUSG00000073678	Pgap1	stromal_luminal-progenitors	309.265	1.45153	0.419276	2.25873e-05	0.000103229
ENSMUSG00000052331	Ankrd44	endothelial_adipocytes	1091.84	1.02202	0.351564	0.00191836	0.00518305
ENSMUSG00000052331	Ankrd44	luminal-progenitors_adipocytes	1091.84	-3.28375	0.371394	1.1434e-19	1.60294e-18
ENSMUSG00000052331	Ankrd44	stromal_adipocytes	1091.84	2.27622	0.385493	2.13284e-10	1.48357e-09
ENSMUSG00000052331	Ankrd44	luminal-progenitors_basal	1091.84	-3.50382	0.369136	3.7245e-22	1.2686e-20
ENSMUSG00000052331	Ankrd44	stromal_basal	1091.84	2.06795	0.393696	5.45638e-09	6.50381e-08
ENSMUSG00000052331	Ankrd44	luminal-differentiated_endothelial	1091.84	-1.36313	0.394869	3.62801e-05	0.000177235
ENSMUSG00000052331	Ankrd44	luminal-progenitors_endothelial	1091.84	-4.41662	0.365529	3.6668e-34	2.06486e-32
ENSMUSG00000052331	Ankrd44	stromal_endothelial	1091.84	1.02462	0.396196	0.00075581	0.00378182
ENSMUSG00000052331	Ankrd44	luminal-progenitors_luminal-differentiated	1091.84	-2.83613	0.38054	1.90807e-14	1.16274e-12
ENSMUSG00000052331	Ankrd44	stromal_luminal-differentiated	1091.84	2.74441	0.388847	4.3092e-13	6.3505e-12
ENSMUSG00000052331	Ankrd44	stromal_luminal-progenitors	1091.84	5.67251	0.377603	1.47851e-51	3.1168e-49
ENSMUSG00000102503	Gm37370	luminal-differentiated_adipocytes	27.1427	-1.62412	0.983779	0.0179247	0.0393332
ENSMUSG00000102503	Gm37370	luminal-progenitors_adipocytes	27.1427	-1.97944	0.86407	0.00272462	0.00710358
ENSMUSG00000102503	Gm37370	endothelial_basal	27.1427	1.30802	0.82239	0.0106491	0.035336
ENSMUSG00000102503	Gm37370	luminal-progenitors_basal	27.1427	-1.46202	0.854599	0.00767412	0.0231525
ENSMUSG00000102503	Gm37370	stromal_basal	27.1427	1.46913	0.873188	0.00599948	0.0213527
ENSMUSG00000102503	Gm37370	luminal-differentiated_endothelial	27.1427	-3.45559	1.0031	4.75491e-05	0.000227428
ENSMUSG00000102503	Gm37370	luminal-progenitors_endothelial	27.1427	-3.80429	0.809881	3.60493e-07	2.11952e-06
ENSMUSG00000102503	Gm37370	stromal_luminal-differentiated	27.1427	3.66599	1.00382	2.62632e-05	0.00014429
ENSMUSG00000102503	Gm37370	stromal_luminal-progenitors	27.1427	4.08191	0.813231	1.97391e-07	1.1981e-06
ENSMUSG00000102642	A130048G24Rik	basal_adipocytes	76.9482	-2.16956	0.689447	0.000158162	0.000510781
ENSMUSG00000102642	A130048G24Rik	luminal-differentiated_adipocytes	76.9482	-2.40098	0.780817	0.000136275	0.00045801
ENSMUSG00000102642	A130048G24Rik	luminal-progenitors_adipocytes	76.9482	-3.83138	0.706922	6.805e-09	3.7874e-08
ENSMUSG00000102642	A130048G24Rik	endothelial_basal	76.9482	2.63972	0.694801	1.52184e-05	0.000103613
ENSMUSG00000102642	A130048G24Rik	stromal_basal	76.9482	3.45912	0.699982	1.36211e-07	1.2984e-06
ENSMUSG00000102642	A130048G24Rik	luminal-differentiated_endothelial	76.9482	-2.84397	0.762238	1.54322e-05	8.10303e-05
ENSMUSG00000102642	A130048G24Rik	luminal-progenitors_endothelial	76.9482	-4.21462	0.690727	2.38117e-10	2.08318e-09
ENSMUSG00000102642	A130048G24Rik	stromal_luminal-differentiated	76.9482	3.61007	0.735022	1.85582e-07	1.44697e-06
ENSMUSG00000102642	A130048G24Rik	stromal_luminal-progenitors	76.9482	4.98015	0.705473	6.40599e-13	7.07621e-12
ENSMUSG00000103030	E330011M16Rik	endothelial_adipocytes	30.6396	1.45932	0.666428	0.00759452	0.0180967
ENSMUSG00000103030	E330011M16Rik	stromal_adipocytes	30.6396	2.26734	0.742271	0.000183277	0.000607822
ENSMUSG00000103030	E330011M16Rik	stromal_basal	30.6396	1.05683	0.700327	0.0149157	0.0462921
ENSMUSG00000103030	E330011M16Rik	stromal_luminal-differentiated	30.6396	1.31278	0.760213	0.00808907	0.0255123
ENSMUSG00000103030	E330011M16Rik	stromal_luminal-progenitors	30.6396	1.30416	0.732692	0.00675405	0.01921
ENSMUSG00000025981	Coq10b	basal_adipocytes	1044.39	1.07848	0.23466	2.5417e-06	1.05614e-05
ENSMUSG00000025981	Coq10b	luminal-progenitors_adipocytes	1044.39	1.24806	0.235885	4.72972e-08	2.39081e-07
ENSMUSG00000101122	Gm17971	basal_adipocytes	67.6719	1.46126	0.528931	0.0018359	0.00492489
ENSMUSG00000101122	Gm17971	endothelial_adipocytes	67.6719	1.8621	0.562102	0.00012613	0.000415504
ENSMUSG00000101122	Gm17971	luminal-differentiated_adipocytes	67.6719	1.93238	0.594642	9.90662e-05	0.000339923
ENSMUSG00000101122	Gm17971	luminal-progenitors_adipocytes	67.6719	1.9185	0.564207	7.44134e-05	0.000250059
ENSMUSG00000101122	Gm17971	stromal_adipocytes	67.6719	1.36833	0.557134	0.00375732	0.00975627
ENSMUSG00000025980	Hspd1	basal_adipocytes	3351.73	-1.18082	0.200863	2.1951e-09	1.28745e-08
ENSMUSG00000025980	Hspd1	endothelial_adipocytes	3351.73	-1.96987	0.20462	5.45851e-23	9.95017e-22
ENSMUSG00000025980	Hspd1	stromal_adipocytes	3351.73	-1.53849	0.210434	5.0404e-14	4.89072e-13
ENSMUSG00000025980	Hspd1	luminal-differentiated_endothelial	3351.73	1.15327	0.2114	5.76857e-09	4.98819e-08
ENSMUSG00000025980	Hspd1	luminal-progenitors_endothelial	3351.73	1.44722	0.204974	1.30603e-13	1.59431e-12
ENSMUSG00000025980	Hspd1	stromal_luminal-progenitors	3351.73	-1.00796	0.208072	2.66474e-07	1.59047e-06
ENSMUSG00000073676	Hspe1	endothelial_adipocytes	1543.71	-1.5493	0.279666	6.48804e-09	3.69171e-08
ENSMUSG00000073676	Hspe1	luminal-differentiated_endothelial	1543.71	1.27043	0.296672	1.43855e-06	8.88703e-06
ENSMUSG00000073676	Hspe1	luminal-progenitors_endothelial	1543.71	1.80344	0.288647	1.37507e-11	1.3743e-10
ENSMUSG00000025978	Rftn2	basal_adipocytes	447.115	2.22239	0.485386	3.62466e-07	1.67851e-06
ENSMUSG00000025978	Rftn2	endothelial_adipocytes	447.115	2.86779	0.486649	3.13448e-10	2.0443e-09
ENSMUSG00000025978	Rftn2	luminal-differentiated_adipocytes	447.115	1.51864	0.496709	0.00039148	0.00121168
ENSMUSG00000025978	Rftn2	stromal_adipocytes	447.115	3.68955	0.491495	1.02521e-14	1.05384e-13
ENSMUSG00000025978	Rftn2	luminal-progenitors_basal	447.115	-3.27146	0.481396	1.06175e-12	1.42717e-11
ENSMUSG00000025978	Rftn2	stromal_basal	447.115	1.04085	0.505652	0.00423239	0.0157981
ENSMUSG00000025978	Rftn2	luminal-progenitors_endothelial	447.115	-3.84789	0.469999	7.66616e-17	1.30029e-15
ENSMUSG00000025978	Rftn2	luminal-progenitors_luminal-differentiated	447.115	-2.55645	0.49189	4.05385e-08	1.07394e-06
ENSMUSG00000025978	Rftn2	stromal_luminal-differentiated	447.115	1.82559	0.557386	4.50807e-05	0.000237143
ENSMUSG00000025978	Rftn2	stromal_luminal-progenitors	447.115	4.66548	0.483985	2.42997e-22	5.99392e-21
ENSMUSG00000097649	Gm10561	basal_adipocytes	13.2389	11.8379	1.18466	2.79667e-24	5.22473e-23
ENSMUSG00000097649	Gm10561	endothelial_adipocytes	13.2389	11.8502	1.19834	1.7831e-24	3.62443e-23
ENSMUSG00000097649	Gm10561	luminal-differentiated_adipocytes	13.2389	10.5347	1.25811	1.81975e-18	2.7401e-17
ENSMUSG00000097649	Gm10561	stromal_adipocytes	13.2389	13.2066	1.20678	2.11925e-28	5.70518e-27
ENSMUSG00000097649	Gm10561	luminal-progenitors_basal	13.2389	-12.5885	1.13604	3.26102e-31	2.14702e-29
ENSMUSG00000097649	Gm10561	luminal-progenitors_endothelial	13.2389	-12.6544	1.11583	1.82986e-31	8.91339e-30
ENSMUSG00000097649	Gm10561	luminal-progenitors_luminal-differentiated	13.2389	-11.3302	1.14284	1.0116e-23	1.59249e-21
ENSMUSG00000097649	Gm10561	stromal_luminal-differentiated	13.2389	1.67464	1.15051	0.0127475	0.0376805
ENSMUSG00000097649	Gm10561	stromal_luminal-progenitors	13.2389	13.9327	1.14081	5.37417e-36	3.77637e-34
ENSMUSG00000046994	Mars2	basal_adipocytes	264.791	1.0077	0.275093	0.000156067	0.000504523
ENSMUSG00000046994	Mars2	luminal-progenitors_adipocytes	264.791	1.33688	0.278049	4.99517e-07	2.2305e-06
ENSMUSG00000025977	Boll	basal_adipocytes	4.39277	-17.3184	2.00224	5.2368e-19	6.75038e-18
ENSMUSG00000025977	Boll	endothelial_adipocytes	4.39277	-8.18137	2.23642	3.10756e-06	1.27984e-05
ENSMUSG00000025977	Boll	endothelial_basal	4.39277	6.856	2.36348	1.68664e-05	0.000113981
ENSMUSG00000025977	Boll	luminal-differentiated_basal	4.39277	18.7771	1.98131	3.41445e-22	1.2978e-20
ENSMUSG00000025977	Boll	luminal-progenitors_basal	4.39277	18.5658	1.93397	7.75119e-23	2.81172e-21
ENSMUSG00000025977	Boll	stromal_basal	4.39277	17.735	2.03977	3.86443e-19	1.7898e-17
ENSMUSG00000025977	Boll	luminal-differentiated_endothelial	4.39277	10.0177	2.15439	7.66818e-08	5.71111e-07
ENSMUSG00000025977	Boll	luminal-progenitors_endothelial	4.39277	9.30175	2.05937	7.57408e-08	4.88692e-07
ENSMUSG00000025977	Boll	stromal_endothelial	4.39277	8.2208	2.26633	2.42145e-06	2.08214e-05
ENSMUSG00000100215	Gm8292	basal_adipocytes	5.88214	7.9548	1.33371	6.85581e-11	4.64053e-10
ENSMUSG00000100215	Gm8292	endothelial_adipocytes	5.88214	7.02962	1.37687	6.50809e-09	3.70232e-08
ENSMUSG00000100215	Gm8292	luminal-differentiated_adipocytes	5.88214	8.32556	1.42507	7.17902e-11	5.39685e-10
ENSMUSG00000100215	Gm8292	luminal-progenitors_adipocytes	5.88214	5.40535	1.44595	7.97239e-06	3.07525e-05
ENSMUSG00000100215	Gm8292	stromal_adipocytes	5.88214	6.73257	1.49219	1.04562e-07	5.47199e-07
ENSMUSG00000038349	Plcl1	basal_adipocytes	504.343	6.15223	0.596728	2.5369e-26	5.50191e-25
ENSMUSG00000038349	Plcl1	endothelial_adipocytes	504.343	4.22805	0.590869	1.30603e-13	1.15845e-12
ENSMUSG00000038349	Plcl1	luminal-differentiated_adipocytes	504.343	4.20155	0.609543	1.02623e-12	9.21078e-12
ENSMUSG00000038349	Plcl1	stromal_adipocytes	504.343	3.14282	0.631497	5.23017e-08	2.83116e-07
ENSMUSG00000038349	Plcl1	endothelial_basal	504.343	-1.55874	0.655073	0.00105248	0.00469516
ENSMUSG00000038349	Plcl1	luminal-differentiated_basal	504.343	-1.52972	0.642398	0.00135039	0.00518533
ENSMUSG00000038349	Plcl1	luminal-progenitors_basal	504.343	-5.04698	0.576252	5.9901e-19	1.49345e-17
ENSMUSG00000038349	Plcl1	stromal_basal	504.343	-2.78272	0.637219	8.80049e-07	7.28755e-06
ENSMUSG00000038349	Plcl1	luminal-progenitors_endothelial	504.343	-3.12476	0.599954	1.87972e-08	1.30839e-07
ENSMUSG00000038349	Plcl1	luminal-progenitors_luminal-differentiated	504.343	-3.04212	0.607022	6.87104e-08	1.76137e-06
ENSMUSG00000038349	Plcl1	stromal_luminal-progenitors	504.343	1.9134	0.700622	0.000231189	0.000889919
ENSMUSG00000102145	Gm38056	basal_adipocytes	48.2552	3.7062	0.727892	1.63492e-08	8.77337e-08
ENSMUSG00000102145	Gm38056	endothelial_adipocytes	48.2552	3.23755	0.724527	6.85303e-07	3.05228e-06
ENSMUSG00000102145	Gm38056	luminal-differentiated_adipocytes	48.2552	3.27506	0.74999	1.0463e-06	4.82403e-06
ENSMUSG00000102145	Gm38056	luminal-progenitors_adipocytes	48.2552	1.29225	0.673203	0.0174583	0.0384985
ENSMUSG00000102145	Gm38056	stromal_adipocytes	48.2552	1.82299	0.747569	0.00203979	0.0055985
ENSMUSG00000102145	Gm38056	luminal-progenitors_basal	48.2552	-1.9155	0.673831	0.000180762	0.000792988
ENSMUSG00000102145	Gm38056	stromal_basal	48.2552	-1.20918	0.681367	0.00640093	0.0225742
ENSMUSG00000102145	Gm38056	luminal-progenitors_endothelial	48.2552	-1.3976	0.626467	0.00305607	0.00920897
ENSMUSG00000102145	Gm38056	luminal-progenitors_luminal-differentiated	48.2552	-1.0734	0.800487	0.00353193	0.0276126
ENSMUSG00000102831	Gm37382	basal_adipocytes	16.1021	4.95502	1.12418	4.68266e-07	2.13335e-06
ENSMUSG00000102831	Gm37382	endothelial_adipocytes	16.1021	4.12485	1.11432	1.60363e-05	6.04802e-05
ENSMUSG00000102831	Gm37382	luminal-differentiated_adipocytes	16.1021	4.99938	1.11842	6.04571e-07	2.87894e-06
ENSMUSG00000102831	Gm37382	stromal_adipocytes	16.1021	2.26271	1.18062	0.00602471	0.0149673
ENSMUSG00000102831	Gm37382	luminal-progenitors_basal	16.1021	-4.16581	0.91062	5.77717e-07	3.86688e-06
ENSMUSG00000102831	Gm37382	stromal_basal	16.1021	-1.61035	0.996512	0.00642093	0.0226281
ENSMUSG00000102831	Gm37382	luminal-progenitors_endothelial	16.1021	-3.30111	0.966253	3.8636e-05	0.000167454
ENSMUSG00000102831	Gm37382	luminal-progenitors_luminal-differentiated	16.1021	-4.16736	0.984803	9.0185e-07	1.91589e-05
ENSMUSG00000102831	Gm37382	stromal_luminal-differentiated	16.1021	-1.72297	1.01895	0.00669278	0.0215951
ENSMUSG00000100944	Gm28900	stromal_adipocytes	1.22009	10.6923	6.2289	0.000920358	0.00269077
ENSMUSG00000038331	Satb2	endothelial_adipocytes	72.8835	1.39747	0.582199	0.00474597	0.0118243
ENSMUSG00000038331	Satb2	stromal_adipocytes	72.8835	1.38433	0.601934	0.00560014	0.013995
ENSMUSG00000038323	1700066M21Rik	luminal-differentiated_adipocytes	74.188	-1.17433	0.528671	0.00897503	0.0212063
ENSMUSG00000038323	1700066M21Rik	luminal-progenitors_adipocytes	74.188	-1.00553	0.499292	0.021724	0.0468365
ENSMUSG00000048495	Tyw5	basal_adipocytes	114.535	-1.10781	0.408906	0.00364186	0.00921456
ENSMUSG00000048495	Tyw5	luminal-progenitors_adipocytes	114.535	-1.63293	0.429104	2.51881e-05	9.07884e-05
ENSMUSG00000048495	Tyw5	stromal_adipocytes	114.535	-1.16078	0.430963	0.00270337	0.00724038
ENSMUSG00000025971	Maip1	endothelial_adipocytes	264.388	-1.40279	0.240072	1.48105e-09	9.00968e-09
ENSMUSG00000025971	Maip1	stromal_adipocytes	264.388	-1.31318	0.248391	3.77392e-08	2.07597e-07
ENSMUSG00000038305	Spats2l	basal_adipocytes	417.127	5.36906	0.519953	3.78177e-26	8.05174e-25
ENSMUSG00000038305	Spats2l	endothelial_adipocytes	417.127	3.7032	0.519647	1.59609e-13	1.40667e-12
ENSMUSG00000038305	Spats2l	stromal_adipocytes	417.127	5.07513	0.534324	2.11951e-22	3.87711e-21
ENSMUSG00000038305	Spats2l	endothelial_basal	417.127	-1.35908	0.560556	0.00102839	0.00460271
ENSMUSG00000038305	Spats2l	luminal-differentiated_basal	417.127	-5.09773	0.530559	1.02506e-22	4.06233e-21
ENSMUSG00000038305	Spats2l	luminal-progenitors_basal	417.127	-5.10041	0.504156	1.45048e-24	5.9368e-23
ENSMUSG00000038305	Spats2l	luminal-differentiated_endothelial	417.127	-3.43295	0.528047	2.24944e-11	2.60701e-10
ENSMUSG00000038305	Spats2l	luminal-progenitors_endothelial	417.127	-3.44035	0.510919	3.27343e-12	3.48359e-11
ENSMUSG00000038305	Spats2l	stromal_luminal-differentiated	417.127	4.79502	0.546705	1.90751e-19	4.89551e-18
ENSMUSG00000038305	Spats2l	stromal_luminal-progenitors	417.127	4.83693	0.52099	6.7915e-21	1.48407e-19
ENSMUSG00000054770	Kctd18	luminal-progenitors_adipocytes	198.976	-1.05782	0.314974	0.000387943	0.00116487
ENSMUSG00000054770	Kctd18	luminal-progenitors_basal	198.976	-1.12271	0.320593	6.72324e-05	0.000318682
ENSMUSG00000054770	Kctd18	luminal-progenitors_endothelial	198.976	-1.17247	0.315845	4.01458e-05	0.000173578
ENSMUSG00000054770	Kctd18	stromal_luminal-progenitors	198.976	1.2873	0.341094	1.07552e-05	5.14795e-05
ENSMUSG00000026039	Sgo2a	endothelial_adipocytes	74.4537	2.88826	0.716908	4.30777e-06	1.74392e-05
ENSMUSG00000026039	Sgo2a	luminal-progenitors_adipocytes	74.4537	1.86585	0.705512	0.00107613	0.00300053
ENSMUSG00000026039	Sgo2a	stromal_adipocytes	74.4537	2.03503	0.743345	0.000644345	0.00193533
ENSMUSG00000026039	Sgo2a	endothelial_basal	74.4537	1.24523	0.732682	0.00846371	0.0291068
ENSMUSG00000026039	Sgo2a	luminal-differentiated_endothelial	74.4537	-1.33574	0.734193	0.00728566	0.0215607
ENSMUSG00000063558	Aox1	basal_adipocytes	1233.97	-4.41114	0.409139	4.72626e-28	1.12818e-26
ENSMUSG00000063558	Aox1	endothelial_adipocytes	1233.97	-4.91019	0.408287	3.23962e-34	1.24902e-32
ENSMUSG00000063558	Aox1	luminal-differentiated_adipocytes	1233.97	-9.92251	0.49515	6.7509e-91	1.05846e-87
ENSMUSG00000063558	Aox1	luminal-progenitors_adipocytes	1233.97	-9.62764	0.440717	5.14499e-107	1.46421e-103
ENSMUSG00000063558	Aox1	stromal_adipocytes	1233.97	-2.29654	0.436838	9.0684e-09	5.32812e-08
ENSMUSG00000063558	Aox1	luminal-differentiated_basal	1233.97	-5.39773	0.493859	1.06664e-28	6.80859e-27
ENSMUSG00000063558	Aox1	luminal-progenitors_basal	1233.97	-5.12323	0.438916	5.61006e-32	3.92512e-30
ENSMUSG00000063558	Aox1	stromal_basal	1233.97	1.89786	0.454706	1.12552e-06	9.15293e-06
ENSMUSG00000063558	Aox1	luminal-differentiated_endothelial	1233.97	-4.8714	0.494095	6.52545e-24	2.32457e-22
ENSMUSG00000063558	Aox1	luminal-progenitors_endothelial	1233.97	-4.61099	0.439882	2.60164e-26	8.91594e-25
ENSMUSG00000063558	Aox1	stromal_endothelial	1233.97	2.46969	0.437163	1.43178e-09	2.04428e-08
ENSMUSG00000063558	Aox1	stromal_luminal-differentiated	1233.97	7.47408	0.511789	1.88282e-50	3.49454e-48
ENSMUSG00000063558	Aox1	stromal_luminal-progenitors	1233.97	7.16753	0.45285	1.86072e-57	6.39423e-55
ENSMUSG00000064294	Aox3	stromal_adipocytes	267.475	5.88261	0.988019	8.84409e-11	6.39514e-10
ENSMUSG00000064294	Aox3	stromal_basal	267.475	6.86647	0.939938	1.07034e-14	2.82652e-13
ENSMUSG00000064294	Aox3	stromal_endothelial	267.475	5.08227	0.928146	5.90359e-09	7.69944e-08
ENSMUSG00000064294	Aox3	stromal_luminal-differentiated	267.475	7.00343	1.03228	1.1959e-13	1.86318e-12
ENSMUSG00000064294	Aox3	stromal_luminal-progenitors	267.475	5.91796	0.921624	3.07141e-11	2.90315e-10
ENSMUSG00000038242	Aox4	luminal-differentiated_adipocytes	10.6184	2.74164	1.69204	0.00892248	0.0210981
ENSMUSG00000038242	Aox4	luminal-progenitors_adipocytes	10.6184	5.09404	1.65143	7.76907e-05	0.000260457
ENSMUSG00000038242	Aox4	luminal-progenitors_endothelial	10.6184	3.72688	1.62619	0.000981542	0.00329404
ENSMUSG00000026035	Ppil3	endothelial_adipocytes	174.972	-1.03931	0.287395	0.000156586	0.000507888
ENSMUSG00000026036	Nif3l1	basal_adipocytes	229.216	-1.00053	0.353979	0.00289707	0.00748764
ENSMUSG00000085054	Gm15834	luminal-differentiated_endothelial	9.13977	1.75594	1.15356	0.0113923	0.0320473
ENSMUSG00000085054	Gm15834	stromal_luminal-differentiated	9.13977	-1.67814	1.19188	0.0143877	0.0417244
ENSMUSG00000038174	Fam126b	basal_adipocytes	658.334	-3.28631	0.372869	5.04483e-20	7.00343e-19
ENSMUSG00000038174	Fam126b	endothelial_adipocytes	658.334	-2.69487	0.373713	4.23652e-14	3.93822e-13
ENSMUSG00000038174	Fam126b	luminal-differentiated_adipocytes	658.334	-2.51492	0.392348	7.11684e-12	5.92301e-11
ENSMUSG00000038174	Fam126b	luminal-progenitors_adipocytes	658.334	-3.03024	0.371779	2.98898e-17	3.49733e-16
ENSMUSG00000038174	Fam126b	stromal_adipocytes	658.334	-3.22772	0.385111	6.44906e-18	8.5747e-17
ENSMUSG00000026032	Ndufb3	basal_adipocytes	311.23	-2.66714	0.272701	4.48012e-24	8.18468e-23
ENSMUSG00000026032	Ndufb3	endothelial_adipocytes	311.23	-2.9751	0.271321	6.24472e-29	1.74398e-27
ENSMUSG00000026032	Ndufb3	luminal-differentiated_adipocytes	311.23	-1.99981	0.284229	1.02776e-13	1.02311e-12
ENSMUSG00000026032	Ndufb3	luminal-progenitors_adipocytes	311.23	-2.61203	0.272718	4.95611e-23	9.02852e-22
ENSMUSG00000026032	Ndufb3	stromal_adipocytes	311.23	-2.75013	0.282833	1.65091e-23	3.25207e-22
ENSMUSG00000047528	Flacc1	basal_adipocytes	57.6697	-8.81307	1.72231	9.9543e-09	5.46303e-08
ENSMUSG00000047528	Flacc1	endothelial_adipocytes	57.6697	-7.63218	1.71995	1.34921e-07	6.5787e-07
ENSMUSG00000047528	Flacc1	luminal-differentiated_adipocytes	57.6697	-6.24821	1.78032	1.22923e-05	4.85612e-05
ENSMUSG00000047528	Flacc1	luminal-progenitors_adipocytes	57.6697	-8.87048	1.75149	9.85659e-09	5.40824e-08
ENSMUSG00000047528	Flacc1	stromal_adipocytes	57.6697	-8.28082	1.88921	1.38888e-07	7.1411e-07
ENSMUSG00000102059	Gm20257	basal_adipocytes	59.137	-2.95354	0.792098	8.11331e-06	3.15767e-05
ENSMUSG00000102059	Gm20257	endothelial_adipocytes	59.137	-2.78755	0.783493	2.8689e-05	0.000104186
ENSMUSG00000102059	Gm20257	luminal-differentiated_adipocytes	59.137	-1.50445	0.774574	0.0103003	0.0239719
ENSMUSG00000102059	Gm20257	luminal-progenitors_adipocytes	59.137	-3.99599	0.758549	1.56359e-08	8.36954e-08
ENSMUSG00000102059	Gm20257	stromal_adipocytes	59.137	-3.16247	0.811799	6.96136e-06	2.85488e-05
ENSMUSG00000102059	Gm20257	luminal-progenitors_luminal-differentiated	59.137	-1.22214	1.004	0.00464927	0.0344321
ENSMUSG00000026031	Cflar	luminal-progenitors_adipocytes	3339.69	-1.27277	0.200794	8.75223e-11	5.84845e-10
ENSMUSG00000026031	Cflar	luminal-progenitors_endothelial	3339.69	-1.33531	0.20277	5.28233e-12	5.48706e-11
ENSMUSG00000026029	Casp8	endothelial_adipocytes	978.147	2.18298	0.220327	2.64768e-24	5.29942e-23
ENSMUSG00000026029	Casp8	endothelial_basal	978.147	3.21025	0.216192	2.40551e-50	4.54419e-47
ENSMUSG00000026029	Casp8	luminal-differentiated_basal	978.147	1.21689	0.229543	1.09619e-08	1.0381e-07
ENSMUSG00000026029	Casp8	stromal_basal	978.147	1.45546	0.229151	1.41998e-11	2.44965e-10
ENSMUSG00000026029	Casp8	luminal-differentiated_endothelial	978.147	-1.91039	0.230028	3.07747e-18	7.05038e-17
ENSMUSG00000026029	Casp8	luminal-progenitors_endothelial	978.147	-2.23949	0.219704	6.97424e-26	2.31729e-24
ENSMUSG00000026029	Casp8	stromal_endothelial	978.147	-1.66903	0.228468	1.65327e-14	4.56705e-13
ENSMUSG00000102719	Gm37760	endothelial_adipocytes	92.0119	4.12957	0.576757	1.29023e-13	1.1456e-12
ENSMUSG00000102719	Gm37760	endothelial_basal	92.0119	4.70747	0.558918	2.84178e-18	1.27351e-16
ENSMUSG00000102719	Gm37760	luminal-differentiated_basal	92.0119	1.10756	0.592813	0.00966585	0.0291504
ENSMUSG00000102719	Gm37760	stromal_basal	92.0119	1.21107	0.634425	0.00460137	0.0169803
ENSMUSG00000102719	Gm37760	luminal-differentiated_endothelial	92.0119	-3.24168	0.575086	3.99065e-09	3.50884e-08
ENSMUSG00000102719	Gm37760	luminal-progenitors_endothelial	92.0119	-3.89209	0.553834	5.42619e-13	6.20709e-12
ENSMUSG00000102719	Gm37760	stromal_endothelial	92.0119	-3.10212	0.584423	1.67556e-08	2.06051e-07
ENSMUSG00000026028	Trak2	luminal-differentiated_endothelial	1738.73	-1.45171	0.250744	2.69824e-10	2.75339e-09
ENSMUSG00000026028	Trak2	luminal-progenitors_endothelial	1738.73	-1.28578	0.234586	5.85023e-09	4.32285e-08
ENSMUSG00000026027	Stradb	basal_adipocytes	256.592	-2.20563	0.298484	1.05943e-14	9.91424e-14
ENSMUSG00000026027	Stradb	endothelial_adipocytes	256.592	-3.00807	0.299302	1.03237e-24	2.14007e-23
ENSMUSG00000026027	Stradb	luminal-differentiated_adipocytes	256.592	-2.21359	0.31517	9.19427e-14	9.18548e-13
ENSMUSG00000026027	Stradb	luminal-progenitors_adipocytes	256.592	-2.63472	0.301043	1.07346e-19	1.51235e-18
ENSMUSG00000026027	Stradb	stromal_adipocytes	256.592	-2.67777	0.312664	6.84823e-19	9.76611e-18
ENSMUSG00000038079	Tmem237	luminal-differentiated_adipocytes	128.317	-1.11235	0.364574	0.000918246	0.0026465
ENSMUSG00000038079	Tmem237	luminal-progenitors_adipocytes	128.317	-1.68092	0.365808	6.89058e-07	3.02465e-06
ENSMUSG00000038079	Tmem237	luminal-differentiated_basal	128.317	-1.24841	0.383729	0.000115267	0.000567202
ENSMUSG00000038079	Tmem237	luminal-progenitors_basal	128.317	-1.85236	0.374217	2.78958e-08	2.2498e-07
ENSMUSG00000038079	Tmem237	luminal-differentiated_endothelial	128.317	-1.43231	0.392413	1.40696e-05	7.444e-05
ENSMUSG00000038079	Tmem237	luminal-progenitors_endothelial	128.317	-2.05751	0.376535	1.3885e-09	1.10472e-08
ENSMUSG00000038079	Tmem237	stromal_luminal-differentiated	128.317	1.81889	0.410581	3.50821e-07	2.62793e-06
ENSMUSG00000038079	Tmem237	stromal_luminal-progenitors	128.317	2.45718	0.381962	1.26641e-11	1.24244e-10
ENSMUSG00000079550	Mpp4	basal_adipocytes	11.588	1.95091	1.2854	0.0203611	0.0435972
ENSMUSG00000079550	Mpp4	endothelial_adipocytes	11.588	3.92674	1.40536	0.000309804	0.000959853
ENSMUSG00000079550	Mpp4	stromal_adipocytes	11.588	2.84148	1.46105	0.00406229	0.0104702
ENSMUSG00000079550	Mpp4	luminal-differentiated_endothelial	11.588	-1.98447	1.3456	0.0115157	0.0323555
ENSMUSG00000026024	Als2	luminal-progenitors_endothelial	823.885	-1.29295	0.227542	1.79496e-09	1.40626e-08
ENSMUSG00000026023	Cdk15	luminal-differentiated_adipocytes	43.03	-4.54037	1.0123	7.05392e-07	3.3306e-06
ENSMUSG00000026023	Cdk15	luminal-progenitors_adipocytes	43.03	-5.33256	0.951145	1.43195e-09	8.54335e-09
ENSMUSG00000026023	Cdk15	luminal-differentiated_basal	43.03	-4.90175	1.01959	1.19368e-07	9.77239e-07
ENSMUSG00000026023	Cdk15	luminal-progenitors_basal	43.03	-5.69796	0.923248	1.43208e-10	1.52181e-09
ENSMUSG00000026023	Cdk15	luminal-differentiated_endothelial	43.03	-2.96256	1.11417	0.000438224	0.00175373
ENSMUSG00000026023	Cdk15	luminal-progenitors_endothelial	43.03	-3.8951	0.975255	6.40722e-06	3.14728e-05
ENSMUSG00000026023	Cdk15	stromal_luminal-differentiated	43.03	2.98961	1.14665	0.000514741	0.00220285
ENSMUSG00000026023	Cdk15	stromal_luminal-progenitors	43.03	4.03655	0.984332	9.41925e-06	4.54581e-05
ENSMUSG00000104502	Gm37737	basal_adipocytes	1.87627	15.2836	3.5809	8.77717e-07	3.85939e-06
ENSMUSG00000104502	Gm37737	endothelial_adipocytes	1.87627	12.3488	4.28881	2.86502e-05	0.000104088
ENSMUSG00000104502	Gm37737	luminal-progenitors_adipocytes	1.87627	12.158	4.07175	3.39334e-05	0.000119881
ENSMUSG00000104502	Gm37737	stromal_adipocytes	1.87627	14.2705	4.19023	1.88469e-05	7.29e-05
ENSMUSG00000104502	Gm37737	luminal-differentiated_basal	1.87627	-5.53265	4.68747	0.00375935	0.012758
ENSMUSG00000041075	Fzd7	basal_adipocytes	2498.82	6.16939	0.357463	3.69879e-68	7.57897e-66
ENSMUSG00000041075	Fzd7	endothelial_adipocytes	2498.82	1.7134	0.360461	3.14057e-07	1.46206e-06
ENSMUSG00000041075	Fzd7	luminal-progenitors_adipocytes	2498.82	1.22757	0.349711	0.000171548	0.000544132
ENSMUSG00000041075	Fzd7	stromal_adipocytes	2498.82	2.77086	0.376331	1.22416e-14	1.25194e-13
ENSMUSG00000041075	Fzd7	endothelial_basal	2498.82	-4.31663	0.352916	2.75699e-35	1.10994e-32
ENSMUSG00000041075	Fzd7	luminal-differentiated_basal	2498.82	-5.34583	0.367113	6.78818e-49	1.83106e-46
ENSMUSG00000041075	Fzd7	luminal-progenitors_basal	2498.82	-4.83406	0.353307	4.39577e-43	6.38765e-41
ENSMUSG00000041075	Fzd7	stromal_basal	2498.82	-3.32796	0.366519	3.75191e-20	1.99916e-18
ENSMUSG00000041075	Fzd7	stromal_luminal-differentiated	2498.82	1.9172	0.406031	9.25559e-08	7.50913e-07
ENSMUSG00000041075	Fzd7	stromal_luminal-progenitors	2498.82	1.31033	0.384308	4.10912e-05	0.000180813
ENSMUSG00000047361	Gm973	basal_adipocytes	278.317	2.09977	0.96908	0.0036452	0.00922211
ENSMUSG00000047361	Gm973	endothelial_adipocytes	278.317	4.51104	0.952811	2.10799e-07	1.00333e-06
ENSMUSG00000047361	Gm973	luminal-differentiated_adipocytes	278.317	6.39254	0.984532	2.60787e-12	2.25901e-11
ENSMUSG00000047361	Gm973	luminal-progenitors_adipocytes	278.317	3.80774	0.982992	7.79413e-06	3.01057e-05
ENSMUSG00000047361	Gm973	stromal_adipocytes	278.317	7.00445	0.999941	2.55359e-14	2.54483e-13
ENSMUSG00000047361	Gm973	endothelial_basal	278.317	1.50179	0.903393	0.00781716	0.0271303
ENSMUSG00000047361	Gm973	luminal-differentiated_basal	278.317	3.64851	0.867072	1.40424e-06	9.76079e-06
ENSMUSG00000047361	Gm973	stromal_basal	278.317	4.30241	0.809676	2.86244e-08	3.04504e-07
ENSMUSG00000047361	Gm973	stromal_endothelial	278.317	1.79436	0.964634	0.00277675	0.0118032
ENSMUSG00000047361	Gm973	luminal-progenitors_luminal-differentiated	278.317	-1.6446	1.08371	0.00184391	0.0163351
ENSMUSG00000047361	Gm973	stromal_luminal-progenitors	278.317	2.83603	0.910887	0.000120583	0.000488683
ENSMUSG00000103821	D430013B06Rik	endothelial_basal	49.0927	1.2325	0.66809	0.00585807	0.0210973
ENSMUSG00000026020	Nop58	basal_adipocytes	1700.77	2.71806	0.339597	4.03035e-17	4.52959e-16
ENSMUSG00000026020	Nop58	endothelial_adipocytes	1700.77	1.17743	0.327001	0.000134731	0.000441889
ENSMUSG00000026020	Nop58	luminal-differentiated_adipocytes	1700.77	1.3035	0.34035	3.59387e-05	0.000132504
ENSMUSG00000026020	Nop58	luminal-progenitors_adipocytes	1700.77	1.29124	0.327973	2.8743e-05	0.000102663
ENSMUSG00000026020	Nop58	endothelial_basal	1700.77	-1.40239	0.353544	4.02642e-06	3.0968e-05
ENSMUSG00000026020	Nop58	luminal-differentiated_basal	1700.77	-1.21959	0.354638	6.10703e-05	0.000319968
ENSMUSG00000026020	Nop58	luminal-progenitors_basal	1700.77	-1.25387	0.337771	2.1835e-05	0.000113151
ENSMUSG00000026020	Nop58	stromal_basal	1700.77	-1.79331	0.360982	2.70306e-08	2.89471e-07
ENSMUSG00000077345	Snord70	stromal_endothelial	56.3997	-1.3559	0.560103	0.000757183	0.00378638
ENSMUSG00000077345	Snord70	stromal_luminal-differentiated	56.3997	-1.73688	0.573989	0.000111238	0.000543624
ENSMUSG00000089512	Gm26287	stromal_endothelial	11.0663	-1.05965	0.613344	0.00711142	0.0264529
ENSMUSG00000089093	Snord11	luminal-progenitors_adipocytes	100.297	-1.27171	0.434601	0.00118637	0.00328682
ENSMUSG00000089093	Snord11	stromal_adipocytes	100.297	-1.31996	0.453978	0.0010624	0.00307032
ENSMUSG00000067336	Bmpr2	basal_adipocytes	5625.03	1.18407	0.238005	3.41837e-07	1.587e-06
ENSMUSG00000067336	Bmpr2	endothelial_adipocytes	5625.03	1.84457	0.243383	3.97959e-15	4.02735e-14
ENSMUSG00000067336	Bmpr2	luminal-differentiated_basal	5625.03	-1.63754	0.255314	9.28255e-12	1.29656e-10
ENSMUSG00000067336	Bmpr2	luminal-progenitors_basal	5625.03	-1.5688	0.246062	9.93976e-12	1.2001e-10
ENSMUSG00000067336	Bmpr2	luminal-differentiated_endothelial	5625.03	-2.33828	0.252487	2.50729e-21	7.51983e-20
ENSMUSG00000067336	Bmpr2	luminal-progenitors_endothelial	5625.03	-2.26772	0.246222	1.11237e-21	2.72776e-20
ENSMUSG00000067336	Bmpr2	stromal_endothelial	5625.03	-1.20971	0.2619	1.73647e-07	1.81387e-06
ENSMUSG00000104052	Gm38125	basal_adipocytes	56.3352	1.19186	0.604411	0.0219349	0.0466239
ENSMUSG00000104052	Gm38125	endothelial_adipocytes	56.3352	3.14006	0.669298	2.34716e-07	1.1109e-06
ENSMUSG00000104052	Gm38125	endothelial_basal	56.3352	1.47585	0.682498	0.00204149	0.00844448
ENSMUSG00000104052	Gm38125	luminal-progenitors_basal	56.3352	-1.78751	0.685612	0.000431821	0.00175661
ENSMUSG00000104052	Gm38125	luminal-differentiated_endothelial	56.3352	-2.81125	0.67011	2.64017e-06	1.56607e-05
ENSMUSG00000104052	Gm38125	luminal-progenitors_endothelial	56.3352	-3.90687	0.61788	5.9635e-11	5.59672e-10
ENSMUSG00000104052	Gm38125	stromal_endothelial	56.3352	-1.98539	0.721933	0.000225686	0.00129981
ENSMUSG00000104052	Gm38125	stromal_luminal-progenitors	56.3352	1.22966	0.687917	0.00740705	0.0208755
ENSMUSG00000041040	Fam117b	basal_adipocytes	1464.45	1.2972	0.251137	1.08371e-07	5.33173e-07
ENSMUSG00000041040	Fam117b	endothelial_adipocytes	1464.45	2.56021	0.257044	1.60472e-24	3.2797e-23
ENSMUSG00000041040	Fam117b	luminal-differentiated_adipocytes	1464.45	1.23942	0.260522	6.45721e-07	3.06385e-06
ENSMUSG00000041040	Fam117b	luminal-progenitors_adipocytes	1464.45	1.0008	0.250276	3.4639e-05	0.000122138
ENSMUSG00000041040	Fam117b	stromal_adipocytes	1464.45	1.5721	0.264179	4.7335e-10	3.1956e-09
ENSMUSG00000041040	Fam117b	endothelial_basal	1464.45	1.15525	0.261505	7.85599e-07	6.88289e-06
ENSMUSG00000041040	Fam117b	luminal-differentiated_endothelial	1464.45	-1.18321	0.264902	8.43073e-07	5.3769e-06
ENSMUSG00000041040	Fam117b	luminal-progenitors_endothelial	1464.45	-1.46118	0.256474	9.44683e-10	7.66936e-09
ENSMUSG00000103696	Gm37531	endothelial_basal	118.8	1.25837	0.582139	0.00241149	0.00978867
ENSMUSG00000103696	Gm37531	luminal-progenitors_endothelial	118.8	-1.49827	0.550567	0.000583555	0.00204114
ENSMUSG00000026018	Ica1l	basal_adipocytes	67.7756	5.5546	0.737681	2.97493e-15	2.90385e-14
ENSMUSG00000026018	Ica1l	endothelial_adipocytes	67.7756	3.19107	0.761139	2.28204e-06	9.54441e-06
ENSMUSG00000026018	Ica1l	luminal-differentiated_adipocytes	67.7756	3.99293	0.758944	2.00696e-08	1.1558e-07
ENSMUSG00000026018	Ica1l	stromal_adipocytes	67.7756	3.67568	0.766384	1.64615e-07	8.36193e-07
ENSMUSG00000026018	Ica1l	endothelial_basal	67.7756	-1.95693	0.739679	0.000466683	0.00227928
ENSMUSG00000026018	Ica1l	luminal-progenitors_basal	67.7756	-5.66616	0.676183	1.32263e-17	2.87954e-16
ENSMUSG00000026018	Ica1l	stromal_basal	67.7756	-1.25398	0.739364	0.00728544	0.0251727
ENSMUSG00000026018	Ica1l	luminal-progenitors_endothelial	67.7756	-3.34904	0.709939	2.50117e-07	1.50502e-06
ENSMUSG00000026018	Ica1l	luminal-progenitors_luminal-differentiated	67.7756	-4.09655	0.739166	1.24386e-09	4.13405e-08
ENSMUSG00000026018	Ica1l	stromal_luminal-progenitors	67.7756	3.88782	0.702319	1.36878e-08	9.69705e-08
ENSMUSG00000026019	Wdr12	endothelial_adipocytes	344.573	-1.29985	0.352246	7.73688e-05	0.000263783
ENSMUSG00000026019	Wdr12	luminal-differentiated_endothelial	344.573	1.59942	0.395672	1.98993e-06	1.20066e-05
ENSMUSG00000026019	Wdr12	luminal-progenitors_endothelial	344.573	1.94783	0.37457	6.25272e-09	4.59718e-08
ENSMUSG00000026019	Wdr12	stromal_luminal-progenitors	344.573	-1.14112	0.373384	0.000248577	0.00095145
ENSMUSG00000026017	Carf	luminal-progenitors_adipocytes	247.24	-1.04056	0.331342	0.000847613	0.0024074
ENSMUSG00000073664	Nbeal1	luminal-progenitors_adipocytes	2204.51	-1.00959	0.266429	8.08451e-05	0.000270148
ENSMUSG00000073664	Nbeal1	luminal-progenitors_endothelial	2204.51	-1.22333	0.270612	1.04238e-06	5.73196e-06
ENSMUSG00000073664	Nbeal1	stromal_endothelial	2204.51	-1.06257	0.294521	2.0214e-05	0.000147567
ENSMUSG00000049439	Cyp20a1	basal_adipocytes	400.837	-1.69385	0.232026	6.59979e-14	5.78905e-13
ENSMUSG00000049439	Cyp20a1	endothelial_basal	400.837	1.54912	0.239472	4.7656e-12	9.61656e-11
ENSMUSG00000049439	Cyp20a1	luminal-differentiated_basal	400.837	1.05247	0.243655	2.2532e-06	1.51742e-05
ENSMUSG00000049439	Cyp20a1	luminal-progenitors_basal	400.837	1.25753	0.234294	8.35159e-09	7.16876e-08
ENSMUSG00000049439	Cyp20a1	stromal_basal	400.837	2.3721	0.243314	9.62463e-24	7.92088e-22
ENSMUSG00000049439	Cyp20a1	stromal_luminal-differentiated	400.837	1.1733	0.250547	2.68612e-07	2.04517e-06
ENSMUSG00000026782	Abi2	basal_adipocytes	711.988	1.62973	0.267727	2.97773e-10	1.89252e-09
ENSMUSG00000026782	Abi2	endothelial_adipocytes	711.988	1.16787	0.266289	5.05827e-06	2.03233e-05
ENSMUSG00000026782	Abi2	stromal_adipocytes	711.988	1.27431	0.276705	1.33756e-06	6.02822e-06
ENSMUSG00000026782	Abi2	luminal-differentiated_basal	711.988	-1.36154	0.285362	1.4127e-07	1.14209e-06
ENSMUSG00000026782	Abi2	luminal-progenitors_basal	711.988	-2.30612	0.273439	1.14796e-18	2.76118e-17
ENSMUSG00000026782	Abi2	luminal-progenitors_endothelial	711.988	-1.81577	0.276331	1.59105e-12	1.73611e-11
ENSMUSG00000026782	Abi2	stromal_luminal-progenitors	711.988	1.95487	0.292005	4.03793e-13	4.5424e-12
ENSMUSG00000026014	Raph1	basal_adipocytes	1700.48	1.41573	0.283055	2.13554e-07	1.01574e-06
ENSMUSG00000026014	Raph1	endothelial_adipocytes	1700.48	2.19731	0.291585	3.469e-15	3.52977e-14
ENSMUSG00000026014	Raph1	luminal-progenitors_adipocytes	1700.48	1.01018	0.281096	0.000173367	0.000549289
ENSMUSG00000026014	Raph1	luminal-differentiated_endothelial	1700.48	-1.08244	0.295945	3.95307e-05	0.000191616
ENSMUSG00000026014	Raph1	luminal-progenitors_endothelial	1700.48	-1.07294	0.281091	3.52473e-05	0.00015373
ENSMUSG00000026014	Raph1	stromal_endothelial	1700.48	-1.13466	0.312876	1.60945e-05	0.000119809
ENSMUSG00000101188	Eif4a-ps4	basal_adipocytes	1756.06	3.43249	1.09113	6.62881e-05	0.000227166
ENSMUSG00000101188	Eif4a-ps4	luminal-differentiated_adipocytes	1756.06	2.80226	1.13865	0.00093777	0.00269781
ENSMUSG00000101188	Eif4a-ps4	luminal-progenitors_adipocytes	1756.06	3.95965	1.04636	1.08702e-05	4.12412e-05
ENSMUSG00000101188	Eif4a-ps4	stromal_adipocytes	1756.06	2.45695	1.11359	0.00244254	0.00660816
ENSMUSG00000101188	Eif4a-ps4	endothelial_basal	1756.06	-1.67461	1.11083	0.0106749	0.0353974
ENSMUSG00000101188	Eif4a-ps4	luminal-progenitors_endothelial	1756.06	2.22498	1.13128	0.00300163	0.00905798
ENSMUSG00000026012	Cd28	stromal_adipocytes	113.018	6.8936	1.13623	1.61191e-11	1.24256e-10
ENSMUSG00000026012	Cd28	stromal_basal	113.018	5.13985	1.01025	6.76453e-08	6.76199e-07
ENSMUSG00000026012	Cd28	stromal_endothelial	113.018	5.09457	1.01575	6.5366e-08	7.26385e-07
ENSMUSG00000026012	Cd28	stromal_luminal-differentiated	113.018	5.74866	1.10024	5.59297e-09	5.30565e-08
ENSMUSG00000026012	Cd28	stromal_luminal-progenitors	113.018	5.36498	1.01093	3.23937e-08	2.17338e-07
ENSMUSG00000026011	Ctla4	stromal_adipocytes	47.4286	7.36389	1.6505	1.01235e-07	5.30529e-07
ENSMUSG00000026011	Ctla4	stromal_basal	47.4286	5.14929	1.35281	1.31383e-05	8.81672e-05
ENSMUSG00000026011	Ctla4	stromal_endothelial	47.4286	6.71544	1.48147	1.64109e-07	1.71863e-06
ENSMUSG00000026011	Ctla4	stromal_luminal-differentiated	47.4286	5.47851	1.60114	1.96048e-05	0.000110408
ENSMUSG00000026011	Ctla4	stromal_luminal-progenitors	47.4286	6.95183	1.39644	6.06606e-08	3.91492e-07
ENSMUSG00000026009	Icos	basal_adipocytes	29.5011	17.5298	1.6409	1.25814e-27	2.94289e-26
ENSMUSG00000026009	Icos	endothelial_adipocytes	29.5011	16.1901	1.68263	5.02251e-23	9.181e-22
ENSMUSG00000026009	Icos	luminal-differentiated_adipocytes	29.5011	13.9965	1.845	4.77132e-15	5.31263e-14
ENSMUSG00000026009	Icos	luminal-progenitors_adipocytes	29.5011	15.1933	1.70806	4.64631e-20	6.73111e-19
ENSMUSG00000026009	Icos	stromal_adipocytes	29.5011	23.9344	1.67167	1.41132e-47	1.17865e-45
ENSMUSG00000026009	Icos	stromal_basal	29.5011	5.22896	1.58423	5.41927e-05	0.000319977
ENSMUSG00000026009	Icos	stromal_endothelial	29.5011	6.71742	1.6368	1.04365e-06	9.49613e-06
ENSMUSG00000026009	Icos	stromal_luminal-differentiated	29.5011	9.43973	1.87561	1.22964e-08	1.12121e-07
ENSMUSG00000026009	Icos	stromal_luminal-progenitors	29.5011	7.71783	1.62951	1.01625e-07	6.41191e-07
ENSMUSG00000052062	Pard3b	endothelial_adipocytes	930.593	1.148	0.337574	0.000297613	0.000925593
ENSMUSG00000052062	Pard3b	luminal-progenitors_adipocytes	930.593	1.76061	0.34804	5.61498e-08	2.80782e-07
ENSMUSG00000052062	Pard3b	stromal_adipocytes	930.593	1.44936	0.35587	1.06928e-05	4.27516e-05
ENSMUSG00000052062	Pard3b	luminal-progenitors_basal	930.593	1.55574	0.356502	7.24019e-07	4.77584e-06
ENSMUSG00000052062	Pard3b	stromal_basal	930.593	1.22274	0.371727	8.15895e-05	0.000463846
ENSMUSG00000104402	Gm38012	endothelial_adipocytes	13.7977	1.6177	0.916203	0.0176751	0.038829
ENSMUSG00000104402	Gm38012	endothelial_basal	13.7977	2.70193	1.01419	0.000466753	0.00227928
ENSMUSG00000104402	Gm38012	stromal_basal	13.7977	1.6993	1.116	0.00779581	0.0266481
ENSMUSG00000104402	Gm38012	luminal-differentiated_endothelial	13.7977	-2.71349	1.10832	0.000769639	0.00291135
ENSMUSG00000104402	Gm38012	stromal_luminal-differentiated	13.7977	1.75406	1.14111	0.00993505	0.0305225
ENSMUSG00000102359	Gm38351	luminal-progenitors_adipocytes	6.57081	2.24082	1.37625	0.0126733	0.0288534
ENSMUSG00000102359	Gm38351	stromal_adipocytes	6.57081	2.80755	1.46449	0.00442987	0.0113215
ENSMUSG00000100750	Gm29084	endothelial_adipocytes	162.134	2.24471	0.770409	0.000359467	0.00110287
ENSMUSG00000100750	Gm29084	luminal-differentiated_adipocytes	162.134	1.93851	0.800183	0.00160851	0.00442009
ENSMUSG00000100750	Gm29084	luminal-progenitors_adipocytes	162.134	1.44377	0.712333	0.0108111	0.025005
ENSMUSG00000100750	Gm29084	stromal_adipocytes	162.134	1.76776	0.774579	0.00341391	0.00893557
ENSMUSG00000100750	Gm29084	endothelial_basal	162.134	1.87405	0.830055	0.00140759	0.00606274
ENSMUSG00000100750	Gm29084	luminal-differentiated_basal	162.134	1.51031	0.801549	0.00530486	0.0172761
ENSMUSG00000100750	Gm29084	stromal_basal	162.134	1.2602	0.817438	0.0104827	0.0342828
ENSMUSG00000025969	Nrp2	basal_adipocytes	2747.17	1.44764	0.439425	0.000333318	0.00101763
ENSMUSG00000025969	Nrp2	endothelial_adipocytes	2747.17	5.62977	0.451713	7.65337e-37	3.54715e-35
ENSMUSG00000025969	Nrp2	endothelial_basal	2747.17	3.98647	0.44571	6.78949e-20	3.7638e-18
ENSMUSG00000025969	Nrp2	luminal-differentiated_endothelial	2747.17	-5.26174	0.466898	1.19307e-30	6.65755e-29
ENSMUSG00000025969	Nrp2	luminal-progenitors_endothelial	2747.17	-5.1931	0.448324	8.49201e-32	4.21843e-30
ENSMUSG00000025969	Nrp2	stromal_endothelial	2747.17	-5.19664	0.464113	6.20969e-30	9.83855e-28
ENSMUSG00000103032	Gm37121	endothelial_adipocytes	16.6694	4.57307	1.26375	1.87565e-05	7.01725e-05
ENSMUSG00000103032	Gm37121	endothelial_basal	16.6694	2.48245	1.24525	0.00246993	0.00998297
ENSMUSG00000103032	Gm37121	luminal-differentiated_basal	16.6694	-2.78338	1.59648	0.00327636	0.0112962
ENSMUSG00000103032	Gm37121	luminal-differentiated_endothelial	16.6694	-6.73857	1.44984	6.08676e-08	4.59882e-07
ENSMUSG00000103032	Gm37121	luminal-progenitors_endothelial	16.6694	-4.76018	1.18343	5.69293e-06	2.81404e-05
ENSMUSG00000103032	Gm37121	stromal_endothelial	16.6694	-4.96041	1.26967	7.64867e-06	6.04363e-05
ENSMUSG00000040865	Ino80d	endothelial_adipocytes	2384.7	1.34216	0.171433	1.61352e-15	1.69183e-14
ENSMUSG00000084799	Ino80dos	endothelial_adipocytes	49.591	1.36761	0.469313	0.00108374	0.00306225
ENSMUSG00000084799	Ino80dos	stromal_adipocytes	49.591	1.45693	0.490347	0.000677428	0.00202655
ENSMUSG00000084799	Ino80dos	stromal_luminal-differentiated	49.591	1.06075	0.517049	0.00520932	0.0173281
ENSMUSG00000101599	Gm20342	endothelial_adipocytes	158.033	1.24982	0.407513	0.000803645	0.0023251
ENSMUSG00000101599	Gm20342	luminal-differentiated_adipocytes	158.033	1.15981	0.417083	0.00196662	0.00531852
ENSMUSG00000101599	Gm20342	stromal_adipocytes	158.033	1.14101	0.41797	0.00250667	0.00676136
ENSMUSG00000025968	Ndufs1	basal_adipocytes	1746.56	-2.34592	0.173024	3.49293e-43	1.9881e-41
ENSMUSG00000025968	Ndufs1	endothelial_adipocytes	1746.56	-2.81725	0.17307	1.37179e-60	2.61742e-58
ENSMUSG00000025968	Ndufs1	luminal-differentiated_adipocytes	1746.56	-1.93544	0.180011	3.0446e-28	9.3829e-27
ENSMUSG00000025968	Ndufs1	luminal-progenitors_adipocytes	1746.56	-2.18108	0.173366	1.36035e-37	6.84533e-36
ENSMUSG00000025968	Ndufs1	stromal_adipocytes	1746.56	-2.77879	0.179521	3.6156e-55	4.65575e-53
ENSMUSG00000025967	Eef1b2	luminal-progenitors_adipocytes	8570.82	1.67073	0.166292	1.50416e-24	3.08454e-23
ENSMUSG00000025967	Eef1b2	luminal-progenitors_basal	8570.82	1.21135	0.166718	4.32214e-14	6.80404e-13
ENSMUSG00000025967	Eef1b2	luminal-progenitors_endothelial	8570.82	1.71914	0.167978	4.63296e-26	1.55794e-24
ENSMUSG00000025967	Eef1b2	stromal_luminal-progenitors	8570.82	-1.02671	0.170483	3.59822e-10	3.05465e-09
ENSMUSG00000064602	Snora41	luminal-differentiated_adipocytes	166.8	-1.03075	0.415421	0.00589458	0.0145057
ENSMUSG00000064602	Snora41	luminal-progenitors_adipocytes	166.8	-1.17504	0.407463	0.00159281	0.00431986
ENSMUSG00000046856	Gpr1	basal_adipocytes	92.3721	1.71468	1.06745	0.0222683	0.0472699
ENSMUSG00000046856	Gpr1	endothelial_adipocytes	92.3721	7.51408	1.14056	6.37108e-13	5.33767e-12
ENSMUSG00000046856	Gpr1	luminal-differentiated_adipocytes	92.3721	-16.4854	1.3533	8.37362e-35	3.9709e-33
ENSMUSG00000046856	Gpr1	luminal-progenitors_adipocytes	92.3721	-18.7115	1.31153	8.51399e-48	7.73293e-46
ENSMUSG00000046856	Gpr1	stromal_adipocytes	92.3721	7.96401	1.18898	1.76776e-13	1.62537e-12
ENSMUSG00000046856	Gpr1	endothelial_basal	92.3721	4.9184	0.86672	7.3555e-10	1.06382e-08
ENSMUSG00000046856	Gpr1	luminal-differentiated_basal	92.3721	-19.098	1.17516	2.95138e-60	1.85096e-57
ENSMUSG00000046856	Gpr1	luminal-progenitors_basal	92.3721	-21.4892	1.12451	1.85805e-82	2.85188e-79
ENSMUSG00000046856	Gpr1	stromal_basal	92.3721	5.37754	0.88182	2.00631e-10	2.95608e-09
ENSMUSG00000046856	Gpr1	luminal-differentiated_endothelial	92.3721	-24.4239	1.15231	5.16347e-101	1.32252e-97
ENSMUSG00000046856	Gpr1	luminal-progenitors_endothelial	92.3721	-26.8045	1.10053	7.47322e-133	4.68683e-129
ENSMUSG00000046856	Gpr1	stromal_luminal-differentiated	92.3721	24.7845	1.17371	3.09321e-100	1.1318e-96
ENSMUSG00000046856	Gpr1	stromal_luminal-progenitors	92.3721	27.1514	1.1211	4.89477e-131	4.093e-127
ENSMUSG00000027520	Zdbf2	basal_adipocytes	53.0709	1.83638	0.911493	0.00756455	0.0178064
ENSMUSG00000027520	Zdbf2	endothelial_adipocytes	53.0709	3.39156	0.973565	3.76994e-05	0.000134608
ENSMUSG00000027520	Zdbf2	stromal_adipocytes	53.0709	2.89839	1.03027	0.00033489	0.00105801
ENSMUSG00000027520	Zdbf2	luminal-differentiated_basal	53.0709	-1.40727	0.954294	0.0159254	0.0449793
ENSMUSG00000027520	Zdbf2	luminal-progenitors_basal	53.0709	-2.70899	1.03961	0.000313209	0.00131192
ENSMUSG00000027520	Zdbf2	luminal-differentiated_endothelial	53.0709	-3.14322	0.997803	0.000112217	0.000501697
ENSMUSG00000027520	Zdbf2	luminal-progenitors_endothelial	53.0709	-4.26564	0.898984	3.18106e-07	1.88563e-06
ENSMUSG00000027520	Zdbf2	stromal_luminal-differentiated	53.0709	2.62466	1.08812	0.000852854	0.00347284
ENSMUSG00000027520	Zdbf2	stromal_luminal-progenitors	53.0709	3.93728	0.934986	6.14436e-06	3.05646e-05
ENSMUSG00000025964	Adam23	luminal-progenitors_adipocytes	620.609	-4.1791	0.759689	4.56158e-09	2.58429e-08
ENSMUSG00000025964	Adam23	stromal_adipocytes	620.609	4.28944	0.754425	1.72383e-09	1.10174e-08
ENSMUSG00000025964	Adam23	luminal-progenitors_basal	620.609	-3.73422	0.778938	1.65661e-07	1.20115e-06
[truncated: 112,134 more rows]
