# Supplementary material for: Dynamic allelic expression in mouse mammary glands across the adult developmental cycle
Source: Nucleic Acids Res. 2025 Sep 9;53(17):gkaf804. doi: 10.1093/nar/gkaf804 (PMC12419806; doi:10.1093/nar/gkaf804)
Supplement: gkaf804_Supplemental_Files [file gkaf804_supplemental_files.zip › Supp Table 7 - DEG between cell types_Lac d5.xlsx]

## Sheet: renamed-t4 (1)
Gene_ID	Gene_Name	Comparison	baseMean	log2FoldChange	lfcSE	pvalue	padj
ENSMUSG00000051951	Xkr4	basal_adipocytes	98.2563	6.91691	1.27555	2.07292e-10	1.60307e-09
ENSMUSG00000051951	Xkr4	endothelial_adipocytes	98.2563	4.4047	1.16866	9.29227e-06	3.8384e-05
ENSMUSG00000051951	Xkr4	luminal-progenitors_adipocytes	98.2563	4.57154	1.19844	5.42157e-06	2.53175e-05
ENSMUSG00000051951	Xkr4	stromal_adipocytes	98.2563	2.88955	1.22372	0.00113243	0.00339043
ENSMUSG00000051951	Xkr4	luminal-differentiated_basal	98.2563	-4.55086	0.919881	3.08262e-08	3.70713e-07
ENSMUSG00000051951	Xkr4	stromal_basal	98.2563	-3.08195	0.962445	0.000116414	0.000872055
ENSMUSG00000051951	Xkr4	luminal-differentiated_endothelial	98.2563	-2.35436	1.05087	0.00157897	0.00613553
ENSMUSG00000051951	Xkr4	luminal-progenitors_luminal-differentiated	98.2563	2.21581	0.99453	0.000959986	0.00627504
ENSMUSG00000103377	Gm37180	basal_adipocytes	14.6428	11.4908	1.67318	1.483e-12	1.47054e-11
ENSMUSG00000103377	Gm37180	endothelial_adipocytes	14.6428	7.7942	1.92995	2.35342e-07	1.21627e-06
ENSMUSG00000103377	Gm37180	luminal-differentiated_adipocytes	14.6428	4.90745	2.04693	0.000220779	0.00077265
ENSMUSG00000103377	Gm37180	luminal-progenitors_adipocytes	14.6428	8.42645	1.87306	8.63913e-08	5.23608e-07
ENSMUSG00000103377	Gm37180	stromal_adipocytes	14.6428	7.56595	1.92277	9.58156e-07	4.64593e-06
ENSMUSG00000103377	Gm37180	luminal-differentiated_basal	14.6428	-4.07303	1.38341	0.000103346	0.000597062
ENSMUSG00000103377	Gm37180	stromal_basal	14.6428	-2.11123	1.50758	0.00864109	0.0346566
ENSMUSG00000104017	Gm37363	basal_adipocytes	12.8637	21.1232	1.67599	1.04984e-37	7.79408e-36
ENSMUSG00000104017	Gm37363	endothelial_adipocytes	12.8637	17.5295	1.67821	3.29353e-26	1.05117e-24
ENSMUSG00000104017	Gm37363	luminal-differentiated_adipocytes	12.8637	13.9718	1.79147	2.17947e-15	2.57842e-14
ENSMUSG00000104017	Gm37363	luminal-progenitors_adipocytes	12.8637	16.724	1.74834	2.37466e-22	6.28384e-21
ENSMUSG00000104017	Gm37363	stromal_adipocytes	12.8637	16.6415	1.71052	6.68102e-23	1.33928e-21
ENSMUSG00000104017	Gm37363	luminal-differentiated_basal	12.8637	-5.79932	1.60513	1.06023e-06	9.30936e-06
ENSMUSG00000104017	Gm37363	luminal-progenitors_basal	12.8637	-2.39341	1.50229	0.00193447	0.0101553
ENSMUSG00000104017	Gm37363	stromal_basal	12.8637	-3.37633	1.49625	0.000795214	0.00462931
ENSMUSG00000104017	Gm37363	luminal-differentiated_endothelial	12.8637	-2.10042	1.57817	0.0155925	0.0451727
ENSMUSG00000103201	Gm37329	basal_adipocytes	5.18877	2.66848	2.0897	0.019007	0.0418848
ENSMUSG00000103161	Gm38148	basal_adipocytes	11.2157	20.8382	1.49357	1.77668e-45	2.42053e-43
ENSMUSG00000103161	Gm38148	endothelial_adipocytes	11.2157	17.7096	1.49744	5.97577e-33	3.18953e-31
ENSMUSG00000103161	Gm38148	luminal-differentiated_adipocytes	11.2157	15.4745	1.56893	1.77712e-23	3.84114e-22
ENSMUSG00000103161	Gm38148	luminal-progenitors_adipocytes	11.2157	17.5014	1.51644	1.49934e-31	7.20544e-30
ENSMUSG00000103161	Gm38148	stromal_adipocytes	11.2157	18.3646	1.50583	7.30215e-35	3.21344e-33
ENSMUSG00000103161	Gm38148	luminal-differentiated_basal	11.2157	-4.37736	1.22597	1.20394e-05	8.59231e-05
ENSMUSG00000103161	Gm38148	luminal-progenitors_basal	11.2157	-1.94271	1.17081	0.00397252	0.0181874
ENSMUSG00000102331	Gm19938	basal_adipocytes	8.55853	19.6167	1.8189	3.36287e-28	1.2611e-26
ENSMUSG00000102331	Gm19938	endothelial_adipocytes	8.55853	15.0276	1.87725	3.52624e-16	4.84443e-15
ENSMUSG00000102331	Gm19938	luminal-differentiated_adipocytes	8.55853	2.58636	1.9309	0.0129442	0.0309936
ENSMUSG00000102331	Gm19938	luminal-progenitors_adipocytes	8.55853	16.1269	1.87477	1.85605e-18	3.43369e-17
ENSMUSG00000102331	Gm19938	stromal_adipocytes	8.55853	14.8434	1.87712	9.59954e-16	1.13441e-14
ENSMUSG00000102331	Gm19938	luminal-differentiated_basal	8.55853	-15.0099	1.66373	5.70842e-20	4.69513e-18
ENSMUSG00000102331	Gm19938	stromal_basal	8.55853	-3.27739	1.70743	0.00150189	0.00795326
ENSMUSG00000102331	Gm19938	luminal-differentiated_endothelial	8.55853	-9.82971	1.98733	1.21609e-09	1.39801e-08
ENSMUSG00000102331	Gm19938	luminal-progenitors_luminal-differentiated	8.55853	11.2979	1.71553	1.62139e-11	8.67499e-10
ENSMUSG00000102331	Gm19938	stromal_luminal-differentiated	8.55853	9.41428	1.95249	2.94661e-09	7.65512e-08
ENSMUSG00000025900	Rp1	luminal-progenitors_endothelial	23.7276	-2.63492	1.49241	0.00334737	0.0121964
ENSMUSG00000025900	Rp1	stromal_luminal-progenitors	23.7276	1.77706	1.53696	0.00492736	0.0287861
ENSMUSG00000104123	Gm37483	endothelial_adipocytes	2.68519	11.2891	5.53003	0.000293984	0.000953738
ENSMUSG00000104123	Gm37483	luminal-differentiated_adipocytes	2.68519	14.4794	4.85283	7.06458e-05	0.000268504
ENSMUSG00000104123	Gm37483	stromal_adipocytes	2.68519	14.6978	4.86574	6.99029e-05	0.000257288
ENSMUSG00000104123	Gm37483	endothelial_basal	2.68519	17.2231	3.92269	5.57796e-07	4.90846e-05
ENSMUSG00000104123	Gm37483	luminal-differentiated_basal	2.68519	19.0817	3.94709	7.0598e-08	7.88171e-07
ENSMUSG00000104123	Gm37483	luminal-progenitors_basal	2.68519	2.19268	3.59416	0.0110101	0.0412176
ENSMUSG00000104123	Gm37483	stromal_basal	2.68519	18.5818	3.88876	6.92632e-08	1.16074e-06
ENSMUSG00000104123	Gm37483	luminal-progenitors_endothelial	2.68519	-2.4707	3.43792	0.0147149	0.0427909
ENSMUSG00000104123	Gm37483	luminal-progenitors_luminal-differentiated	2.68519	-3.57195	4.61857	0.00477504	0.0234578
ENSMUSG00000104123	Gm37483	stromal_luminal-progenitors	2.68519	3.54944	4.82358	0.00473971	0.0279897
ENSMUSG00000025902	Sox17	basal_adipocytes	1039.98	4.28931	0.890611	9.57688e-08	5.31282e-07
ENSMUSG00000025902	Sox17	endothelial_adipocytes	1039.98	4.80607	0.88918	3.90934e-09	2.51995e-08
ENSMUSG00000025902	Sox17	luminal-differentiated_basal	1039.98	-4.47228	0.80886	1.59443e-09	2.45085e-08
ENSMUSG00000025902	Sox17	luminal-progenitors_basal	1039.98	-2.38625	0.825028	0.000172732	0.00139266
ENSMUSG00000025902	Sox17	stromal_basal	1039.98	-5.59572	0.830276	1.847e-13	8.58514e-12
ENSMUSG00000025902	Sox17	luminal-differentiated_endothelial	1039.98	-5.08645	0.811343	3.28321e-11	4.71373e-10
ENSMUSG00000025902	Sox17	luminal-progenitors_endothelial	1039.98	-3.0786	0.817348	1.3309e-05	9.52281e-05
ENSMUSG00000025902	Sox17	stromal_endothelial	1039.98	-6.18633	0.839068	1.76301e-15	6.6808e-14
ENSMUSG00000025902	Sox17	stromal_luminal-progenitors	1039.98	-2.19215	0.909668	0.000304271	0.00315672
ENSMUSG00000104238	Gm37587	basal_adipocytes	19.6776	2.87306	1.55105	0.00573645	0.0143386
ENSMUSG00000104238	Gm37587	endothelial_adipocytes	19.6776	3.46462	1.59095	0.0018448	0.00512706
ENSMUSG00000104238	Gm37587	luminal-differentiated_basal	19.6776	-2.94524	1.39593	0.00188191	0.00780712
ENSMUSG00000104238	Gm37587	stromal_basal	19.6776	-3.03629	1.49882	0.00152659	0.00805744
ENSMUSG00000104238	Gm37587	luminal-differentiated_endothelial	19.6776	-3.72485	1.44488	0.000450818	0.00201269
ENSMUSG00000104238	Gm37587	stromal_endothelial	19.6776	-3.83757	1.43547	0.000358886	0.00187134
ENSMUSG00000102269	Gm7357	basal_adipocytes	13.7283	3.68659	1.73239	0.0015571	0.00441122
ENSMUSG00000102269	Gm7357	endothelial_adipocytes	13.7283	3.7738	1.71907	0.00138443	0.00394613
ENSMUSG00000102269	Gm7357	luminal-differentiated_basal	13.7283	-3.53285	1.43038	0.000534708	0.00256574
ENSMUSG00000102269	Gm7357	luminal-progenitors_basal	13.7283	-4.50353	1.97013	4.41145e-05	0.000445782
ENSMUSG00000102269	Gm7357	stromal_basal	13.7283	-5.84049	1.6207	1.64154e-06	2.00447e-05
ENSMUSG00000102269	Gm7357	luminal-differentiated_endothelial	13.7283	-3.84394	1.51312	0.000461344	0.00205503
ENSMUSG00000102269	Gm7357	luminal-progenitors_endothelial	13.7283	-4.68816	1.68702	3.74392e-05	0.000239287
ENSMUSG00000102269	Gm7357	stromal_endothelial	13.7283	-6.1336	1.59495	1.3615e-06	1.19757e-05
ENSMUSG00000098104	Gm6085	luminal-differentiated_adipocytes	5.05789	2.09526	1.32429	0.0141426	0.0335432
ENSMUSG00000098104	Gm6085	luminal-progenitors_luminal-differentiated	5.05789	-1.91549	1.23457	0.00461498	0.0228083
ENSMUSG00000033845	Mrpl15	basal_adipocytes	592.832	-2.20501	0.272944	7.99796e-17	1.20007e-15
ENSMUSG00000033845	Mrpl15	endothelial_adipocytes	592.832	-2.35895	0.273478	5.78618e-19	1.01081e-17
ENSMUSG00000033845	Mrpl15	luminal-differentiated_adipocytes	592.832	-1.80051	0.270381	5.5425e-12	4.8918e-11
ENSMUSG00000033845	Mrpl15	luminal-progenitors_adipocytes	592.832	-1.39082	0.272603	5.89665e-08	3.65153e-07
ENSMUSG00000033845	Mrpl15	stromal_adipocytes	592.832	-2.36676	0.273617	3.52749e-19	5.44645e-18
ENSMUSG00000104217	Gm37988	basal_adipocytes	4.58427	16.121	2.57303	6.58868e-11	5.37781e-10
ENSMUSG00000104217	Gm37988	endothelial_adipocytes	4.58427	15.0974	2.59385	1.15062e-09	7.91461e-09
ENSMUSG00000104217	Gm37988	luminal-differentiated_adipocytes	4.58427	14.8456	2.62014	3.7688e-09	2.47007e-08
ENSMUSG00000104217	Gm37988	stromal_adipocytes	4.58427	14.6888	2.63866	7.0385e-09	4.37334e-08
ENSMUSG00000104217	Gm37988	luminal-progenitors_basal	4.58427	-10.1898	2.63027	2.91182e-06	4.49456e-05
ENSMUSG00000104217	Gm37988	luminal-progenitors_endothelial	4.58427	-8.25349	3.10626	2.75723e-05	0.000182117
ENSMUSG00000104217	Gm37988	luminal-progenitors_luminal-differentiated	4.58427	-7.86255	3.26866	6.69652e-05	0.000662316
ENSMUSG00000104217	Gm37988	stromal_luminal-progenitors	4.58427	7.63723	3.41522	0.000106227	0.00133241
ENSMUSG00000002459	Rgs20	luminal-progenitors_adipocytes	50.1121	3.08166	1.17464	0.000584578	0.00192881
ENSMUSG00000002459	Rgs20	luminal-progenitors_basal	50.1121	4.34716	1.08179	5.17026e-08	1.4511e-06
ENSMUSG00000002459	Rgs20	stromal_basal	50.1121	2.05761	1.10925	0.00322205	0.015263
ENSMUSG00000002459	Rgs20	luminal-progenitors_endothelial	50.1121	3.8216	0.928027	1.35268e-06	1.22726e-05
ENSMUSG00000002459	Rgs20	luminal-progenitors_luminal-differentiated	50.1121	2.27206	0.958354	0.000674764	0.00470212
ENSMUSG00000102653	Gm37079	luminal-progenitors_basal	8.66751	2.90054	1.81219	0.000932217	0.00560425
ENSMUSG00000102653	Gm37079	luminal-progenitors_luminal-differentiated	8.66751	2.38334	1.74182	0.00299903	0.0161904
ENSMUSG00000085623	Gm16041	stromal_adipocytes	1.95532	14.3007	4.52417	5.12432e-05	0.000193178
ENSMUSG00000085623	Gm16041	stromal_endothelial	1.95532	5.13582	4.54925	0.00212642	0.00908282
ENSMUSG00000085623	Gm16041	stromal_luminal-progenitors	1.95532	2.38809	3.83492	0.00912086	0.0461674
ENSMUSG00000033793	Atp6v1h	basal_adipocytes	1114.43	-1.44304	0.182355	5.81708e-16	8.13724e-15
ENSMUSG00000033793	Atp6v1h	endothelial_adipocytes	1114.43	-1.42782	0.181762	1.14706e-15	1.49715e-14
ENSMUSG00000033793	Atp6v1h	luminal-differentiated_adipocytes	1114.43	-1.22017	0.181691	7.17721e-12	6.27406e-11
ENSMUSG00000033793	Atp6v1h	luminal-progenitors_adipocytes	1114.43	-1.1678	0.182136	4.07627e-11	3.6916e-10
ENSMUSG00000033793	Atp6v1h	stromal_adipocytes	1114.43	-1.53398	0.182014	8.32819e-18	1.15674e-16
ENSMUSG00000025905	Oprk1	basal_adipocytes	3.83425	3.55778	3.59869	0.0161327	0.0362431
ENSMUSG00000025905	Oprk1	luminal-differentiated_adipocytes	3.83425	3.62072	3.84601	0.0156416	0.036664
ENSMUSG00000025905	Oprk1	stromal_adipocytes	3.83425	5.32467	4.46496	0.00590178	0.0151738
ENSMUSG00000025905	Oprk1	endothelial_basal	3.83425	-6.27289	5.49175	0.00067607	0.0217752
ENSMUSG00000025905	Oprk1	luminal-progenitors_basal	3.83425	-2.64373	3.54927	0.00636317	0.0266439
ENSMUSG00000025905	Oprk1	luminal-differentiated_endothelial	3.83425	6.56224	4.39249	0.000646918	0.00277825
ENSMUSG00000025905	Oprk1	stromal_endothelial	3.83425	8.88274	4.59346	0.000158938	0.000902066
ENSMUSG00000025905	Oprk1	luminal-progenitors_luminal-differentiated	3.83425	-2.89842	3.74792	0.00613331	0.0286353
ENSMUSG00000025905	Oprk1	stromal_luminal-progenitors	3.83425	4.83717	4.83812	0.00190526	0.013747
ENSMUSG00000090031	4732440D04Rik	luminal-progenitors_adipocytes	96.0175	1.72217	0.603146	0.000528862	0.00175722
ENSMUSG00000090031	4732440D04Rik	luminal-progenitors_luminal-differentiated	96.0175	1.26853	0.591301	0.00204581	0.0117854
ENSMUSG00000090031	4732440D04Rik	stromal_luminal-progenitors	96.0175	-1.1663	0.576784	0.00210313	0.0147868
ENSMUSG00000102135	Gm37108	luminal-differentiated_endothelial	23.7794	1.05561	0.48523	0.00458903	0.0156716
ENSMUSG00000051285	Pcmtd1	luminal-differentiated_adipocytes	2144	-1.20622	0.254061	8.0022e-07	4.01962e-06
ENSMUSG00000051285	Pcmtd1	stromal_adipocytes	2144	-1.18487	0.252333	1.16312e-06	5.58282e-06
ENSMUSG00000025909	Sntg1	luminal-differentiated_adipocytes	8.40869	10.7608	1.99546	1.01236e-08	6.29509e-08
ENSMUSG00000025909	Sntg1	luminal-progenitors_adipocytes	8.40869	10.7992	2.05056	1.14452e-08	7.75359e-08
ENSMUSG00000025909	Sntg1	stromal_adipocytes	8.40869	12.1011	1.94677	1.33234e-10	9.97636e-10
ENSMUSG00000025909	Sntg1	luminal-differentiated_basal	8.40869	12.9752	1.85756	2.02427e-13	6.33176e-12
ENSMUSG00000025909	Sntg1	luminal-progenitors_basal	8.40869	12.9416	1.81416	3.05481e-13	3.36413e-11
ENSMUSG00000025909	Sntg1	stromal_basal	8.40869	14.1817	1.79153	5.24937e-16	3.8111e-14
ENSMUSG00000025909	Sntg1	luminal-differentiated_endothelial	8.40869	10.6	1.95265	1.63314e-10	2.10941e-09
ENSMUSG00000025909	Sntg1	luminal-progenitors_endothelial	8.40869	10.913	1.81585	2.17985e-10	5.05396e-09
ENSMUSG00000025909	Sntg1	stromal_endothelial	8.40869	12.0893	1.81551	7.43351e-13	1.91455e-11
ENSMUSG00000061024	Rrs1	basal_adipocytes	658.579	-1.09247	0.218821	2.64146e-07	1.38327e-06
ENSMUSG00000025911	Adhfe1	basal_adipocytes	321.266	-6.23469	0.827707	1.34168e-16	1.98181e-15
ENSMUSG00000025911	Adhfe1	endothelial_adipocytes	321.266	-6.40015	0.81858	2.00604e-17	3.12569e-16
ENSMUSG00000025911	Adhfe1	luminal-differentiated_adipocytes	321.266	-4.77266	0.81228	7.95267e-11	6.2713e-10
ENSMUSG00000025911	Adhfe1	luminal-progenitors_adipocytes	321.266	-4.46998	0.786001	9.3056e-10	7.20273e-09
ENSMUSG00000025911	Adhfe1	stromal_adipocytes	321.266	-4.93342	0.805233	2.40632e-11	1.923e-10
ENSMUSG00000025911	Adhfe1	luminal-progenitors_endothelial	321.266	1.38891	0.77051	0.00983238	0.0303987
ENSMUSG00000079671	2610203C22Rik	basal_adipocytes	43.3432	6.17825	1.27815	6.82974e-09	4.36343e-08
ENSMUSG00000079671	2610203C22Rik	endothelial_adipocytes	43.3432	6.3859	1.2523	1.92216e-09	1.28311e-08
ENSMUSG00000079671	2610203C22Rik	luminal-differentiated_adipocytes	43.3432	7.45468	1.25196	3.56994e-11	2.91758e-10
ENSMUSG00000079671	2610203C22Rik	luminal-progenitors_adipocytes	43.3432	6.09198	1.26465	1.25349e-08	8.43708e-08
ENSMUSG00000079671	2610203C22Rik	stromal_adipocytes	43.3432	5.05109	1.25204	1.05952e-06	5.11369e-06
ENSMUSG00000079671	2610203C22Rik	stromal_luminal-differentiated	43.3432	-1.19606	0.871936	0.00820149	0.0412754
ENSMUSG00000067879	Vxn	stromal_basal	8.23797	-2.38607	1.40993	0.00416069	0.0189331
ENSMUSG00000067879	Vxn	stromal_luminal-progenitors	8.23797	-1.93894	1.36081	0.00271375	0.0179528
ENSMUSG00000045210	Vcpip1	luminal-differentiated_adipocytes	1271.74	1.23662	0.205641	6.82674e-10	4.87736e-09
ENSMUSG00000045210	Vcpip1	stromal_adipocytes	1271.74	1.25285	0.204828	3.79654e-10	2.71746e-09
ENSMUSG00000097893	1700034P13Rik	luminal-progenitors_adipocytes	9.31446	-3.50261	1.54304	0.00111023	0.00345634
ENSMUSG00000097893	1700034P13Rik	luminal-progenitors_endothelial	9.31446	-2.18214	1.34522	0.00723168	0.0234597
ENSMUSG00000097893	1700034P13Rik	stromal_luminal-progenitors	9.31446	2.18052	1.52415	0.00192699	0.0138588
ENSMUSG00000025915	Sgk3	luminal-progenitors_luminal-differentiated	567.81	-1.06943	0.327606	5.09311e-05	0.000524211
ENSMUSG00000025915	Sgk3	stromal_luminal-differentiated	567.81	-1.61413	0.310655	8.45604e-09	2.00655e-07
ENSMUSG00000098234	Snhg6	endothelial_adipocytes	104.145	-1.0066	0.411512	0.00779702	0.0189036
ENSMUSG00000093178	Snord87	endothelial_adipocytes	8.6845	-2.54297	0.651827	9.65342e-06	3.97319e-05
ENSMUSG00000093178	Snord87	stromal_adipocytes	8.6845	-2.22698	0.658584	6.71204e-05	0.000247919
ENSMUSG00000093178	Snord87	luminal-differentiated_endothelial	8.6845	1.6388	0.612829	0.000601752	0.00260569
ENSMUSG00000093178	Snord87	luminal-progenitors_endothelial	8.6845	2.1403	0.578017	2.44392e-05	0.000163882
ENSMUSG00000093178	Snord87	stromal_luminal-differentiated	8.6845	-1.1711	0.657566	0.00315618	0.0186767
ENSMUSG00000093178	Snord87	stromal_luminal-progenitors	8.6845	-1.71563	0.633524	0.000194386	0.0022075
ENSMUSG00000099032	Tcf24	basal_adipocytes	30.3964	17.5569	1.31529	1.82564e-41	1.80541e-39
ENSMUSG00000099032	Tcf24	endothelial_adipocytes	30.3964	15.6814	1.35209	1.24171e-31	5.84421e-30
ENSMUSG00000099032	Tcf24	luminal-differentiated_adipocytes	30.3964	18.9086	1.31587	1.33099e-47	1.73049e-45
ENSMUSG00000099032	Tcf24	luminal-progenitors_adipocytes	30.3964	17.6616	1.32498	2.7732e-41	2.47575e-39
ENSMUSG00000099032	Tcf24	stromal_adipocytes	30.3964	20.7024	1.31343	8.17555e-57	1.50499e-54
ENSMUSG00000099032	Tcf24	stromal_basal	30.3964	2.42338	1.09349	0.00132543	0.00715117
ENSMUSG00000099032	Tcf24	luminal-differentiated_endothelial	30.3964	2.50047	1.13338	0.00166146	0.00642146
ENSMUSG00000099032	Tcf24	stromal_endothelial	30.3964	4.42829	0.986828	8.59149e-07	7.84302e-06
ENSMUSG00000099032	Tcf24	stromal_luminal-progenitors	30.3964	1.84113	1.0672	0.00191792	0.0138137
ENSMUSG00000025917	Cops5	basal_adipocytes	620.104	-1.20939	0.1934	1.45941e-10	1.14416e-09
ENSMUSG00000025917	Cops5	endothelial_adipocytes	620.104	-1.29262	0.193287	8.40535e-12	7.48515e-11
ENSMUSG00000025917	Cops5	stromal_adipocytes	620.104	-1.10203	0.192692	5.353e-09	3.37744e-08
ENSMUSG00000102556	Gm37569	basal_adipocytes	17.1713	1.64496	0.976044	0.0226849	0.0489988
ENSMUSG00000102556	Gm37569	stromal_adipocytes	17.1713	1.77455	0.975699	0.0126094	0.0299646
ENSMUSG00000042501	Cpa6	basal_adipocytes	28.5709	20.7043	1.70075	2.55825e-35	1.61789e-33
ENSMUSG00000042501	Cpa6	endothelial_adipocytes	28.5709	18.8924	1.6951	1.26338e-29	5.09535e-28
ENSMUSG00000042501	Cpa6	luminal-differentiated_adipocytes	28.5709	16.201	1.73065	2.06434e-21	3.79297e-20
ENSMUSG00000042501	Cpa6	luminal-progenitors_adipocytes	28.5709	18.9615	1.70517	1.29854e-29	5.63586e-28
ENSMUSG00000042501	Cpa6	stromal_adipocytes	28.5709	17.263	1.72079	2.94e-24	6.49633e-23
ENSMUSG00000042501	Cpa6	luminal-differentiated_basal	28.5709	-3.28019	1.43406	0.000984155	0.00441418
ENSMUSG00000042501	Cpa6	stromal_basal	28.5709	-2.09898	1.54525	0.00943602	0.0372588
ENSMUSG00000048960	Prex2	basal_adipocytes	3990.17	3.34556	0.522545	2.88896e-11	2.46239e-10
ENSMUSG00000048960	Prex2	endothelial_adipocytes	3990.17	3.76325	0.522446	1.08858e-13	1.17505e-12
ENSMUSG00000048960	Prex2	luminal-differentiated_basal	3990.17	-3.75161	0.480305	8.35697e-16	3.88948e-14
ENSMUSG00000048960	Prex2	luminal-progenitors_basal	3990.17	-2.25685	0.48051	3.35617e-07	7.05659e-06
ENSMUSG00000048960	Prex2	stromal_basal	3990.17	-3.27839	0.47874	2.62204e-12	1.02289e-10
ENSMUSG00000048960	Prex2	luminal-differentiated_endothelial	3990.17	-4.20453	0.48203	6.1326e-19	2.51722e-17
ENSMUSG00000048960	Prex2	luminal-progenitors_endothelial	3990.17	-2.72381	0.480676	2.79568e-09	4.97393e-08
ENSMUSG00000048960	Prex2	stromal_endothelial	3990.17	-3.69736	0.480712	4.59584e-15	1.63999e-13
ENSMUSG00000048960	Prex2	luminal-progenitors_luminal-differentiated	3990.17	1.09699	0.54311	0.00321057	0.017055
ENSMUSG00000057715	A830018L16Rik	basal_adipocytes	42.1876	-4.66759	1.21561	3.79309e-06	1.6825e-05
ENSMUSG00000057715	A830018L16Rik	endothelial_adipocytes	42.1876	-5.36075	1.22673	2.81246e-07	1.43987e-06
ENSMUSG00000057715	A830018L16Rik	luminal-differentiated_adipocytes	42.1876	-6.0898	1.3544	5.66215e-08	3.24513e-07
ENSMUSG00000057715	A830018L16Rik	luminal-progenitors_adipocytes	42.1876	-4.77269	1.23811	3.79224e-06	1.81793e-05
ENSMUSG00000057715	A830018L16Rik	stromal_adipocytes	42.1876	-7.26321	1.40012	2.09228e-09	1.38813e-08
ENSMUSG00000016918	Sulf1	basal_adipocytes	1577.38	4.10416	0.581648	1.94553e-13	2.11058e-12
ENSMUSG00000016918	Sulf1	endothelial_adipocytes	1577.38	4.40657	0.581236	4.31194e-15	5.31805e-14
ENSMUSG00000016918	Sulf1	luminal-progenitors_adipocytes	1577.38	4.96769	0.590028	1.3964e-18	2.63186e-17
ENSMUSG00000016918	Sulf1	stromal_adipocytes	1577.38	5.50645	0.597545	4.18253e-22	7.89057e-21
ENSMUSG00000016918	Sulf1	luminal-differentiated_basal	1577.38	-3.68599	0.515568	1.36652e-13	4.43472e-12
ENSMUSG00000016918	Sulf1	luminal-differentiated_endothelial	1577.38	-4.02701	0.51846	1.84119e-15	4.76348e-14
ENSMUSG00000016918	Sulf1	luminal-progenitors_luminal-differentiated	1577.38	4.50542	0.552455	1.9213e-19	3.8051e-17
ENSMUSG00000016918	Sulf1	stromal_luminal-differentiated	1577.38	5.07212	0.520658	1.67373e-23	4.27888e-21
ENSMUSG00000025938	Slco5a1	luminal-differentiated_adipocytes	35.2721	1.96691	1.01256	0.00763434	0.0192991
ENSMUSG00000025938	Slco5a1	stromal_adipocytes	35.2721	2.33816	1.06184	0.00270702	0.00751343
ENSMUSG00000025938	Slco5a1	stromal_luminal-progenitors	35.2721	1.36166	0.869037	0.00508071	0.0294557
ENSMUSG00000005886	Ncoa2	stromal_adipocytes	2740.63	1.21634	0.197819	3.29213e-10	2.37266e-09
ENSMUSG00000103506	Gm38376	endothelial_adipocytes	37.6288	1.27355	0.604571	0.0130341	0.0298088
ENSMUSG00000103506	Gm38376	luminal-differentiated_adipocytes	37.6288	1.60649	0.617558	0.0021539	0.00620421
ENSMUSG00000103506	Gm38376	luminal-progenitors_adipocytes	37.6288	1.26113	0.620553	0.0106492	0.0261114
ENSMUSG00000103506	Gm38376	stromal_adipocytes	37.6288	1.58542	0.618823	0.00232062	0.00653252
ENSMUSG00000103495	Gm37409	luminal-differentiated_adipocytes	35.2251	1.23284	0.650603	0.0212671	0.0482346
ENSMUSG00000103495	Gm37409	stromal_adipocytes	35.2251	1.40873	0.658747	0.00946736	0.0232046
ENSMUSG00000104170	Gm37702	luminal-differentiated_adipocytes	21.0199	1.48651	0.771102	0.0143191	0.0339121
ENSMUSG00000104170	Gm37702	stromal_adipocytes	21.0199	1.43166	0.767492	0.0175103	0.0400559
ENSMUSG00000103085	Gm38120	luminal-differentiated_adipocytes	73.6027	1.23679	0.540715	0.00814326	0.0204447
ENSMUSG00000103085	Gm38120	stromal_adipocytes	73.6027	1.49209	0.548516	0.00167447	0.00484296
ENSMUSG00000025935	Tram1	luminal-differentiated_adipocytes	2704.43	1.50379	0.219001	1.85155e-12	1.70651e-11
ENSMUSG00000025935	Tram1	luminal-progenitors_adipocytes	2704.43	1.86542	0.222217	3.69616e-18	6.67064e-17
ENSMUSG00000025935	Tram1	stromal_adipocytes	2704.43	1.5302	0.219021	6.71453e-13	6.24619e-12
ENSMUSG00000025935	Tram1	luminal-progenitors_basal	2704.43	1.01298	0.207493	9.83583e-08	2.49533e-06
ENSMUSG00000025935	Tram1	luminal-progenitors_endothelial	2704.43	1.21033	0.207097	4.63959e-10	9.99904e-09
ENSMUSG00000025937	Lactb2	basal_adipocytes	768.67	-2.61044	0.345779	7.06316e-15	8.85072e-14
ENSMUSG00000025937	Lactb2	endothelial_adipocytes	768.67	-2.82403	0.346436	4.60306e-17	6.90624e-16
ENSMUSG00000025937	Lactb2	luminal-differentiated_adipocytes	768.67	-2.17014	0.345366	4.14079e-11	3.36052e-10
ENSMUSG00000025937	Lactb2	luminal-progenitors_adipocytes	768.67	-1.75116	0.353032	6.82469e-08	4.18899e-07
ENSMUSG00000025937	Lactb2	stromal_adipocytes	768.67	-2.58327	0.349016	9.08239e-15	9.91702e-14
ENSMUSG00000102982	Gm38319	endothelial_adipocytes	20.2121	-2.3132	0.828671	0.000633228	0.00192804
ENSMUSG00000025932	Eya1	basal_adipocytes	56.3387	6.81212	1.30613	6.78092e-10	4.92708e-09
ENSMUSG00000025932	Eya1	endothelial_adipocytes	56.3387	5.62274	1.23567	8.59505e-08	4.68038e-07
ENSMUSG00000025932	Eya1	luminal-differentiated_adipocytes	56.3387	2.46937	1.21756	0.00356985	0.00976658
ENSMUSG00000025932	Eya1	luminal-progenitors_adipocytes	56.3387	5.40647	1.26024	3.13887e-07	1.77506e-06
ENSMUSG00000025932	Eya1	stromal_adipocytes	56.3387	5.55031	1.28097	2.06517e-07	1.08641e-06
ENSMUSG00000025932	Eya1	luminal-differentiated_basal	56.3387	-3.37254	0.800757	3.85657e-06	3.04136e-05
ENSMUSG00000025932	Eya1	luminal-differentiated_endothelial	56.3387	-2.39032	0.914921	0.000567977	0.00247408
ENSMUSG00000025932	Eya1	luminal-progenitors_luminal-differentiated	56.3387	1.85868	0.898986	0.00189943	0.0110904
ENSMUSG00000025932	Eya1	stromal_luminal-differentiated	56.3387	1.96386	1.01868	0.00129952	0.00894295
ENSMUSG00000054493	Gm9947	basal_adipocytes	15.4184	15.0844	1.52342	1.04466e-23	2.79884e-22
ENSMUSG00000054493	Gm9947	endothelial_adipocytes	15.4184	17.0436	1.46701	7.88359e-32	3.80709e-30
ENSMUSG00000054493	Gm9947	luminal-differentiated_adipocytes	15.4184	17.5569	1.47313	2.0057e-33	9.47825e-32
ENSMUSG00000054493	Gm9947	luminal-progenitors_adipocytes	15.4184	17.7775	1.48266	6.89678e-34	3.90548e-32
ENSMUSG00000054493	Gm9947	stromal_adipocytes	15.4184	20.2184	1.46334	3.19626e-44	2.49404e-42
ENSMUSG00000054493	Gm9947	stromal_basal	15.4184	4.11436	1.19106	3.19748e-05	0.000278703
ENSMUSG00000054493	Gm9947	stromal_endothelial	15.4184	2.13454	1.31948	0.0065959	0.0242938
ENSMUSG00000025930	Msc	basal_adipocytes	40.7523	17.0026	1.3457	2.33226e-37	1.70675e-35
ENSMUSG00000025930	Msc	endothelial_adipocytes	40.7523	17.5633	1.33838	5.29913e-40	5.19274e-38
ENSMUSG00000025930	Msc	luminal-differentiated_adipocytes	40.7523	19.9019	1.33036	1.85899e-51	3.17429e-49
ENSMUSG00000025930	Msc	luminal-progenitors_adipocytes	40.7523	18.0968	1.37489	2.33517e-40	1.94618e-38
ENSMUSG00000025930	Msc	stromal_adipocytes	40.7523	21.8152	1.32824	1.47457e-61	3.9332e-59
ENSMUSG00000025930	Msc	luminal-differentiated_basal	40.7523	2.11919	1.08302	0.00445261	0.016378
ENSMUSG00000025930	Msc	stromal_basal	40.7523	4.12411	0.959925	1.89256e-06	2.27743e-05
ENSMUSG00000025930	Msc	stromal_endothelial	40.7523	3.69881	0.98385	2.20105e-05	0.0001514
ENSMUSG00000025930	Msc	stromal_luminal-progenitors	40.7523	2.48832	1.16857	0.000383409	0.00380659
ENSMUSG00000082193	Rpl5-ps1	luminal-differentiated_endothelial	3.77754	1.89508	1.14734	0.00840116	0.0264605
ENSMUSG00000073737	Gm10566	luminal-progenitors_adipocytes	3.51747	-3.09089	1.70112	0.00403437	0.0110331
ENSMUSG00000092083	Kcnb2	basal_adipocytes	6.35721	15.5728	2.01875	2.69124e-15	3.52407e-14
ENSMUSG00000092083	Kcnb2	endothelial_adipocytes	6.35721	16.1896	2.01471	2.37455e-16	3.3167e-15
ENSMUSG00000092083	Kcnb2	luminal-differentiated_adipocytes	6.35721	14.5959	2.04761	3.21055e-13	3.1713e-12
ENSMUSG00000092083	Kcnb2	stromal_adipocytes	6.35721	16.4499	2.02934	1.55541e-16	1.95849e-15
ENSMUSG00000092083	Kcnb2	luminal-progenitors_basal	6.35721	-18.8289	1.84297	1.47682e-25	1.39492e-22
ENSMUSG00000092083	Kcnb2	luminal-progenitors_endothelial	6.35721	-19.4473	1.84399	4.52484e-27	1.99141e-24
ENSMUSG00000092083	Kcnb2	luminal-progenitors_luminal-differentiated	6.35721	-17.7331	1.86175	1.98345e-22	6.67255e-20
ENSMUSG00000092083	Kcnb2	stromal_luminal-progenitors	6.35721	19.664	1.85558	2.37856e-27	2.05753e-24
ENSMUSG00000104379	Gm37509	basal_adipocytes	8.30979	1.99193	1.23693	0.0200971	0.0440292
ENSMUSG00000104379	Gm37509	endothelial_adipocytes	8.30979	2.41529	1.28514	0.00786868	0.0190608
ENSMUSG00000104379	Gm37509	stromal_adipocytes	8.30979	2.00355	1.2404	0.0154056	0.035802
ENSMUSG00000032719	Sbspon	basal_adipocytes	106.871	6.80099	1.28244	4.10208e-10	3.06317e-09
ENSMUSG00000032719	Sbspon	endothelial_adipocytes	106.871	4.03537	1.18018	4.09175e-05	0.00015252
ENSMUSG00000032719	Sbspon	luminal-differentiated_adipocytes	106.871	1.76789	1.11015	0.0205055	0.0466852
ENSMUSG00000032719	Sbspon	luminal-progenitors_adipocytes	106.871	4.68348	1.20841	3.84901e-06	1.84303e-05
ENSMUSG00000032719	Sbspon	stromal_adipocytes	106.871	4.32835	1.24203	1.41709e-05	5.83718e-05
ENSMUSG00000032719	Sbspon	luminal-differentiated_basal	106.871	-4.05949	0.807248	4.23763e-08	4.95364e-07
ENSMUSG00000032719	Sbspon	stromal_basal	106.871	-1.55448	0.959171	0.00629153	0.0267407
ENSMUSG00000032719	Sbspon	luminal-differentiated_endothelial	106.871	-1.40667	0.888242	0.0137312	0.0404341
ENSMUSG00000032719	Sbspon	luminal-progenitors_luminal-differentiated	106.871	1.94325	0.896672	0.00142638	0.00869204
ENSMUSG00000032719	Sbspon	stromal_luminal-differentiated	106.871	1.4606	0.993344	0.00512091	0.0280448
ENSMUSG00000067795	4930444P10Rik	basal_adipocytes	13.1559	2.41735	1.58087	0.0162028	0.0363718
ENSMUSG00000067795	4930444P10Rik	luminal-differentiated_adipocytes	13.1559	6.93303	1.92702	3.11535e-06	1.45211e-05
ENSMUSG00000067795	4930444P10Rik	luminal-progenitors_adipocytes	13.1559	3.06114	1.74112	0.00465324	0.0125585
ENSMUSG00000067795	4930444P10Rik	stromal_adipocytes	13.1559	4.27325	1.86566	0.000520168	0.00165658
ENSMUSG00000067795	4930444P10Rik	luminal-differentiated_basal	13.1559	2.47021	1.37856	0.00505927	0.0182983
ENSMUSG00000067795	4930444P10Rik	luminal-differentiated_endothelial	13.1559	5.14532	1.36796	6.64334e-06	4.32967e-05
ENSMUSG00000067795	4930444P10Rik	stromal_endothelial	13.1559	3.03543	1.52857	0.00217118	0.00923784
ENSMUSG00000043716	Rpl7	luminal-differentiated_adipocytes	14534.5	1.92456	0.172843	1.5266e-29	5.26965e-28
ENSMUSG00000043716	Rpl7	luminal-progenitors_adipocytes	14534.5	1.4107	0.173568	7.13491e-17	1.14882e-15
ENSMUSG00000043716	Rpl7	stromal_adipocytes	14534.5	1.33851	0.172223	2.66295e-15	3.04013e-14
ENSMUSG00000043716	Rpl7	luminal-differentiated_basal	14534.5	1.02382	0.164565	2.93704e-11	6.31892e-10
ENSMUSG00000043716	Rpl7	luminal-differentiated_endothelial	14534.5	1.45513	0.160951	1.7893e-20	8.93361e-19
ENSMUSG00000025921	Rdh10	basal_adipocytes	360.093	1.34295	0.294885	1.50976e-06	7.12408e-06
ENSMUSG00000025921	Rdh10	luminal-differentiated_adipocytes	360.093	1.07373	0.292072	0.000107587	0.000395922
ENSMUSG00000025920	Stau2	basal_adipocytes	438.247	-1.01863	0.312842	0.00055318	0.00171554
ENSMUSG00000025920	Stau2	endothelial_adipocytes	438.247	-1.84867	0.322934	1.41756e-09	9.63973e-09
ENSMUSG00000025920	Stau2	stromal_adipocytes	438.247	-1.25986	0.314223	2.33748e-05	9.31855e-05
ENSMUSG00000025920	Stau2	luminal-differentiated_endothelial	438.247	1.08285	0.30359	4.85455e-05	0.000270244
ENSMUSG00000025920	Stau2	luminal-progenitors_endothelial	438.247	1.46614	0.306477	1.51478e-07	1.73595e-06
ENSMUSG00000025939	Ube2w	stromal_adipocytes	443.041	-1.06516	0.23302	2.52672e-06	1.15956e-05
ENSMUSG00000079658	Eloc	stromal_adipocytes	438.244	-1.06852	0.286362	9.74215e-05	0.000350674
ENSMUSG00000097744	D030040B21Rik	luminal-progenitors_basal	3.71592	-1.67703	1.45513	0.0107667	0.0405535
ENSMUSG00000097744	D030040B21Rik	luminal-progenitors_endothelial	3.71592	-3.06346	1.71553	0.00195071	0.00766175
ENSMUSG00000025940	Tmem70	basal_adipocytes	426.563	-1.99956	0.23137	6.49536e-19	1.16912e-17
ENSMUSG00000025940	Tmem70	endothelial_adipocytes	426.563	-2.22622	0.231618	6.36523e-23	1.55027e-21
ENSMUSG00000025940	Tmem70	luminal-differentiated_adipocytes	426.563	-1.56718	0.229154	2.09737e-12	1.92407e-11
ENSMUSG00000025940	Tmem70	luminal-progenitors_adipocytes	426.563	-1.77002	0.233218	2.80527e-15	3.88372e-14
ENSMUSG00000025940	Tmem70	stromal_adipocytes	426.563	-2.28364	0.232017	5.18974e-24	1.12301e-22
ENSMUSG00000025779	Ly96	luminal-differentiated_adipocytes	64.3674	1.69162	0.539191	0.000360491	0.00121315
ENSMUSG00000025779	Ly96	luminal-progenitors_adipocytes	64.3674	1.86053	0.568563	0.000108379	0.000410385
ENSMUSG00000025779	Ly96	stromal_luminal-differentiated	64.3674	-1.66705	0.541709	5.82351e-05	0.00061138
ENSMUSG00000025779	Ly96	stromal_luminal-progenitors	64.3674	-1.83419	0.514772	1.29383e-05	0.000228089
ENSMUSG00000042686	Jph1	luminal-differentiated_adipocytes	90.6848	-1.68128	0.642591	0.0018746	0.00547419
ENSMUSG00000042686	Jph1	luminal-differentiated_basal	90.6848	-2.17065	0.62033	6.77817e-05	0.00040894
ENSMUSG00000042686	Jph1	stromal_basal	90.6848	-1.01069	0.661253	0.0107551	0.0413927
ENSMUSG00000042686	Jph1	luminal-differentiated_endothelial	90.6848	-1.69796	0.653306	0.00072737	0.00308293
ENSMUSG00000042686	Jph1	luminal-progenitors_luminal-differentiated	90.6848	1.58957	0.665773	0.000983867	0.00640557
ENSMUSG00000025777	Gdap1	stromal_adipocytes	6.29674	2.37907	1.71208	0.0164015	0.037824
ENSMUSG00000067780	Pi15	basal_adipocytes	605.152	11.5927	1.11316	8.14808e-26	2.53889e-24
ENSMUSG00000067780	Pi15	endothelial_adipocytes	605.152	9.90146	1.14503	2.12684e-19	3.89445e-18
ENSMUSG00000067780	Pi15	luminal-differentiated_adipocytes	605.152	7.25597	1.20639	2.06107e-11	1.7314e-10
ENSMUSG00000067780	Pi15	luminal-progenitors_adipocytes	605.152	12.16	1.11349	3.80699e-28	1.5135e-26
ENSMUSG00000067780	Pi15	stromal_adipocytes	605.152	13.1585	1.11405	1.56725e-32	5.972e-31
ENSMUSG00000067780	Pi15	luminal-differentiated_basal	605.152	-3.71944	0.818592	6.62287e-07	6.05692e-06
ENSMUSG00000067780	Pi15	luminal-differentiated_endothelial	605.152	-1.96538	0.946092	0.00275407	0.0100384
ENSMUSG00000067780	Pi15	luminal-progenitors_endothelial	605.152	1.6073	0.879623	0.0078651	0.0252242
ENSMUSG00000067780	Pi15	stromal_endothelial	605.152	2.83878	0.889319	0.000129677	0.000752156
ENSMUSG00000067780	Pi15	luminal-progenitors_luminal-differentiated	605.152	4.16594	0.925432	1.83695e-08	4.89813e-07
ENSMUSG00000067780	Pi15	stromal_luminal-differentiated	605.152	5.32991	0.840466	1.16423e-11	4.52713e-10
ENSMUSG00000100053	Gm28154	endothelial_adipocytes	7.09845	3.00404	1.43542	0.00315239	0.00833132
ENSMUSG00000100053	Gm28154	luminal-progenitors_basal	7.09845	-1.59001	1.14899	0.0108308	0.0407171
ENSMUSG00000100053	Gm28154	luminal-differentiated_endothelial	7.09845	-2.41609	1.31498	0.00423642	0.0146197
ENSMUSG00000100053	Gm28154	luminal-progenitors_endothelial	7.09845	-3.00208	1.26305	0.000689329	0.00313157
ENSMUSG00000085125	Gm16070	basal_adipocytes	48.1325	4.17063	1.01765	2.57194e-06	1.17174e-05
ENSMUSG00000085125	Gm16070	endothelial_adipocytes	48.1325	4.61659	1.01281	3.19268e-07	1.62161e-06
ENSMUSG00000085125	Gm16070	luminal-progenitors_adipocytes	48.1325	1.9562	1.05738	0.00822587	0.0208354
ENSMUSG00000085125	Gm16070	luminal-differentiated_basal	48.1325	-3.88439	0.846514	4.43845e-07	4.20798e-06
ENSMUSG00000085125	Gm16070	luminal-progenitors_basal	48.1325	-1.28756	0.841743	0.013932	0.0498096
ENSMUSG00000085125	Gm16070	stromal_basal	48.1325	-2.23092	0.976267	0.00113624	0.00629581
ENSMUSG00000085125	Gm16070	luminal-differentiated_endothelial	48.1325	-4.4272	0.857733	3.30558e-08	3.10815e-07
ENSMUSG00000085125	Gm16070	luminal-progenitors_endothelial	48.1325	-1.89475	0.894552	0.00317359	0.0116631
ENSMUSG00000085125	Gm16070	stromal_endothelial	48.1325	-2.78676	0.907664	0.000179896	0.00100959
ENSMUSG00000085125	Gm16070	luminal-progenitors_luminal-differentiated	48.1325	1.46915	0.937956	0.00790848	0.0350318
ENSMUSG00000025776	Crispld1	basal_adipocytes	774.441	4.66749	0.752149	2.37939e-11	2.04439e-10
ENSMUSG00000025776	Crispld1	endothelial_adipocytes	774.441	4.92319	0.746776	2.55001e-12	2.4103e-11
ENSMUSG00000025776	Crispld1	luminal-progenitors_adipocytes	774.441	3.4293	0.754658	6.21154e-07	3.37425e-06
ENSMUSG00000025776	Crispld1	stromal_adipocytes	774.441	4.64375	0.762575	4.15676e-11	3.25322e-10
ENSMUSG00000025776	Crispld1	luminal-differentiated_basal	774.441	-4.47332	0.66819	1.14747e-12	3.14595e-11
ENSMUSG00000025776	Crispld1	luminal-differentiated_endothelial	774.441	-4.80325	0.66751	8.31102e-14	1.68277e-12
ENSMUSG00000025776	Crispld1	luminal-progenitors_luminal-differentiated	774.441	3.10183	0.667957	1.64352e-07	3.44088e-06
ENSMUSG00000025776	Crispld1	stromal_luminal-differentiated	774.441	4.50602	0.668337	2.2108e-12	9.85674e-11
ENSMUSG00000025927	Tfap2b	basal_adipocytes	970.64	7.22784	0.871722	2.96259e-19	5.53875e-18
ENSMUSG00000025927	Tfap2b	endothelial_adipocytes	970.64	4.97048	0.827907	9.99077e-11	7.84194e-10
ENSMUSG00000025927	Tfap2b	luminal-differentiated_adipocytes	970.64	5.1131	0.865329	4.56098e-11	3.68402e-10
ENSMUSG00000025927	Tfap2b	luminal-progenitors_adipocytes	970.64	6.33767	0.869577	1.41622e-15	2.01287e-14
ENSMUSG00000025927	Tfap2b	stromal_adipocytes	970.64	2.49962	0.867165	0.000312371	0.00103385
ENSMUSG00000025927	Tfap2b	luminal-differentiated_basal	970.64	-1.57715	0.768354	0.00394112	0.0147739
ENSMUSG00000025927	Tfap2b	stromal_basal	970.64	-4.13118	0.670307	1.17177e-10	3.38041e-09
ENSMUSG00000025927	Tfap2b	stromal_endothelial	970.64	-2.01995	0.791642	0.000603286	0.00297791
ENSMUSG00000025927	Tfap2b	stromal_luminal-differentiated	970.64	-1.9969	0.821186	0.0003543	0.00294964
ENSMUSG00000025927	Tfap2b	stromal_luminal-progenitors	970.64	-3.14712	0.705865	1.46991e-07	4.62653e-06
ENSMUSG00000043760	Pkhd1	luminal-differentiated_adipocytes	15.6007	4.07797	2.42169	0.00213767	0.00616509
ENSMUSG00000043760	Pkhd1	luminal-differentiated_endothelial	15.6007	2.50469	1.83572	0.0109305	0.0331632
ENSMUSG00000041859	Mcm3	basal_adipocytes	881.853	3.23124	0.416297	1.82461e-15	2.42269e-14
ENSMUSG00000041859	Mcm3	endothelial_adipocytes	881.853	3.44927	0.417154	2.72052e-17	4.18694e-16
ENSMUSG00000041859	Mcm3	luminal-differentiated_adipocytes	881.853	4.97218	0.422211	8.89521e-34	4.32321e-32
ENSMUSG00000041859	Mcm3	luminal-progenitors_adipocytes	881.853	3.10161	0.419257	2.46903e-14	3.13452e-13
ENSMUSG00000041859	Mcm3	stromal_adipocytes	881.853	3.51493	0.41993	5.38503e-18	7.58839e-17
ENSMUSG00000041859	Mcm3	luminal-differentiated_basal	881.853	1.64855	0.396547	3.57275e-06	2.83179e-05
ENSMUSG00000041859	Mcm3	luminal-differentiated_endothelial	881.853	1.37612	0.393819	4.66905e-05	0.000260371
ENSMUSG00000041859	Mcm3	luminal-progenitors_luminal-differentiated	881.853	-1.76064	0.383983	6.04083e-07	1.07813e-05
ENSMUSG00000041859	Mcm3	stromal_luminal-differentiated	881.853	-1.22614	0.412703	0.0001126	0.00110445
ENSMUSG00000025931	Paqr8	basal_adipocytes	100.084	3.68671	0.690439	1.27426e-08	7.88156e-08
ENSMUSG00000025931	Paqr8	endothelial_adipocytes	100.084	4.20545	0.690086	1.42584e-10	1.09451e-09
ENSMUSG00000025931	Paqr8	stromal_adipocytes	100.084	1.99356	0.714602	0.000669519	0.00209143
ENSMUSG00000025931	Paqr8	luminal-differentiated_basal	100.084	-2.53142	0.581628	3.28843e-06	2.62635e-05
ENSMUSG00000025931	Paqr8	luminal-progenitors_basal	100.084	-2.36648	0.580143	4.1995e-06	6.15005e-05
ENSMUSG00000025931	Paqr8	stromal_basal	100.084	-1.12447	0.666286	0.00633431	0.0268939
ENSMUSG00000025931	Paqr8	luminal-differentiated_endothelial	100.084	-3.05765	0.593816	3.48998e-08	3.26714e-07
ENSMUSG00000025931	Paqr8	luminal-progenitors_endothelial	100.084	-2.96012	0.580116	4.80906e-08	6.35616e-07
ENSMUSG00000025931	Paqr8	stromal_endothelial	100.084	-1.82406	0.664031	0.000319908	0.00169166
ENSMUSG00000041809	Efhc1	stromal_adipocytes	48.6473	1.50999	0.839856	0.01833	0.0417019
ENSMUSG00000041809	Efhc1	stromal_endothelial	48.6473	1.52962	0.921435	0.00682835	0.025025
ENSMUSG00000041809	Efhc1	luminal-progenitors_luminal-differentiated	48.6473	1.47211	0.867746	0.00591692	0.0278415
ENSMUSG00000041809	Efhc1	stromal_luminal-differentiated	48.6473	2.20881	0.959848	0.000489098	0.00388498
ENSMUSG00000041779	Tram2	basal_adipocytes	981.622	2.35476	0.397771	4.14343e-10	3.09224e-09
ENSMUSG00000041779	Tram2	endothelial_adipocytes	981.622	2.72271	0.396622	7.44385e-13	7.39843e-12
ENSMUSG00000041779	Tram2	luminal-differentiated_adipocytes	981.622	2.51651	0.395487	1.63395e-11	1.38623e-10
ENSMUSG00000041779	Tram2	luminal-progenitors_adipocytes	981.622	1.81954	0.405036	6.55819e-07	3.55102e-06
ENSMUSG00000041779	Tram2	stromal_adipocytes	981.622	4.23407	0.392048	2.39699e-28	6.96966e-27
ENSMUSG00000041779	Tram2	stromal_basal	981.622	1.79429	0.376346	1.33771e-07	2.0956e-06
ENSMUSG00000041779	Tram2	stromal_endothelial	981.622	1.36614	0.386877	2.05606e-05	0.000142482
ENSMUSG00000041779	Tram2	stromal_luminal-differentiated	981.622	1.52668	0.380439	2.19529e-06	3.18954e-05
ENSMUSG00000041779	Tram2	stromal_luminal-progenitors	981.622	2.24679	0.354666	2.68059e-11	2.01333e-09
ENSMUSG00000025934	Gsta3	basal_adipocytes	512.903	-6.83047	0.710996	1.29965e-24	3.72764e-23
ENSMUSG00000025934	Gsta3	endothelial_adipocytes	512.903	-8.61428	0.709598	3.48264e-36	2.36123e-34
ENSMUSG00000025934	Gsta3	luminal-differentiated_adipocytes	512.903	-7.49211	0.704185	3.5485e-28	1.08587e-26
ENSMUSG00000025934	Gsta3	luminal-progenitors_adipocytes	512.903	-5.71082	0.702979	4.12423e-18	7.38476e-17
ENSMUSG00000025934	Gsta3	stromal_adipocytes	512.903	-6.32429	0.705463	2.0852e-21	3.75393e-20
ENSMUSG00000025934	Gsta3	luminal-progenitors_endothelial	512.903	2.46468	0.65683	2.03314e-05	0.000139277
ENSMUSG00000025934	Gsta3	stromal_endothelial	512.903	1.89228	0.749487	0.000628879	0.0030891
ENSMUSG00000025934	Gsta3	luminal-progenitors_luminal-differentiated	512.903	1.09117	0.69658	0.0111069	0.0458581
ENSMUSG00000028033	Kcnq5	basal_adipocytes	146.014	4.64484	1.02487	2.16571e-07	1.14556e-06
ENSMUSG00000028033	Kcnq5	endothelial_adipocytes	146.014	2.39431	1.04252	0.00269992	0.00724464
ENSMUSG00000028033	Kcnq5	luminal-progenitors_adipocytes	146.014	3.01717	1.06214	0.000324023	0.00112302
ENSMUSG00000028033	Kcnq5	stromal_adipocytes	146.014	2.5223	1.05083	0.00134106	0.00395166
ENSMUSG00000028033	Kcnq5	luminal-differentiated_basal	146.014	-2.81772	0.874002	0.000151886	0.000843155
ENSMUSG00000082935	Gm7658	basal_adipocytes	3.35938	2.16875	1.38066	0.0187712	0.0414222
ENSMUSG00000082935	Gm7658	luminal-progenitors_basal	3.35938	-3.27796	1.47612	0.000164244	0.00133471
ENSMUSG00000082935	Gm7658	luminal-progenitors_luminal-differentiated	3.35938	-2.37386	1.41201	0.00196701	0.0114144
ENSMUSG00000082935	Gm7658	stromal_luminal-progenitors	3.35938	2.71681	1.58959	0.000645793	0.00577553
ENSMUSG00000103748	Gm38243	basal_adipocytes	12.3045	4.43811	1.68953	0.000238552	0.00079166
ENSMUSG00000103748	Gm38243	stromal_adipocytes	12.3045	2.28927	1.53973	0.0149429	0.0348631
ENSMUSG00000103748	Gm38243	luminal-differentiated_basal	12.3045	-2.58906	1.33016	0.00344566	0.0131725
ENSMUSG00000103748	Gm38243	luminal-progenitors_basal	12.3045	-3.47432	1.58628	0.000134714	0.00113337
ENSMUSG00000041670	Rims1	basal_adipocytes	6.26249	15.3195	1.78359	2.08984e-18	3.60451e-17
ENSMUSG00000041670	Rims1	endothelial_adipocytes	6.26249	14.7579	1.78835	4.78706e-17	7.1609e-16
ENSMUSG00000041670	Rims1	luminal-differentiated_adipocytes	6.26249	14.815	1.8143	1.01822e-16	1.3464e-15
ENSMUSG00000041670	Rims1	stromal_adipocytes	6.26249	16.1632	1.79351	6.36618e-20	1.03554e-18
ENSMUSG00000041670	Rims1	luminal-progenitors_basal	6.26249	-11.0886	1.61152	2.39792e-12	2.20555e-10
ENSMUSG00000041670	Rims1	luminal-progenitors_endothelial	6.26249	-10.4649	1.66868	3.73173e-11	1.06138e-09
ENSMUSG00000041670	Rims1	luminal-progenitors_luminal-differentiated	6.26249	-10.4763	1.6469	6.66889e-11	3.18628e-09
ENSMUSG00000041670	Rims1	stromal_luminal-progenitors	6.26249	11.8288	1.61562	1.04108e-13	1.29479e-11
ENSMUSG00000097970	Gm27028	stromal_adipocytes	22.2069	-4.15011	0.969472	7.52353e-07	3.69463e-06
ENSMUSG00000097970	Gm27028	luminal-differentiated_basal	22.2069	-2.36589	0.788161	0.000312314	0.00160514
ENSMUSG00000097970	Gm27028	stromal_basal	22.2069	-5.50098	0.869987	3.66659e-12	1.39197e-10
ENSMUSG00000097970	Gm27028	luminal-differentiated_endothelial	22.2069	-1.98669	0.839841	0.00125065	0.0049931
ENSMUSG00000097970	Gm27028	stromal_endothelial	22.2069	-5.31373	0.863201	3.5854e-11	7.14403e-10
ENSMUSG00000097970	Gm27028	stromal_luminal-differentiated	22.2069	-2.77366	1.01625	0.000168516	0.0015684
ENSMUSG00000097970	Gm27028	stromal_luminal-progenitors	22.2069	-3.65435	0.96344	7.71128e-07	2.04488e-05
ENSMUSG00000026158	Ogfrl1	luminal-differentiated_adipocytes	1502.51	2.41084	0.426485	1.4622e-09	1.00594e-08
ENSMUSG00000026158	Ogfrl1	luminal-progenitors_adipocytes	1502.51	1.83948	0.438089	2.50856e-06	1.2361e-05
ENSMUSG00000026158	Ogfrl1	luminal-differentiated_basal	1502.51	2.15108	0.388949	1.03761e-08	1.36352e-07
ENSMUSG00000026158	Ogfrl1	luminal-progenitors_basal	1502.51	1.49749	0.409969	1.96536e-05	0.000225434
ENSMUSG00000026158	Ogfrl1	luminal-differentiated_endothelial	1502.51	2.42234	0.397763	1.11966e-10	1.48436e-09
ENSMUSG00000026158	Ogfrl1	luminal-progenitors_endothelial	1502.51	1.83146	0.40138	5.90266e-07	5.84811e-06
ENSMUSG00000026158	Ogfrl1	stromal_luminal-differentiated	1502.51	-1.74024	0.417458	1.04225e-06	1.63143e-05
ENSMUSG00000026158	Ogfrl1	stromal_luminal-progenitors	1502.51	-1.0547	0.421308	0.000606401	0.00548978
ENSMUSG00000026154	Sdhaf4	endothelial_adipocytes	149.177	-1.52062	0.462069	0.000251348	0.000823685
ENSMUSG00000026154	Sdhaf4	luminal-differentiated_adipocytes	149.177	-1.41071	0.456895	0.000606643	0.00195397
ENSMUSG00000026154	Sdhaf4	stromal_adipocytes	149.177	-1.14341	0.444831	0.00449139	0.0118831
ENSMUSG00000026154	Sdhaf4	luminal-progenitors_basal	149.177	1.50751	0.44856	5.85205e-05	0.000565805
ENSMUSG00000026154	Sdhaf4	luminal-progenitors_endothelial	149.177	2.20257	0.427002	4.4248e-08	5.90115e-07
ENSMUSG00000026154	Sdhaf4	luminal-progenitors_luminal-differentiated	149.177	2.07172	0.422276	1.80959e-07	3.74073e-06
ENSMUSG00000026154	Sdhaf4	stromal_luminal-progenitors	149.177	-1.73669	0.453019	4.58464e-06	9.4893e-05
ENSMUSG00000026153	Fam135a	basal_adipocytes	615.782	1.7765	0.355954	9.00552e-08	5.0165e-07
ENSMUSG00000026153	Fam135a	endothelial_adipocytes	615.782	1.8112	0.354578	4.81883e-08	2.71225e-07
ENSMUSG00000026153	Fam135a	luminal-progenitors_basal	615.782	-1.0269	0.334411	0.000231533	0.00177703
ENSMUSG00000026153	Fam135a	stromal_basal	615.782	-1.56024	0.344703	2.56335e-07	3.77218e-06
ENSMUSG00000026153	Fam135a	luminal-differentiated_endothelial	615.782	-1.0457	0.330745	0.000225017	0.00107345
ENSMUSG00000026153	Fam135a	luminal-progenitors_endothelial	615.782	-1.08816	0.332174	0.000142079	0.000782825
ENSMUSG00000026153	Fam135a	stromal_endothelial	615.782	-1.59836	0.3416	1.32377e-07	1.42158e-06
ENSMUSG00000026147	Col9a1	luminal-differentiated_adipocytes	213.206	1.73397	0.917838	0.0114364	0.0277414
ENSMUSG00000026147	Col9a1	luminal-progenitors_adipocytes	213.206	4.96287	0.970562	1.04961e-08	7.14532e-08
ENSMUSG00000026147	Col9a1	luminal-progenitors_basal	213.206	3.40406	0.878777	1.10527e-06	1.97981e-05
ENSMUSG00000026147	Col9a1	luminal-differentiated_endothelial	213.206	1.86445	0.96233	0.00415577	0.0143782
ENSMUSG00000026147	Col9a1	luminal-progenitors_endothelial	213.206	4.98753	0.906128	1.72121e-10	4.13585e-09
ENSMUSG00000026147	Col9a1	luminal-progenitors_luminal-differentiated	213.206	2.31008	0.893274	0.00040858	0.00308736
ENSMUSG00000026147	Col9a1	stromal_luminal-progenitors	213.206	-3.32005	0.925884	2.92141e-06	6.46837e-05
ENSMUSG00000067736	Gm10222	basal_adipocytes	4210.65	-10.2432	1.60894	1.82268e-11	1.59823e-10
ENSMUSG00000067736	Gm10222	endothelial_adipocytes	4210.65	-9.94042	1.66749	4.9614e-11	4.03703e-10
ENSMUSG00000067736	Gm10222	luminal-differentiated_adipocytes	4210.65	-8.41315	1.70247	2.08113e-08	1.24921e-07
ENSMUSG00000067736	Gm10222	luminal-progenitors_adipocytes	4210.65	-8.24399	1.74026	2.45219e-08	1.59574e-07
ENSMUSG00000067736	Gm10222	stromal_adipocytes	4210.65	-9.55963	1.64608	3.67479e-10	2.63608e-09
ENSMUSG00000101939	Gm28438	basal_adipocytes	920.538	-8.55698	2.18796	9.29197e-07	4.49048e-06
ENSMUSG00000101939	Gm28438	stromal_adipocytes	920.538	-13.9385	1.92106	1.50545e-13	1.47608e-12
ENSMUSG00000101939	Gm28438	endothelial_basal	920.538	5.63017	2.72056	0.000112205	0.00512359
ENSMUSG00000101939	Gm28438	luminal-differentiated_basal	920.538	5.88936	2.00301	8.87794e-06	6.49875e-05
ENSMUSG00000101939	Gm28438	luminal-progenitors_basal	920.538	9.01388	1.84692	7.26414e-08	1.94328e-06
ENSMUSG00000101939	Gm28438	stromal_basal	920.538	-2.4899	1.89748	0.00711606	0.0295449
ENSMUSG00000101939	Gm28438	stromal_endothelial	920.538	-11.2456	1.94679	7.01058e-11	1.33233e-09
ENSMUSG00000101939	Gm28438	stromal_luminal-differentiated	920.538	-12.3546	1.89042	1.4472e-12	6.72681e-11
ENSMUSG00000101939	Gm28438	stromal_luminal-progenitors	920.538	-13.9224	1.75855	7.40562e-16	1.29012e-13
ENSMUSG00000101111	Gm28437	basal_adipocytes	66645.1	-3.89791	0.915227	1.77905e-06	8.31055e-06
ENSMUSG00000101111	Gm28437	endothelial_adipocytes	66645.1	-4.03853	0.91526	9.78344e-07	4.63421e-06
ENSMUSG00000101111	Gm28437	luminal-differentiated_adipocytes	66645.1	-2.73114	0.950872	0.000267723	0.000921417
ENSMUSG00000101111	Gm28437	luminal-progenitors_adipocytes	66645.1	-3.38801	0.942363	2.62657e-05	0.00011074
ENSMUSG00000101111	Gm28437	stromal_adipocytes	66645.1	-20.5884	1.04892	1.31629e-86	2.29386e-83
ENSMUSG00000101111	Gm28437	stromal_basal	66645.1	-16.182	0.987631	5.69563e-61	1.36872e-56
ENSMUSG00000101111	Gm28437	stromal_endothelial	66645.1	-16.0996	0.989063	3.50082e-60	1.46369e-56
ENSMUSG00000101111	Gm28437	stromal_luminal-differentiated	66645.1	-17.2206	0.98815	9.63758e-69	2.31601e-64
ENSMUSG00000101111	Gm28437	stromal_luminal-progenitors	66645.1	-16.6987	0.987834	7.58633e-65	1.90311e-60
ENSMUSG00000100862	Gm10925	basal_adipocytes	60021.3	-2.76826	1.84227	0.012119	0.0280604
ENSMUSG00000100862	Gm10925	endothelial_adipocytes	60021.3	-3.16554	1.89847	0.00671549	0.0165129
ENSMUSG00000100862	Gm10925	luminal-differentiated_adipocytes	60021.3	-35.02	2.0229	4.07496e-69	2.54566e-66
ENSMUSG00000100862	Gm10925	luminal-progenitors_adipocytes	60021.3	-19.6058	1.95921	1.54084e-24	4.86206e-23
ENSMUSG00000100862	Gm10925	stromal_adipocytes	60021.3	-23.5162	1.96775	5.02416e-34	2.11484e-32
ENSMUSG00000100862	Gm10925	luminal-differentiated_basal	60021.3	-30.2292	1.88523	1.46292e-59	3.66989e-55
ENSMUSG00000100862	Gm10925	luminal-progenitors_basal	60021.3	-14.8016	1.80501	5.32964e-17	1.06411e-14
ENSMUSG00000100862	Gm10925	stromal_basal	60021.3	-18.6426	1.81578	1.32639e-25	4.61949e-23
ENSMUSG00000100862	Gm10925	luminal-differentiated_endothelial	60021.3	-29.8316	1.88453	3.89162e-58	1.99352e-54
ENSMUSG00000100862	Gm10925	luminal-progenitors_endothelial	60021.3	-14.4601	1.80749	3.09601e-16	2.38241e-14
ENSMUSG00000100862	Gm10925	stromal_endothelial	60021.3	-18.3755	1.82395	1.18554e-24	1.45787e-22
ENSMUSG00000100862	Gm10925	luminal-progenitors_luminal-differentiated	60021.3	14.944	1.93276	2.31404e-15	2.63094e-13
ENSMUSG00000100862	Gm10925	stromal_luminal-differentiated	60021.3	10.9786	2.17677	2.19678e-09	5.87871e-08
ENSMUSG00000102070	Gm28661	basal_adipocytes	59659.3	-3.48398	1.16292	0.000206062	0.000691544
ENSMUSG00000102070	Gm28661	endothelial_adipocytes	59659.3	-4.04977	1.15795	3.13382e-05	0.000119258
ENSMUSG00000102070	Gm28661	luminal-differentiated_adipocytes	59659.3	-3.1281	1.20962	0.000442725	0.00146316
ENSMUSG00000102070	Gm28661	luminal-progenitors_adipocytes	59659.3	-3.02533	1.21344	0.000852599	0.00271391
ENSMUSG00000102070	Gm28661	stromal_adipocytes	59659.3	-4.56235	1.21817	4.71019e-06	2.08332e-05
ENSMUSG00000101249	Gm29216	basal_adipocytes	5359.72	-6.64204	5.47432	0.00386418	0.0100287
ENSMUSG00000101249	Gm29216	endothelial_adipocytes	5359.72	-8.7338	5.8356	0.00121318	0.00349775
ENSMUSG00000101249	Gm29216	luminal-differentiated_adipocytes	5359.72	-19.8573	4.38572	5.03661e-07	2.59404e-06
ENSMUSG00000101249	Gm29216	stromal_adipocytes	5359.72	-9.18388	6.0067	0.00183873	0.00527247
ENSMUSG00000101249	Gm29216	luminal-progenitors_luminal-differentiated	5359.72	6.93726	5.94281	0.00100566	0.00652153
ENSMUSG00000102317	Gm37628	luminal-progenitors_adipocytes	2.42351	-10.8167	4.20189	0.000134293	0.000501099
ENSMUSG00000102317	Gm37628	luminal-progenitors_basal	2.42351	-16.5673	2.96504	2.78815e-09	1.15277e-07
ENSMUSG00000102317	Gm37628	stromal_basal	2.42351	-2.97915	3.0571	0.00487059	0.0215712
ENSMUSG00000102317	Gm37628	luminal-progenitors_endothelial	2.42351	-16.143	2.99646	8.59552e-09	1.35615e-07
ENSMUSG00000102317	Gm37628	stromal_endothelial	2.42351	-3.04888	3.03507	0.00850693	0.0301334
ENSMUSG00000102317	Gm37628	luminal-progenitors_luminal-differentiated	2.42351	-14.6425	3.04853	1.97123e-07	4.02406e-06
ENSMUSG00000102317	Gm37628	stromal_luminal-progenitors	2.42351	4.74908	4.60093	0.0017561	0.0128962
ENSMUSG00000103783	Gm37522	luminal-progenitors_luminal-differentiated	25.1766	-1.23646	0.753404	0.00812166	0.0357633
ENSMUSG00000103783	Gm37522	stromal_luminal-progenitors	25.1766	1.19616	0.737407	0.0056822	0.0321769
ENSMUSG00000117310	Ptp4a1	basal_adipocytes	4585.09	-2.73121	0.25919	1.16006e-26	3.84878e-25
ENSMUSG00000117310	Ptp4a1	endothelial_adipocytes	4585.09	-3.18897	0.258894	1.51005e-35	9.7131e-34
ENSMUSG00000117310	Ptp4a1	luminal-differentiated_adipocytes	4585.09	-2.13853	0.259537	2.2946e-17	3.17512e-16
ENSMUSG00000117310	Ptp4a1	luminal-progenitors_adipocytes	4585.09	-1.80971	0.263456	5.49728e-13	6.0751e-12
ENSMUSG00000117310	Ptp4a1	stromal_adipocytes	4585.09	-2.73496	0.260796	7.22944e-27	1.91467e-25
ENSMUSG00000117310	Ptp4a1	luminal-progenitors_endothelial	4585.09	1.29237	0.247822	1.60321e-08	2.36716e-07
ENSMUSG00000026064	Ptp4a1	basal_adipocytes	1108.78	-2.30675	0.394362	6.22244e-10	4.53802e-09
ENSMUSG00000026064	Ptp4a1	endothelial_adipocytes	1108.78	-2.63688	0.393783	2.23682e-12	2.12387e-11
ENSMUSG00000026064	Ptp4a1	luminal-differentiated_adipocytes	1108.78	-1.23601	0.38276	0.000463044	0.00152461
ENSMUSG00000026064	Ptp4a1	stromal_adipocytes	1108.78	-1.50956	0.385527	2.23757e-05	8.95165e-05
ENSMUSG00000026064	Ptp4a1	luminal-progenitors_basal	1108.78	1.07499	0.37815	0.000465232	0.00317013
ENSMUSG00000026064	Ptp4a1	luminal-differentiated_endothelial	1108.78	1.21157	0.375212	0.000143419	0.000717458
ENSMUSG00000026064	Ptp4a1	luminal-progenitors_endothelial	1108.78	1.45808	0.378658	1.07631e-05	7.89248e-05
ENSMUSG00000070960	Gm19680	basal_adipocytes	51.1755	-13.4754	1.74225	3.19377e-15	4.14818e-14
ENSMUSG00000070960	Gm19680	endothelial_basal	51.1755	10.5331	1.62415	3.96174e-11	7.82577e-09
ENSMUSG00000070960	Gm19680	luminal-differentiated_basal	51.1755	13.1174	1.6545	2.86077e-16	1.41829e-14
ENSMUSG00000070960	Gm19680	luminal-progenitors_basal	51.1755	11.4679	1.62995	7.76237e-13	7.97608e-11
ENSMUSG00000070960	Gm19680	stromal_basal	51.1755	11.0066	1.73691	3.18144e-12	1.21935e-10
ENSMUSG00000102917	Gm37724	luminal-progenitors_endothelial	36.0998	-1.02459	0.560215	0.0134017	0.0394971
ENSMUSG00000026134	Prim2	basal_adipocytes	200.209	1.27588	0.325504	2.87674e-05	0.000111487
ENSMUSG00000026134	Prim2	endothelial_adipocytes	200.209	1.07055	0.320323	0.000423504	0.00133417
ENSMUSG00000026134	Prim2	luminal-differentiated_adipocytes	200.209	2.67388	0.328518	2.79712e-17	3.84969e-16
ENSMUSG00000026134	Prim2	luminal-progenitors_adipocytes	200.209	1.91752	0.335629	9.00363e-10	6.98408e-09
ENSMUSG00000026134	Prim2	stromal_adipocytes	200.209	2.03214	0.330656	7.74035e-11	5.92309e-10
ENSMUSG00000026134	Prim2	luminal-differentiated_basal	200.209	1.31746	0.297475	6.34894e-07	5.83191e-06
ENSMUSG00000026134	Prim2	luminal-differentiated_endothelial	200.209	1.52727	0.286696	9.83247e-09	9.98965e-08
ENSMUSG00000102714	Gm37618	basal_adipocytes	14.4296	2.17689	1.13292	0.00855841	0.0205944
ENSMUSG00000102714	Gm37618	endothelial_adipocytes	14.4296	2.11956	1.13455	0.0100026	0.023592
ENSMUSG00000102714	Gm37618	luminal-differentiated_adipocytes	14.4296	3.24886	1.19088	0.000264678	0.000911672
ENSMUSG00000102714	Gm37618	stromal_adipocytes	14.4296	2.97103	1.18939	0.000731657	0.00226445
ENSMUSG00000103746	1700001G17Rik	stromal_adipocytes	5.53809	1.97568	1.25393	0.0172336	0.0395024
ENSMUSG00000004768	Rab23	basal_adipocytes	359.411	1.00023	0.421994	0.00879016	0.0210689
ENSMUSG00000004768	Rab23	endothelial_adipocytes	359.411	1.51447	0.435823	0.000129085	0.000445178
ENSMUSG00000004768	Rab23	luminal-progenitors_adipocytes	359.411	1.79296	0.452603	7.42163e-06	3.40053e-05
ENSMUSG00000004768	Rab23	stromal_adipocytes	359.411	1.9866	0.443287	8.22958e-07	4.0217e-06
ENSMUSG00000004768	Rab23	luminal-differentiated_endothelial	359.411	-1.49457	0.416304	2.97143e-05	0.000171761
ENSMUSG00000004768	Rab23	luminal-progenitors_luminal-differentiated	359.411	1.81128	0.403943	9.91761e-07	1.67049e-05
ENSMUSG00000004768	Rab23	stromal_luminal-differentiated	359.411	1.99858	0.419632	7.10227e-08	1.41287e-06
ENSMUSG00000042215	Bag2	luminal-differentiated_basal	212.95	-1.06999	0.368832	0.000315563	0.00162018
ENSMUSG00000042215	Bag2	luminal-progenitors_luminal-differentiated	212.95	1.30418	0.372598	2.29846e-05	0.000264258
ENSMUSG00000042182	Bend6	basal_adipocytes	83.013	19.233	1.16992	9.6849e-62	4.51017e-59
ENSMUSG00000042182	Bend6	endothelial_adipocytes	83.013	18.6453	1.16942	5.67258e-58	1.75682e-55
ENSMUSG00000042182	Bend6	luminal-differentiated_adipocytes	83.013	23.5923	1.17025	1.5383e-91	9.85012e-88
ENSMUSG00000042182	Bend6	luminal-progenitors_adipocytes	83.013	21.3431	1.17088	2.173e-75	3.20657e-72
ENSMUSG00000042182	Bend6	stromal_adipocytes	83.013	21.5925	1.17112	7.94042e-77	5.0625e-74
ENSMUSG00000042182	Bend6	luminal-differentiated_basal	83.013	3.91175	0.748669	1.86392e-08	2.34259e-07
ENSMUSG00000042182	Bend6	luminal-progenitors_basal	83.013	1.42329	0.796159	0.00667023	0.0276655
ENSMUSG00000042182	Bend6	stromal_basal	83.013	1.74929	0.917946	0.00291147	0.0140653
ENSMUSG00000042182	Bend6	luminal-differentiated_endothelial	83.013	4.60723	0.757436	1.68541e-10	2.17035e-09
ENSMUSG00000042182	Bend6	luminal-progenitors_endothelial	83.013	2.22603	0.806437	0.000496073	0.00234934
ENSMUSG00000042182	Bend6	stromal_endothelial	83.013	2.56552	0.840386	0.000179031	0.00100564
ENSMUSG00000042182	Bend6	luminal-progenitors_luminal-differentiated	83.013	-1.58092	0.842469	0.00359367	0.0186701
ENSMUSG00000042182	Bend6	stromal_luminal-differentiated	83.013	-1.20547	0.874915	0.00800249	0.040537
ENSMUSG00000104416	Gm37067	luminal-differentiated_adipocytes	5.16347	3.74414	2.00925	0.0016933	0.00498281
ENSMUSG00000104416	Gm37067	luminal-differentiated_basal	5.16347	4.00199	1.55511	0.000252781	0.00132662
ENSMUSG00000104416	Gm37067	luminal-differentiated_endothelial	5.16347	4.25364	1.62469	0.000301389	0.00139896
ENSMUSG00000026131	Dst	basal_adipocytes	31741.4	1.55723	0.23047	2.69424e-12	2.60111e-11
ENSMUSG00000026131	Dst	endothelial_adipocytes	31741.4	1.29953	0.227926	4.32884e-09	2.77448e-08
ENSMUSG00000026131	Dst	luminal-differentiated_basal	31741.4	-1.7725	0.213017	2.58303e-17	1.47941e-15
ENSMUSG00000026131	Dst	luminal-progenitors_basal	31741.4	-1.2922	0.217966	2.16054e-10	1.22821e-08
ENSMUSG00000026131	Dst	stromal_basal	31741.4	-2.29698	0.211697	8.59502e-28	3.68834e-25
ENSMUSG00000026131	Dst	luminal-differentiated_endothelial	31741.4	-1.49237	0.214919	4.10794e-13	7.5641e-12
ENSMUSG00000026131	Dst	luminal-progenitors_endothelial	31741.4	-1.02668	0.216134	2.78535e-07	2.96324e-06
ENSMUSG00000026131	Dst	stromal_endothelial	31741.4	-2.03879	0.21392	2.61198e-22	2.46332e-20
ENSMUSG00000103596	Gm37354	basal_adipocytes	16.4684	12.2685	1.3796	2.12601e-19	4.03659e-18
ENSMUSG00000103596	Gm37354	endothelial_adipocytes	16.4684	10.9104	1.42589	2.01253e-15	2.57714e-14
ENSMUSG00000103596	Gm37354	luminal-differentiated_adipocytes	16.4684	16.5075	1.3721	6.17804e-34	3.04304e-32
ENSMUSG00000103596	Gm37354	luminal-progenitors_adipocytes	16.4684	14.0612	1.37502	5.22664e-25	1.69619e-23
ENSMUSG00000103596	Gm37354	stromal_adipocytes	16.4684	13.9976	1.37575	1.0832e-24	2.48594e-23
ENSMUSG00000103596	Gm37354	luminal-differentiated_basal	16.4684	3.40909	1.09034	0.000134253	0.000755128
ENSMUSG00000103596	Gm37354	luminal-differentiated_endothelial	16.4684	4.89405	1.10786	7.21399e-07	5.52218e-06
ENSMUSG00000103596	Gm37354	luminal-progenitors_endothelial	16.4684	2.09974	1.16521	0.00560514	0.0188562
ENSMUSG00000103596	Gm37354	stromal_endothelial	16.4684	2.05629	1.30713	0.00749139	0.0270341
ENSMUSG00000103364	Gm38157	luminal-progenitors_adipocytes	129.261	-2.4168	0.563205	1.48435e-06	7.61169e-06
ENSMUSG00000103364	Gm38157	stromal_adipocytes	129.261	-1.46031	0.522145	0.00139371	0.00409344
ENSMUSG00000103364	Gm38157	luminal-progenitors_basal	129.261	-1.96975	0.506052	9.24468e-06	0.000119971
ENSMUSG00000103364	Gm38157	luminal-progenitors_endothelial	129.261	-2.44147	0.496174	1.52412e-07	1.74585e-06
ENSMUSG00000103364	Gm38157	stromal_endothelial	129.261	-1.45205	0.553569	0.000458457	0.00232952
ENSMUSG00000103364	Gm38157	luminal-progenitors_luminal-differentiated	129.261	-1.04403	0.55279	0.00488236	0.0238656
ENSMUSG00000042111	Ccdc115	luminal-differentiated_adipocytes	182.615	1.01276	0.306794	0.000469321	0.00154349
ENSMUSG00000026127	Imp4	basal_adipocytes	594.28	-1.09689	0.257777	9.15116e-06	3.83051e-05
ENSMUSG00000026126	Ptpn18	basal_adipocytes	557.294	3.51312	0.553979	4.04015e-11	3.38171e-10
ENSMUSG00000026126	Ptpn18	endothelial_adipocytes	557.294	3.42282	0.558713	1.43123e-10	1.09831e-09
ENSMUSG00000026126	Ptpn18	luminal-differentiated_adipocytes	557.294	5.78972	0.572982	3.04908e-26	8.12654e-25
ENSMUSG00000026126	Ptpn18	luminal-progenitors_adipocytes	557.294	5.24757	0.56475	3.23007e-22	8.44561e-21
ENSMUSG00000026126	Ptpn18	stromal_adipocytes	557.294	4.91252	0.56512	1.03956e-19	1.66508e-18
ENSMUSG00000026126	Ptpn18	luminal-differentiated_basal	557.294	2.09685	0.506026	6.4743e-06	4.87101e-05
ENSMUSG00000026126	Ptpn18	luminal-progenitors_basal	557.294	1.44731	0.528857	0.000482555	0.00326638
ENSMUSG00000026126	Ptpn18	stromal_basal	557.294	1.00685	0.553351	0.00508384	0.0223564
ENSMUSG00000026126	Ptpn18	luminal-differentiated_endothelial	557.294	2.17005	0.519878	2.32456e-06	1.64019e-05
ENSMUSG00000026126	Ptpn18	luminal-progenitors_endothelial	557.294	1.61553	0.52797	0.000213031	0.00111731
ENSMUSG00000026126	Ptpn18	stromal_endothelial	557.294	1.16516	0.553265	0.00257269	0.0107118
ENSMUSG00000100280	Gm28417	luminal-differentiated_adipocytes	11.4093	4.45991	1.70164	0.000144803	0.000522518
ENSMUSG00000100280	Gm28417	luminal-progenitors_adipocytes	11.4093	2.08159	1.4822	0.0206001	0.0469496
ENSMUSG00000100280	Gm28417	stromal_adipocytes	11.4093	3.89272	1.64202	0.000540163	0.0017167
ENSMUSG00000100280	Gm28417	luminal-differentiated_basal	11.4093	2.57659	1.27494	0.00300676	0.0117342
ENSMUSG00000100280	Gm28417	stromal_basal	11.4093	1.86572	1.3699	0.010758	0.0413971
ENSMUSG00000037509	Arhgef4	basal_adipocytes	111.932	4.66452	0.890142	6.43772e-09	4.1243e-08
ENSMUSG00000037509	Arhgef4	endothelial_adipocytes	111.932	3.43254	0.895857	1.24926e-05	5.06363e-05
ENSMUSG00000037509	Arhgef4	luminal-differentiated_adipocytes	111.932	3.96109	0.920113	5.03759e-07	2.59404e-06
ENSMUSG00000037509	Arhgef4	luminal-progenitors_adipocytes	111.932	4.16503	0.885404	2.07483e-07	1.20317e-06
ENSMUSG00000037509	Arhgef4	stromal_adipocytes	111.932	5.49298	0.920382	3.52647e-11	2.7774e-10
ENSMUSG00000037509	Arhgef4	stromal_endothelial	111.932	1.69781	0.657613	0.000511004	0.00256792
ENSMUSG00000104002	Gm38336	basal_adipocytes	36.7657	2.20451	0.776078	0.000620499	0.00190288
ENSMUSG00000104002	Gm38336	endothelial_adipocytes	36.7657	3.02228	0.76818	8.52499e-06	3.5407e-05
ENSMUSG00000104002	Gm38336	luminal-differentiated_adipocytes	36.7657	2.24769	0.763453	0.000346592	0.00117161
ENSMUSG00000104002	Gm38336	stromal_adipocytes	36.7657	2.17025	0.774637	0.000534666	0.00170047
ENSMUSG00000104002	Gm38336	luminal-progenitors_endothelial	36.7657	-1.67593	0.658608	0.00108391	0.00462904
ENSMUSG00000037503	Fam168b	luminal-differentiated_adipocytes	2489.8	1.32411	0.195295	4.10184e-12	3.67472e-11
ENSMUSG00000037503	Fam168b	stromal_adipocytes	2489.8	1.25272	0.194518	4.74945e-11	3.69826e-10
ENSMUSG00000026123	Plekhb2	luminal-differentiated_adipocytes	717.072	1.3312	0.266873	2.05363e-07	1.10411e-06
ENSMUSG00000026123	Plekhb2	luminal-differentiated_basal	717.072	1.52187	0.253647	2.23543e-10	4.13065e-09
ENSMUSG00000026123	Plekhb2	luminal-differentiated_endothelial	717.072	1.45709	0.25098	6.73669e-10	8.03665e-09
ENSMUSG00000045216	Hs6st1	basal_adipocytes	1462.08	2.09377	0.275166	3.27415e-15	4.24612e-14
ENSMUSG00000045216	Hs6st1	endothelial_adipocytes	1462.08	1.78962	0.27448	1.02841e-11	9.06491e-11
ENSMUSG00000045216	Hs6st1	luminal-differentiated_adipocytes	1462.08	3.05174	0.273259	3.27073e-30	1.19756e-28
ENSMUSG00000045216	Hs6st1	luminal-progenitors_adipocytes	1462.08	2.59568	0.273916	3.25751e-22	8.50343e-21
ENSMUSG00000045216	Hs6st1	stromal_adipocytes	1462.08	2.04132	0.274716	1.0052e-14	1.09316e-13
ENSMUSG00000045216	Hs6st1	luminal-differentiated_endothelial	1462.08	1.18046	0.253034	3.74019e-07	3.00306e-06
ENSMUSG00000047180	Neurl3	basal_adipocytes	983.243	4.88544	0.840251	1.73887e-10	1.35004e-09
ENSMUSG00000047180	Neurl3	endothelial_adipocytes	983.243	4.52558	0.821294	3.11019e-09	2.0276e-08
ENSMUSG00000047180	Neurl3	luminal-differentiated_adipocytes	983.243	8.99854	0.834075	6.28351e-28	1.89564e-26
ENSMUSG00000047180	Neurl3	luminal-progenitors_adipocytes	983.243	6.3974	0.869799	8.17157e-16	1.19586e-14
ENSMUSG00000047180	Neurl3	stromal_adipocytes	983.243	8.0359	0.851494	7.18361e-23	1.43892e-21
ENSMUSG00000047180	Neurl3	luminal-differentiated_basal	983.243	3.45171	0.694354	1.16687e-07	1.24722e-06
ENSMUSG00000047180	Neurl3	stromal_basal	983.243	2.58183	0.752942	6.0133e-05	0.00048788
ENSMUSG00000047180	Neurl3	luminal-differentiated_endothelial	983.243	3.90997	0.706809	5.6464e-09	5.93683e-08
ENSMUSG00000047180	Neurl3	luminal-progenitors_endothelial	983.243	1.26638	0.74065	0.0137836	0.0404747
ENSMUSG00000047180	Neurl3	stromal_endothelial	983.243	3.00992	0.721813	5.60495e-06	4.3453e-05
ENSMUSG00000047180	Neurl3	luminal-progenitors_luminal-differentiated	983.243	-1.88831	0.770539	0.000768003	0.00523615
ENSMUSG00000037447	Arid5a	basal_adipocytes	2795.53	1.46665	0.295754	1.63112e-07	8.77315e-07
ENSMUSG00000037447	Arid5a	endothelial_adipocytes	2795.53	1.18565	0.290401	1.93592e-05	7.62632e-05
ENSMUSG00000037447	Arid5a	luminal-differentiated_basal	2795.53	-1.3413	0.28735	2.09778e-07	2.12884e-06
ENSMUSG00000037447	Arid5a	luminal-differentiated_endothelial	2795.53	-1.02507	0.278713	3.41362e-05	0.000195076
ENSMUSG00000102762	4930403P22Rik	luminal-differentiated_basal	16.7169	-2.94218	0.956329	0.000214296	0.00114574
ENSMUSG00000102762	4930403P22Rik	luminal-differentiated_endothelial	16.7169	-2.46911	1.06332	0.00123984	0.00495106
ENSMUSG00000001143	Lman2l	basal_adipocytes	545.141	-1.70594	0.272568	6.00298e-11	4.91886e-10
ENSMUSG00000001143	Lman2l	endothelial_adipocytes	545.141	-2.02619	0.273218	1.25693e-14	1.48243e-13
ENSMUSG00000001143	Lman2l	stromal_adipocytes	545.141	-1.14197	0.26577	8.0522e-06	3.44098e-05
ENSMUSG00000001143	Lman2l	luminal-differentiated_basal	545.141	1.30656	0.262512	4.20583e-08	4.91876e-07
ENSMUSG00000001143	Lman2l	luminal-differentiated_endothelial	545.141	1.62446	0.25378	1.5228e-11	2.27691e-10
ENSMUSG00000001143	Lman2l	luminal-progenitors_endothelial	545.141	1.27232	0.259896	8.82088e-08	1.0721e-06
ENSMUSG00000037408	Cnnm4	luminal-differentiated_adipocytes	418.986	2.89427	0.383893	2.83077e-15	3.32742e-14
ENSMUSG00000037408	Cnnm4	stromal_adipocytes	418.986	1.82986	0.384008	2.62003e-07	1.36293e-06
ENSMUSG00000037408	Cnnm4	luminal-differentiated_basal	418.986	1.9302	0.346757	6.74571e-09	9.15214e-08
ENSMUSG00000037408	Cnnm4	luminal-differentiated_endothelial	418.986	1.83876	0.354017	1.77028e-08	1.73128e-07
ENSMUSG00000037408	Cnnm4	luminal-progenitors_luminal-differentiated	418.986	-1.93845	0.342682	3.72568e-09	1.17001e-07
ENSMUSG00000104316	Gm37909	endothelial_adipocytes	26.3679	1.39318	0.763865	0.0219199	0.0472204
ENSMUSG00000104316	Gm37909	luminal-differentiated_adipocytes	26.3679	1.74031	0.77903	0.00494553	0.0130979
ENSMUSG00000104316	Gm37909	stromal_adipocytes	26.3679	1.70125	0.783371	0.0057947	0.014922
ENSMUSG00000104316	Gm37909	luminal-progenitors_endothelial	26.3679	-1.5553	0.715836	0.0033013	0.01206
ENSMUSG00000104316	Gm37909	luminal-progenitors_luminal-differentiated	26.3679	-1.94123	0.713334	0.000381321	0.00291093
ENSMUSG00000104316	Gm37909	stromal_luminal-progenitors	26.3679	1.76833	0.745926	0.000480203	0.00453895
ENSMUSG00000001138	Cnnm3	stromal_adipocytes	630.576	1.22482	0.248052	3.25441e-07	1.67099e-06
ENSMUSG00000067653	Ankrd23	basal_adipocytes	123.662	1.19509	0.559758	0.0123864	0.0286252
ENSMUSG00000067653	Ankrd23	stromal_adipocytes	123.662	1.34364	0.556308	0.00508217	0.0132675
ENSMUSG00000109510	Gm42417	luminal-differentiated_adipocytes	33.3103	-2.01637	1.29424	0.0162454	0.037892
ENSMUSG00000026121	Sema4c	basal_adipocytes	1494.92	3.40029	0.349979	6.06021e-23	1.52926e-21
ENSMUSG00000026121	Sema4c	endothelial_adipocytes	1494.92	3.68453	0.350287	1.61589e-26	5.27128e-25
ENSMUSG00000026121	Sema4c	luminal-differentiated_adipocytes	1494.92	2.11551	0.353572	2.92342e-10	2.16974e-09
ENSMUSG00000026121	Sema4c	luminal-progenitors_adipocytes	1494.92	1.62142	0.360837	8.28066e-07	4.41788e-06
ENSMUSG00000026121	Sema4c	stromal_adipocytes	1494.92	1.93686	0.356493	6.3326e-09	3.96299e-08
ENSMUSG00000026121	Sema4c	luminal-differentiated_basal	1494.92	-1.12454	0.346048	8.57892e-05	0.000503471
ENSMUSG00000026121	Sema4c	luminal-progenitors_basal	1494.92	-1.63547	0.327287	5.54828e-08	1.53613e-06
ENSMUSG00000026121	Sema4c	stromal_basal	1494.92	-1.2956	0.349791	7.68487e-06	7.83518e-05
ENSMUSG00000026121	Sema4c	luminal-differentiated_endothelial	1494.92	-1.42461	0.329843	1.54441e-06	1.1273e-05
ENSMUSG00000026121	Sema4c	luminal-progenitors_endothelial	1494.92	-1.94365	0.322604	2.80184e-10	6.32646e-09
ENSMUSG00000026121	Sema4c	stromal_endothelial	1494.92	-1.61822	0.339453	8.72413e-08	9.69666e-07
ENSMUSG00000087589	D430040D24Rik	basal_adipocytes	95.6086	3.7351	0.543743	1.0615e-12	1.06537e-11
ENSMUSG00000087589	D430040D24Rik	endothelial_adipocytes	95.6086	4.02588	0.54413	2.33917e-14	2.68192e-13
ENSMUSG00000087589	D430040D24Rik	luminal-differentiated_adipocytes	95.6086	1.26025	0.537456	0.00679739	0.0174346
ENSMUSG00000087589	D430040D24Rik	stromal_adipocytes	95.6086	1.68052	0.552691	0.000447	0.00144076
ENSMUSG00000087589	D430040D24Rik	luminal-differentiated_basal	95.6086	-2.30165	0.463827	2.07473e-07	2.10886e-06
ENSMUSG00000087589	D430040D24Rik	luminal-progenitors_basal	95.6086	-2.42914	0.45898	1.72523e-08	5.61168e-07
ENSMUSG00000087589	D430040D24Rik	stromal_basal	95.6086	-1.8175	0.5112	2.11593e-05	0.000192314
ENSMUSG00000087589	D430040D24Rik	luminal-differentiated_endothelial	95.6086	-2.57443	0.476873	6.92305e-09	7.19381e-08
ENSMUSG00000087589	D430040D24Rik	luminal-progenitors_endothelial	95.6086	-2.76598	0.463179	4.59267e-10	9.90643e-09
ENSMUSG00000087589	D430040D24Rik	stromal_endothelial	95.6086	-2.13734	0.489243	1.21068e-06	1.07738e-05
ENSMUSG00000046337	Fam178b	luminal-progenitors_basal	20.3119	-1.63512	0.92398	0.0053827	0.0232644
ENSMUSG00000046337	Fam178b	luminal-differentiated_endothelial	20.3119	1.86395	0.990419	0.00479428	0.0162902
ENSMUSG00000046337	Fam178b	stromal_endothelial	20.3119	1.77989	1.04457	0.00574772	0.0215677
ENSMUSG00000046337	Fam178b	luminal-progenitors_luminal-differentiated	20.3119	-1.4451	0.964291	0.00933805	0.0399971
ENSMUSG00000061518	Cox5b	basal_adipocytes	2546.93	-2.47822	0.213796	7.19405e-32	3.50974e-30
ENSMUSG00000061518	Cox5b	endothelial_adipocytes	2546.93	-2.59764	0.214215	8.3155e-35	5.08787e-33
ENSMUSG00000061518	Cox5b	luminal-differentiated_adipocytes	2546.93	-1.96523	0.213292	5.30969e-21	9.50363e-20
ENSMUSG00000061518	Cox5b	luminal-progenitors_adipocytes	2546.93	-1.50016	0.214937	4.03481e-13	4.52266e-12
ENSMUSG00000061518	Cox5b	stromal_adipocytes	2546.93	-2.37336	0.214768	1.45802e-29	4.58637e-28
ENSMUSG00000061518	Cox5b	luminal-progenitors_endothelial	2546.93	1.02255	0.200954	4.93024e-08	6.49014e-07
ENSMUSG00000102416	4933424G06Rik	endothelial_adipocytes	2.71559	-20.546	2.0338	6.32027e-25	1.80993e-23
ENSMUSG00000102416	4933424G06Rik	luminal-progenitors_adipocytes	2.71559	-18.5343	2.04845	2.0445e-20	4.57932e-19
ENSMUSG00000102416	4933424G06Rik	endothelial_basal	2.71559	-19.6541	1.86902	3.6805e-27	8.179e-24
ENSMUSG00000102416	4933424G06Rik	luminal-progenitors_basal	2.71559	-17.3817	1.84457	5.51947e-22	2.88398e-19
ENSMUSG00000102416	4933424G06Rik	luminal-differentiated_endothelial	2.71559	20.365	1.85818	9.47662e-29	1.24474e-26
ENSMUSG00000102416	4933424G06Rik	stromal_endothelial	2.71559	20.1769	1.86558	3.31248e-28	6.64774e-26
ENSMUSG00000102416	4933424G06Rik	luminal-progenitors_luminal-differentiated	2.71559	-17.9842	1.84449	2.08719e-23	8.68768e-21
ENSMUSG00000102416	4933424G06Rik	stromal_luminal-progenitors	2.71559	17.9219	1.85765	6.38628e-23	3.40864e-20
ENSMUSG00000026117	Zap70	basal_adipocytes	71.903	8.77755	1.71374	4.40561e-09	2.87346e-08
ENSMUSG00000026117	Zap70	endothelial_adipocytes	71.903	6.54642	1.78148	1.58476e-06	7.29721e-06
ENSMUSG00000026117	Zap70	luminal-differentiated_adipocytes	71.903	7.70231	1.77637	2.06124e-07	1.10773e-06
ENSMUSG00000026117	Zap70	luminal-progenitors_adipocytes	71.903	12.3797	1.56372	8.42187e-16	1.23047e-14
ENSMUSG00000026117	Zap70	stromal_adipocytes	71.903	15.272	1.56237	5.19587e-23	1.0488e-21
ENSMUSG00000026117	Zap70	luminal-progenitors_basal	71.903	1.78779	1.20001	0.00655507	0.0272846
ENSMUSG00000026117	Zap70	stromal_basal	71.903	5.23883	1.25613	5.44997e-07	7.48389e-06
ENSMUSG00000026117	Zap70	luminal-progenitors_endothelial	71.903	3.84889	1.32325	7.09935e-05	0.000423027
ENSMUSG00000026117	Zap70	stromal_endothelial	71.903	7.1596	1.36372	4.38358e-10	7.28737e-09
ENSMUSG00000026117	Zap70	luminal-progenitors_luminal-differentiated	71.903	2.90681	1.39971	0.000496601	0.00363828
ENSMUSG00000026117	Zap70	stromal_luminal-differentiated	71.903	6.45391	1.32186	8.94795e-09	2.11226e-07
ENSMUSG00000026116	Tmem131	endothelial_adipocytes	2728.73	1.13528	0.186653	5.67054e-10	4.05159e-09
ENSMUSG00000026116	Tmem131	luminal-progenitors_endothelial	2728.73	-1.14109	0.176097	9.12114e-12	2.98711e-10
ENSMUSG00000095944	n-R5s210	basal_adipocytes	11.5641	-2.5475	0.624783	5.74611e-06	2.47895e-05
ENSMUSG00000095944	n-R5s210	endothelial_adipocytes	11.5641	-2.79504	0.632235	1.01492e-06	4.80112e-06
ENSMUSG00000095944	n-R5s210	luminal-differentiated_adipocytes	11.5641	-1.42911	0.593451	0.00463924	0.0123763
ENSMUSG00000095944	n-R5s210	luminal-progenitors_adipocytes	11.5641	-2.19872	0.65755	7.04468e-05	0.000276216
ENSMUSG00000095944	n-R5s210	stromal_adipocytes	11.5641	-2.57751	0.646447	4.68803e-06	2.07422e-05
ENSMUSG00000050122	Vwa3b	luminal-progenitors_adipocytes	13.0859	2.97993	1.70092	0.00501197	0.0134112
ENSMUSG00000050122	Vwa3b	stromal_adipocytes	13.0859	2.4656	1.60967	0.0115454	0.0277515
ENSMUSG00000050122	Vwa3b	luminal-progenitors_basal	13.0859	3.37554	1.64731	0.000211737	0.00165127
ENSMUSG00000050122	Vwa3b	stromal_basal	13.0859	3.41727	1.49322	0.000728059	0.00429244
ENSMUSG00000050122	Vwa3b	luminal-progenitors_luminal-differentiated	13.0859	2.08073	1.49423	0.00441076	0.0219715
ENSMUSG00000026114	Cnga3	basal_adipocytes	4.68132	13.1541	2.1763	3.39896e-10	2.56731e-09
ENSMUSG00000026114	Cnga3	endothelial_adipocytes	4.68132	11.936	2.30132	1.34391e-08	8.11975e-08
ENSMUSG00000026114	Cnga3	luminal-differentiated_adipocytes	4.68132	16.5697	2.12427	1.49198e-15	1.7924e-14
ENSMUSG00000026114	Cnga3	luminal-progenitors_adipocytes	4.68132	11.761	2.30396	3.76122e-08	2.39234e-07
ENSMUSG00000026114	Cnga3	stromal_adipocytes	4.68132	16.5761	2.12462	1.76765e-15	2.04997e-14
ENSMUSG00000026113	Inpp4a	basal_adipocytes	903.866	1.55015	0.254915	2.33364e-10	1.79602e-09
ENSMUSG00000026113	Inpp4a	endothelial_adipocytes	903.866	1.57008	0.253804	1.35027e-10	1.03873e-09
ENSMUSG00000026113	Inpp4a	luminal-differentiated_adipocytes	903.866	1.28965	0.25236	1.13647e-07	6.30189e-07
ENSMUSG00000026113	Inpp4a	luminal-progenitors_adipocytes	903.866	1.72599	0.25751	1.92177e-12	2.00705e-11
ENSMUSG00000026113	Inpp4a	stromal_adipocytes	903.866	1.60769	0.253311	4.49738e-11	3.50825e-10
ENSMUSG00000026112	Coa5	basal_adipocytes	1324.94	-2.59575	0.187734	3.24916e-44	3.94411e-42
ENSMUSG00000026112	Coa5	endothelial_adipocytes	1324.94	-2.58917	0.188309	5.55825e-44	7.30023e-42
ENSMUSG00000026112	Coa5	luminal-differentiated_adipocytes	1324.94	-1.26785	0.186897	4.25763e-12	3.80631e-11
ENSMUSG00000026112	Coa5	luminal-progenitors_adipocytes	1324.94	-2.16424	0.189367	2.33361e-31	1.10873e-29
ENSMUSG00000026112	Coa5	stromal_adipocytes	1324.94	-1.87541	0.18819	2.55188e-24	5.66747e-23
ENSMUSG00000026112	Coa5	luminal-differentiated_basal	1324.94	1.29026	0.178494	3.06904e-14	1.11904e-12
ENSMUSG00000026112	Coa5	luminal-differentiated_endothelial	1324.94	1.27753	0.175516	4.11885e-14	8.67566e-13
ENSMUSG00000026110	Mgat4a	basal_adipocytes	1295.26	3.22273	0.421907	4.74854e-15	6.05096e-14
ENSMUSG00000026110	Mgat4a	endothelial_adipocytes	1295.26	3.21317	0.424587	6.48418e-15	7.85807e-14
ENSMUSG00000026110	Mgat4a	luminal-differentiated_adipocytes	1295.26	4.99922	0.428125	2.7559e-33	1.28808e-31
ENSMUSG00000026110	Mgat4a	luminal-progenitors_adipocytes	1295.26	3.04628	0.425423	1.35379e-13	1.58475e-12
ENSMUSG00000026110	Mgat4a	stromal_adipocytes	1295.26	3.31431	0.42675	7.12012e-16	8.50639e-15
ENSMUSG00000026110	Mgat4a	luminal-differentiated_basal	1295.26	1.68025	0.40726	4.27682e-06	3.3392e-05
ENSMUSG00000026110	Mgat4a	luminal-differentiated_endothelial	1295.26	1.65607	0.403768	3.47538e-06	2.37754e-05
ENSMUSG00000026110	Mgat4a	luminal-progenitors_luminal-differentiated	1295.26	-1.83716	0.391234	4.07934e-07	7.62358e-06
ENSMUSG00000026110	Mgat4a	stromal_luminal-differentiated	1295.26	-1.48068	0.420234	1.44382e-05	0.0001755
ENSMUSG00000103948	4930594C11Rik	basal_adipocytes	92.9101	2.34136	0.911305	0.00134946	0.00387226
ENSMUSG00000103948	4930594C11Rik	endothelial_adipocytes	92.9101	2.94378	0.913845	0.000122282	0.000423404
ENSMUSG00000103948	4930594C11Rik	luminal-differentiated_adipocytes	92.9101	3.7143	0.919874	1.84902e-06	8.89038e-06
ENSMUSG00000103948	4930594C11Rik	luminal-progenitors_adipocytes	92.9101	1.55557	0.890933	0.0149658	0.0353514
ENSMUSG00000103948	4930594C11Rik	stromal_adipocytes	92.9101	2.39797	0.918678	0.000798204	0.00245616
ENSMUSG00000103948	4930594C11Rik	luminal-progenitors_luminal-differentiated	92.9101	-1.32679	0.851493	0.0092108	0.0395314
ENSMUSG00000087233	Gm43213	basal_adipocytes	83.8219	6.72841	1.17271	3.06878e-11	2.60526e-10
ENSMUSG00000087233	Gm43213	endothelial_adipocytes	83.8219	6.78719	1.15601	1.37098e-11	1.18676e-10
ENSMUSG00000087233	Gm43213	luminal-differentiated_adipocytes	83.8219	7.52362	1.13944	6.14634e-13	5.94061e-12
ENSMUSG00000087233	Gm43213	luminal-progenitors_adipocytes	83.8219	5.87052	1.1481	3.15507e-09	2.27961e-08
ENSMUSG00000087233	Gm43213	stromal_adipocytes	83.8219	6.06211	1.15497	1.54375e-09	1.03897e-08
ENSMUSG00000026090	2010300C02Rik	luminal-differentiated_adipocytes	484.545	1.41116	0.667884	0.0101732	0.0250015
ENSMUSG00000026090	2010300C02Rik	luminal-progenitors_adipocytes	484.545	3.47664	0.692574	6.6781e-08	4.10806e-07
ENSMUSG00000026090	2010300C02Rik	stromal_adipocytes	484.545	1.52802	0.675757	0.00581265	0.0149638
ENSMUSG00000026090	2010300C02Rik	luminal-progenitors_basal	484.545	2.30205	0.630329	2.01307e-05	0.000229406
ENSMUSG00000026090	2010300C02Rik	luminal-progenitors_endothelial	484.545	2.09963	0.661096	0.000147226	0.000807635
ENSMUSG00000026090	2010300C02Rik	luminal-progenitors_luminal-differentiated	484.545	1.50011	0.707293	0.00204135	0.0117707
ENSMUSG00000026090	2010300C02Rik	stromal_luminal-progenitors	484.545	-1.21117	0.689214	0.00399236	0.0244991
ENSMUSG00000037216	Lipt1	basal_adipocytes	59.9594	-3.16329	0.571251	5.17297e-09	3.35516e-08
ENSMUSG00000037216	Lipt1	endothelial_adipocytes	59.9594	-3.26724	0.576044	1.99708e-09	1.32959e-08
ENSMUSG00000037216	Lipt1	luminal-differentiated_adipocytes	59.9594	-2.62171	0.585123	5.52308e-07	2.8253e-06
ENSMUSG00000037216	Lipt1	luminal-progenitors_adipocytes	59.9594	-2.78497	0.591297	2.51448e-07	1.43915e-06
ENSMUSG00000037216	Lipt1	stromal_adipocytes	59.9594	-2.69727	0.590639	3.30348e-07	1.69453e-06
ENSMUSG00000026088	Mitd1	basal_adipocytes	189.271	1.21029	0.399194	0.000884668	0.00262957
ENSMUSG00000026088	Mitd1	endothelial_adipocytes	189.271	1.11219	0.39313	0.00221121	0.00604318
ENSMUSG00000026088	Mitd1	luminal-progenitors_adipocytes	189.271	1.70418	0.416615	4.67243e-06	2.20781e-05
ENSMUSG00000026088	Mitd1	luminal-progenitors_luminal-differentiated	189.271	1.29609	0.40364	6.64342e-05	0.000657859
ENSMUSG00000026087	Mrpl30	basal_adipocytes	843.983	-2.42635	0.28485	2.31914e-18	3.97591e-17
ENSMUSG00000026087	Mrpl30	endothelial_adipocytes	843.983	-2.77916	0.284677	2.09763e-23	5.30991e-22
ENSMUSG00000026087	Mrpl30	luminal-differentiated_adipocytes	843.983	-2.26653	0.284082	1.65864e-16	2.15867e-15
ENSMUSG00000026087	Mrpl30	luminal-progenitors_adipocytes	843.983	-1.30685	0.284046	8.86942e-07	4.70896e-06
ENSMUSG00000026087	Mrpl30	stromal_adipocytes	843.983	-2.14775	0.28634	5.17552e-15	5.79392e-14
ENSMUSG00000026087	Mrpl30	luminal-progenitors_endothelial	843.983	1.36168	0.271633	4.60708e-08	6.1165e-07
ENSMUSG00000037138	Aff3	basal_adipocytes	454.658	3.88142	0.872123	8.00848e-07	3.90897e-06
ENSMUSG00000037138	Aff3	endothelial_adipocytes	454.658	2.0347	0.899906	0.00378786	0.0098377
ENSMUSG00000037138	Aff3	luminal-differentiated_adipocytes	454.658	4.39091	0.91402	3.6702e-08	2.14329e-07
ENSMUSG00000037138	Aff3	luminal-progenitors_adipocytes	454.658	5.95005	0.919686	7.34004e-13	8.02319e-12
ENSMUSG00000037138	Aff3	stromal_adipocytes	454.658	6.68987	0.922084	2.83389e-15	3.23061e-14
ENSMUSG00000037138	Aff3	luminal-progenitors_basal	454.658	1.35206	0.758636	0.00730827	0.0296509
ENSMUSG00000037138	Aff3	stromal_basal	454.658	2.23976	0.824985	0.000384826	0.00249467
ENSMUSG00000037138	Aff3	luminal-differentiated_endothelial	454.658	1.83712	0.815122	0.00181297	0.0069276
ENSMUSG00000037138	Aff3	luminal-progenitors_endothelial	454.658	3.34235	0.723283	3.18166e-07	3.33535e-06
ENSMUSG00000037138	Aff3	stromal_endothelial	454.658	4.10652	0.71818	2.23908e-09	3.30604e-08
ENSMUSG00000037138	Aff3	stromal_luminal-differentiated	454.658	1.36672	0.866056	0.00422729	0.0239082
ENSMUSG00000048814	Lonrf2	stromal_adipocytes	54.1387	2.21853	1.08603	0.00458092	0.0120967
ENSMUSG00000048814	Lonrf2	luminal-progenitors_basal	54.1387	1.58267	0.962407	0.00737845	0.0298616
ENSMUSG00000048814	Lonrf2	stromal_basal	54.1387	4.12733	0.925419	9.6429e-07	1.24451e-05
ENSMUSG00000048814	Lonrf2	stromal_endothelial	54.1387	3.23114	0.990555	0.000107968	0.000637738
ENSMUSG00000048814	Lonrf2	stromal_luminal-differentiated	54.1387	3.47236	1.03312	3.39707e-05	0.000376917
ENSMUSG00000026080	Chst10	basal_adipocytes	44.9255	3.61667	1.23351	0.000222943	0.000743133
ENSMUSG00000026080	Chst10	endothelial_adipocytes	44.9255	3.14789	1.25076	0.000982802	0.00288594
ENSMUSG00000026080	Chst10	luminal-differentiated_adipocytes	44.9255	5.41945	1.34017	5.38702e-07	2.76177e-06
ENSMUSG00000026080	Chst10	luminal-progenitors_adipocytes	44.9255	5.45845	1.29254	3.99854e-07	2.23501e-06
ENSMUSG00000026080	Chst10	stromal_adipocytes	44.9255	7.84704	1.29379	1.78143e-11	1.44213e-10
ENSMUSG00000026080	Chst10	stromal_basal	44.9255	3.2824	0.811263	8.60563e-06	8.65642e-05
ENSMUSG00000026080	Chst10	luminal-differentiated_endothelial	44.9255	1.43708	0.884815	0.0121251	0.0362719
ENSMUSG00000026080	Chst10	luminal-progenitors_endothelial	44.9255	1.53657	0.866926	0.00947275	0.0294465
ENSMUSG00000026080	Chst10	stromal_endothelial	44.9255	3.79863	0.805458	5.07232e-07	4.86221e-06
ENSMUSG00000026078	Pdcl3	luminal-differentiated_adipocytes	588.229	1.30774	0.27719	8.23931e-07	4.13386e-06
ENSMUSG00000026078	Pdcl3	luminal-progenitors_adipocytes	588.229	1.07738	0.276158	3.26135e-05	0.000135275
ENSMUSG00000026078	Pdcl3	stromal_luminal-differentiated	588.229	-1.12439	0.266848	1.25078e-06	1.9243e-05
ENSMUSG00000103046	Gm37309	stromal_adipocytes	19.6639	-1.47954	0.791172	0.0162314	0.0374813
ENSMUSG00000103182	Gm37091	basal_adipocytes	3.80874	7.39991	2.62338	3.86957e-05	0.000146614
ENSMUSG00000103182	Gm37091	endothelial_adipocytes	3.80874	10.8898	2.24971	3.51275e-08	2.01695e-07
ENSMUSG00000103182	Gm37091	luminal-differentiated_adipocytes	3.80874	12.2755	2.08855	1.12641e-09	7.87199e-09
ENSMUSG00000103182	Gm37091	luminal-progenitors_adipocytes	3.80874	9.78216	2.35529	8.32628e-07	4.44033e-06
ENSMUSG00000103182	Gm37091	stromal_adipocytes	3.80874	11.7189	2.13409	6.85528e-09	4.2666e-08
ENSMUSG00000026077	Npas2	luminal-progenitors_adipocytes	523.989	1.52533	0.641269	0.00290868	0.00824581
ENSMUSG00000026077	Npas2	stromal_adipocytes	523.989	1.72865	0.626709	0.0010406	0.00313342
ENSMUSG00000026077	Npas2	luminal-progenitors_luminal-differentiated	523.989	1.2872	0.647591	0.00316084	0.0168631
ENSMUSG00000026077	Npas2	stromal_luminal-differentiated	523.989	1.43382	0.678297	0.00104099	0.00741213
ENSMUSG00000092563	Gm3617	endothelial_adipocytes	4.55104	2.51894	1.41679	0.00921397	0.0219258
ENSMUSG00000092563	Gm3617	stromal_adipocytes	4.55104	3.09445	1.5051	0.00211727	0.00600147
ENSMUSG00000073702	Rpl31	luminal-progenitors_endothelial	3350.74	1.21511	0.260688	3.03841e-07	3.20393e-06
ENSMUSG00000003134	Tbc1d8	basal_adipocytes	1513.42	1.2021	0.426869	0.00179545	0.00501711
ENSMUSG00000003134	Tbc1d8	endothelial_adipocytes	1513.42	1.01171	0.416855	0.00815806	0.0196868
ENSMUSG00000003134	Tbc1d8	luminal-differentiated_adipocytes	1513.42	3.64705	0.435791	2.93251e-18	4.30431e-17
ENSMUSG00000003134	Tbc1d8	luminal-progenitors_adipocytes	1513.42	2.61935	0.440762	2.94068e-10	2.40685e-09
ENSMUSG00000003134	Tbc1d8	stromal_adipocytes	1513.42	1.69561	0.434317	1.69288e-05	6.88852e-05
ENSMUSG00000003134	Tbc1d8	luminal-differentiated_basal	1513.42	2.33688	0.394838	1.23661e-09	1.95473e-08
ENSMUSG00000003134	Tbc1d8	luminal-progenitors_basal	1513.42	1.16535	0.422802	0.000549833	0.00363045
ENSMUSG00000003134	Tbc1d8	luminal-differentiated_endothelial	1513.42	2.53698	0.405753	4.33879e-11	6.11274e-10
ENSMUSG00000003134	Tbc1d8	luminal-progenitors_endothelial	1513.42	1.42531	0.422612	7.12568e-05	0.000424293
ENSMUSG00000003134	Tbc1d8	stromal_luminal-differentiated	1513.42	-1.73953	0.42856	1.64465e-06	2.46708e-05
ENSMUSG00000102607	Gm37265	basal_adipocytes	18.6669	2.65965	1.23598	0.0034757	0.00911188
ENSMUSG00000102607	Gm37265	endothelial_adipocytes	18.6669	2.01035	1.20119	0.0172287	0.0381577
ENSMUSG00000102607	Gm37265	luminal-differentiated_adipocytes	18.6669	5.29546	1.34449	8.9253e-07	4.45447e-06
ENSMUSG00000102607	Gm37265	luminal-progenitors_adipocytes	18.6669	3.72747	1.27261	0.000178395	0.000650184
ENSMUSG00000102607	Gm37265	stromal_adipocytes	18.6669	3.14866	1.29464	0.00077512	0.00238934
ENSMUSG00000102607	Gm37265	luminal-differentiated_basal	18.6669	1.75919	1.00386	0.00820915	0.0275461
ENSMUSG00000102607	Gm37265	luminal-differentiated_endothelial	18.6669	2.51293	1.01837	0.000833906	0.00348743
ENSMUSG00000085894	Gm15832	luminal-differentiated_adipocytes	29.6336	1.68144	0.889456	0.0121766	0.0293258
ENSMUSG00000085894	Gm15832	luminal-differentiated_basal	29.6336	2.135	0.892226	0.00156526	0.00664065
ENSMUSG00000085894	Gm15832	stromal_basal	29.6336	1.42771	0.961789	0.00934029	0.0369476
ENSMUSG00000085894	Gm15832	luminal-differentiated_endothelial	29.6336	3.2369	0.858948	1.53453e-05	9.38264e-05
ENSMUSG00000085894	Gm15832	stromal_endothelial	29.6336	2.76855	0.893657	0.000166234	0.000940388
ENSMUSG00000077704	Snord89	endothelial_adipocytes	9.5679	-1.60998	0.786646	0.00999766	0.0235826
ENSMUSG00000077704	Snord89	luminal-differentiated_basal	9.5679	2.59844	0.676442	2.2896e-05	0.000153493
ENSMUSG00000077704	Snord89	luminal-progenitors_basal	9.5679	1.98898	0.700653	0.000287811	0.00212318
ENSMUSG00000077704	Snord89	luminal-differentiated_endothelial	9.5679	3.12755	0.700955	9.48282e-07	7.11642e-06
ENSMUSG00000077704	Snord89	luminal-progenitors_endothelial	9.5679	2.61963	0.6919	1.714e-05	0.00011967
ENSMUSG00000077704	Snord89	stromal_luminal-differentiated	9.5679	-1.1498	0.758566	0.00613965	0.0325628
ENSMUSG00000048234	Rnf149	endothelial_adipocytes	1808.39	-1.4356	0.303215	6.24922e-07	3.03873e-06
ENSMUSG00000048234	Rnf149	luminal-differentiated_adipocytes	1808.39	1.85135	0.303492	1.9855e-10	1.5028e-09
ENSMUSG00000048234	Rnf149	luminal-differentiated_basal	1808.39	2.899	0.278053	6.61572e-26	1.2114e-23
ENSMUSG00000048234	Rnf149	luminal-progenitors_basal	1808.39	1.71508	0.283662	1.80714e-10	1.06172e-08
ENSMUSG00000048234	Rnf149	stromal_basal	1808.39	1.78209	0.289194	6.57521e-11	1.99758e-09
ENSMUSG00000048234	Rnf149	luminal-differentiated_endothelial	1808.39	3.40709	0.279611	9.79729e-35	2.7882e-32
ENSMUSG00000048234	Rnf149	luminal-progenitors_endothelial	1808.39	2.23278	0.279529	3.7044e-16	2.80751e-14
ENSMUSG00000048234	Rnf149	stromal_endothelial	1808.39	2.29476	0.281702	1.02759e-16	4.53043e-15
ENSMUSG00000048234	Rnf149	luminal-progenitors_luminal-differentiated	1808.39	-1.03179	0.305549	3.38228e-05	0.000369076
ENSMUSG00000050967	Creg2	basal_adipocytes	30.551	8.4402	1.60528	1.57637e-09	1.09006e-08
ENSMUSG00000050967	Creg2	endothelial_adipocytes	30.551	8.61103	1.62579	5.61804e-10	4.01637e-09
ENSMUSG00000050967	Creg2	luminal-differentiated_adipocytes	30.551	13.1159	1.45958	1.00845e-19	1.6515e-18
ENSMUSG00000050967	Creg2	luminal-progenitors_adipocytes	30.551	9.22274	1.55174	9.23039e-11	8.02891e-10
ENSMUSG00000050967	Creg2	stromal_adipocytes	30.551	10.9941	1.4789	2.60611e-14	2.74139e-13
ENSMUSG00000050967	Creg2	luminal-differentiated_basal	30.551	3.60336	1.09694	7.27902e-05	0.000434765
ENSMUSG00000050967	Creg2	luminal-differentiated_endothelial	30.551	3.51188	1.18096	0.000181426	0.000886808
ENSMUSG00000050967	Creg2	luminal-progenitors_luminal-differentiated	30.551	-2.55043	1.19785	0.000744034	0.00509679
ENSMUSG00000026074	Map4k4	endothelial_adipocytes	5653.25	1.25262	0.205644	4.44054e-10	3.22045e-09
ENSMUSG00000026074	Map4k4	luminal-differentiated_adipocytes	5653.25	-1.2168	0.206395	1.4368e-09	9.89533e-09
ENSMUSG00000026074	Map4k4	luminal-differentiated_basal	5653.25	-2.26083	0.190661	1.00266e-32	4.57322e-30
ENSMUSG00000026074	Map4k4	luminal-progenitors_basal	5653.25	-1.2363	0.195982	1.95793e-11	1.45618e-09
ENSMUSG00000026074	Map4k4	luminal-differentiated_endothelial	5653.25	-2.522	0.192097	2.75672e-40	1.42158e-37
ENSMUSG00000026074	Map4k4	luminal-progenitors_endothelial	5653.25	-1.51366	0.194356	6.29483e-16	4.60385e-14
ENSMUSG00000026074	Map4k4	stromal_endothelial	5653.25	-1.02581	0.194509	1.27247e-08	1.63447e-07
ENSMUSG00000026074	Map4k4	stromal_luminal-differentiated	5653.25	1.4059	0.194392	2.92705e-14	1.87573e-12
ENSMUSG00000026073	Il1r2	basal_adipocytes	477.814	3.37364	1.06027	0.000126893	0.000440513
ENSMUSG00000026073	Il1r2	endothelial_adipocytes	477.814	1.77831	1.03112	0.0186069	0.0408055
ENSMUSG00000026073	Il1r2	luminal-differentiated_adipocytes	477.814	8.09001	1.08839	3.56525e-15	4.16402e-14
ENSMUSG00000026073	Il1r2	luminal-progenitors_adipocytes	477.814	6.28256	1.12446	1.46765e-10	1.24889e-09
ENSMUSG00000026073	Il1r2	stromal_adipocytes	477.814	7.62664	1.10819	6.69395e-14	6.79006e-13
ENSMUSG00000026073	Il1r2	luminal-differentiated_basal	477.814	3.70959	0.849771	1.45878e-06	1.24346e-05
ENSMUSG00000026073	Il1r2	luminal-progenitors_basal	477.814	1.87193	0.90199	0.0021171	0.0109089
ENSMUSG00000026073	Il1r2	stromal_basal	477.814	3.39953	0.865751	1.25185e-05	0.000120817
ENSMUSG00000026073	Il1r2	luminal-differentiated_endothelial	477.814	5.34117	0.869034	5.07503e-11	7.0645e-10
ENSMUSG00000026073	Il1r2	luminal-progenitors_endothelial	477.814	3.65801	0.87587	1.37922e-06	1.24591e-05
ENSMUSG00000026073	Il1r2	stromal_endothelial	477.814	4.95036	0.86771	9.29521e-10	1.4592e-08
ENSMUSG00000097899	Gm16894	basal_adipocytes	6.39493	-2.51916	1.5269	0.0117666	0.0273359
ENSMUSG00000097899	Gm16894	luminal-differentiated_basal	6.39493	3.58362	1.42616	0.000465209	0.00227504
ENSMUSG00000097899	Gm16894	luminal-progenitors_basal	6.39493	2.98488	1.62423	0.000542184	0.00359475
ENSMUSG00000097899	Gm16894	stromal_basal	6.39493	3.50957	1.51688	0.000647081	0.0038992
ENSMUSG00000097899	Gm16894	luminal-differentiated_endothelial	6.39493	1.93738	1.43034	0.0164853	0.0473256
ENSMUSG00000102975	Gm37347	basal_adipocytes	127.742	2.75878	1.30739	0.00357442	0.00935156
ENSMUSG00000102975	Gm37347	luminal-differentiated_adipocytes	127.742	7.97984	1.37908	1.61501e-10	1.23368e-09
ENSMUSG00000102975	Gm37347	luminal-progenitors_adipocytes	127.742	3.91591	1.3568	0.000176704	0.000644769
ENSMUSG00000102975	Gm37347	stromal_adipocytes	127.742	5.86346	1.42106	4.35853e-07	2.20031e-06
ENSMUSG00000102975	Gm37347	luminal-differentiated_basal	127.742	3.72591	1.03067	2.37354e-05	0.000158458
ENSMUSG00000102975	Gm37347	stromal_basal	127.742	1.76229	1.22495	0.0094174	0.0372036
ENSMUSG00000102975	Gm37347	luminal-differentiated_endothelial	127.742	6.4911	1.10068	3.15195e-11	4.54311e-10
ENSMUSG00000102975	Gm37347	luminal-progenitors_endothelial	127.742	2.81738	1.10021	0.000551914	0.00258164
ENSMUSG00000102975	Gm37347	stromal_endothelial	127.742	4.76136	1.05239	5.08121e-07	4.86888e-06
ENSMUSG00000102975	Gm37347	luminal-progenitors_luminal-differentiated	127.742	-2.27169	1.12628	0.00132972	0.00821514
ENSMUSG00000026072	Il1r1	luminal-differentiated_adipocytes	783.398	-2.27857	0.398809	1.19996e-09	8.34954e-09
ENSMUSG00000026072	Il1r1	luminal-differentiated_basal	783.398	-2.34388	0.361793	3.82407e-11	8.05463e-10
ENSMUSG00000026072	Il1r1	luminal-differentiated_endothelial	783.398	-2.40249	0.372099	1.06783e-11	1.62509e-10
ENSMUSG00000026072	Il1r1	luminal-progenitors_luminal-differentiated	783.398	1.86289	0.367195	7.24968e-08	1.67486e-06
ENSMUSG00000026072	Il1r1	stromal_luminal-differentiated	783.398	3.27178	0.364095	6.01434e-20	9.08997e-18
ENSMUSG00000026072	Il1r1	stromal_luminal-progenitors	783.398	1.1319	0.396549	0.000164808	0.00192386
ENSMUSG00000103560	Gm38070	basal_adipocytes	198.287	-2.27652	0.637808	4.5743e-05	0.000171114
ENSMUSG00000103560	Gm38070	endothelial_adipocytes	198.287	-2.06535	0.638623	0.000160956	0.000545715
ENSMUSG00000103560	Gm38070	luminal-differentiated_adipocytes	198.287	-4.19677	0.63594	1.44476e-12	1.34367e-11
ENSMUSG00000103560	Gm38070	luminal-progenitors_adipocytes	198.287	-3.83924	0.621376	9.43931e-11	8.19642e-10
ENSMUSG00000103560	Gm38070	stromal_adipocytes	198.287	-2.6555	0.641604	2.36299e-06	1.08748e-05
ENSMUSG00000103560	Gm38070	luminal-differentiated_basal	198.287	-1.64795	0.646927	0.00098936	0.00443435
ENSMUSG00000103560	Gm38070	luminal-progenitors_basal	198.287	-1.11109	0.602556	0.0082791	0.0327933
ENSMUSG00000103560	Gm38070	luminal-differentiated_endothelial	198.287	-1.81435	0.632078	0.000299205	0.00138983
ENSMUSG00000103560	Gm38070	luminal-progenitors_endothelial	198.287	-1.38782	0.620349	0.00304557	0.0112437
ENSMUSG00000070942	Il1rl2	luminal-differentiated_adipocytes	497.831	4.18385	0.686012	3.57109e-11	2.91759e-10
ENSMUSG00000070942	Il1rl2	luminal-progenitors_adipocytes	497.831	4.55628	0.672972	9.10409e-13	9.82724e-12
ENSMUSG00000070942	Il1rl2	stromal_adipocytes	497.831	5.23546	0.687322	4.98716e-16	6.04098e-15
ENSMUSG00000070942	Il1rl2	luminal-differentiated_basal	497.831	2.90616	0.568741	9.01908e-08	9.88435e-07
ENSMUSG00000070942	Il1rl2	luminal-progenitors_basal	497.831	3.08451	0.567745	2.66312e-09	1.10849e-07
ENSMUSG00000070942	Il1rl2	stromal_basal	497.831	3.89991	0.568596	1.51195e-12	6.09626e-11
ENSMUSG00000070942	Il1rl2	luminal-differentiated_endothelial	497.831	2.89557	0.594826	1.30361e-07	1.13377e-06
ENSMUSG00000070942	Il1rl2	luminal-progenitors_endothelial	497.831	3.16559	0.572552	4.01527e-09	6.91332e-08
ENSMUSG00000070942	Il1rl2	stromal_endothelial	497.831	3.89847	0.571903	2.47105e-12	5.88128e-11
ENSMUSG00000103230	Gm17970	basal_adipocytes	7.14334	13.4668	1.65919	1.51659e-16	2.22095e-15
ENSMUSG00000103230	Gm17970	endothelial_adipocytes	7.14334	13.4485	1.66276	1.91116e-16	2.69043e-15
ENSMUSG00000103230	Gm17970	luminal-differentiated_adipocytes	7.14334	17.8613	1.57644	1.85022e-30	6.87804e-29
ENSMUSG00000103230	Gm17970	luminal-progenitors_adipocytes	7.14334	18.3105	1.57374	4.16578e-32	2.10657e-30
ENSMUSG00000103230	Gm17970	stromal_adipocytes	7.14334	19.0986	1.57226	1.15616e-34	5.02864e-33
ENSMUSG00000103230	Gm17970	luminal-differentiated_basal	7.14334	3.01303	1.40288	0.00164954	0.00695003
ENSMUSG00000103230	Gm17970	luminal-progenitors_basal	7.14334	2.98109	1.52936	0.000442241	0.00303283
ENSMUSG00000103230	Gm17970	stromal_basal	7.14334	4.33077	1.36375	5.18534e-05	0.000427622
ENSMUSG00000103230	Gm17970	luminal-differentiated_endothelial	7.14334	3.22403	1.49957	0.00148171	0.00580469
ENSMUSG00000103230	Gm17970	luminal-progenitors_endothelial	7.14334	3.45199	1.44061	0.00039309	0.00191328
ENSMUSG00000103230	Gm17970	stromal_endothelial	7.14334	4.5692	1.3771	4.53712e-05	0.000291468
ENSMUSG00000026069	Il1rl1	basal_adipocytes	193.173	4.17147	1.26491	4.45187e-05	0.000166924
ENSMUSG00000026069	Il1rl1	endothelial_adipocytes	193.173	2.28938	1.24604	0.00951721	0.0225511
ENSMUSG00000026069	Il1rl1	luminal-differentiated_adipocytes	193.173	6.2179	1.37326	4.83801e-08	2.78964e-07
ENSMUSG00000026069	Il1rl1	luminal-progenitors_adipocytes	193.173	8.11827	1.32516	9.42152e-12	9.17857e-11
ENSMUSG00000026069	Il1rl1	stromal_adipocytes	193.173	6.58195	1.3528	1.04213e-08	6.35883e-08
ENSMUSG00000026069	Il1rl1	luminal-progenitors_basal	193.173	2.42813	0.953742	0.000365191	0.00258529
ENSMUSG00000026069	Il1rl1	luminal-differentiated_endothelial	193.173	3.01028	1.02243	0.000211472	0.00101583
ENSMUSG00000026069	Il1rl1	luminal-progenitors_endothelial	193.173	4.54584	0.988434	4.55367e-08	6.0537e-07
ENSMUSG00000026069	Il1rl1	stromal_endothelial	193.173	3.40325	0.967937	5.10288e-05	0.000324325
ENSMUSG00000026070	Il18r1	basal_adipocytes	145.861	1.8283	0.908368	0.0087874	0.0210662
ENSMUSG00000026070	Il18r1	luminal-differentiated_adipocytes	145.861	2.42263	0.920578	0.000751889	0.0023799
ENSMUSG00000026070	Il18r1	luminal-progenitors_adipocytes	145.861	4.3392	0.902344	1.07104e-07	6.4401e-07
ENSMUSG00000026070	Il18r1	stromal_adipocytes	145.861	4.45009	0.924366	5.42041e-08	3.06157e-07
ENSMUSG00000026070	Il18r1	luminal-progenitors_basal	145.861	1.83866	0.768194	0.0010401	0.00611951
ENSMUSG00000026070	Il18r1	stromal_basal	145.861	2.13549	0.844503	0.000607801	0.00369213
ENSMUSG00000026070	Il18r1	luminal-progenitors_endothelial	145.861	2.59722	0.745126	4.83338e-05	0.000299975
ENSMUSG00000026070	Il18r1	stromal_endothelial	145.861	2.84588	0.762762	2.52256e-05	0.000171261
ENSMUSG00000026068	Il18rap	endothelial_adipocytes	51.805	2.78919	1.32242	0.0035005	0.0091587
ENSMUSG00000026068	Il18rap	luminal-differentiated_adipocytes	51.805	3.25825	1.37602	0.00071707	0.00227898
ENSMUSG00000026068	Il18rap	luminal-progenitors_adipocytes	51.805	5.56033	1.39149	9.64893e-07	5.0905e-06
ENSMUSG00000026068	Il18rap	stromal_adipocytes	51.805	6.13262	1.42072	1.67353e-07	8.89147e-07
ENSMUSG00000026068	Il18rap	luminal-progenitors_basal	51.805	3.31865	1.12738	2.62273e-05	0.000287432
ENSMUSG00000026068	Il18rap	stromal_basal	51.805	4.17486	1.02199	4.01055e-06	4.4434e-05
ENSMUSG00000026068	Il18rap	luminal-progenitors_endothelial	51.805	1.61317	1.06283	0.0159477	0.0457476
ENSMUSG00000026068	Il18rap	stromal_endothelial	51.805	2.14839	1.22989	0.00484226	0.018571
ENSMUSG00000026065	Slc9a4	luminal-progenitors_adipocytes	80.8745	2.16571	1.1427	0.00636391	0.0166089
ENSMUSG00000026065	Slc9a4	luminal-progenitors_basal	80.8745	2.24421	1.01881	0.000974915	0.00581398
ENSMUSG00000026065	Slc9a4	luminal-differentiated_endothelial	80.8745	1.5544	1.07156	0.0168719	0.0482909
ENSMUSG00000026065	Slc9a4	luminal-progenitors_endothelial	80.8745	2.83973	1.02663	0.000327629	0.00163138
ENSMUSG00000026062	Slc9a2	luminal-progenitors_basal	33.0494	1.43765	0.916016	0.0104667	0.0396853
ENSMUSG00000026062	Slc9a2	luminal-progenitors_endothelial	33.0494	2.1476	0.97012	0.00214226	0.00829973
ENSMUSG00000103270	Gm37915	luminal-progenitors_adipocytes	3.02	-9.47083	2.5235	3.23244e-06	1.56815e-05
ENSMUSG00000103270	Gm37915	luminal-progenitors_basal	3.02	-10.2112	2.01222	5.85583e-08	1.60858e-06
ENSMUSG00000103270	Gm37915	luminal-progenitors_endothelial	3.02	-8.34418	2.45718	2.76131e-06	2.33547e-05
ENSMUSG00000103270	Gm37915	luminal-progenitors_luminal-differentiated	3.02	-9.33937	2.17318	7.3273e-07	1.27529e-05
ENSMUSG00000103270	Gm37915	stromal_luminal-progenitors	3.02	11.5208	1.94874	1.30793e-09	6.68209e-08
ENSMUSG00000041945	Mfsd9	endothelial_adipocytes	78.6058	1.21817	0.488023	0.00505272	0.0127659
ENSMUSG00000041945	Mfsd9	luminal-differentiated_basal	78.6058	-1.55306	0.503156	0.000174906	0.000956133
ENSMUSG00000041945	Mfsd9	luminal-progenitors_basal	78.6058	-1.33187	0.492218	0.000563376	0.00370425
ENSMUSG00000041945	Mfsd9	luminal-differentiated_endothelial	78.6058	-1.895	0.483255	6.75386e-06	4.39834e-05
ENSMUSG00000041945	Mfsd9	luminal-progenitors_endothelial	78.6058	-1.75853	0.483462	2.74361e-05	0.000181408
ENSMUSG00000041945	Mfsd9	stromal_endothelial	78.6058	-1.36447	0.513703	0.000432001	0.00221158
ENSMUSG00000079588	Tmem182	basal_adipocytes	1042.29	2.15058	0.816583	0.00122376	0.00354211
ENSMUSG00000079588	Tmem182	endothelial_adipocytes	1042.29	2.67821	0.821922	0.000113297	0.000394361
ENSMUSG00000079588	Tmem182	luminal-differentiated_adipocytes	1042.29	-1.58193	0.766406	0.00921278	0.0228527
ENSMUSG00000079588	Tmem182	stromal_adipocytes	1042.29	-3.53893	0.814853	7.84614e-07	3.84295e-06
ENSMUSG00000079588	Tmem182	luminal-differentiated_basal	1042.29	-4.22745	0.717836	2.85288e-10	5.16359e-09
ENSMUSG00000079588	Tmem182	luminal-progenitors_basal	1042.29	-3.03869	0.717	7.86508e-07	1.48235e-05
ENSMUSG00000079588	Tmem182	stromal_basal	1042.29	-6.0983	0.748708	1.13993e-18	1.16075e-16
ENSMUSG00000079588	Tmem182	luminal-differentiated_endothelial	1042.29	-4.81868	0.720563	2.87553e-12	4.73944e-11
ENSMUSG00000079588	Tmem182	luminal-progenitors_endothelial	1042.29	-3.69526	0.726113	1.95457e-08	2.82607e-07
ENSMUSG00000079588	Tmem182	stromal_endothelial	1042.29	-6.67745	0.75004	2.18104e-21	1.78802e-19
ENSMUSG00000079588	Tmem182	stromal_luminal-progenitors	1042.29	-2.25338	0.79079	9.92109e-05	0.00126015
ENSMUSG00000045515	Pou3f3	stromal_basal	5.24949	2.9059	1.92688	0.00371347	0.0171843
ENSMUSG00000060679	Mrps9	basal_adipocytes	646.052	-1.13561	0.201321	6.99531e-09	4.46031e-08
ENSMUSG00000060679	Mrps9	endothelial_adipocytes	646.052	-1.23918	0.201368	3.06718e-10	2.26237e-09
ENSMUSG00000060679	Mrps9	stromal_adipocytes	646.052	-1.22178	0.201281	5.34318e-10	3.76979e-09
ENSMUSG00000041907	Gpr45	stromal_adipocytes	9.27787	4.72273	1.75822	0.000136367	0.000478988
ENSMUSG00000041907	Gpr45	stromal_luminal-progenitors	9.27787	1.66293	1.34668	0.0053828	0.0308336
ENSMUSG00000008136	Fhl2	basal_adipocytes	227.751	17.0544	0.886247	2.77881e-83	4.44835e-80
ENSMUSG00000008136	Fhl2	endothelial_adipocytes	227.751	15.0697	0.886986	3.21464e-65	1.8754e-62
ENSMUSG00000008136	Fhl2	luminal-differentiated_adipocytes	227.751	14.4045	0.890253	2.45837e-59	7.15527e-57
ENSMUSG00000008136	Fhl2	luminal-progenitors_adipocytes	227.751	16.7618	0.887237	2.89814e-80	7.27028e-77
ENSMUSG00000008136	Fhl2	stromal_adipocytes	227.751	17.2253	0.88744	1.74182e-84	2.0696e-81
ENSMUSG00000008136	Fhl2	endothelial_basal	227.751	-1.73736	0.615753	9.39941e-05	0.00442852
ENSMUSG00000008136	Fhl2	luminal-differentiated_basal	227.751	-2.54916	0.511503	1.92494e-07	1.96938e-06
ENSMUSG00000008136	Fhl2	luminal-progenitors_endothelial	227.751	1.43594	0.551712	0.00099265	0.00427936
ENSMUSG00000008136	Fhl2	stromal_endothelial	227.751	1.96183	0.565275	3.24443e-05	0.000215431
ENSMUSG00000008136	Fhl2	luminal-progenitors_luminal-differentiated	227.751	2.15206	0.517767	4.3151e-06	6.06583e-05
ENSMUSG00000008136	Fhl2	stromal_luminal-differentiated	227.751	2.67271	0.538376	4.92392e-08	1.01481e-06
ENSMUSG00000066877	Nck2	basal_adipocytes	1315.57	2.54807	0.325466	7.64343e-16	1.05708e-14
ENSMUSG00000066877	Nck2	endothelial_adipocytes	1315.57	2.59232	0.327166	2.38955e-16	3.3358e-15
ENSMUSG00000066877	Nck2	luminal-differentiated_adipocytes	1315.57	1.70428	0.323611	3.0613e-08	1.80666e-07
ENSMUSG00000066877	Nck2	luminal-progenitors_adipocytes	1315.57	2.07601	0.331667	2.96658e-11	2.726e-10
ENSMUSG00000066877	Nck2	stromal_basal	1315.57	-1.77747	0.304323	4.44591e-10	1.15878e-08
ENSMUSG00000066877	Nck2	stromal_endothelial	1315.57	-1.82094	0.304964	1.6265e-10	2.89173e-09
ENSMUSG00000066877	Nck2	stromal_luminal-progenitors	1315.57	-1.23226	0.317804	2.82379e-06	6.30789e-05
ENSMUSG00000103945	Gm38228	basal_adipocytes	50.8572	1.8156	0.748977	0.00286126	0.00765143
ENSMUSG00000103945	Gm38228	endothelial_adipocytes	50.8572	1.93731	0.751536	0.0016179	0.00454957
ENSMUSG00000103945	Gm38228	stromal_basal	50.8572	-1.44417	0.762813	0.00309141	0.0147693
ENSMUSG00000103945	Gm38228	luminal-progenitors_endothelial	50.8572	-1.12283	0.655174	0.0157898	0.045357
ENSMUSG00000103945	Gm38228	stromal_endothelial	50.8572	-1.63955	0.751006	0.00161589	0.00711786
ENSMUSG00000026051	Ecrg4	basal_adipocytes	226.425	6.37082	1.40698	2.99885e-08	1.76614e-07
ENSMUSG00000026051	Ecrg4	endothelial_adipocytes	226.425	4.37433	1.2895	3.41609e-05	0.000129138
ENSMUSG00000026051	Ecrg4	luminal-progenitors_adipocytes	226.425	6.56205	1.39616	1.79709e-08	1.18699e-07
ENSMUSG00000026051	Ecrg4	stromal_adipocytes	226.425	3.03865	1.34966	0.00135658	0.00399335
ENSMUSG00000026051	Ecrg4	luminal-differentiated_basal	226.425	-4.53645	0.987841	1.72552e-07	1.78134e-06
ENSMUSG00000026051	Ecrg4	stromal_basal	226.425	-2.36316	1.0302	0.00111283	0.00618466
ENSMUSG00000026051	Ecrg4	luminal-differentiated_endothelial	226.425	-2.90144	1.10554	0.000516396	0.00227219
ENSMUSG00000026051	Ecrg4	luminal-progenitors_luminal-differentiated	226.425	4.72394	1.17823	9.43325e-08	2.11563e-06
ENSMUSG00000026051	Ecrg4	stromal_luminal-progenitors	226.425	-2.08316	1.0034	0.000707561	0.00621494
ENSMUSG00000047343	Mettl21c	basal_adipocytes	2.79269	8.47947	5.90604	0.00176133	0.00492822
ENSMUSG00000047343	Mettl21c	stromal_adipocytes	2.79269	13.4674	5.64186	0.000262543	0.000880308
ENSMUSG00000047343	Mettl21c	luminal-progenitors_basal	2.79269	-11.9825	5.63853	8.42398e-05	0.00076706
ENSMUSG00000047343	Mettl21c	stromal_endothelial	2.79269	3.19111	4.00491	0.00900119	0.0316562
ENSMUSG00000047343	Mettl21c	stromal_luminal-differentiated	2.79269	1.98732	3.35823	0.0101946	0.0490352
ENSMUSG00000047343	Mettl21c	stromal_luminal-progenitors	2.79269	15.9723	4.41269	6.73621e-06	0.000131877
ENSMUSG00000091844	Gm8251	endothelial_adipocytes	27.4155	1.80681	1.02522	0.0166123	0.0369676
ENSMUSG00000026047	Poglut2	basal_adipocytes	255.536	2.06492	0.340312	1.5766e-10	1.23077e-09
ENSMUSG00000026047	Poglut2	endothelial_adipocytes	255.536	1.74195	0.338361	4.32546e-08	2.45272e-07
ENSMUSG00000026047	Poglut2	luminal-differentiated_adipocytes	255.536	1.19336	0.332314	0.000129708	0.000471838
ENSMUSG00000026047	Poglut2	luminal-progenitors_adipocytes	255.536	1.39495	0.339642	7.14604e-06	3.28205e-05
ENSMUSG00000026047	Poglut2	stromal_adipocytes	255.536	1.64627	0.335677	1.79725e-07	9.51979e-07
ENSMUSG00000056870	Gulp1	luminal-differentiated_adipocytes	377.614	-1.11114	0.455397	0.00629766	0.0162734
ENSMUSG00000056870	Gulp1	luminal-differentiated_basal	377.614	-2.00426	0.439345	1.05053e-06	9.23067e-06
ENSMUSG00000056870	Gulp1	luminal-differentiated_endothelial	377.614	-1.89522	0.451701	2.14079e-06	1.52184e-05
ENSMUSG00000056870	Gulp1	luminal-progenitors_luminal-differentiated	377.614	1.68168	0.454973	1.79553e-05	0.000212505
ENSMUSG00000056870	Gulp1	stromal_luminal-differentiated	377.614	1.87671	0.466502	1.87719e-06	2.77434e-05
ENSMUSG00000102319	Gm37626	basal_adipocytes	50.7181	2.16772	0.708379	0.000303239	0.000987794
ENSMUSG00000102319	Gm37626	endothelial_adipocytes	50.7181	1.96481	0.704717	0.000813024	0.00242371
ENSMUSG00000102319	Gm37626	luminal-progenitors_adipocytes	50.7181	1.35317	0.684975	0.0107741	0.0263739
ENSMUSG00000102319	Gm37626	stromal_adipocytes	50.7181	1.31056	0.653418	0.0150634	0.0350974
ENSMUSG00000102319	Gm37626	luminal-differentiated_basal	50.7181	-3.52215	0.613358	1.66089e-09	2.54521e-08
ENSMUSG00000102319	Gm37626	luminal-differentiated_endothelial	50.7181	-3.41489	0.629431	9.56506e-09	9.74045e-08
ENSMUSG00000102319	Gm37626	luminal-progenitors_luminal-differentiated	50.7181	2.6925	0.615569	1.19079e-06	1.96265e-05
ENSMUSG00000102319	Gm37626	stromal_luminal-differentiated	50.7181	2.74845	0.669243	2.25922e-06	3.27253e-05
ENSMUSG00000026043	Col3a1	luminal-progenitors_adipocytes	101712	2.41972	0.784058	0.000168637	0.000617763
ENSMUSG00000026043	Col3a1	stromal_adipocytes	101712	4.94212	0.755296	1.62893e-12	1.45922e-11
ENSMUSG00000026043	Col3a1	luminal-progenitors_basal	101712	1.6729	0.721505	0.00142953	0.0079408
ENSMUSG00000026043	Col3a1	stromal_basal	101712	4.316	0.668428	1.43196e-11	4.80605e-10
ENSMUSG00000026043	Col3a1	stromal_endothelial	101712	3.73807	0.670853	6.74234e-09	9.12782e-08
ENSMUSG00000026043	Col3a1	luminal-progenitors_luminal-differentiated	101712	2.23034	0.699983	9.82428e-05	0.000914228
ENSMUSG00000026043	Col3a1	stromal_luminal-differentiated	101712	4.84313	0.676858	8.59647e-14	5.0509e-12
ENSMUSG00000026043	Col3a1	stromal_luminal-progenitors	101712	1.86278	0.758775	0.000362453	0.00363991
ENSMUSG00000026042	Col5a2	luminal-differentiated_adipocytes	7513.86	-1.39428	0.623767	0.00764995	0.0193309
ENSMUSG00000026042	Col5a2	luminal-progenitors_adipocytes	7513.86	1.31474	0.639384	0.00927095	0.0231276
ENSMUSG00000026042	Col5a2	stromal_adipocytes	7513.86	3.41004	0.654226	1.25399e-08	7.58432e-08
ENSMUSG00000026042	Col5a2	luminal-differentiated_basal	7513.86	-1.81796	0.651274	0.000512645	0.00247255
ENSMUSG00000026042	Col5a2	stromal_basal	7513.86	3.12467	0.583884	2.71339e-08	4.94355e-07
ENSMUSG00000026042	Col5a2	luminal-differentiated_endothelial	7513.86	-1.79873	0.649401	0.000412122	0.0018535
ENSMUSG00000026042	Col5a2	stromal_endothelial	7513.86	3.11672	0.589362	3.78103e-08	4.4741e-07
ENSMUSG00000026042	Col5a2	luminal-progenitors_luminal-differentiated	7513.86	3.04106	0.584305	1.25133e-08	3.46451e-07
ENSMUSG00000026042	Col5a2	stromal_luminal-differentiated	7513.86	5.16879	0.591533	1.70116e-19	2.36304e-17
ENSMUSG00000026042	Col5a2	stromal_luminal-progenitors	7513.86	1.48968	0.667209	0.000839741	0.00712885
ENSMUSG00000104476	Gm38211	luminal-differentiated_adipocytes	71.435	-2.63698	0.943653	0.000372384	0.00125021
ENSMUSG00000104476	Gm38211	luminal-differentiated_basal	71.435	-1.83488	0.935044	0.00480393	0.0174705
ENSMUSG00000104476	Gm38211	stromal_endothelial	71.435	1.59431	0.969195	0.00697699	0.0254669
ENSMUSG00000104476	Gm38211	luminal-progenitors_luminal-differentiated	71.435	1.35599	0.901579	0.0101271	0.0426662
ENSMUSG00000104476	Gm38211	stromal_luminal-differentiated	71.435	3.76117	0.849417	9.7986e-07	1.54103e-05
ENSMUSG00000025995	Wdr75	basal_adipocytes	433.462	-1.20352	0.312444	4.29649e-05	0.000161523
ENSMUSG00000025995	Wdr75	endothelial_adipocytes	433.462	-1.26369	0.311395	1.89666e-05	7.47989e-05
ENSMUSG00000025995	Wdr75	luminal-differentiated_adipocytes	433.462	-1.18767	0.312005	5.59385e-05	0.000216102
ENSMUSG00000084817	Gm5526	luminal-progenitors_basal	175.215	-1.24044	0.558478	0.002592	0.0128907
ENSMUSG00000084817	Gm5526	stromal_luminal-progenitors	175.215	1.52773	0.587701	0.000284667	0.00298887
ENSMUSG00000025993	Slc40a1	luminal-differentiated_adipocytes	155.096	3.16628	0.677553	1.49079e-07	8.14499e-07
ENSMUSG00000025993	Slc40a1	luminal-progenitors_adipocytes	155.096	3.80837	0.656781	9.31728e-10	7.20954e-09
ENSMUSG00000025993	Slc40a1	stromal_adipocytes	155.096	2.45573	0.686354	2.65611e-05	0.000105087
ENSMUSG00000025993	Slc40a1	luminal-differentiated_basal	155.096	2.34331	0.596879	1.6623e-05	0.000114814
ENSMUSG00000025993	Slc40a1	luminal-progenitors_basal	155.096	2.74746	0.571848	1.30499e-07	3.13609e-06
ENSMUSG00000025993	Slc40a1	stromal_basal	155.096	1.46256	0.698859	0.00176994	0.00914249
ENSMUSG00000025993	Slc40a1	luminal-differentiated_endothelial	155.096	3.24397	0.595784	8.04253e-09	8.28614e-08
ENSMUSG00000025993	Slc40a1	luminal-progenitors_endothelial	155.096	3.70945	0.587692	1.63529e-11	5.06454e-10
ENSMUSG00000025993	Slc40a1	stromal_endothelial	155.096	2.55568	0.612744	4.40157e-06	3.47562e-05
ENSMUSG00000041144	Dnah7b	basal_adipocytes	93.847	2.57696	0.944525	0.000752862	0.0022694
ENSMUSG00000041144	Dnah7b	luminal-progenitors_adipocytes	93.847	1.48142	0.910741	0.0213853	0.0484705
ENSMUSG00000041144	Dnah7b	stromal_adipocytes	93.847	2.52522	0.958687	0.000672427	0.00209928
ENSMUSG00000096047	n-R5s211	basal_adipocytes	17.3563	-2.38479	0.610362	1.16927e-05	4.80019e-05
ENSMUSG00000096047	n-R5s211	endothelial_adipocytes	17.3563	-2.42153	0.616928	8.88598e-06	3.68087e-05
ENSMUSG00000096047	n-R5s211	luminal-differentiated_adipocytes	17.3563	-1.16092	0.566064	0.0161621	0.0377363
ENSMUSG00000096047	n-R5s211	luminal-progenitors_adipocytes	17.3563	-1.88324	0.632282	0.000302478	0.00105506
ENSMUSG00000096047	n-R5s211	stromal_adipocytes	17.3563	-2.07726	0.614112	7.77014e-05	0.000284152
ENSMUSG00000101337	Dnah7c	basal_adipocytes	21.8384	10.1625	1.99422	1.57203e-08	9.61424e-08
ENSMUSG00000101337	Dnah7c	endothelial_adipocytes	21.8384	8.90985	2.20156	3.28599e-07	1.66766e-06
ENSMUSG00000101337	Dnah7c	luminal-differentiated_adipocytes	21.8384	11.8738	1.88186	8.17777e-11	6.43296e-10
ENSMUSG00000101337	Dnah7c	stromal_adipocytes	21.8384	13.4125	1.88224	3.87234e-13	3.66617e-12
ENSMUSG00000101337	Dnah7c	luminal-progenitors_basal	21.8384	-9.38204	1.79828	2.30523e-08	7.157e-07
ENSMUSG00000101337	Dnah7c	luminal-progenitors_endothelial	21.8384	-7.98317	2.12154	5.93067e-07	5.86891e-06
ENSMUSG00000101337	Dnah7c	luminal-progenitors_luminal-differentiated	21.8384	-10.9233	1.72411	8.05338e-11	3.73865e-09
ENSMUSG00000101337	Dnah7c	stromal_luminal-progenitors	21.8384	12.456	1.73257	2.51313e-13	2.9336e-11
ENSMUSG00000025986	Slc39a10	basal_adipocytes	2115.18	2.7223	0.364552	1.43123e-14	1.73161e-13
ENSMUSG00000025986	Slc39a10	endothelial_adipocytes	2115.18	3.19797	0.363305	2.46234e-19	4.47611e-18
ENSMUSG00000025986	Slc39a10	luminal-differentiated_basal	2115.18	-2.02941	0.335562	4.82953e-10	8.26986e-09
ENSMUSG00000025986	Slc39a10	luminal-progenitors_basal	2115.18	-2.38698	0.329885	9.38649e-14	1.18821e-11
ENSMUSG00000025986	Slc39a10	stromal_basal	2115.18	-2.65802	0.332631	5.985e-16	4.2933e-14
ENSMUSG00000025986	Slc39a10	luminal-differentiated_endothelial	2115.18	-2.4931	0.339617	2.31916e-14	5.09439e-13
ENSMUSG00000025986	Slc39a10	luminal-progenitors_endothelial	2115.18	-2.88304	0.332183	8.30864e-19	1.03302e-16
ENSMUSG00000025986	Slc39a10	stromal_endothelial	2115.18	-3.13068	0.33267	2.17593e-21	1.78802e-19
ENSMUSG00000100213	Gm28151	luminal-progenitors_basal	12.9346	-2.1947	0.974774	0.00095617	0.00571885
ENSMUSG00000100213	Gm28151	stromal_basal	12.9346	-1.5195	1.09031	0.0114782	0.0436436
ENSMUSG00000100213	Gm28151	luminal-progenitors_endothelial	12.9346	-2.10628	1.00794	0.0029599	0.0109678
ENSMUSG00000103129	Gm37393	basal_adipocytes	13.7712	3.44937	1.61279	0.00188	0.00522828
ENSMUSG00000103129	Gm37393	endothelial_adipocytes	13.7712	3.9967	1.62655	0.000630596	0.00192073
ENSMUSG00000103129	Gm37393	luminal-differentiated_basal	13.7712	-3.23835	1.40754	0.00100106	0.00447801
ENSMUSG00000103129	Gm37393	luminal-progenitors_basal	13.7712	-1.66142	1.2514	0.00990935	0.0380273
ENSMUSG00000103129	Gm37393	stromal_basal	13.7712	-5.06489	1.45947	8.70412e-06	8.74451e-05
ENSMUSG00000103129	Gm37393	luminal-differentiated_endothelial	13.7712	-3.98154	1.45522	0.000273774	0.00128428
ENSMUSG00000103129	Gm37393	luminal-progenitors_endothelial	13.7712	-2.54421	1.38879	0.0033212	0.012117
ENSMUSG00000103129	Gm37393	stromal_endothelial	13.7712	-5.79632	1.48781	1.7143e-06	1.48191e-05
ENSMUSG00000026109	Tmeff2	luminal-differentiated_adipocytes	519.618	-2.86618	1.00512	0.000252972	0.000874644
ENSMUSG00000026109	Tmeff2	stromal_adipocytes	519.618	1.88672	0.954371	0.00760502	0.01906
ENSMUSG00000026109	Tmeff2	luminal-progenitors_basal	519.618	2.73964	0.860899	4.73419e-05	0.000471461
ENSMUSG00000026109	Tmeff2	stromal_basal	519.618	4.11279	0.838302	1.29886e-07	2.0414e-06
ENSMUSG00000026109	Tmeff2	luminal-progenitors_endothelial	519.618	3.0432	0.866547	3.24143e-05	0.000210605
ENSMUSG00000026109	Tmeff2	stromal_endothelial	519.618	4.26411	0.848041	8.04791e-08	9.00203e-07
ENSMUSG00000026109	Tmeff2	luminal-progenitors_luminal-differentiated	519.618	4.48819	0.981623	7.28221e-09	2.1469e-07
ENSMUSG00000026109	Tmeff2	stromal_luminal-differentiated	519.618	5.67099	0.875043	2.78148e-12	1.2153e-10
ENSMUSG00000099924	Gm28320	basal_adipocytes	12.3246	14.1837	1.89628	2.06735e-14	2.46858e-13
ENSMUSG00000099924	Gm28320	endothelial_adipocytes	12.3246	13.1609	1.92446	1.88835e-12	1.80127e-11
ENSMUSG00000099924	Gm28320	luminal-progenitors_adipocytes	12.3246	15.3719	1.90079	1.64589e-16	2.56293e-15
ENSMUSG00000099924	Gm28320	stromal_adipocytes	12.3246	17.1777	1.90229	4.60665e-20	7.59255e-19
ENSMUSG00000099924	Gm28320	luminal-differentiated_basal	12.3246	-18.4973	1.75291	1.14064e-26	2.3648e-24
ENSMUSG00000099924	Gm28320	luminal-differentiated_endothelial	12.3246	-17.4302	1.76728	1.42112e-23	1.01958e-21
ENSMUSG00000099924	Gm28320	luminal-progenitors_luminal-differentiated	12.3246	19.3549	1.74075	8.32671e-30	5.92927e-27
ENSMUSG00000099924	Gm28320	stromal_luminal-differentiated	12.3246	21.2218	1.74471	4.34458e-35	4.35019e-32
ENSMUSG00000045954	Cavin2	basal_adipocytes	8104.16	2.51031	0.494378	5.07537e-08	2.90948e-07
ENSMUSG00000045954	Cavin2	endothelial_adipocytes	8104.16	2.88793	0.492745	5.4673e-10	3.91529e-09
ENSMUSG00000045954	Cavin2	luminal-differentiated_adipocytes	8104.16	-1.91183	0.48758	1.44751e-05	6.11798e-05
ENSMUSG00000045954	Cavin2	stromal_adipocytes	8104.16	-2.55734	0.499104	2.04933e-08	1.20979e-07
ENSMUSG00000045954	Cavin2	luminal-differentiated_basal	8104.16	-4.59945	0.447427	4.12027e-26	8.07509e-24
ENSMUSG00000045954	Cavin2	luminal-progenitors_basal	8104.16	-2.59062	0.439071	5.13931e-10	2.57128e-08
ENSMUSG00000045954	Cavin2	stromal_basal	8104.16	-5.22409	0.448065	7.18973e-33	6.17059e-30
ENSMUSG00000045954	Cavin2	luminal-differentiated_endothelial	8104.16	-5.00643	0.446927	4.87748e-30	7.48065e-28
ENSMUSG00000045954	Cavin2	luminal-progenitors_endothelial	8104.16	-3.01263	0.444438	2.03666e-12	7.62563e-11
ENSMUSG00000045954	Cavin2	stromal_endothelial	8104.16	-5.61821	0.449875	2.80391e-37	1.71558e-34
ENSMUSG00000045954	Cavin2	luminal-progenitors_luminal-differentiated	8104.16	1.78408	0.468368	1.32483e-05	0.000163165
ENSMUSG00000045954	Cavin2	stromal_luminal-progenitors	8104.16	-2.37441	0.449159	1.00974e-08	4.15934e-07
ENSMUSG00000026107	Nabp1	basal_adipocytes	2501.08	-3.43456	0.375666	1.3816e-20	2.87934e-19
ENSMUSG00000026107	Nabp1	endothelial_adipocytes	2501.08	-4.47868	0.376686	1.77341e-33	9.86424e-32
ENSMUSG00000026107	Nabp1	luminal-differentiated_adipocytes	2501.08	-2.72893	0.381882	6.01893e-14	6.3104e-13
ENSMUSG00000026107	Nabp1	luminal-progenitors_adipocytes	2501.08	-2.74036	0.381743	9.17595e-14	1.09197e-12
ENSMUSG00000026107	Nabp1	stromal_adipocytes	2501.08	-2.6678	0.383927	2.51096e-13	2.41933e-12
ENSMUSG00000026107	Nabp1	luminal-differentiated_endothelial	2501.08	1.60989	0.364035	8.67389e-07	6.55352e-06
ENSMUSG00000026107	Nabp1	luminal-progenitors_endothelial	2501.08	1.6436	0.364837	6.53436e-07	6.40066e-06
ENSMUSG00000026107	Nabp1	stromal_endothelial	2501.08	1.70044	0.375162	2.99095e-07	2.99524e-06
ENSMUSG00000099413	Gm17767	luminal-progenitors_basal	6.00265	1.67585	1.23904	0.00941383	0.0364618
ENSMUSG00000099413	Gm17767	luminal-progenitors_endothelial	6.00265	1.88111	1.30808	0.0140086	0.04102
ENSMUSG00000018417	Myo1b	basal_adipocytes	1672.86	3.68809	0.460962	2.29125e-16	3.31558e-15
ENSMUSG00000018417	Myo1b	endothelial_adipocytes	1672.86	4.09983	0.461322	1.11659e-19	2.08104e-18
ENSMUSG00000018417	Myo1b	luminal-progenitors_adipocytes	1672.86	1.2316	0.462858	0.00198875	0.00584944
ENSMUSG00000018417	Myo1b	luminal-differentiated_basal	1672.86	-2.84194	0.419143	4.1502e-12	1.038e-10
ENSMUSG00000018417	Myo1b	luminal-progenitors_basal	1672.86	-2.20738	0.420115	2.264e-08	7.03789e-07
ENSMUSG00000018417	Myo1b	stromal_basal	1672.86	-3.49296	0.419888	2.82966e-17	2.41991e-15
ENSMUSG00000018417	Myo1b	luminal-differentiated_endothelial	1672.86	-3.26735	0.4252	3.15596e-15	7.87851e-14
ENSMUSG00000018417	Myo1b	luminal-progenitors_endothelial	1672.86	-2.65416	0.420456	6.01738e-11	1.6093e-09
ENSMUSG00000018417	Myo1b	stromal_endothelial	1672.86	-3.90679	0.421459	5.17946e-21	4.03516e-19
ENSMUSG00000101724	Gm29453	basal_adipocytes	15.3813	3.72713	1.2133	0.00013555	0.000468787
ENSMUSG00000101724	Gm29453	endothelial_adipocytes	15.3813	4.10093	1.20939	4.28e-05	0.000159182
ENSMUSG00000101724	Gm29453	luminal-differentiated_basal	15.3813	-1.62518	1.04446	0.0138885	0.0429442
ENSMUSG00000101724	Gm29453	luminal-progenitors_basal	15.3813	-1.99411	0.991774	0.00204973	0.0106219
ENSMUSG00000101724	Gm29453	stromal_basal	15.3813	-3.02701	1.05705	0.000271617	0.00184489
ENSMUSG00000101724	Gm29453	luminal-differentiated_endothelial	15.3813	-1.97817	1.07655	0.00508311	0.017124
ENSMUSG00000101724	Gm29453	luminal-progenitors_endothelial	15.3813	-2.60284	1.00646	0.00062605	0.00288326
ENSMUSG00000101724	Gm29453	stromal_endothelial	15.3813	-3.45908	1.01893	7.15769e-05	0.000443134
ENSMUSG00000100313	Gm28323	basal_adipocytes	27.2559	2.74444	0.97846	0.000555599	0.0017222
ENSMUSG00000100313	Gm28323	endothelial_adipocytes	27.2559	3.27489	0.976864	7.25756e-05	0.00025946
ENSMUSG00000100313	Gm28323	luminal-differentiated_basal	27.2559	-2.44658	0.874956	0.000535763	0.00256982
ENSMUSG00000100313	Gm28323	luminal-progenitors_basal	27.2559	-3.22883	0.861498	2.84589e-06	4.4122e-05
ENSMUSG00000100313	Gm28323	stromal_basal	27.2559	-4.21708	0.835373	5.71422e-08	9.78051e-07
ENSMUSG00000100313	Gm28323	luminal-differentiated_endothelial	27.2559	-3.00285	0.881107	5.10401e-05	0.000282535
ENSMUSG00000100313	Gm28323	luminal-progenitors_endothelial	27.2559	-3.9353	0.857389	1.46444e-07	1.68363e-06
ENSMUSG00000100313	Gm28323	stromal_endothelial	27.2559	-4.76774	0.849418	2.01064e-09	2.99164e-08
ENSMUSG00000072324	Gm8420	basal_adipocytes	5.10674	10.8785	2.6078	1.06749e-06	5.1336e-06
ENSMUSG00000072324	Gm8420	endothelial_adipocytes	5.10674	12.7315	2.41946	1.33251e-08	8.06253e-08
ENSMUSG00000072324	Gm8420	luminal-differentiated_adipocytes	5.10674	13.6054	2.35284	2.07117e-09	1.40008e-08
ENSMUSG00000072324	Gm8420	luminal-progenitors_adipocytes	5.10674	14.0819	2.33982	4.41461e-10	3.55407e-09
ENSMUSG00000072324	Gm8420	stromal_adipocytes	5.10674	13.8272	2.36439	1.45694e-09	9.82825e-09
ENSMUSG00000062939	Stat4	basal_adipocytes	81.7154	8.27465	1.40009	3.35262e-11	2.83495e-10
ENSMUSG00000062939	Stat4	endothelial_adipocytes	81.7154	6.21343	1.40996	8.04852e-08	4.39689e-07
ENSMUSG00000062939	Stat4	luminal-differentiated_adipocytes	81.7154	9.52334	1.3211	8.18571e-14	8.5055e-13
ENSMUSG00000062939	Stat4	luminal-progenitors_adipocytes	81.7154	11.7445	1.29355	3.99817e-20	8.63893e-19
ENSMUSG00000062939	Stat4	stromal_adipocytes	81.7154	12.9844	1.29241	4.26754e-24	9.31165e-23
ENSMUSG00000062939	Stat4	luminal-progenitors_basal	81.7154	2.2185	1.0232	0.00108376	0.00633691
ENSMUSG00000062939	Stat4	stromal_basal	81.7154	3.89448	0.980274	7.87016e-06	7.98304e-05
ENSMUSG00000062939	Stat4	luminal-differentiated_endothelial	81.7154	1.8605	1.125	0.00851403	0.0267472
ENSMUSG00000062939	Stat4	luminal-progenitors_endothelial	81.7154	4.13622	1.04284	1.46657e-06	1.3148e-05
ENSMUSG00000062939	Stat4	stromal_endothelial	81.7154	5.53794	1.02152	1.88849e-09	2.8149e-08
ENSMUSG00000062939	Stat4	stromal_luminal-differentiated	81.7154	2.639	1.22242	0.000662394	0.00504922
ENSMUSG00000101628	Gm28177	basal_adipocytes	5.84134	16.1303	3.01384	1.2313e-08	7.62691e-08
ENSMUSG00000101628	Gm28177	endothelial_adipocytes	5.84134	17.26	2.98668	1.2442e-09	8.51859e-09
ENSMUSG00000101628	Gm28177	luminal-differentiated_adipocytes	5.84134	14.5703	3.10888	4.62929e-07	2.39439e-06
ENSMUSG00000101628	Gm28177	luminal-progenitors_adipocytes	5.84134	15.5447	3.07337	6.76947e-08	4.15815e-07
ENSMUSG00000101628	Gm28177	stromal_adipocytes	5.84134	15.1042	3.10619	2.25172e-07	1.17961e-06
ENSMUSG00000078291	Gm3940	luminal-differentiated_basal	2.47746	2.70095	1.03355	0.000769956	0.00354666
ENSMUSG00000078291	Gm3940	luminal-progenitors_basal	2.47746	1.95459	1.02484	0.00263206	0.0130398
ENSMUSG00000078291	Gm3940	luminal-differentiated_endothelial	2.47746	2.44829	1.09469	0.0015576	0.00606673
ENSMUSG00000078291	Gm3940	luminal-progenitors_endothelial	2.47746	1.97693	1.04053	0.00504728	0.0172619
ENSMUSG00000026103	Gls	basal_adipocytes	2436.09	2.01065	0.330634	1.46544e-10	1.14854e-09
ENSMUSG00000026103	Gls	endothelial_adipocytes	2436.09	2.13278	0.33072	1.11219e-11	9.76905e-11
ENSMUSG00000026103	Gls	stromal_adipocytes	2436.09	1.23481	0.319929	4.53138e-05	0.000172391
ENSMUSG00000026103	Gls	luminal-differentiated_basal	2436.09	-1.01689	0.317946	0.000116733	0.000667055
ENSMUSG00000026103	Gls	luminal-progenitors_basal	2436.09	-1.06493	0.310107	5.72704e-05	0.000555908
ENSMUSG00000026103	Gls	luminal-differentiated_endothelial	2436.09	-1.15759	0.306416	1.93635e-05	0.000115932
ENSMUSG00000026103	Gls	luminal-progenitors_endothelial	2436.09	-1.21448	0.309286	8.87748e-06	6.66968e-05
ENSMUSG00000043015	Nemp2	basal_adipocytes	99.199	4.13243	0.649047	1.9888e-11	1.7344e-10
ENSMUSG00000043015	Nemp2	endothelial_adipocytes	99.199	3.84771	0.649429	4.76097e-10	3.43892e-09
ENSMUSG00000043015	Nemp2	luminal-differentiated_adipocytes	99.199	3.7142	0.668562	1.14063e-09	7.96696e-09
ENSMUSG00000043015	Nemp2	luminal-progenitors_adipocytes	99.199	3.79926	0.652247	8.04037e-10	6.28547e-09
ENSMUSG00000043015	Nemp2	stromal_adipocytes	99.199	4.87872	0.664557	6.34347e-15	7.02917e-14
ENSMUSG00000041439	Mfsd6	basal_adipocytes	1397.79	3.06223	0.419818	6.17496e-14	7.05439e-13
ENSMUSG00000041439	Mfsd6	endothelial_adipocytes	1397.79	3.13925	0.422143	1.66504e-14	1.93914e-13
ENSMUSG00000041439	Mfsd6	luminal-differentiated_adipocytes	1397.79	1.63373	0.419877	2.31937e-05	9.50498e-05
ENSMUSG00000041439	Mfsd6	luminal-progenitors_adipocytes	1397.79	3.29187	0.420007	9.18823e-16	1.33621e-14
ENSMUSG00000041439	Mfsd6	stromal_adipocytes	1397.79	1.78411	0.424875	4.09467e-06	1.82342e-05
ENSMUSG00000041439	Mfsd6	luminal-differentiated_basal	1397.79	-1.21151	0.423947	0.000336625	0.00171742
ENSMUSG00000041439	Mfsd6	luminal-differentiated_endothelial	1397.79	-1.27915	0.403183	0.000162164	0.000800292
ENSMUSG00000041439	Mfsd6	stromal_endothelial	1397.79	-1.07018	0.414212	0.000774725	0.0037153
ENSMUSG00000041439	Mfsd6	luminal-progenitors_luminal-differentiated	1397.79	1.44953	0.417355	3.0328e-05	0.000335134
ENSMUSG00000041439	Mfsd6	stromal_luminal-progenitors	1397.79	-1.19358	0.422891	0.000169085	0.00196738
ENSMUSG00000026102	Inpp1	basal_adipocytes	594.065	1.57675	0.469683	0.000165765	0.000564292
ENSMUSG00000026102	Inpp1	endothelial_adipocytes	594.065	1.96365	0.474463	4.55495e-06	1.96704e-05
ENSMUSG00000026102	Inpp1	stromal_adipocytes	594.065	1.08508	0.44416	0.00696734	0.0176121
ENSMUSG00000026102	Inpp1	luminal-differentiated_basal	594.065	-2.21649	0.425529	5.8869e-08	6.68835e-07
ENSMUSG00000026102	Inpp1	luminal-differentiated_endothelial	594.065	-2.58978	0.434552	2.76002e-10	3.46872e-09
ENSMUSG00000026102	Inpp1	luminal-progenitors_endothelial	594.065	-1.03522	0.439981	0.00320434	0.0117486
ENSMUSG00000026102	Inpp1	luminal-progenitors_luminal-differentiated	594.065	1.186	0.479228	0.000774466	0.00526268
ENSMUSG00000026102	Inpp1	stromal_luminal-differentiated	594.065	1.59725	0.469196	2.04288e-05	0.000240038
ENSMUSG00000041426	Hibch	basal_adipocytes	763.198	-3.68441	0.377862	3.66118e-23	9.40561e-22
ENSMUSG00000041426	Hibch	endothelial_adipocytes	763.198	-4.1334	0.378425	1.65993e-28	6.25239e-27
ENSMUSG00000041426	Hibch	luminal-differentiated_adipocytes	763.198	-3.60051	0.382876	2.75901e-22	5.47379e-21
ENSMUSG00000041426	Hibch	luminal-progenitors_adipocytes	763.198	-3.29818	0.379444	7.58667e-19	1.4595e-17
ENSMUSG00000041426	Hibch	stromal_adipocytes	763.198	-3.76352	0.38096	4.91089e-24	1.06709e-22
ENSMUSG00000043629	1700019D03Rik	luminal-progenitors_adipocytes	186.846	2.95892	0.824107	2.81856e-05	0.000118258
ENSMUSG00000043629	1700019D03Rik	stromal_adipocytes	186.846	2.78858	0.829434	5.01916e-05	0.000189514
ENSMUSG00000043629	1700019D03Rik	luminal-progenitors_basal	186.846	1.41795	0.756792	0.00547358	0.0235471
ENSMUSG00000043629	1700019D03Rik	stromal_basal	186.846	1.30009	0.845016	0.00848708	0.0341344
ENSMUSG00000043629	1700019D03Rik	luminal-progenitors_endothelial	186.846	2.58296	0.733012	4.29107e-05	0.000269721
ENSMUSG00000043629	1700019D03Rik	stromal_endothelial	186.846	2.59128	0.777002	7.95041e-05	0.000486211
ENSMUSG00000026098	Pms1	basal_adipocytes	127.145	1.35301	0.517208	0.00265888	0.00715656
ENSMUSG00000026098	Pms1	endothelial_adipocytes	127.145	1.04974	0.496492	0.0173222	0.0383231
ENSMUSG00000026098	Pms1	luminal-differentiated_adipocytes	127.145	2.57142	0.527551	8.51682e-08	4.79326e-07
ENSMUSG00000026098	Pms1	luminal-progenitors_adipocytes	127.145	2.19576	0.545201	4.60075e-06	2.17599e-05
ENSMUSG00000026098	Pms1	stromal_adipocytes	127.145	2.10106	0.53224	7.90402e-06	3.38263e-05
ENSMUSG00000026098	Pms1	luminal-differentiated_endothelial	127.145	1.32386	0.470789	0.000509476	0.00224483
ENSMUSG00000026097	Ormdl1	luminal-differentiated_adipocytes	123.356	1.65715	0.406467	1.03461e-05	4.47401e-05
ENSMUSG00000026097	Ormdl1	luminal-differentiated_basal	123.356	1.91192	0.36822	4.73215e-08	5.48317e-07
ENSMUSG00000026097	Ormdl1	stromal_basal	123.356	1.01349	0.397928	0.000664433	0.00398278
ENSMUSG00000026097	Ormdl1	luminal-differentiated_endothelial	123.356	1.81127	0.375671	1.2047e-07	1.05383e-06
ENSMUSG00000026096	Osgepl1	basal_adipocytes	165.133	-2.20383	0.325227	1.50542e-12	1.48989e-11
ENSMUSG00000026096	Osgepl1	endothelial_adipocytes	165.133	-2.57235	0.325233	2.64026e-16	3.66945e-15
ENSMUSG00000026096	Osgepl1	luminal-differentiated_adipocytes	165.133	-2.4548	0.324619	3.50667e-15	4.09746e-14
ENSMUSG00000026096	Osgepl1	luminal-progenitors_adipocytes	165.133	-2.26518	0.331923	7.21649e-13	7.89158e-12
ENSMUSG00000026096	Osgepl1	stromal_adipocytes	165.133	-2.24155	0.327182	5.56223e-13	5.21135e-12
ENSMUSG00000026095	Asnsd1	basal_adipocytes	606.39	-1.4515	0.312447	8.06699e-07	3.93487e-06
ENSMUSG00000026095	Asnsd1	endothelial_adipocytes	606.39	-1.49818	0.310949	3.68035e-07	1.8528e-06
ENSMUSG00000026095	Asnsd1	luminal-differentiated_basal	606.39	1.50477	0.299863	5.04183e-08	5.81782e-07
ENSMUSG00000026095	Asnsd1	luminal-progenitors_basal	606.39	1.35417	0.299461	4.4669e-07	9.06597e-06
ENSMUSG00000026095	Asnsd1	stromal_basal	606.39	1.09458	0.308643	1.81991e-05	0.000168144
ENSMUSG00000026095	Asnsd1	luminal-differentiated_endothelial	606.39	1.52938	0.294327	1.98742e-08	1.92453e-07
ENSMUSG00000026095	Asnsd1	luminal-progenitors_endothelial	606.39	1.41618	0.298888	1.87719e-07	2.0883e-06
ENSMUSG00000026095	Asnsd1	stromal_endothelial	606.39	1.15636	0.302224	8.59947e-06	6.42233e-05
ENSMUSG00000117809	Gm50478	stromal_adipocytes	14.2345	-12.685	1.85481	2.72793e-12	2.3945e-11
ENSMUSG00000117809	Gm50478	stromal_basal	14.2345	-9.67533	1.98888	1.70273e-09	3.89699e-08
ENSMUSG00000117809	Gm50478	stromal_endothelial	14.2345	-8.82699	1.98875	1.81075e-08	2.26104e-07
ENSMUSG00000117809	Gm50478	stromal_luminal-differentiated	14.2345	-11.3877	1.83358	4.82846e-12	2.00402e-10
ENSMUSG00000117809	Gm50478	stromal_luminal-progenitors	14.2345	-11.8109	1.70768	1.9438e-12	1.89001e-10
ENSMUSG00000096141	Dnah7a	basal_adipocytes	11.2657	9.10244	2.46562	2.8102e-06	1.27102e-05
ENSMUSG00000096141	Dnah7a	endothelial_adipocytes	11.2657	6.06327	2.56846	0.000188956	0.000632274
ENSMUSG00000096141	Dnah7a	luminal-differentiated_adipocytes	11.2657	9.12855	2.4448	4.49422e-06	2.05188e-05
ENSMUSG00000096141	Dnah7a	luminal-progenitors_adipocytes	11.2657	11.2634	2.26269	5.5343e-08	3.44244e-07
ENSMUSG00000096141	Dnah7a	stromal_adipocytes	11.2657	10.4262	2.29892	3.21107e-07	1.65036e-06
ENSMUSG00000026094	Stk17b	luminal-differentiated_adipocytes	1210.14	3.7187	0.53782	2.15823e-13	2.15764e-12
ENSMUSG00000026094	Stk17b	luminal-progenitors_adipocytes	1210.14	2.29422	0.55557	2.96212e-06	1.44371e-05
ENSMUSG00000026094	Stk17b	stromal_adipocytes	1210.14	3.66742	0.534524	5.52879e-13	5.18188e-12
ENSMUSG00000026094	Stk17b	luminal-differentiated_basal	1210.14	3.16421	0.481417	1.31007e-11	2.97146e-10
ENSMUSG00000026094	Stk17b	luminal-progenitors_basal	1210.14	1.64757	0.51622	0.00010629	0.000932238
ENSMUSG00000026094	Stk17b	stromal_basal	1210.14	3.12362	0.481996	3.36287e-11	1.07037e-09
ENSMUSG00000026094	Stk17b	luminal-differentiated_endothelial	1210.14	3.82156	0.486005	8.97303e-16	2.42985e-14
ENSMUSG00000026094	Stk17b	luminal-progenitors_endothelial	1210.14	2.35734	0.490514	2.61977e-07	2.80667e-06
ENSMUSG00000026094	Stk17b	stromal_endothelial	1210.14	3.75153	0.483887	2.73579e-15	1.00926e-13
ENSMUSG00000026094	Stk17b	luminal-progenitors_luminal-differentiated	1210.14	-1.06915	0.543895	0.00383593	0.019646
ENSMUSG00000042807	Hecw2	basal_adipocytes	700.946	4.00807	0.794036	4.33155e-08	2.50551e-07
ENSMUSG00000042807	Hecw2	endothelial_adipocytes	700.946	4.32808	0.792716	4.97638e-09	3.17007e-08
ENSMUSG00000042807	Hecw2	luminal-progenitors_adipocytes	700.946	1.56168	0.814629	0.0097391	0.0241466
ENSMUSG00000042807	Hecw2	luminal-differentiated_basal	700.946	-3.67292	0.717236	4.29605e-08	5.01493e-07
ENSMUSG00000042807	Hecw2	luminal-progenitors_basal	700.946	-1.72582	0.77217	0.00169718	0.00913419
ENSMUSG00000042807	Hecw2	stromal_basal	700.946	-2.18903	0.838711	0.000498974	0.00312262
ENSMUSG00000042807	Hecw2	luminal-differentiated_endothelial	700.946	-4.06427	0.727661	4.07485e-09	4.38526e-08
ENSMUSG00000042807	Hecw2	luminal-progenitors_endothelial	700.946	-2.18938	0.770049	0.000397468	0.00193197
ENSMUSG00000042807	Hecw2	stromal_endothelial	700.946	-2.57592	0.793162	0.000102538	0.000609067
ENSMUSG00000102868	Gm37633	basal_adipocytes	5.11404	14.4415	1.96753	5.66129e-14	6.49362e-13
ENSMUSG00000102868	Gm37633	luminal-differentiated_adipocytes	5.11404	15.1807	1.98429	5.98207e-15	6.8708e-14
ENSMUSG00000102868	Gm37633	luminal-progenitors_adipocytes	5.11404	4.32071	2.33685	0.00162389	0.00487224
ENSMUSG00000102868	Gm37633	stromal_adipocytes	5.11404	17.0621	1.96707	1.13797e-18	1.70272e-17
ENSMUSG00000102868	Gm37633	endothelial_basal	5.11404	-10.4439	1.7688	1.53564e-09	2.2256e-07
ENSMUSG00000102868	Gm37633	luminal-progenitors_basal	5.11404	-7.87765	2.09694	1.37175e-06	2.37883e-05
ENSMUSG00000102868	Gm37633	luminal-differentiated_endothelial	5.11404	10.8008	1.98929	1.95458e-10	2.49192e-09
ENSMUSG00000102868	Gm37633	stromal_endothelial	5.11404	12.8933	1.81355	6.82741e-14	2.00788e-12
ENSMUSG00000102868	Gm37633	luminal-progenitors_luminal-differentiated	5.11404	-8.66972	1.92345	2.44e-07	4.85587e-06
ENSMUSG00000102868	Gm37633	stromal_luminal-progenitors	5.11404	10.6876	1.73678	3.20699e-10	1.92463e-08
ENSMUSG00000073678	Pgap1	luminal-differentiated_adipocytes	309.265	1.46375	0.408191	9.54859e-05	0.000354446
ENSMUSG00000073678	Pgap1	stromal_adipocytes	309.265	1.38104	0.405101	0.000201931	0.000690628
ENSMUSG00000073678	Pgap1	luminal-differentiated_basal	309.265	1.13539	0.411734	0.000487776	0.00236543
ENSMUSG00000073678	Pgap1	luminal-differentiated_endothelial	309.265	1.53502	0.391957	8.02747e-06	5.14405e-05
ENSMUSG00000073678	Pgap1	stromal_endothelial	309.265	1.44582	0.410365	2.03515e-05	0.00014111
ENSMUSG00000104136	Gm36955	basal_adipocytes	8.89673	2.04731	1.21533	0.0163502	0.0366512
ENSMUSG00000104136	Gm36955	luminal-differentiated_adipocytes	8.89673	1.82886	1.16851	0.0200661	0.045766
ENSMUSG00000104136	Gm36955	stromal_adipocytes	8.89673	3.26847	1.31922	0.000629406	0.00197772
ENSMUSG00000052331	Ankrd44	basal_adipocytes	1091.84	1.19684	0.386858	0.000734231	0.00221715
ENSMUSG00000052331	Ankrd44	endothelial_adipocytes	1091.84	1.20439	0.383743	0.000706571	0.00213323
ENSMUSG00000052331	Ankrd44	luminal-differentiated_adipocytes	1091.84	2.35542	0.394349	2.30728e-10	1.73507e-09
ENSMUSG00000052331	Ankrd44	luminal-progenitors_adipocytes	1091.84	1.5402	0.40012	1.65293e-05	7.17833e-05
ENSMUSG00000052331	Ankrd44	stromal_adipocytes	1091.84	2.77446	0.396846	1.90621e-13	1.85374e-12
ENSMUSG00000052331	Ankrd44	stromal_basal	1091.84	1.41294	0.399762	1.52881e-05	0.000144357
ENSMUSG00000052331	Ankrd44	stromal_endothelial	1091.84	1.40623	0.392025	1.61271e-05	0.000114122
ENSMUSG00000102503	Gm37370	luminal-differentiated_adipocytes	27.1427	1.72361	0.810395	0.00661037	0.0169956
ENSMUSG00000102503	Gm37370	stromal_adipocytes	27.1427	1.77652	0.823258	0.0054627	0.0141591
ENSMUSG00000103030	E330011M16Rik	luminal-progenitors_luminal-differentiated	30.6396	-1.08742	0.70793	0.0120422	0.0489138
ENSMUSG00000025980	Hspd1	basal_adipocytes	3351.73	-2.01048	0.221108	1.13077e-20	2.37592e-19
ENSMUSG00000025980	Hspd1	endothelial_adipocytes	3351.73	-2.14528	0.221174	2.76886e-23	6.95988e-22
ENSMUSG00000025980	Hspd1	luminal-differentiated_adipocytes	3351.73	-1.06817	0.218011	4.39809e-07	2.28171e-06
ENSMUSG00000025980	Hspd1	luminal-progenitors_adipocytes	3351.73	-1.0502	0.217788	5.14341e-07	2.8339e-06
ENSMUSG00000025980	Hspd1	stromal_adipocytes	3351.73	-1.51608	0.218881	1.05711e-12	9.65512e-12
ENSMUSG00000025980	Hspd1	luminal-differentiated_endothelial	3351.73	1.01656	0.206654	1.25992e-07	1.09875e-06
ENSMUSG00000025980	Hspd1	luminal-progenitors_endothelial	3351.73	1.0212	0.20668	1.07178e-07	1.27971e-06
ENSMUSG00000073676	Hspe1	basal_adipocytes	1543.71	-1.58349	0.304413	3.74162e-08	2.17954e-07
ENSMUSG00000073676	Hspe1	endothelial_adipocytes	1543.71	-2.03632	0.305975	2.98461e-12	2.80209e-11
ENSMUSG00000073676	Hspe1	luminal-differentiated_basal	1543.71	1.16172	0.299383	6.78265e-06	5.08517e-05
ENSMUSG00000073676	Hspe1	luminal-progenitors_basal	1543.71	1.3868	0.289622	1.24586e-07	3.02031e-06
ENSMUSG00000073676	Hspe1	luminal-differentiated_endothelial	1543.71	1.62888	0.285336	1.08829e-09	1.25787e-08
ENSMUSG00000073676	Hspe1	luminal-progenitors_endothelial	1543.71	1.86605	0.282101	5.91729e-12	1.98451e-10
ENSMUSG00000073676	Hspe1	stromal_endothelial	1543.71	1.05637	0.290879	2.36938e-05	0.000161781
ENSMUSG00000025978	Rftn2	basal_adipocytes	447.115	1.53745	0.516451	0.000664651	0.0020247
ENSMUSG00000025978	Rftn2	endothelial_adipocytes	447.115	1.3737	0.503428	0.00203325	0.00560076
ENSMUSG00000025978	Rftn2	luminal-progenitors_adipocytes	447.115	1.85391	0.534362	5.19153e-05	0.000208609
ENSMUSG00000025978	Rftn2	stromal_adipocytes	447.115	2.16328	0.523971	3.37308e-06	1.52152e-05
ENSMUSG00000025978	Rftn2	luminal-differentiated_basal	447.115	-1.02208	0.509048	0.00548537	0.019616
ENSMUSG00000025978	Rftn2	luminal-progenitors_luminal-differentiated	447.115	1.36922	0.523412	0.00050073	0.00366416
ENSMUSG00000025978	Rftn2	stromal_luminal-differentiated	447.115	1.68403	0.52131	3.53289e-05	0.00039034
ENSMUSG00000097649	Gm10561	basal_adipocytes	13.2389	13.571	1.3011	6.01919e-26	1.88702e-24
ENSMUSG00000097649	Gm10561	endothelial_adipocytes	13.2389	12.5104	1.3093	4.12674e-22	9.44557e-21
ENSMUSG00000097649	Gm10561	luminal-differentiated_adipocytes	13.2389	13.3095	1.30933	1.12075e-24	2.66535e-23
ENSMUSG00000097649	Gm10561	luminal-progenitors_adipocytes	13.2389	14.1773	1.30467	5.68306e-28	2.23807e-26
ENSMUSG00000097649	Gm10561	stromal_adipocytes	13.2389	14.8772	1.30595	1.76114e-30	5.88697e-29
ENSMUSG00000097649	Gm10561	stromal_endothelial	13.2389	1.49852	1.08294	0.0142713	0.0469952
ENSMUSG00000046994	Mars2	luminal-differentiated_endothelial	264.791	-1.00262	0.284102	6.28609e-05	0.00034162
ENSMUSG00000025977	Boll	basal_adipocytes	4.39277	4.18338	2.40081	0.00240584	0.00652555
ENSMUSG00000025977	Boll	luminal-differentiated_adipocytes	4.39277	16.5639	2.10578	8.85904e-16	1.08568e-14
ENSMUSG00000025977	Boll	luminal-progenitors_adipocytes	4.39277	17.172	2.09935	5.39243e-17	8.76698e-16
ENSMUSG00000025977	Boll	stromal_adipocytes	4.39277	17.1525	2.10128	8.71607e-17	1.11795e-15
ENSMUSG00000025977	Boll	endothelial_basal	4.39277	-8.9383	2.10853	2.66457e-06	0.000197928
ENSMUSG00000025977	Boll	luminal-differentiated_basal	4.39277	9.29862	2.35179	3.43829e-08	4.10533e-07
ENSMUSG00000025977	Boll	luminal-progenitors_basal	4.39277	10.7032	1.88479	3.82242e-09	1.52141e-07
ENSMUSG00000025977	Boll	stromal_basal	4.39277	10.2242	2.16447	5.75994e-09	1.19428e-07
ENSMUSG00000025977	Boll	luminal-differentiated_endothelial	4.39277	19.3572	1.92875	1.95163e-24	1.57688e-22
ENSMUSG00000025977	Boll	luminal-progenitors_endothelial	4.39277	19.7554	1.91259	4.08213e-26	1.55158e-23
ENSMUSG00000025977	Boll	stromal_endothelial	4.39277	19.8926	1.92842	7.24171e-26	1.08782e-23
ENSMUSG00000100215	Gm8292	basal_adipocytes	5.88214	-4.3194	1.30555	3.67516e-05	0.000139848
ENSMUSG00000100215	Gm8292	endothelial_adipocytes	5.88214	-12.7958	1.31012	5.49821e-23	1.34667e-21
ENSMUSG00000100215	Gm8292	luminal-differentiated_adipocytes	5.88214	-2.56353	1.25922	0.00317967	0.00880252
ENSMUSG00000100215	Gm8292	luminal-progenitors_adipocytes	5.88214	-2.65093	1.30689	0.0034	0.00949063
ENSMUSG00000100215	Gm8292	stromal_adipocytes	5.88214	-4.14128	1.38015	7.7696e-05	0.000284152
ENSMUSG00000100215	Gm8292	endothelial_basal	5.88214	-7.61603	1.24863	4.576e-10	7.39564e-08
ENSMUSG00000100215	Gm8292	luminal-differentiated_endothelial	5.88214	8.87461	1.31841	1.10675e-14	2.55841e-13
ENSMUSG00000100215	Gm8292	luminal-progenitors_endothelial	5.88214	9.14711	1.25295	1.28427e-14	7.49239e-13
ENSMUSG00000100215	Gm8292	stromal_endothelial	5.88214	7.20559	1.35314	2.73013e-10	4.70062e-09
ENSMUSG00000038349	Plcl1	basal_adipocytes	504.343	2.90795	0.638651	7.33561e-07	3.5973e-06
ENSMUSG00000038349	Plcl1	endothelial_adipocytes	504.343	2.07671	0.654892	0.000200354	0.000667386
ENSMUSG00000038349	Plcl1	luminal-differentiated_adipocytes	504.343	3.14776	0.648196	6.11629e-08	3.49368e-07
ENSMUSG00000038349	Plcl1	luminal-progenitors_adipocytes	504.343	2.90594	0.648569	7.6332e-07	4.09772e-06
ENSMUSG00000038349	Plcl1	stromal_adipocytes	504.343	1.59492	0.626131	0.00238825	0.00671135
ENSMUSG00000102145	Gm38056	basal_adipocytes	48.2552	3.51849	0.815995	1.87897e-06	8.75178e-06
ENSMUSG00000102145	Gm38056	endothelial_adipocytes	48.2552	3.04168	0.842801	3.01623e-05	0.00011515
ENSMUSG00000102145	Gm38056	luminal-differentiated_adipocytes	48.2552	3.24156	0.850176	6.28216e-06	2.80566e-05
ENSMUSG00000102145	Gm38056	luminal-progenitors_adipocytes	48.2552	2.16318	0.87574	0.00131233	0.00402212
ENSMUSG00000102145	Gm38056	stromal_adipocytes	48.2552	2.09036	0.841249	0.00154055	0.0044904
ENSMUSG00000102831	Gm37382	basal_adipocytes	16.1021	2.52027	1.06133	0.0021352	0.00586917
ENSMUSG00000102831	Gm37382	endothelial_adipocytes	16.1021	2.19339	1.05873	0.00565442	0.0141197
ENSMUSG00000102831	Gm37382	luminal-differentiated_adipocytes	16.1021	2.543	1.06476	0.00132277	0.00398199
ENSMUSG00000038331	Satb2	luminal-differentiated_adipocytes	72.8835	2.49408	0.655652	1.187e-05	5.08067e-05
ENSMUSG00000038331	Satb2	luminal-differentiated_basal	72.8835	1.50232	0.643252	0.00178261	0.00744938
ENSMUSG00000038331	Satb2	luminal-differentiated_endothelial	72.8835	1.67423	0.623815	0.000571765	0.00248677
ENSMUSG00000038331	Satb2	luminal-progenitors_luminal-differentiated	72.8835	-1.00405	0.622086	0.0107207	0.0445481
ENSMUSG00000087022	9130024F11Rik	luminal-differentiated_adipocytes	4.83809	3.3605	1.95798	0.00313226	0.00868442
ENSMUSG00000087022	9130024F11Rik	luminal-differentiated_basal	4.83809	5.14804	1.67551	1.65797e-05	0.000114578
ENSMUSG00000087022	9130024F11Rik	stromal_basal	4.83809	2.89869	1.76655	0.00316029	0.0150327
ENSMUSG00000087022	9130024F11Rik	luminal-differentiated_endothelial	4.83809	3.20103	1.6946	0.00257924	0.00946719
ENSMUSG00000087022	9130024F11Rik	luminal-progenitors_luminal-differentiated	4.83809	-1.79265	1.50556	0.00855939	0.0372962
ENSMUSG00000048495	Tyw5	luminal-differentiated_adipocytes	114.535	-1.45754	0.460925	0.00044485	0.00146962
ENSMUSG00000048495	Tyw5	stromal_adipocytes	114.535	-1.4719	0.460104	0.000365351	0.00119408
ENSMUSG00000025971	Maip1	basal_adipocytes	264.388	-1.50267	0.260538	1.71292e-09	1.1797e-08
ENSMUSG00000025971	Maip1	endothelial_adipocytes	264.388	-1.55254	0.259788	5.18463e-10	3.72456e-09
ENSMUSG00000025971	Maip1	luminal-differentiated_adipocytes	264.388	-1.86166	0.260367	1.63121e-13	1.65162e-12
ENSMUSG00000025971	Maip1	luminal-progenitors_adipocytes	264.388	-1.51634	0.263553	1.17881e-09	9.00479e-09
ENSMUSG00000025971	Maip1	stromal_adipocytes	264.388	-1.76947	0.261318	1.89431e-12	1.68541e-11
ENSMUSG00000038305	Spats2l	basal_adipocytes	417.127	3.51766	0.566612	9.33566e-11	7.4934e-10
ENSMUSG00000038305	Spats2l	endothelial_adipocytes	417.127	2.73304	0.586903	3.3035e-07	1.67621e-06
ENSMUSG00000038305	Spats2l	luminal-progenitors_adipocytes	417.127	2.95782	0.581239	4.25826e-08	2.6894e-07
ENSMUSG00000038305	Spats2l	stromal_adipocytes	417.127	2.69251	0.589891	3.34296e-07	1.71309e-06
ENSMUSG00000038305	Spats2l	luminal-differentiated_basal	417.127	-3.23376	0.498597	2.18903e-11	4.79598e-10
ENSMUSG00000038305	Spats2l	luminal-differentiated_endothelial	417.127	-2.46273	0.526934	2.65149e-07	2.17669e-06
ENSMUSG00000038305	Spats2l	luminal-progenitors_luminal-differentiated	417.127	2.59295	0.495548	2.57646e-08	6.67433e-07
ENSMUSG00000038305	Spats2l	stromal_luminal-differentiated	417.127	2.44718	0.537586	2.68871e-07	4.81464e-06
ENSMUSG00000026039	Sgo2a	luminal-differentiated_adipocytes	74.4537	1.40133	0.711307	0.0144803	0.0342459
ENSMUSG00000026039	Sgo2a	luminal-progenitors_adipocytes	74.4537	1.79377	0.778247	0.00272088	0.00776343
ENSMUSG00000063558	Aox1	basal_adipocytes	1233.97	-4.73763	0.441067	2.79954e-28	1.05603e-26
ENSMUSG00000063558	Aox1	endothelial_adipocytes	1233.97	-4.59455	0.43855	1.23703e-26	4.07247e-25
ENSMUSG00000063558	Aox1	luminal-differentiated_adipocytes	1233.97	-7.64498	0.45225	1.20694e-65	5.52025e-63
ENSMUSG00000063558	Aox1	luminal-progenitors_adipocytes	1233.97	-4.8677	0.442637	1.80247e-29	7.76919e-28
ENSMUSG00000063558	Aox1	stromal_adipocytes	1233.97	-3.07146	0.445476	4.1667e-13	3.93772e-12
ENSMUSG00000063558	Aox1	luminal-differentiated_basal	1233.97	-2.72226	0.41192	1.43581e-11	3.22748e-10
ENSMUSG00000063558	Aox1	stromal_basal	1233.97	1.49931	0.459721	4.43345e-05	0.000373171
ENSMUSG00000063558	Aox1	luminal-differentiated_endothelial	1233.97	-2.88733	0.421631	1.09745e-12	1.91217e-11
ENSMUSG00000063558	Aox1	stromal_endothelial	1233.97	1.31056	0.451998	0.000206568	0.00113914
ENSMUSG00000063558	Aox1	luminal-progenitors_luminal-differentiated	1233.97	2.54092	0.410091	1.12555e-10	5.05324e-09
ENSMUSG00000063558	Aox1	stromal_luminal-differentiated	1233.97	4.392	0.414319	5.38973e-27	2.27229e-24
ENSMUSG00000063558	Aox1	stromal_luminal-progenitors	1233.97	1.5729	0.44571	1.27305e-05	0.000225217
ENSMUSG00000064294	Aox3	luminal-progenitors_adipocytes	267.475	5.39579	1.04769	4.6308e-09	3.28902e-08
ENSMUSG00000064294	Aox3	stromal_adipocytes	267.475	5.5695	1.06267	2.22227e-09	1.47101e-08
ENSMUSG00000064294	Aox3	luminal-progenitors_basal	267.475	3.47838	0.934271	1.54061e-06	2.62556e-05
ENSMUSG00000064294	Aox3	stromal_basal	267.475	3.94231	0.865568	7.76955e-07	1.02416e-05
ENSMUSG00000064294	Aox3	luminal-progenitors_endothelial	267.475	3.73588	0.895061	1.23625e-06	1.13184e-05
ENSMUSG00000064294	Aox3	stromal_endothelial	267.475	4.0571	0.875386	6.19651e-07	5.81105e-06
ENSMUSG00000064294	Aox3	luminal-progenitors_luminal-differentiated	267.475	3.89012	0.969393	3.24147e-07	6.18044e-06
ENSMUSG00000064294	Aox3	stromal_luminal-differentiated	267.475	4.28419	0.888568	1.57267e-07	2.92967e-06
ENSMUSG00000038242	Aox4	stromal_basal	10.6184	3.03315	1.65067	0.00209881	0.0105737
ENSMUSG00000038242	Aox4	stromal_luminal-progenitors	10.6184	3.0947	2.04201	0.000698592	0.00615556
ENSMUSG00000079554	Aox2	luminal-differentiated_endothelial	4.49482	2.91718	1.58538	0.00334404	0.0118993
ENSMUSG00000079554	Aox2	stromal_endothelial	4.49482	2.85866	1.62216	0.00365524	0.0146012
ENSMUSG00000026035	Ppil3	basal_adipocytes	174.972	-1.28924	0.318236	1.61426e-05	6.49257e-05
ENSMUSG00000026035	Ppil3	endothelial_adipocytes	174.972	-1.3989	0.318267	3.36556e-06	1.48042e-05
ENSMUSG00000026036	Nif3l1	endothelial_adipocytes	229.216	-1.06304	0.387051	0.00304904	0.00808458
ENSMUSG00000085054	Gm15834	luminal-differentiated_adipocytes	9.13977	3.01023	1.34241	0.00123907	0.00375265
ENSMUSG00000085054	Gm15834	stromal_adipocytes	9.13977	2.37333	1.29596	0.00662947	0.0168361
ENSMUSG00000038174	Fam126b	basal_adipocytes	658.334	-1.92088	0.404847	2.82178e-07	1.47049e-06
ENSMUSG00000038174	Fam126b	endothelial_adipocytes	658.334	-1.74589	0.401272	2.29336e-06	1.0301e-05
ENSMUSG00000038174	Fam126b	luminal-differentiated_adipocytes	658.334	-2.25393	0.399328	1.85138e-09	1.25815e-08
ENSMUSG00000038174	Fam126b	luminal-progenitors_adipocytes	658.334	-1.75522	0.409515	1.83266e-06	9.26892e-06
ENSMUSG00000038174	Fam126b	stromal_adipocytes	658.334	-2.34686	0.404687	4.85926e-10	3.44012e-09
ENSMUSG00000026032	Ndufb3	basal_adipocytes	311.23	-2.58727	0.291503	1.16053e-19	2.25187e-18
ENSMUSG00000026032	Ndufb3	endothelial_adipocytes	311.23	-2.67438	0.292856	7.63374e-21	1.55438e-19
ENSMUSG00000026032	Ndufb3	luminal-differentiated_adipocytes	311.23	-2.38394	0.29248	3.48392e-17	4.75913e-16
ENSMUSG00000026032	Ndufb3	luminal-progenitors_adipocytes	311.23	-1.76269	0.29682	2.63852e-10	2.17515e-09
ENSMUSG00000026032	Ndufb3	stromal_adipocytes	311.23	-2.30569	0.294561	3.54042e-16	4.34083e-15
ENSMUSG00000047528	Flacc1	basal_adipocytes	57.6697	-8.93814	1.98658	9.69983e-08	5.3752e-07
ENSMUSG00000047528	Flacc1	endothelial_adipocytes	57.6697	-7.74334	2.06081	8.19739e-07	3.92034e-06
ENSMUSG00000047528	Flacc1	luminal-differentiated_adipocytes	57.6697	-7.68431	2.0623	2.47497e-06	1.16937e-05
ENSMUSG00000047528	Flacc1	luminal-progenitors_adipocytes	57.6697	-9.35916	1.99623	6.79161e-08	4.16971e-07
ENSMUSG00000047528	Flacc1	stromal_adipocytes	57.6697	-7.58184	2.05449	2.57429e-06	1.17973e-05
ENSMUSG00000102059	Gm20257	endothelial_adipocytes	59.137	-1.59738	0.79297	0.010997	0.0256529
ENSMUSG00000102059	Gm20257	luminal-differentiated_adipocytes	59.137	-2.34135	0.827586	0.0004504	0.0014868
ENSMUSG00000102059	Gm20257	luminal-progenitors_adipocytes	59.137	-1.5596	0.819653	0.0101203	0.0249708
ENSMUSG00000102059	Gm20257	stromal_adipocytes	59.137	-2.48338	0.842814	0.00025579	0.000859206
ENSMUSG00000026029	Casp8	basal_adipocytes	978.147	1.48736	0.237414	8.10198e-11	6.55038e-10
ENSMUSG00000026029	Casp8	endothelial_adipocytes	978.147	1.7847	0.237909	9.12215e-15	1.09231e-13
ENSMUSG00000026029	Casp8	luminal-differentiated_adipocytes	978.147	1.12824	0.235176	6.85415e-07	3.46263e-06
ENSMUSG00000026029	Casp8	stromal_basal	978.147	-1.2583	0.227346	9.24831e-10	2.23363e-08
ENSMUSG00000026029	Casp8	luminal-progenitors_endothelial	978.147	-1.03403	0.220221	3.58935e-07	3.73001e-06
ENSMUSG00000026029	Casp8	stromal_endothelial	978.147	-1.57615	0.222981	6.72961e-14	1.98144e-12
ENSMUSG00000102719	Gm37760	basal_adipocytes	92.0119	1.4413	0.604061	0.00462935	0.0118134
ENSMUSG00000102719	Gm37760	endothelial_adipocytes	92.0119	1.87871	0.619465	0.000389048	0.00123571
ENSMUSG00000102719	Gm37760	luminal-progenitors_basal	92.0119	-2.05294	0.561872	2.20284e-05	0.000247926
ENSMUSG00000102719	Gm37760	luminal-differentiated_endothelial	92.0119	-1.38601	0.592007	0.00194719	0.00738098
ENSMUSG00000102719	Gm37760	luminal-progenitors_endothelial	92.0119	-2.56887	0.551252	5.06565e-07	5.07293e-06
ENSMUSG00000102719	Gm37760	stromal_endothelial	92.0119	-1.50566	0.635279	0.000965765	0.00452168
ENSMUSG00000026027	Stradb	basal_adipocytes	256.592	-2.4237	0.323081	8.76058e-15	1.08451e-13
ENSMUSG00000026027	Stradb	endothelial_adipocytes	256.592	-2.47331	0.32479	2.52017e-15	3.18013e-14
ENSMUSG00000026027	Stradb	luminal-differentiated_adipocytes	256.592	-1.93789	0.320915	2.61086e-10	1.95132e-09
ENSMUSG00000026027	Stradb	luminal-progenitors_adipocytes	256.592	-2.19376	0.328997	2.0378e-12	2.11766e-11
ENSMUSG00000026027	Stradb	stromal_adipocytes	256.592	-1.79415	0.322577	3.85585e-09	2.47621e-08
ENSMUSG00000038079	Tmem237	basal_adipocytes	128.317	1.44045	0.403346	8.91499e-05	0.00031705
ENSMUSG00000038079	Tmem237	endothelial_adipocytes	128.317	1.40815	0.398749	0.000124199	0.000429332
ENSMUSG00000038079	Tmem237	luminal-progenitors_adipocytes	128.317	1.62139	0.413245	1.07105e-05	4.79108e-05
ENSMUSG00000038079	Tmem237	stromal_adipocytes	128.317	1.28687	0.393678	0.00039081	0.00127109
ENSMUSG00000038079	Tmem237	luminal-differentiated_basal	128.317	-1.31913	0.387166	4.73269e-05	0.000294528
ENSMUSG00000038079	Tmem237	luminal-differentiated_endothelial	128.317	-1.26477	0.370528	6.98673e-05	0.000375002
ENSMUSG00000038079	Tmem237	luminal-progenitors_luminal-differentiated	128.317	1.52339	0.377187	3.96144e-06	5.61044e-05
ENSMUSG00000038079	Tmem237	stromal_luminal-differentiated	128.317	1.07018	0.389229	0.000266323	0.00232474
ENSMUSG00000079550	Mpp4	luminal-progenitors_adipocytes	11.588	-3.52985	1.5644	0.00112414	0.00349533
ENSMUSG00000079550	Mpp4	luminal-progenitors_basal	11.588	-4.51585	1.71	1.3369e-05	0.00016383
ENSMUSG00000079550	Mpp4	luminal-progenitors_endothelial	11.588	-6.28948	1.55585	9.60448e-08	1.15947e-06
ENSMUSG00000079550	Mpp4	luminal-progenitors_luminal-differentiated	11.588	-3.1034	1.53254	0.000425814	0.00319888
ENSMUSG00000079550	Mpp4	stromal_luminal-progenitors	11.588	4.33699	1.76449	3.74464e-05	0.000568976
ENSMUSG00000026024	Als2	endothelial_adipocytes	823.885	1.14136	0.244137	1.37852e-06	6.40283e-06
ENSMUSG00000026024	Als2	luminal-progenitors_endothelial	823.885	-1.12869	0.233444	1.4514e-07	1.67094e-06
ENSMUSG00000026023	Cdk15	luminal-differentiated_adipocytes	43.03	-1.91175	0.970176	0.00763934	0.0193098
ENSMUSG00000026023	Cdk15	luminal-differentiated_basal	43.03	-1.49801	0.967224	0.014909	0.0455716
ENSMUSG00000104502	Gm37737	basal_adipocytes	1.87627	10.243	5.17583	0.000459372	0.00144811
ENSMUSG00000104502	Gm37737	luminal-progenitors_adipocytes	1.87627	12.911	4.75895	0.000102488	0.000390019
ENSMUSG00000104502	Gm37737	endothelial_basal	1.87627	-15.4366	3.78178	2.08053e-06	0.000158518
ENSMUSG00000104502	Gm37737	luminal-differentiated_endothelial	1.87627	3.81906	3.87983	0.0052452	0.0175707
ENSMUSG00000104502	Gm37737	luminal-progenitors_endothelial	1.87627	16.5251	3.59318	2.48951e-07	2.68263e-06
ENSMUSG00000104502	Gm37737	stromal_endothelial	1.87627	2.98501	3.52563	0.0100796	0.03493
ENSMUSG00000104502	Gm37737	stromal_luminal-progenitors	1.87627	-2.28028	3.74803	0.00992792	0.0492587
ENSMUSG00000041075	Fzd7	basal_adipocytes	2498.82	3.82667	0.384687	4.57654e-24	1.26314e-22
ENSMUSG00000041075	Fzd7	endothelial_adipocytes	2498.82	2.08515	0.395898	1.49411e-08	8.96903e-08
ENSMUSG00000041075	Fzd7	luminal-differentiated_adipocytes	2498.82	4.32146	0.388743	4.27276e-30	1.54356e-28
ENSMUSG00000041075	Fzd7	luminal-progenitors_adipocytes	2498.82	2.66492	0.392293	1.28532e-12	1.36509e-11
ENSMUSG00000041075	Fzd7	stromal_adipocytes	2498.82	3.07949	0.390407	2.52427e-16	3.13168e-15
ENSMUSG00000041075	Fzd7	endothelial_basal	2498.82	-1.63858	0.3502	1.13951e-06	9.15284e-05
ENSMUSG00000041075	Fzd7	luminal-differentiated_endothelial	2498.82	2.13507	0.36351	3.75088e-10	4.61881e-09
ENSMUSG00000041075	Fzd7	luminal-progenitors_luminal-differentiated	2498.82	-1.55059	0.373602	2.653e-06	3.93432e-05
ENSMUSG00000041075	Fzd7	stromal_luminal-differentiated	2498.82	-1.00481	0.387664	0.00046614	0.00373145
ENSMUSG00000047361	Gm973	basal_adipocytes	278.317	6.49365	1.22643	4.50345e-10	3.34145e-09
ENSMUSG00000047361	Gm973	endothelial_adipocytes	278.317	4.15292	1.12931	1.57681e-05	6.28471e-05
ENSMUSG00000047361	Gm973	luminal-differentiated_adipocytes	278.317	11.5362	1.11748	2.37686e-25	5.95681e-24
ENSMUSG00000047361	Gm973	luminal-progenitors_adipocytes	278.317	8.66249	1.16793	2.84187e-15	3.93222e-14
ENSMUSG00000047361	Gm973	stromal_adipocytes	278.317	9.20452	1.14763	7.42191e-17	9.57122e-16
ENSMUSG00000047361	Gm973	luminal-differentiated_basal	278.317	4.23038	0.757492	1.67617e-09	2.56392e-08
ENSMUSG00000047361	Gm973	stromal_basal	278.317	1.82842	0.9212	0.00236926	0.0117636
ENSMUSG00000047361	Gm973	luminal-differentiated_endothelial	278.317	6.45999	0.786276	1.94574e-18	7.49416e-17
ENSMUSG00000047361	Gm973	luminal-progenitors_endothelial	278.317	3.54393	0.770576	2.65592e-07	2.84243e-06
ENSMUSG00000047361	Gm973	stromal_endothelial	278.317	4.18024	0.760401	7.30964e-09	9.83742e-08
ENSMUSG00000047361	Gm973	luminal-progenitors_luminal-differentiated	278.317	-2.21904	0.806206	0.000302365	0.00238762
ENSMUSG00000047361	Gm973	stromal_luminal-differentiated	278.317	-1.5781	0.936264	0.00278937	0.0168802
ENSMUSG00000026021	Sumo1	stromal_adipocytes	1506.27	-1.09009	0.305326	0.000176337	0.00060875
ENSMUSG00000026021	Sumo1	luminal-progenitors_endothelial	1506.27	1.22531	0.299942	4.41365e-06	3.5521e-05
ENSMUSG00000026021	Sumo1	luminal-progenitors_luminal-differentiated	1506.27	1.1004	0.31562	2.11903e-05	0.000245828
ENSMUSG00000026021	Sumo1	stromal_luminal-progenitors	1506.27	-1.664	0.297203	1.11755e-09	5.84062e-08
ENSMUSG00000026020	Nop58	basal_adipocytes	1700.77	1.02828	0.352625	0.00170194	0.00478038
ENSMUSG00000026020	Nop58	luminal-progenitors_adipocytes	1700.77	1.14529	0.357194	0.00039953	0.00135808
ENSMUSG00000077345	Snord70	stromal_adipocytes	56.3997	-1.73785	0.531346	0.000183953	0.000633453
ENSMUSG00000077345	Snord70	luminal-progenitors_basal	56.3997	1.30724	0.505124	0.000827998	0.0050924
ENSMUSG00000077345	Snord70	luminal-progenitors_endothelial	56.3997	1.66401	0.502409	8.86714e-05	0.000513602
ENSMUSG00000077345	Snord70	stromal_luminal-differentiated	56.3997	-1.30008	0.550162	0.000608791	0.00470868
ENSMUSG00000077345	Snord70	stromal_luminal-progenitors	56.3997	-2.44634	0.479174	2.37874e-08	9.0965e-07
ENSMUSG00000077358	Gm26293	stromal_luminal-progenitors	44.4409	-1.96742	1.0222	0.00110702	0.00895494
ENSMUSG00000089512	Gm26287	stromal_adipocytes	11.0663	-1.54503	0.652557	0.00426293	0.0113349
ENSMUSG00000089512	Gm26287	luminal-progenitors_basal	11.0663	1.7696	0.56403	0.000126461	0.00107499
ENSMUSG00000089512	Gm26287	luminal-progenitors_endothelial	11.0663	1.31054	0.57159	0.00274731	0.0102925
ENSMUSG00000089512	Gm26287	stromal_luminal-progenitors	11.0663	-2.36385	0.588385	2.58189e-06	5.83496e-05
ENSMUSG00000089093	Snord11	stromal_luminal-differentiated	100.297	-1.02509	0.492689	0.00183869	0.0120005
ENSMUSG00000089093	Snord11	stromal_luminal-progenitors	100.297	-1.87417	0.46383	2.30382e-06	5.31192e-05
ENSMUSG00000067336	Bmpr2	basal_adipocytes	5625.03	1.85981	0.264046	2.42671e-13	2.60719e-12
ENSMUSG00000067336	Bmpr2	endothelial_adipocytes	5625.03	2.07783	0.263993	3.46934e-16	4.76887e-15
ENSMUSG00000067336	Bmpr2	luminal-differentiated_basal	5625.03	-1.60269	0.246234	1.15466e-11	2.65011e-10
ENSMUSG00000067336	Bmpr2	luminal-progenitors_basal	5625.03	-1.564	0.245444	1.84817e-11	1.40084e-09
ENSMUSG00000067336	Bmpr2	stromal_basal	5625.03	-1.36507	0.255656	2.92891e-09	6.47512e-08
ENSMUSG00000067336	Bmpr2	luminal-differentiated_endothelial	5625.03	-1.80562	0.244715	1.50607e-14	3.40769e-13
ENSMUSG00000067336	Bmpr2	luminal-progenitors_endothelial	5625.03	-1.79643	0.243731	2.56175e-14	1.43446e-12
ENSMUSG00000067336	Bmpr2	stromal_endothelial	5625.03	-1.59894	0.250757	8.09564e-12	1.77524e-10
ENSMUSG00000104052	Gm38125	basal_adipocytes	56.3352	1.59452	0.686544	0.00467463	0.0119171
ENSMUSG00000104052	Gm38125	endothelial_adipocytes	56.3352	1.82853	0.694068	0.00150689	0.00426753
ENSMUSG00000104052	Gm38125	luminal-differentiated_basal	56.3352	-1.62286	0.677827	0.00153017	0.0065105
ENSMUSG00000104052	Gm38125	luminal-progenitors_basal	56.3352	-1.40704	0.646052	0.00252929	0.0126197
ENSMUSG00000104052	Gm38125	stromal_basal	56.3352	-1.88839	0.699169	0.000345736	0.00227564
ENSMUSG00000104052	Gm38125	luminal-differentiated_endothelial	56.3352	-1.84785	0.661697	0.000376248	0.00170866
ENSMUSG00000104052	Gm38125	luminal-progenitors_endothelial	56.3352	-1.75503	0.648989	0.000658945	0.00301208
ENSMUSG00000104052	Gm38125	stromal_endothelial	56.3352	-2.19106	0.667207	7.35748e-05	0.000454829
ENSMUSG00000041040	Fam117b	basal_adipocytes	1464.45	2.33597	0.277527	5.1147e-18	8.49013e-17
ENSMUSG00000041040	Fam117b	endothelial_adipocytes	1464.45	2.66671	0.277161	7.37262e-23	1.78179e-21
ENSMUSG00000041040	Fam117b	luminal-differentiated_adipocytes	1464.45	1.82696	0.275375	6.34682e-12	5.58246e-11
ENSMUSG00000041040	Fam117b	luminal-progenitors_adipocytes	1464.45	1.29264	0.276516	6.38749e-07	3.46382e-06
ENSMUSG00000041040	Fam117b	stromal_adipocytes	1464.45	1.40482	0.273694	8.61483e-08	4.73988e-07
ENSMUSG00000041040	Fam117b	luminal-progenitors_endothelial	1464.45	-1.26487	0.261559	1.20383e-07	1.41781e-06
ENSMUSG00000041040	Fam117b	stromal_endothelial	1464.45	-1.13867	0.26286	1.00476e-06	9.07e-06
ENSMUSG00000103696	Gm37531	basal_adipocytes	118.8	2.9784	0.589937	6.78108e-08	3.82816e-07
ENSMUSG00000103696	Gm37531	endothelial_adipocytes	118.8	3.33333	0.589224	2.21908e-09	1.46959e-08
ENSMUSG00000103696	Gm37531	luminal-differentiated_adipocytes	118.8	2.22011	0.595679	2.1716e-05	8.93515e-05
ENSMUSG00000103696	Gm37531	luminal-progenitors_adipocytes	118.8	1.47605	0.601615	0.0024965	0.00719274
ENSMUSG00000103696	Gm37531	stromal_adipocytes	118.8	1.72837	0.590583	0.000607587	0.00191607
ENSMUSG00000103696	Gm37531	luminal-progenitors_basal	118.8	-1.02923	0.540463	0.00794223	0.0317147
ENSMUSG00000103696	Gm37531	luminal-progenitors_endothelial	118.8	-1.46798	0.560657	0.000931131	0.00405386
ENSMUSG00000103696	Gm37531	stromal_endothelial	118.8	-1.13176	0.582173	0.00412071	0.016167
ENSMUSG00000026018	Ica1l	basal_adipocytes	67.7756	3.77989	0.804493	2.87255e-07	1.4943e-06
ENSMUSG00000026018	Ica1l	endothelial_adipocytes	67.7756	3.24795	0.826215	8.65681e-06	3.59128e-05
ENSMUSG00000026018	Ica1l	luminal-progenitors_adipocytes	67.7756	2.87539	0.848848	5.79008e-05	0.000230336
ENSMUSG00000026018	Ica1l	stromal_adipocytes	67.7756	2.7166	0.849663	9.3751e-05	0.000337927
ENSMUSG00000026018	Ica1l	luminal-differentiated_basal	67.7756	-2.2252	0.690681	0.000163929	0.000902421
ENSMUSG00000026018	Ica1l	luminal-differentiated_endothelial	67.7756	-1.51348	0.721237	0.00338705	0.0120239
ENSMUSG00000073664	Nbeal1	luminal-differentiated_basal	2204.51	-1.3216	0.287632	2.90533e-07	2.87055e-06
ENSMUSG00000073664	Nbeal1	stromal_basal	2204.51	-1.10668	0.290095	6.01291e-06	6.31264e-05
ENSMUSG00000073664	Nbeal1	luminal-differentiated_endothelial	2204.51	-1.41315	0.277764	3.76722e-08	3.50489e-07
ENSMUSG00000073664	Nbeal1	stromal_endothelial	2204.51	-1.2254	0.285159	9.68432e-07	8.7641e-06
ENSMUSG00000026782	Abi2	basal_adipocytes	711.988	1.99349	0.298216	2.81433e-12	2.71092e-11
ENSMUSG00000026782	Abi2	endothelial_adipocytes	711.988	1.91265	0.297724	1.61895e-11	1.39181e-10
ENSMUSG00000026782	Abi2	luminal-progenitors_adipocytes	711.988	1.33381	0.296249	1.34143e-06	6.9284e-06
ENSMUSG00000026782	Abi2	stromal_adipocytes	711.988	1.59276	0.294145	1.29606e-08	7.82427e-08
ENSMUSG00000026782	Abi2	luminal-differentiated_basal	711.988	-1.51931	0.277452	4.60151e-09	6.42725e-08
ENSMUSG00000026782	Abi2	luminal-differentiated_endothelial	711.988	-1.41886	0.273955	2.31903e-08	2.22379e-07
ENSMUSG00000026782	Abi2	stromal_luminal-differentiated	711.988	1.05936	0.283956	9.30955e-06	0.000118432
ENSMUSG00000026014	Raph1	basal_adipocytes	1700.48	2.0568	0.317716	1.15334e-11	1.03579e-10
ENSMUSG00000026014	Raph1	endothelial_adipocytes	1700.48	2.48045	0.31685	4.7412e-16	6.40828e-15
ENSMUSG00000026014	Raph1	luminal-differentiated_basal	1700.48	-2.11147	0.284599	5.04689e-14	1.77972e-12
ENSMUSG00000026014	Raph1	luminal-progenitors_basal	1700.48	-1.00284	0.296633	7.86827e-05	0.00072479
ENSMUSG00000026014	Raph1	stromal_basal	1700.48	-1.87631	0.292528	1.78692e-11	5.89854e-10
ENSMUSG00000026014	Raph1	luminal-differentiated_endothelial	1700.48	-2.52296	0.288336	2.47716e-19	1.07237e-17
ENSMUSG00000026014	Raph1	luminal-progenitors_endothelial	1700.48	-1.46787	0.296269	6.37097e-08	8.10457e-07
ENSMUSG00000026014	Raph1	stromal_endothelial	1700.48	-2.30318	0.287024	2.7978e-16	1.16782e-14
ENSMUSG00000026012	Cd28	basal_adipocytes	113.018	3.9245	1.2888	0.000122553	0.000426545
ENSMUSG00000026012	Cd28	endothelial_adipocytes	113.018	2.61268	1.28785	0.0047893	0.0121665
ENSMUSG00000026012	Cd28	luminal-differentiated_adipocytes	113.018	6.13625	1.40718	1.0722e-07	5.95838e-07
ENSMUSG00000026012	Cd28	luminal-progenitors_adipocytes	113.018	4.35203	1.3184	3.77232e-05	0.000155008
ENSMUSG00000026012	Cd28	stromal_adipocytes	113.018	8.38829	1.33487	7.3497e-12	6.19546e-11
ENSMUSG00000026012	Cd28	stromal_basal	113.018	3.22231	1.00494	0.000110975	0.00083495
ENSMUSG00000026012	Cd28	luminal-differentiated_endothelial	113.018	2.49072	1.09715	0.00141283	0.00556719
ENSMUSG00000026012	Cd28	stromal_endothelial	113.018	4.55421	0.960804	2.41873e-07	2.47759e-06
ENSMUSG00000026012	Cd28	stromal_luminal-progenitors	113.018	2.33563	1.10104	0.000473066	0.0044867
ENSMUSG00000026011	Ctla4	basal_adipocytes	47.4286	18.3799	1.61308	5.33993e-31	2.44235e-29
ENSMUSG00000026011	Ctla4	endothelial_adipocytes	47.4286	18.7532	1.61201	4.81432e-32	2.3774e-30
ENSMUSG00000026011	Ctla4	luminal-differentiated_adipocytes	47.4286	21.8922	1.61375	6.0074e-43	5.78449e-41
ENSMUSG00000026011	Ctla4	luminal-progenitors_adipocytes	47.4286	20.2521	1.61487	4.16803e-37	2.82593e-35
ENSMUSG00000026011	Ctla4	stromal_adipocytes	47.4286	23.5389	1.6157	3.49049e-49	3.84985e-47
ENSMUSG00000026011	Ctla4	luminal-differentiated_basal	47.4286	2.22368	1.34988	0.0080453	0.0270942
ENSMUSG00000026011	Ctla4	stromal_basal	47.4286	3.97956	1.29682	9.59354e-05	0.000732578
ENSMUSG00000026011	Ctla4	stromal_endothelial	47.4286	3.74924	1.35815	0.000312315	0.00165534
ENSMUSG00000081382	Rpl18-ps1	luminal-differentiated_basal	2.3286	1.56291	0.840944	0.00661816	0.0229156
ENSMUSG00000026009	Icos	basal_adipocytes	29.5011	12.3083	1.79918	2.1092e-12	2.05645e-11
ENSMUSG00000026009	Icos	endothelial_adipocytes	29.5011	10.2334	1.98012	4.6234e-09	2.9555e-08
ENSMUSG00000026009	Icos	luminal-differentiated_adipocytes	29.5011	12.8173	1.79286	3.15468e-13	3.12093e-12
ENSMUSG00000026009	Icos	luminal-progenitors_adipocytes	29.5011	16.1202	1.77648	2.73843e-20	6.0472e-19
ENSMUSG00000026009	Icos	stromal_adipocytes	29.5011	17.4596	1.78011	2.67543e-23	5.51978e-22
ENSMUSG00000026009	Icos	luminal-progenitors_basal	29.5011	1.65664	1.34551	0.0107387	0.0404977
ENSMUSG00000026009	Icos	stromal_basal	29.5011	3.57705	1.58662	0.000676582	0.00404652
ENSMUSG00000026009	Icos	luminal-progenitors_endothelial	29.5011	4.11356	1.69308	0.000170751	0.00091913
ENSMUSG00000026009	Icos	stromal_endothelial	29.5011	5.79979	1.59515	4.45571e-06	3.51386e-05
ENSMUSG00000026009	Icos	stromal_luminal-differentiated	29.5011	2.95623	1.80225	0.00172673	0.011367
ENSMUSG00000052062	Pard3b	luminal-differentiated_adipocytes	930.593	-2.31486	0.378171	9.66842e-11	7.54991e-10
ENSMUSG00000052062	Pard3b	luminal-differentiated_basal	930.593	-3.03135	0.343403	3.33593e-19	2.52825e-17
ENSMUSG00000052062	Pard3b	luminal-differentiated_endothelial	930.593	-3.3038	0.346295	3.29484e-22	1.95349e-20
ENSMUSG00000052062	Pard3b	luminal-progenitors_luminal-differentiated	930.593	2.55209	0.341864	1.73029e-14	1.69293e-12
ENSMUSG00000052062	Pard3b	stromal_luminal-differentiated	930.593	2.97908	0.347992	2.00338e-18	2.39518e-16
ENSMUSG00000103656	Gm37205	luminal-differentiated_adipocytes	15.2898	-1.96581	1.09816	0.0107481	0.0262839
ENSMUSG00000103656	Gm37205	luminal-differentiated_basal	15.2898	-3.90597	0.976158	4.99994e-06	3.8475e-05
ENSMUSG00000103656	Gm37205	luminal-progenitors_basal	15.2898	-2.14707	1.01106	0.00131717	0.00740716
ENSMUSG00000103656	Gm37205	luminal-differentiated_endothelial	15.2898	-4.4853	0.991873	6.42367e-07	4.96767e-06
ENSMUSG00000103656	Gm37205	luminal-progenitors_endothelial	15.2898	-2.85854	1.01539	0.000284261	0.00143915
ENSMUSG00000103656	Gm37205	stromal_luminal-differentiated	15.2898	2.94744	1.18936	0.000307372	0.00261652
ENSMUSG00000104402	Gm38012	luminal-differentiated_basal	13.7977	-2.43144	1.02253	0.00150087	0.00639124
ENSMUSG00000104402	Gm38012	luminal-differentiated_endothelial	13.7977	-2.6644	1.06448	0.000739935	0.00312687
ENSMUSG00000103002	Gm38075	luminal-differentiated_adipocytes	10.628	-1.91793	1.25745	0.0194295	0.0444702
ENSMUSG00000103002	Gm38075	luminal-differentiated_basal	10.628	-3.13581	1.1981	0.000574236	0.00273293
ENSMUSG00000103002	Gm38075	luminal-differentiated_endothelial	10.628	-2.90922	1.31104	0.00143236	0.00563982
ENSMUSG00000103002	Gm38075	luminal-progenitors_luminal-differentiated	10.628	2.62639	1.28457	0.000774269	0.00526268
ENSMUSG00000102359	Gm38351	luminal-differentiated_endothelial	6.57081	-3.5425	1.35659	0.000451636	0.00201564
ENSMUSG00000102359	Gm38351	luminal-progenitors_luminal-differentiated	6.57081	2.87462	1.41619	0.000564359	0.00404657
ENSMUSG00000100750	Gm29084	basal_adipocytes	162.134	2.14456	0.819803	0.00129609	0.00373458
ENSMUSG00000100750	Gm29084	endothelial_adipocytes	162.134	2.25524	0.82514	0.000788819	0.00235716
ENSMUSG00000100750	Gm29084	luminal-differentiated_adipocytes	162.134	1.82981	0.785924	0.00345994	0.00950036
ENSMUSG00000100750	Gm29084	stromal_adipocytes	162.134	2.13763	0.816072	0.000979859	0.00296281
ENSMUSG00000100750	Gm29084	luminal-progenitors_endothelial	162.134	-1.28465	0.750363	0.0134819	0.0396724
ENSMUSG00000025969	Nrp2	basal_adipocytes	2747.17	4.33361	0.485359	3.81334e-20	7.67252e-19
ENSMUSG00000025969	Nrp2	endothelial_adipocytes	2747.17	4.67953	0.484949	4.83407e-23	1.19006e-21
ENSMUSG00000025969	Nrp2	luminal-differentiated_adipocytes	2747.17	1.05513	0.471653	0.0115452	0.0279815
ENSMUSG00000025969	Nrp2	luminal-progenitors_adipocytes	2747.17	2.40331	0.504809	1.62771e-07	9.54706e-07
ENSMUSG00000025969	Nrp2	luminal-differentiated_basal	2747.17	-3.1239	0.442635	4.73262e-13	1.38695e-11
ENSMUSG00000025969	Nrp2	luminal-progenitors_basal	2747.17	-1.72675	0.466702	1.77654e-05	0.000208747
ENSMUSG00000025969	Nrp2	stromal_basal	2747.17	-4.15869	0.444121	1.36834e-21	2.26776e-19
ENSMUSG00000025969	Nrp2	luminal-differentiated_endothelial	2747.17	-3.49155	0.44767	1.42352e-15	3.7434e-14
ENSMUSG00000025969	Nrp2	luminal-progenitors_endothelial	2747.17	-2.12464	0.455306	4.60489e-07	4.65954e-06
ENSMUSG00000025969	Nrp2	stromal_endothelial	2747.17	-4.51295	0.446127	7.45191e-25	9.53768e-23
ENSMUSG00000025969	Nrp2	luminal-progenitors_luminal-differentiated	2747.17	1.01336	0.496736	0.00326621	0.0172944
ENSMUSG00000025969	Nrp2	stromal_luminal-progenitors	2747.17	-2.15713	0.455495	1.47912e-07	4.64397e-06
ENSMUSG00000103032	Gm37121	basal_adipocytes	16.6694	3.48797	1.38574	0.00074962	0.00226069
ENSMUSG00000103032	Gm37121	endothelial_adipocytes	16.6694	3.82073	1.38857	0.000342811	0.00109985
ENSMUSG00000103032	Gm37121	luminal-differentiated_basal	16.6694	-1.91193	1.18147	0.0104675	0.0339042
ENSMUSG00000103032	Gm37121	luminal-progenitors_basal	16.6694	-2.08702	1.11782	0.00226901	0.0115559
ENSMUSG00000103032	Gm37121	stromal_basal	16.6694	-3.55767	1.14495	0.000121347	0.000904498
ENSMUSG00000103032	Gm37121	luminal-differentiated_endothelial	16.6694	-2.23631	1.23394	0.00484304	0.0164341
ENSMUSG00000103032	Gm37121	luminal-progenitors_endothelial	16.6694	-2.71817	1.14724	0.000940373	0.00408984
ENSMUSG00000103032	Gm37121	stromal_endothelial	16.6694	-3.96142	1.13	4.22125e-05	0.000273135
ENSMUSG00000040865	Ino80d	basal_adipocytes	2384.7	1.29366	0.18704	1.4366e-12	1.42694e-11
ENSMUSG00000040865	Ino80d	endothelial_adipocytes	2384.7	1.36416	0.186722	8.96658e-14	9.75437e-13
ENSMUSG00000084799	Ino80dos	endothelial_adipocytes	49.591	1.53039	0.521421	0.000839432	0.00249254
ENSMUSG00000101599	Gm20342	basal_adipocytes	158.033	1.40478	0.452888	0.000520326	0.00162012
ENSMUSG00000101599	Gm20342	endothelial_adipocytes	158.033	1.43249	0.44895	0.000411455	0.00129981
ENSMUSG00000101599	Gm20342	stromal_adipocytes	158.033	1.18868	0.437732	0.00274998	0.00762539
ENSMUSG00000025968	Ndufs1	basal_adipocytes	1746.56	-2.90331	0.186002	1.56825e-55	4.7256e-53
ENSMUSG00000025968	Ndufs1	endothelial_adipocytes	1746.56	-2.93407	0.186421	1.38747e-56	4.14359e-54
ENSMUSG00000025968	Ndufs1	luminal-differentiated_adipocytes	1746.56	-2.8204	0.186862	1.10085e-52	1.98564e-50
ENSMUSG00000025968	Ndufs1	luminal-progenitors_adipocytes	1746.56	-2.52027	0.187251	3.25065e-42	3.03144e-40
ENSMUSG00000025968	Ndufs1	stromal_adipocytes	1746.56	-2.88829	0.186833	5.5681e-55	8.71557e-53
ENSMUSG00000025967	Eef1b2	luminal-differentiated_basal	8570.82	1.50135	0.1681	5.59951e-20	4.6207e-18
ENSMUSG00000025967	Eef1b2	luminal-differentiated_endothelial	8570.82	1.74907	0.167084	1.20678e-26	1.2616e-24
ENSMUSG00000025967	Eef1b2	luminal-progenitors_endothelial	8570.82	1.13954	0.16878	1.44603e-12	5.58937e-11
ENSMUSG00000025967	Eef1b2	stromal_endothelial	8570.82	1.21837	0.169683	3.398e-14	1.0472e-12
ENSMUSG00000064602	Snora41	basal_adipocytes	166.8	-1.01922	0.438591	0.00968674	0.0229966
ENSMUSG00000064602	Snora41	luminal-progenitors_adipocytes	166.8	-1.24096	0.453175	0.00154491	0.00465757
ENSMUSG00000046856	Gpr1	basal_adipocytes	92.3721	5.47385	1.04662	1.75366e-09	1.20614e-08
ENSMUSG00000046856	Gpr1	endothelial_adipocytes	92.3721	6.04004	1.0393	5.1049e-11	4.14976e-10
ENSMUSG00000046856	Gpr1	luminal-progenitors_adipocytes	92.3721	3.42812	1.02815	6.19625e-05	0.000245288
ENSMUSG00000046856	Gpr1	stromal_adipocytes	92.3721	4.0051	1.03758	4.48488e-06	1.9904e-05
ENSMUSG00000046856	Gpr1	luminal-differentiated_basal	92.3721	-3.9169	0.81838	1.69351e-07	1.75333e-06
ENSMUSG00000046856	Gpr1	luminal-differentiated_endothelial	92.3721	-4.57936	0.827439	4.15048e-09	4.4629e-08
ENSMUSG00000046856	Gpr1	luminal-progenitors_endothelial	92.3721	-1.96657	0.886754	0.00236904	0.00905942
ENSMUSG00000046856	Gpr1	luminal-progenitors_luminal-differentiated	92.3721	1.62871	0.916248	0.00432681	0.0216499
ENSMUSG00000046856	Gpr1	stromal_luminal-differentiated	92.3721	2.40715	1.01217	0.000399845	0.00326826
ENSMUSG00000027520	Zdbf2	basal_adipocytes	53.0709	1.85166	1.01067	0.0135432	0.0309717
ENSMUSG00000027520	Zdbf2	endothelial_adipocytes	53.0709	1.96815	1.02176	0.00973083	0.0230008
ENSMUSG00000027520	Zdbf2	luminal-differentiated_basal	53.0709	-1.68238	0.981471	0.00925011	0.0305608
ENSMUSG00000027520	Zdbf2	luminal-progenitors_basal	53.0709	-1.89775	0.937083	0.00227606	0.0115845
ENSMUSG00000027520	Zdbf2	luminal-differentiated_endothelial	53.0709	-1.77551	0.988493	0.00625162	0.0204395
ENSMUSG00000027520	Zdbf2	luminal-progenitors_endothelial	53.0709	-2.24743	0.960565	0.00147677	0.00603949
ENSMUSG00000025964	Adam23	luminal-progenitors_adipocytes	620.609	1.52702	0.800482	0.0103502	0.0254755
ENSMUSG00000025964	Adam23	stromal_adipocytes	620.609	2.89479	0.824001	2.7441e-05	0.000108273
ENSMUSG00000025964	Adam23	stromal_basal	620.609	2.78048	0.743876	2.46223e-05	0.000220783
ENSMUSG00000025964	Adam23	luminal-progenitors_endothelial	620.609	2.30957	0.750377	0.000192278	0.00102257
ENSMUSG00000025964	Adam23	stromal_endothelial	620.609	3.73814	0.711379	3.75425e-08	4.4466e-07
ENSMUSG00000025964	Adam23	luminal-progenitors_luminal-differentiated	620.609	1.36483	0.797635	0.00620551	0.0288955
ENSMUSG00000025964	Adam23	stromal_luminal-differentiated	620.609	2.97635	0.771657	6.51252e-06	8.5348e-05
ENSMUSG00000069085	Dytn	endothelial_basal	3.87066	5.03713	4.69251	0.000840317	0.0260567
ENSMUSG00000069085	Dytn	luminal-differentiated_basal	3.87066	3.18047	2.73885	0.00380713	0.0143359
ENSMUSG00000069085	Dytn	stromal_basal	3.87066	5.23322	3.64107	0.000594101	0.00362139
ENSMUSG00000069085	Dytn	luminal-progenitors_endothelial	3.87066	-4.21749	3.4788	0.00220202	0.00850369
ENSMUSG00000069085	Dytn	luminal-progenitors_luminal-differentiated	3.87066	-2.24792	2.92282	0.00878515	0.0380907
ENSMUSG00000069085	Dytn	stromal_luminal-progenitors	3.87066	4.53028	4.21964	0.00158653	0.0119087
ENSMUSG00000025962	Fastkd2	basal_adipocytes	208.241	-1.21151	0.378461	0.000496526	0.00155357
ENSMUSG00000025962	Fastkd2	endothelial_adipocytes	208.241	-1.02991	0.371294	0.00293627	0.00781781
ENSMUSG00000025962	Fastkd2	stromal_adipocytes	208.241	-1.50863	0.380845	1.85259e-05	7.49988e-05
ENSMUSG00000025959	Klf7	basal_adipocytes	1768.14	3.93766	0.419287	9.17948e-22	2.11433e-20
ENSMUSG00000025959	Klf7	endothelial_adipocytes	1768.14	4.28318	0.419432	2.79386e-25	8.19727e-24
ENSMUSG00000025959	Klf7	luminal-differentiated_adipocytes	1768.14	1.87949	0.423156	1.55187e-06	7.55808e-06
ENSMUSG00000025959	Klf7	luminal-progenitors_adipocytes	1768.14	2.62252	0.429796	1.1184e-10	9.62869e-10
ENSMUSG00000025959	Klf7	stromal_adipocytes	1768.14	2.40371	0.431759	1.84713e-09	1.23174e-08
ENSMUSG00000025959	Klf7	luminal-differentiated_basal	1768.14	-1.93914	0.391974	1.65328e-07	1.71702e-06
ENSMUSG00000025959	Klf7	luminal-progenitors_basal	1768.14	-1.11937	0.407428	0.000597968	0.00388284
ENSMUSG00000025959	Klf7	stromal_basal	1768.14	-1.32386	0.433757	8.99415e-05	0.000692974
ENSMUSG00000025959	Klf7	luminal-differentiated_endothelial	1768.14	-2.26204	0.395561	9.69828e-10	1.1291e-08
ENSMUSG00000025959	Klf7	luminal-progenitors_endothelial	1768.14	-1.52528	0.406405	1.61468e-05	0.000113379
ENSMUSG00000025959	Klf7	stromal_endothelial	1768.14	-1.73306	0.415688	1.61606e-06	1.40473e-05
ENSMUSG00000025958	Creb1	basal_adipocytes	1592.21	1.53023	0.220993	8.74086e-13	8.856e-12
ENSMUSG00000025958	Creb1	endothelial_adipocytes	1592.21	1.48051	0.219845	4.2815e-12	3.94149e-11
ENSMUSG00000025958	Creb1	luminal-differentiated_adipocytes	1592.21	1.12368	0.218981	1.23294e-07	6.80296e-07
ENSMUSG00000025958	Creb1	luminal-progenitors_adipocytes	1592.21	1.18162	0.219778	2.08797e-08	1.36974e-07
ENSMUSG00000025958	Creb1	stromal_adipocytes	1592.21	1.08017	0.217549	3.5173e-07	1.7961e-06
ENSMUSG00000025956	Mettl21a	endothelial_adipocytes	128.05	-1.35844	0.378896	0.0001099	0.000383281
ENSMUSG00000025956	Mettl21a	luminal-progenitors_basal	128.05	1.26758	0.364534	3.92984e-05	0.000404989
ENSMUSG00000025956	Mettl21a	luminal-progenitors_endothelial	128.05	2.10286	0.348089	3.01726e-10	6.76417e-09
ENSMUSG00000025956	Mettl21a	stromal_endothelial	128.05	1.18355	0.373589	9.79244e-05	0.000586285
ENSMUSG00000087213	2810408I11Rik	luminal-differentiated_adipocytes	19.295	4.16257	1.21229	1.32501e-05	5.63373e-05
ENSMUSG00000087213	2810408I11Rik	luminal-progenitors_adipocytes	19.295	2.05092	1.17521	0.00994894	0.0245939
ENSMUSG00000087213	2810408I11Rik	stromal_adipocytes	19.295	2.55425	1.17564	0.00243353	0.0068261
ENSMUSG00000087213	2810408I11Rik	luminal-differentiated_basal	19.295	3.0726	0.817091	2.54941e-05	0.000168923
ENSMUSG00000087213	2810408I11Rik	luminal-differentiated_endothelial	19.295	1.82076	0.908096	0.00356259	0.01256
ENSMUSG00000070871	Ccnyl1	basal_adipocytes	461.736	2.48015	0.399705	7.57646e-11	6.14489e-10
ENSMUSG00000070871	Ccnyl1	endothelial_adipocytes	461.736	2.82428	0.398915	1.765e-13	1.86507e-12
ENSMUSG00000070871	Ccnyl1	luminal-differentiated_basal	461.736	-2.49741	0.356876	1.09351e-12	3.01449e-11
ENSMUSG00000070871	Ccnyl1	luminal-progenitors_basal	461.736	-1.93033	0.362031	1.34455e-08	4.56071e-07
ENSMUSG00000070871	Ccnyl1	stromal_basal	461.736	-1.78261	0.381999	2.09531e-07	3.13722e-06
ENSMUSG00000070871	Ccnyl1	luminal-differentiated_endothelial	461.736	-2.84099	0.363259	7.85087e-16	2.14604e-14
ENSMUSG00000070871	Ccnyl1	luminal-progenitors_endothelial	461.736	-2.29933	0.359235	3.6229e-11	1.03328e-09
ENSMUSG00000070871	Ccnyl1	stromal_endothelial	461.736	-2.14527	0.369091	8.73975e-10	1.3789e-08
ENSMUSG00000045005	Fzd5	basal_adipocytes	515.947	2.11941	0.360873	5.20365e-10	3.83102e-09
ENSMUSG00000045005	Fzd5	endothelial_adipocytes	515.947	2.22146	0.361409	7.58011e-11	6.029e-10
ENSMUSG00000045005	Fzd5	stromal_adipocytes	515.947	1.40083	0.351306	2.01241e-05	8.10171e-05
ENSMUSG00000045005	Fzd5	luminal-differentiated_basal	515.947	-1.44264	0.340493	1.81465e-06	1.51857e-05
ENSMUSG00000045005	Fzd5	luminal-progenitors_basal	515.947	-1.24451	0.33709	1.71136e-05	0.000202538
ENSMUSG00000045005	Fzd5	luminal-differentiated_endothelial	515.947	-1.52898	0.329906	3.37009e-07	2.72641e-06
ENSMUSG00000045005	Fzd5	luminal-progenitors_endothelial	515.947	-1.37517	0.335196	3.69838e-06	3.03095e-05
ENSMUSG00000051344	Plekhm3	luminal-differentiated_adipocytes	709.365	2.58266	0.344463	4.99799e-15	5.78723e-14
ENSMUSG00000051344	Plekhm3	luminal-progenitors_adipocytes	709.365	1.28596	0.343397	4.03118e-05	0.000164754
ENSMUSG00000051344	Plekhm3	stromal_adipocytes	709.365	1.88905	0.345392	5.56512e-09	3.50704e-08
ENSMUSG00000051344	Plekhm3	luminal-differentiated_basal	709.365	1.59007	0.326747	1.29827e-07	1.37361e-06
ENSMUSG00000051344	Plekhm3	luminal-differentiated_endothelial	709.365	1.92822	0.320829	1.63071e-10	2.10733e-09
ENSMUSG00000051344	Plekhm3	stromal_endothelial	709.365	1.18188	0.333632	2.50626e-05	0.000170339
ENSMUSG00000051344	Plekhm3	luminal-progenitors_luminal-differentiated	709.365	-1.12739	0.345987	5.13863e-05	0.000528011
ENSMUSG00000025950	Idh1	basal_adipocytes	2862.01	-2.59992	0.27695	1.05187e-21	2.40766e-20
ENSMUSG00000025950	Idh1	endothelial_adipocytes	2862.01	-2.7933	0.277417	9.96878e-25	2.80041e-23
ENSMUSG00000025950	Idh1	luminal-differentiated_adipocytes	2862.01	-2.99897	0.277749	2.01136e-28	6.31336e-27
ENSMUSG00000025950	Idh1	luminal-progenitors_adipocytes	2862.01	-1.68803	0.280961	1.88963e-10	1.5838e-09
ENSMUSG00000025950	Idh1	stromal_adipocytes	2862.01	-2.07872	0.278928	8.10167e-15	8.87212e-14
ENSMUSG00000025950	Idh1	luminal-progenitors_luminal-differentiated	2862.01	1.21518	0.274895	4.05657e-07	7.5873e-06
ENSMUSG00000025949	Pikfyve	stromal_adipocytes	1596.11	-1.45613	0.217467	5.90774e-12	5.03024e-11
ENSMUSG00000015222	Map2	basal_adipocytes	903.106	2.44625	0.675854	3.6689e-05	0.000139631
ENSMUSG00000015222	Map2	endothelial_adipocytes	903.106	1.23928	0.629685	0.0190377	0.0416627
ENSMUSG00000015222	Map2	luminal-differentiated_adipocytes	903.106	2.71246	0.672729	3.77082e-06	1.7399e-05
ENSMUSG00000015222	Map2	luminal-progenitors_adipocytes	903.106	3.21589	0.662986	1.50368e-07	8.85476e-07
ENSMUSG00000015222	Map2	stromal_adipocytes	903.106	2.37085	0.681026	4.08873e-05	0.000156738
ENSMUSG00000015222	Map2	luminal-differentiated_endothelial	903.106	1.08959	0.620696	0.0127583	0.0379533
ENSMUSG00000015222	Map2	luminal-progenitors_endothelial	903.106	1.57953	0.644759	0.0014828	0.00605921
ENSMUSG00000055567	Unc80	endothelial_adipocytes	45.3379	4.01481	1.46822	0.000309607	0.00100126
ENSMUSG00000055567	Unc80	luminal-progenitors_adipocytes	45.3379	4.64438	1.53203	6.65771e-05	0.000262397
ENSMUSG00000055567	Unc80	luminal-differentiated_endothelial	45.3379	-2.12307	1.34151	0.00882087	0.0275691
ENSMUSG00000055567	Unc80	luminal-progenitors_luminal-differentiated	45.3379	2.24665	1.29665	0.0021878	0.0124457
ENSMUSG00000026005	Rpe	basal_adipocytes	649.469	-1.60167	0.223062	1.22605e-13	1.36002e-12
ENSMUSG00000026005	Rpe	endothelial_adipocytes	649.469	-1.57935	0.222134	2.48105e-13	2.57507e-12
ENSMUSG00000026005	Rpe	luminal-progenitors_adipocytes	649.469	-1.21576	0.222021	1.11022e-08	7.52728e-08
ENSMUSG00000026005	Rpe	stromal_adipocytes	649.469	-1.27056	0.220313	3.10194e-09	2.01653e-08
ENSMUSG00000102776	Gm38162	luminal-progenitors_adipocytes	9.21472	-2.56613	1.20965	0.00283297	0.00805047
ENSMUSG00000102776	Gm38162	luminal-progenitors_endothelial	9.21472	-1.72322	1.07585	0.0120509	0.0360578
ENSMUSG00000102776	Gm38162	stromal_luminal-progenitors	9.21472	1.38209	1.0721	0.0082216	0.0427013
ENSMUSG00000103553	Gm38218	luminal-differentiated_adipocytes	18.3699	-1.78544	0.942894	0.0106265	0.0260331
ENSMUSG00000026003	Acadl	basal_adipocytes	3563.95	-2.66046	0.186002	4.14831e-47	6.51845e-45
ENSMUSG00000026003	Acadl	endothelial_adipocytes	3563.95	-2.56062	0.186635	8.10307e-44	1.05323e-41
ENSMUSG00000026003	Acadl	luminal-differentiated_adipocytes	3563.95	-2.97635	0.186621	1.66567e-58	4.58739e-56
ENSMUSG00000026003	Acadl	luminal-progenitors_adipocytes	3563.95	-2.79565	0.186509	1.54607e-51	2.831e-49
ENSMUSG00000026003	Acadl	stromal_adipocytes	3563.95	-2.71332	0.186698	5.52149e-49	5.93957e-47
ENSMUSG00000082769	Gm15793	luminal-progenitors_endothelial	24.4837	-1.0707	0.620541	0.0163176	0.0466488
ENSMUSG00000061816	Myl1	basal_adipocytes	463.905	-5.69736	1.04853	4.02701e-10	3.00983e-09
ENSMUSG00000061816	Myl1	endothelial_adipocytes	463.905	-5.03781	0.993174	1.60737e-08	9.61659e-08
ENSMUSG00000061816	Myl1	luminal-differentiated_adipocytes	463.905	-6.07244	1.06933	9.80202e-11	7.64725e-10
ENSMUSG00000061816	Myl1	luminal-progenitors_adipocytes	463.905	-3.31782	1.02006	8.36254e-05	0.000323489
ENSMUSG00000061816	Myl1	stromal_adipocytes	463.905	-1.81935	0.965801	0.0102849	0.0249904
ENSMUSG00000061816	Myl1	luminal-progenitors_basal	463.905	1.39547	0.910565	0.0119364	0.0440142
ENSMUSG00000061816	Myl1	stromal_basal	463.905	3.18152	0.932207	6.46742e-05	0.000518754
ENSMUSG00000061816	Myl1	stromal_endothelial	463.905	2.53976	1.0328	0.000843933	0.00401344
ENSMUSG00000061816	Myl1	luminal-progenitors_luminal-differentiated	463.905	1.62562	0.987139	0.0057029	0.0270324
ENSMUSG00000061816	Myl1	stromal_luminal-differentiated	463.905	3.43109	0.978402	2.25182e-05	0.000262305
ENSMUSG00000026000	Lancl1	stromal_endothelial	502.144	1.02742	0.280269	2.24613e-05	0.00015412
ENSMUSG00000026000	Lancl1	stromal_luminal-progenitors	502.144	1.01389	0.287124	1.72195e-05	0.000293457
ENSMUSG00000062209	Erbb4	basal_adipocytes	307.547	-2.60968	0.966315	0.00080603	0.00241432
ENSMUSG00000062209	Erbb4	endothelial_adipocytes	307.547	-3.33033	0.968608	5.32836e-05	0.000194765
ENSMUSG00000062209	Erbb4	luminal-differentiated_basal	307.547	4.21794	0.845549	4.16346e-08	4.87831e-07
ENSMUSG00000062209	Erbb4	luminal-progenitors_basal	307.547	2.53082	0.865898	0.000130644	0.00110291
ENSMUSG00000062209	Erbb4	luminal-differentiated_endothelial	307.547	5.01541	0.861734	5.45068e-10	6.5698e-09
ENSMUSG00000062209	Erbb4	luminal-progenitors_endothelial	307.547	3.4199	0.870266	5.02518e-06	3.98677e-05
ENSMUSG00000062209	Erbb4	stromal_endothelial	307.547	2.13931	1.02797	0.00213374	0.00911098
ENSMUSG00000062209	Erbb4	stromal_luminal-differentiated	307.547	-1.9946	1.06306	0.00146365	0.0098828
ENSMUSG00000083795	Gm15670	luminal-differentiated_basal	3.72715	2.19188	2.10908	0.0155065	0.0470712
ENSMUSG00000103307	Gm19335	luminal-differentiated_basal	3.10934	2.50542	2.28569	0.00947634	0.0311932
ENSMUSG00000103642	Gm37769	luminal-differentiated_adipocytes	11.3469	2.15659	1.67685	0.0221446	0.0499726
ENSMUSG00000103642	Gm37769	luminal-differentiated_basal	11.3469	2.45577	1.58398	0.00765806	0.0260104
ENSMUSG00000103642	Gm37769	luminal-differentiated_endothelial	11.3469	4.61455	1.72394	0.000202718	0.00097911
ENSMUSG00000103642	Gm37769	luminal-progenitors_endothelial	11.3469	2.01848	1.56215	0.014453	0.042164
ENSMUSG00000103642	Gm37769	stromal_luminal-differentiated	11.3469	-5.51459	1.87101	3.05833e-05	0.000344076
ENSMUSG00000103642	Gm37769	stromal_luminal-progenitors	11.3469	-2.15658	1.96806	0.00335625	0.0212882
ENSMUSG00000087514	Gm16076	basal_adipocytes	5.66566	-5.56784	2.58804	0.000420649	0.00133508
ENSMUSG00000087514	Gm16076	endothelial_adipocytes	5.66566	-3.0895	2.06165	0.00960949	0.0227569
ENSMUSG00000087514	Gm16076	stromal_adipocytes	5.66566	-4.65982	2.58356	0.0014559	0.0042622
ENSMUSG00000087514	Gm16076	luminal-differentiated_basal	5.66566	3.96426	2.05513	0.000763001	0.00352044
ENSMUSG00000087514	Gm16076	stromal_luminal-differentiated	5.66566	-3.03138	2.34213	0.00272746	0.0165556
ENSMUSG00000025997	Ikzf2	basal_adipocytes	305.562	-1.24064	0.508871	0.0051971	0.0131108
ENSMUSG00000025997	Ikzf2	endothelial_adipocytes	305.562	-2.34211	0.536096	1.265e-06	5.90834e-06
ENSMUSG00000025997	Ikzf2	luminal-differentiated_adipocytes	305.562	-1.74907	0.517102	0.000142325	0.000514012
ENSMUSG00000025997	Ikzf2	luminal-progenitors_basal	305.562	1.56257	0.506497	0.000152226	0.00125593
ENSMUSG00000025997	Ikzf2	stromal_basal	305.562	1.58634	0.546834	0.000159064	0.00114582
ENSMUSG00000025997	Ikzf2	luminal-progenitors_endothelial	305.562	2.71661	0.474308	1.98507e-09	3.68597e-08
ENSMUSG00000025997	Ikzf2	stromal_endothelial	305.562	2.77851	0.478946	2.10514e-09	3.12483e-08
ENSMUSG00000025997	Ikzf2	luminal-progenitors_luminal-differentiated	305.562	2.14256	0.475716	1.08137e-06	1.80538e-05
ENSMUSG00000025997	Ikzf2	stromal_luminal-differentiated	305.562	2.15019	0.516202	1.13893e-06	1.77265e-05
ENSMUSG00000100815	Gm29112	endothelial_adipocytes	5.99308	-12.94	1.46892	4.14497e-19	7.34327e-18
ENSMUSG00000100815	Gm29112	endothelial_basal	5.99308	-12.6473	1.32981	6.08684e-22	6.76325e-19
ENSMUSG00000100815	Gm29112	luminal-differentiated_endothelial	5.99308	12.3963	1.37003	8.94994e-21	4.68783e-19
ENSMUSG00000100815	Gm29112	luminal-progenitors_endothelial	5.99308	13.6161	1.3272	3.26101e-25	1.09074e-22
ENSMUSG00000100815	Gm29112	stromal_endothelial	5.99308	14.3419	1.3329	1.06682e-27	1.98239e-25
ENSMUSG00000099954	Gm28112	endothelial_adipocytes	12.456	-3.23205	1.11171	0.000308065	0.000996533
ENSMUSG00000099954	Gm28112	luminal-differentiated_adipocytes	12.456	-1.84525	1.02955	0.0123588	0.0297281
ENSMUSG00000099954	Gm28112	endothelial_basal	12.456	-1.4325	1.41864	0.00166618	0.0442916
ENSMUSG00000099954	Gm28112	luminal-progenitors_endothelial	12.456	2.53334	1.0307	0.000902511	0.00394707
ENSMUSG00000099954	Gm28112	stromal_endothelial	12.456	3.85386	0.980683	1.15897e-05	8.40529e-05
ENSMUSG00000099954	Gm28112	stromal_luminal-differentiated	12.456	2.25833	1.21098	0.00140796	0.00957407
ENSMUSG00000026196	Bard1	basal_adipocytes	82.7522	3.52368	0.84916	3.66554e-06	1.62854e-05
ENSMUSG00000026196	Bard1	endothelial_adipocytes	82.7522	3.22085	0.870972	2.12914e-05	8.34297e-05
ENSMUSG00000026196	Bard1	luminal-differentiated_adipocytes	82.7522	5.74379	0.8976	1.18907e-12	1.11518e-11
ENSMUSG00000026196	Bard1	luminal-progenitors_adipocytes	82.7522	3.94244	0.853582	3.64676e-07	2.04705e-06
ENSMUSG00000026196	Bard1	stromal_adipocytes	82.7522	5.05598	0.878188	1.96566e-10	1.4482e-09
ENSMUSG00000026196	Bard1	luminal-differentiated_basal	82.7522	1.89552	0.603499	0.000184769	0.00100284
ENSMUSG00000026196	Bard1	stromal_basal	82.7522	1.00798	0.628471	0.00888458	0.0354719
ENSMUSG00000026196	Bard1	luminal-differentiated_endothelial	82.7522	2.20316	0.600046	1.75938e-05	0.000106255
ENSMUSG00000026196	Bard1	stromal_endothelial	82.7522	1.44865	0.65192	0.00150677	0.00669718
ENSMUSG00000026196	Bard1	luminal-progenitors_luminal-differentiated	82.7522	-1.31223	0.633588	0.0024854	0.0138279
ENSMUSG00000050296	Abca12	endothelial_adipocytes	11.4086	2.38803	1.69283	0.0212976	0.0460142
ENSMUSG00000026192	Atic	endothelial_adipocytes	961.8	-1.13844	0.216266	6.67555e-08	3.68536e-07
ENSMUSG00000026192	Atic	luminal-differentiated_basal	961.8	1.15885	0.209134	1.66671e-09	2.55257e-08
ENSMUSG00000026192	Atic	luminal-differentiated_endothelial	961.8	1.31112	0.203326	1.32489e-11	1.98913e-10
ENSMUSG00000026193	Fn1	basal_adipocytes	37553.5	3.65597	0.685425	1.34082e-08	8.26135e-08
ENSMUSG00000026193	Fn1	endothelial_adipocytes	37553.5	4.22236	0.684937	9.13382e-11	7.20085e-10
ENSMUSG00000026193	Fn1	luminal-differentiated_adipocytes	37553.5	4.09687	0.706867	2.32788e-10	1.75004e-09
ENSMUSG00000026193	Fn1	luminal-progenitors_adipocytes	37553.5	7.28331	0.715544	9.19137e-27	3.33201e-25
ENSMUSG00000026193	Fn1	stromal_adipocytes	37553.5	8.23224	0.703848	3.6273e-33	1.44539e-31
ENSMUSG00000026193	Fn1	luminal-progenitors_basal	37553.5	3.0373	0.622887	5.00608e-08	1.40881e-06
ENSMUSG00000026193	Fn1	stromal_basal	37553.5	4.1142	0.624134	7.47783e-12	2.67013e-10
ENSMUSG00000026193	Fn1	luminal-progenitors_endothelial	37553.5	2.634	0.636693	4.55978e-06	3.65618e-05
ENSMUSG00000026193	Fn1	stromal_endothelial	37553.5	3.62383	0.62709	2.21489e-09	3.27417e-08
ENSMUSG00000026193	Fn1	luminal-progenitors_luminal-differentiated	37553.5	2.6477	0.624193	2.15255e-06	3.27727e-05
ENSMUSG00000026193	Fn1	stromal_luminal-differentiated	37553.5	3.71445	0.634116	8.48122e-10	2.43213e-08
ENSMUSG00000101211	Gm28818	luminal-progenitors_adipocytes	7.81554	-2.36516	1.74418	0.0176358	0.0408619
ENSMUSG00000093956	Gm24497	luminal-progenitors_luminal-differentiated	2758.96	-1.05011	0.574331	0.0057418	0.0271533
ENSMUSG00000026189	Pecr	basal_adipocytes	161.018	-2.6531	0.377637	3.46074e-13	3.66887e-12
ENSMUSG00000026189	Pecr	endothelial_adipocytes	161.018	-3.40994	0.377329	3.3494e-20	6.52859e-19
ENSMUSG00000026189	Pecr	luminal-progenitors_adipocytes	161.018	-1.5113	0.383353	1.17423e-05	5.21822e-05
ENSMUSG00000026189	Pecr	stromal_adipocytes	161.018	-1.23892	0.366732	0.00028614	0.000953314
ENSMUSG00000026189	Pecr	luminal-differentiated_basal	161.018	1.70792	0.359952	2.95073e-07	2.90967e-06
ENSMUSG00000026189	Pecr	stromal_basal	161.018	1.2004	0.385286	7.73629e-05	0.000607551
ENSMUSG00000026189	Pecr	luminal-differentiated_endothelial	161.018	2.46232	0.355985	4.86493e-13	8.8877e-12
ENSMUSG00000026189	Pecr	luminal-progenitors_endothelial	161.018	1.74122	0.363577	1.84478e-07	2.06139e-06
ENSMUSG00000026189	Pecr	stromal_endothelial	161.018	2.06423	0.361643	1.33613e-09	2.03882e-08
ENSMUSG00000026188	Tmem169	basal_adipocytes	7.53823	15.4179	1.76458	5.59301e-19	1.01549e-17
ENSMUSG00000026188	Tmem169	endothelial_adipocytes	7.53823	16.8629	1.75809	2.06362e-22	4.80221e-21
ENSMUSG00000026188	Tmem169	luminal-differentiated_adipocytes	7.53823	15.0204	1.7959	1.88859e-17	2.6318e-16
ENSMUSG00000026188	Tmem169	luminal-progenitors_adipocytes	7.53823	2.5172	1.87447	0.0157942	0.0370396
ENSMUSG00000026188	Tmem169	stromal_adipocytes	7.53823	18.8489	1.76362	2.35687e-27	6.44441e-26
ENSMUSG00000026188	Tmem169	luminal-progenitors_basal	7.53823	-10.9217	1.61161	4.95394e-12	4.31414e-10
ENSMUSG00000026188	Tmem169	luminal-progenitors_endothelial	7.53823	-12.3495	1.61039	5.24894e-15	3.35906e-13
ENSMUSG00000026188	Tmem169	luminal-progenitors_luminal-differentiated	7.53823	-10.4163	1.64799	8.51538e-11	3.93824e-09
ENSMUSG00000026188	Tmem169	stromal_luminal-progenitors	7.53823	14.225	1.60209	1.96198e-19	5.79038e-17
ENSMUSG00000026187	Xrcc5	stromal_adipocytes	281.18	1.4132	0.346447	1.33382e-05	5.52465e-05
ENSMUSG00000026187	Xrcc5	endothelial_basal	281.18	-1.30398	0.334541	1.53037e-05	0.000946982
ENSMUSG00000026187	Xrcc5	luminal-differentiated_endothelial	281.18	1.87164	0.325664	7.97542e-10	9.43095e-09
ENSMUSG00000026187	Xrcc5	luminal-progenitors_endothelial	281.18	1.97638	0.320698	1.25704e-10	3.143e-09
ENSMUSG00000026187	Xrcc5	stromal_endothelial	281.18	2.47622	0.317237	2.04157e-15	7.70149e-14
ENSMUSG00000039372	Marchf4	luminal-differentiated_adipocytes	3.82937	3.35292	2.21674	0.00489912	0.0129911
ENSMUSG00000039372	Marchf4	stromal_adipocytes	3.82937	3.92003	2.30509	0.00266956	0.00741971
ENSMUSG00000039372	Marchf4	luminal-progenitors_basal	3.82937	-2.87679	2.21923	0.00167833	0.00904705
ENSMUSG00000039372	Marchf4	luminal-progenitors_endothelial	3.82937	-4.70012	2.27511	0.00024684	0.00127046
ENSMUSG00000039372	Marchf4	luminal-progenitors_luminal-differentiated	3.82937	-8.58496	2.02427	5.86495e-07	1.05157e-05
ENSMUSG00000039372	Marchf4	stromal_luminal-progenitors	3.82937	9.15283	1.9026	1.95303e-07	6.01149e-06
ENSMUSG00000039354	Smarcal1	basal_adipocytes	790.06	1.04037	0.252255	1.78017e-05	7.10653e-05
ENSMUSG00000039354	Smarcal1	endothelial_adipocytes	790.06	1.21907	0.252802	5.90144e-07	2.8791e-06
ENSMUSG00000046330	Rpl37a	luminal-differentiated_adipocytes	3819.22	1.20921	0.178783	5.22618e-12	4.62696e-11
ENSMUSG00000046330	Rpl37a	luminal-differentiated_endothelial	3819.22	1.16481	0.166663	3.59148e-13	6.6562e-12
ENSMUSG00000039323	Igfbp2	basal_adipocytes	461.397	7.82142	1.04584	4.44836e-16	6.28091e-15
ENSMUSG00000039323	Igfbp2	endothelial_adipocytes	461.397	5.90373	1.02736	9.44039e-11	7.43086e-10
ENSMUSG00000039323	Igfbp2	luminal-differentiated_adipocytes	461.397	2.86803	1.03086	0.000312705	0.00106535
ENSMUSG00000039323	Igfbp2	luminal-progenitors_adipocytes	461.397	7.00556	1.05763	1.51993e-13	1.77015e-12
ENSMUSG00000039323	Igfbp2	stromal_adipocytes	461.397	3.38941	1.04012	5.41492e-05	0.000203225
ENSMUSG00000039323	Igfbp2	luminal-differentiated_basal	461.397	-3.97492	0.81546	1.02441e-07	1.11008e-06
ENSMUSG00000039323	Igfbp2	stromal_basal	461.397	-3.63254	0.814753	1.49434e-06	1.84345e-05
ENSMUSG00000039323	Igfbp2	luminal-differentiated_endothelial	461.397	-2.35312	0.931863	0.000730602	0.00309458
ENSMUSG00000039323	Igfbp2	stromal_endothelial	461.397	-1.81246	0.990934	0.00413684	0.0162227
ENSMUSG00000039323	Igfbp2	luminal-progenitors_luminal-differentiated	461.397	3.06669	0.841459	8.58214e-06	0.000111233
ENSMUSG00000039323	Igfbp2	stromal_luminal-progenitors	461.397	-2.54601	0.906915	8.1531e-05	0.00107365
ENSMUSG00000026185	Igfbp5	basal_adipocytes	52776.4	4.45604	0.56964	3.59247e-16	5.10905e-15
ENSMUSG00000026185	Igfbp5	endothelial_adipocytes	52776.4	3.31616	0.572933	1.04267e-09	7.21754e-09
ENSMUSG00000026185	Igfbp5	luminal-differentiated_adipocytes	52776.4	1.87531	0.572225	0.000176486	0.00062861
ENSMUSG00000026185	Igfbp5	luminal-progenitors_adipocytes	52776.4	6.82584	0.586152	6.22765e-34	3.55061e-32
ENSMUSG00000026185	Igfbp5	stromal_adipocytes	52776.4	7.69445	0.580268	5.04755e-42	3.46307e-40
ENSMUSG00000026185	Igfbp5	luminal-differentiated_basal	52776.4	-2.36495	0.527064	1.83241e-06	1.53226e-05
ENSMUSG00000026185	Igfbp5	luminal-progenitors_basal	52776.4	2.0117	0.534616	1.49793e-05	0.000180506
ENSMUSG00000026185	Igfbp5	stromal_basal	52776.4	2.96568	0.519104	3.85255e-09	8.27351e-08
ENSMUSG00000026185	Igfbp5	luminal-differentiated_endothelial	52776.4	-1.01157	0.541013	0.0107792	0.0327779
ENSMUSG00000026185	Igfbp5	luminal-progenitors_endothelial	52776.4	3.23882	0.51997	5.73849e-11	1.54293e-09
ENSMUSG00000026185	Igfbp5	stromal_endothelial	52776.4	4.12575	0.520329	4.98978e-16	2.03204e-14
ENSMUSG00000026185	Igfbp5	luminal-progenitors_luminal-differentiated	52776.4	4.58211	0.557159	9.10742e-20	2.03327e-17
ENSMUSG00000026185	Igfbp5	stromal_luminal-differentiated	52776.4	5.45197	0.525534	1.56279e-26	6.15663e-24
ENSMUSG00000099877	Pinc	luminal-progenitors_endothelial	17.5099	4.12057	1.74913	0.000201546	0.00106599
ENSMUSG00000100444	C530043A13Rik	luminal-progenitors_adipocytes	63.6382	3.60866	1.61797	0.0011286	0.00350875
ENSMUSG00000100444	C530043A13Rik	luminal-progenitors_basal	63.6382	1.75842	1.16897	0.00681427	0.0280874
ENSMUSG00000100444	C530043A13Rik	luminal-progenitors_luminal-differentiated	63.6382	3.55157	1.52667	0.000132947	0.00118638
ENSMUSG00000100444	C530043A13Rik	stromal_luminal-progenitors	63.6382	-2.59591	1.49699	0.000702604	0.00618005
ENSMUSG00000055322	Tns1	luminal-differentiated_adipocytes	17387	-2.39211	0.465542	2.61251e-08	1.55289e-07
ENSMUSG00000055322	Tns1	stromal_adipocytes	17387	-2.26054	0.471779	1.33959e-07	7.19917e-07
ENSMUSG00000055322	Tns1	luminal-differentiated_basal	17387	-2.75425	0.420117	2.00353e-11	4.40881e-10
ENSMUSG00000055322	Tns1	stromal_basal	17387	-2.63953	0.42319	1.65732e-10	4.65269e-09
ENSMUSG00000055322	Tns1	luminal-differentiated_endothelial	17387	-2.85111	0.430912	5.14464e-12	8.16417e-11
ENSMUSG00000055322	Tns1	luminal-progenitors_endothelial	17387	-1.08145	0.443773	0.00232508	0.00891577
ENSMUSG00000055322	Tns1	stromal_endothelial	17387	-2.73213	0.424906	4.52102e-11	8.86741e-10
ENSMUSG00000055322	Tns1	luminal-progenitors_luminal-differentiated	17387	1.44802	0.469032	0.000115148	0.00104966
ENSMUSG00000055322	Tns1	stromal_luminal-progenitors	17387	-1.20627	0.471432	0.000399362	0.00392109
ENSMUSG00000061815	Rufy4	basal_adipocytes	61.5235	-1.63415	0.908163	0.0175435	0.0390835
ENSMUSG00000061815	Rufy4	endothelial_adipocytes	61.5235	-3.46424	0.943458	2.24841e-05	8.78016e-05
ENSMUSG00000061815	Rufy4	luminal-differentiated_adipocytes	61.5235	-2.63715	0.956658	0.000418003	0.00138953
ENSMUSG00000061815	Rufy4	luminal-progenitors_adipocytes	61.5235	-2.3682	0.988952	0.00148908	0.00450876
ENSMUSG00000061815	Rufy4	stromal_adipocytes	61.5235	-2.45667	0.963048	0.000910814	0.00277167
ENSMUSG00000026180	Cxcr2	endothelial_adipocytes	24.5135	2.38771	1.39926	0.0119251	0.0275387
ENSMUSG00000026180	Cxcr2	luminal-differentiated_adipocytes	24.5135	4.22145	1.58039	0.000145896	0.000526168
ENSMUSG00000026180	Cxcr2	luminal-progenitors_adipocytes	24.5135	4.49947	1.51024	8.70385e-05	0.000335554
ENSMUSG00000026180	Cxcr2	stromal_adipocytes	24.5135	5.27289	1.57313	1.2207e-05	5.08675e-05
ENSMUSG00000026180	Cxcr2	luminal-differentiated_basal	24.5135	1.85217	1.19613	0.0126093	0.039515
ENSMUSG00000026180	Cxcr2	luminal-progenitors_basal	24.5135	1.65964	1.09023	0.00797427	0.0318168
ENSMUSG00000026180	Cxcr2	stromal_basal	24.5135	2.75154	1.25713	0.00129604	0.00701942
ENSMUSG00000006304	Arpc2	luminal-differentiated_adipocytes	3083	2.1578	0.186859	9.9514e-32	4.12435e-30
ENSMUSG00000006304	Arpc2	luminal-progenitors_adipocytes	3083	1.15715	0.186473	1.58133e-10	1.34018e-09
ENSMUSG00000006304	Arpc2	stromal_adipocytes	3083	1.22138	0.185593	1.95946e-11	1.57941e-10
ENSMUSG00000006304	Arpc2	luminal-differentiated_basal	3083	1.15501	0.177114	3.68488e-12	9.29034e-11
ENSMUSG00000006304	Arpc2	luminal-differentiated_endothelial	3083	1.13104	0.17342	9.13825e-12	1.40744e-10
ENSMUSG00000026179	Pnkd	luminal-differentiated_adipocytes	560.671	-1.35927	0.304306	2.58267e-06	1.21801e-05
ENSMUSG00000026179	Pnkd	stromal_adipocytes	560.671	-1.33726	0.302661	3.36764e-06	1.51933e-05
ENSMUSG00000026179	Pnkd	luminal-differentiated_basal	560.671	-1.56136	0.291949	1.02724e-08	1.3506e-07
ENSMUSG00000026179	Pnkd	stromal_basal	560.671	-1.52524	0.29961	1.45505e-08	2.7973e-07
ENSMUSG00000026179	Pnkd	luminal-differentiated_endothelial	560.671	-1.44658	0.289101	5.69633e-08	5.18848e-07
ENSMUSG00000026179	Pnkd	stromal_endothelial	560.671	-1.42462	0.298657	7.92859e-08	8.88328e-07
ENSMUSG00000026179	Pnkd	luminal-progenitors_luminal-differentiated	560.671	1.00617	0.30825	5.38371e-05	0.000548603
ENSMUSG00000073650	Catip	basal_adipocytes	16.1956	11.9098	1.47291	1.9952e-16	2.90029e-15
ENSMUSG00000073650	Catip	endothelial_adipocytes	16.1956	11.9684	1.48356	1.64334e-16	2.32908e-15
ENSMUSG00000073650	Catip	luminal-differentiated_adipocytes	16.1956	15.3644	1.46458	2.87842e-26	7.69573e-25
ENSMUSG00000073650	Catip	luminal-progenitors_adipocytes	16.1956	13.7821	1.46827	2.18801e-21	5.30837e-20
ENSMUSG00000073650	Catip	stromal_adipocytes	16.1956	13.7025	1.46737	4.15691e-21	7.34696e-20
ENSMUSG00000073650	Catip	luminal-differentiated_basal	16.1956	2.44357	1.24865	0.00374408	0.0141315
ENSMUSG00000073650	Catip	luminal-differentiated_endothelial	16.1956	2.41528	1.321	0.004329	0.014901
ENSMUSG00000026177	Slc11a1	basal_adipocytes	480.032	2.96193	0.952097	0.000196178	0.000661058
ENSMUSG00000026177	Slc11a1	luminal-differentiated_adipocytes	480.032	7.45914	0.976193	3.22979e-16	4.08719e-15
ENSMUSG00000026177	Slc11a1	luminal-progenitors_adipocytes	480.032	5.85039	0.981878	2.30198e-11	2.14356e-10
ENSMUSG00000026177	Slc11a1	stromal_adipocytes	480.032	5.20868	0.974447	1.74088e-09	1.16415e-08
ENSMUSG00000026177	Slc11a1	luminal-differentiated_basal	480.032	3.68229	0.80405	5.87418e-07	5.44165e-06
ENSMUSG00000026177	Slc11a1	luminal-progenitors_basal	480.032	2.03808	0.851632	0.000861733	0.00524602
ENSMUSG00000026177	Slc11a1	stromal_basal	480.032	1.41953	0.96718	0.00979107	0.0384311
[truncated: 93,803 more rows]
